# Supplementary material for: Gene expression in human brain implicates sexually dimorphic pathways in autism spectrum disorders
Source: Nat Commun. 2016 Feb 19;7:10717. doi: 10.1038/ncomms10717 (PMC4762891; doi:10.1038/ncomms10717)
Supplement: Supplementary Data 1 — Sex-differential expression results from all three data sets: adult BrainSpan RNA-seq, adult replication set RNA-seq, prenatal exon array. [file ncomms10717-s2.xlsx]

## Sheet: adult_BrainSpan_RNAseq
Differential expression results in full from RNA-seq data from adult BrainSpan data set
EnsemblID	GeneName	log2(FD)_male_vs_female	Ave_expr	t	P_value	BH_adj_P_Val	B	hgnc_symbol	chromosome_name	chr_class	Higher_expr_in	Fold_difference_male_vs_female	Fold_diff_w_direction	Fold_diff_magnitude
ENSG00000129824	RPS4Y1	4.12249	3.66296	30.9032	3.43673e-36	5.74587e-32	61.1062	RPS4Y1	Y	Y	Males	17.4178	17.4178	17.4178
ENSG00000114374	USP9Y	2.88601	2.10102	28.456	2.36576e-34	1.97766e-30	58.4816	USP9Y	Y	Y	Males	7.39225	7.39225	7.39225
ENSG00000067048	DDX3Y	3.11418	2.47526	25.928	2.65476e-32	1.4795e-28	55.3707	DDX3Y	Y	Y	Males	8.65887	8.65887	8.65887
ENSG00000165246	NLGN4Y	2.38218	1.70394	24.5103	4.46449e-31	1.86604e-27	53.4223	NLGN4Y	Y	Y	Males	5.21323	5.21323	5.21323
ENSG00000233864	TTTY15	2.17588	1.304	22.2124	5.86414e-29	1.96085e-25	49.9074	TTTY15	Y	Y	Males	4.51862	4.51862	4.51862
ENSG00000213318	RP11-331F4.1	2.45658	1.5775	19.7009	1.97281e-26	5.49723e-23	45.4878		16	Auto	Males	5.48915	5.48915	5.48915
ENSG00000198692	EIF1AY	2.11195	1.58425	19.3387	4.78296e-26	1.14238e-22	44.7949	EIF1AY	Y	Y	Males	4.32276	4.32276	4.32276
ENSG00000229807	XIST	-4.32673	2.31047	-17.6842	3.2206e-24	6.73064e-21	41.4339	XIST	X	X	Females	0.0498339	-20.0666	20.0666
ENSG00000067646	ZFY	1.50292	1.09058	17.4903	5.37226e-24	9.97987e-21	41.0181	ZFY	Y	Y	Males	2.83417	2.83417	2.83417
ENSG00000012817	KDM5D	2.60176	1.97038	16.4806	8.24384e-23	1.37829e-19	38.7736	KDM5D	Y	Y	Males	6.07027	6.07027	6.07027
ENSG00000183878	UTY	1.35199	0.983454	15.9717	3.40864e-22	4.74908e-19	37.5908	UTY	Y	Y	Males	2.55264	2.55264	2.55264
ENSG00000154620	TMSB4Y	1.24197	0.921303	13.8841	1.58803e-19	2.04233e-16	32.3548	TMSB4Y	Y	Y	Males	2.36522	2.36522	2.36522
ENSG00000251037	AC006157.2	2.10955	1.74256	12.5991	9.13206e-18	1.09056e-14	28.809		Y	Y	Males	4.31555	4.31555	4.31555
ENSG00000099715	PCDH11Y	1.65885	1.01602	9.07379	1.77395e-12	1.85367e-09	17.8067	PCDH11Y	Y	Y	Males	3.15764	3.15764	3.15764
ENSG00000176728	TTTY14	0.861323	0.597441	7.76834	2.22687e-10	2.19006e-07	13.3345	TTTY14	Y	Y	Males	1.8167	1.8167	1.8167
ENSG00000022556	NLRP2	-1.21513	1.37694	-7.4322	7.84456e-10	7.28629e-07	12.1627	NLRP2	19	Auto	Females	0.430735	-2.32161	2.32161
ENSG00000131002	CYORF15B	1.37721	1.0128	6.80648	8.20938e-09	7.22382e-06	9.97256	TXLNG2P	Y	Y	Males	2.59766	2.59766	2.59766
ENSG00000101307	SIRPB1	-1.19087	0.818366	-6.04683	1.3994e-07	0.000116983	7.32197	SIRPB1	20	Auto	Females	0.438037	-2.28291	2.28291
ENSG00000134184	GSTM1	-1.41504	1.14789	-5.72031	4.67019e-07	0.000371814	6.19518	GSTM1	1	Auto	Females	0.374999	-2.66667	2.66667
ENSG00000147813	NAPRT1	-0.647805	2.17593	-5.69324	5.15805e-07	0.000391988	6.1023	NAPRT1	8	Auto	Females	0.638251	-1.56678	1.56678
ENSG00000232928	DDX3YP1	0.838795	1.59932	5.45176	1.2459e-06	0.000905662	5.27818	DDX3YP1	X	X	Males	1.78856	1.78856	1.78856
ENSG00000158164	TMSB15A	-0.757738	1.04413	-5.31196	2.0674e-06	0.00144021	4.8052	TMSB15A	X	X	Females	0.591423	-1.69084	1.69084
ENSG00000126012	KDM5C	-0.38313	4.1235	-5.26339	2.46327e-06	0.00164734	4.64164	KDM5C	X	X	Females	0.766772	-1.30417	1.30417
ENSG00000163682	RPL9	1.13419	2.81402	5.18106	3.3116e-06	0.0020656	4.36544	RPL9	4	Auto	Males	2.19496	2.19496	2.19496
ENSG00000196565	HBG2	-0.808287	1.20155	-5.17903	3.3358e-06	0.0020656	4.35864	HBG2	11	Auto	Females	0.57106	-1.75113	1.75113
ENSG00000214078	CPNE1	0.542337	3.96475	5.146	3.7548e-06	0.00224202	4.24825	CPNE1	20	Auto	Males	1.45633	1.45633	1.45633
ENSG00000175445	LPL	-0.97705	2.64938	-5.1226	4.08279e-06	0.0023538	4.17012	LPL	8	Auto	Females	0.508017	-1.96844	1.96844
ENSG00000133636	NTS	-1.02677	1.51285	-5.10831	4.29668e-06	0.00239454	4.12249	NTS	12	Auto	Females	0.490808	-2.03746	2.03746
ENSG00000176887	SOX11	-1.18229	1.70977	-5.04148	5.45283e-06	0.00294084	3.90027	SOX11	2	Auto	Females	0.440653	-2.26936	2.26936
ENSG00000142583	SLC2A5	0.545121	1.04899	4.95261	7.47483e-06	0.0038788	3.60629	SLC2A5	1	Auto	Males	1.45914	1.45914	1.45914
ENSG00000237550	RPL9P9	-0.61356	0.834793	-4.94584	7.65598e-06	0.0038788	3.58397	RPL9P9	15	Auto	Females	0.653582	-1.53003	1.53003
ENSG00000255050	RP11-661A12.9	-0.618543	1.5277	-4.93125	8.0615e-06	0.00396412	3.53589		8	Auto	Females	0.651328	-1.53532	1.53532
ENSG00000140678	ITGAX	0.712272	1.18451	4.75183	1.51424e-05	0.00723332	2.94897	ITGAX	16	Auto	Males	1.63838	1.63838	1.63838
ENSG00000206341	HLA-H	-0.67661	1.16652	-4.59721	2.59018e-05	0.0118682	2.44993	HLA-H	6	Auto	Females	0.625634	-1.59838	1.59838
ENSG00000112182	BACH2	-0.745009	1.22145	-4.59318	2.62649e-05	0.0118682	2.437	BACH2	6	Auto	Females	0.596664	-1.67598	1.67598
ENSG00000140557	ST8SIA2	-0.699916	0.967288	-4.51004	3.49571e-05	0.0153802	2.17156	ST8SIA2	15	Auto	Females	0.615608	-1.62441	1.62441
ENSG00000005889	ZFX	-0.425965	2.45628	-4.47048	4.00235e-05	0.0169921	2.04598	ZFX	X	X	Females	0.744341	-1.34347	1.34347
ENSG00000180229	HERC2P3	0.736016	1.43142	4.4659	4.06535e-05	0.0169921	2.0315	HERC2P3	15	Auto	Males	1.66557	1.66557	1.66557
ENSG00000117724	CENPF	-0.554352	0.780694	-4.43733	4.48133e-05	0.0179163	1.94115	CENPF	1	Auto	Females	0.680963	-1.46851	1.46851
ENSG00000169221	TBC1D10B	-0.406336	4.03812	-4.43606	4.50077e-05	0.0179163	1.93714	TBC1D10B	16	Auto	Females	0.754537	-1.32532	1.32532
ENSG00000232656	IDI2-AS1	0.534814	3.19629	4.41415	4.84918e-05	0.0187883	1.86801	IDI2-AS1	10	Auto	Males	1.44876	1.44876	1.44876
ENSG00000196756	RP4-564F22.2	0.526316	1.63704	4.40841	4.94458e-05	0.0187883	1.84995	SNHG17	20	Auto	Males	1.44025	1.44025	1.44025
ENSG00000119147	C2ORF40	-0.802196	1.25864	-4.38452	5.3622e-05	0.0199224	1.77481	C2orf40	2	Auto	Females	0.573476	-1.74375	1.74375
ENSG00000255823	MTRNR2L8	-2.06774	2.39868	-4.36965	5.63914e-05	0.0204958	1.72815	MTRNR2L8	11	Auto	Females	0.238534	-4.19228	4.19228
ENSG00000077279	DCX	-1.45272	2.28428	-4.35675	5.89062e-05	0.0208167	1.68773	DCX	X	X	Females	0.365331	-2.73725	2.73725
ENSG00000185985	SLITRK2	0.468315	3.37653	4.35248	5.97643e-05	0.0208167	1.67434	SLITRK2	X	X	Males	1.38349	1.38349	1.38349
ENSG00000134871	COL4A2	-1.16437	1.79547	-4.33659	6.30579e-05	0.0215156	1.62466	COL4A2	13	Auto	Females	0.446158	-2.24136	2.24136
ENSG00000230614	AC073958.2	-1.27014	2.19547	-4.278	7.68038e-05	0.0256817	1.44212		7	Auto	Females	0.41462	-2.41185	2.41185
ENSG00000188368	PRR19	-0.674752	1.6032	-4.18428	0.000105042	0.0337851	1.15261	PRR19	19	Auto	Females	0.62644	-1.59632	1.59632
ENSG00000118271	TTR	-1.34429	1.80072	-4.18417	0.00010508	0.0337851	1.15229	TTR	18	Auto	Females	0.393848	-2.53905	2.53905
ENSG00000051596	THOC3	-0.622087	1.8688	-4.15587	0.000115434	0.036414	1.06547	THOC3	5	Auto	Females	0.64973	-1.5391	1.5391
ENSG00000225630	MTND2P28	-3.03842	4.00479	-4.12201	0.000129122	0.0396556	0.962012	MTND2P28	1	Auto	Females	0.121715	-8.21593	8.21593
ENSG00000157570	TSPAN18	-0.711768	1.08409	-4.11866	0.000130559	0.0396556	0.951794	TSPAN18	11	Auto	Females	0.610571	-1.63781	1.63781
ENSG00000249119	MTND6P4	-2.1483	6.53166	-4.11345	0.000132826	0.0396556	0.935908	MTND6P4	5	Auto	Females	0.225578	-4.43306	4.43306
ENSG00000258289	CHURC1	-0.421904	4.29569	-4.10713	0.000135623	0.0397803	0.916676	CHURC1	14	Auto	Females	0.746439	-1.33969	1.33969
ENSG00000232694	XX-CR54.3	0.833447	1.86395	4.0773	0.000149624	0.0431305	0.826033	LYPD8	1	Auto	Males	1.78194	1.78194	1.78194
ENSG00000187498	COL4A1	-0.923095	1.43918	-4.06199	0.000157345	0.0438485	0.779633	COL4A1	13	Auto	Females	0.527377	-1.89618	1.89618
ENSG00000141441	FAM59A	0.369674	3.11034	4.06196	0.00015736	0.0438485	0.779545	GAREM	18	Auto	Males	1.29206	1.29206	1.29206
ENSG00000166833	NAV2	0.417049	2.41007	4.00921	0.00018702	0.0512588	0.6204	NAV2	11	Auto	Males	1.33519	1.33519	1.33519
ENSG00000198502	HLA-DRB5	-0.807695	1.81443	-3.98648	0.000201401	0.0543101	0.552168	HLA-DRB5	6	Auto	Females	0.571294	-1.75041	1.75041
ENSG00000100505	TRIM9	0.428481	4.84244	3.95202	0.000225262	0.0597802	0.449103	TRIM9	14	Auto	Males	1.34582	1.34582	1.34582
ENSG00000166313	APBB1	-0.248589	6.38686	-3.87325	0.000290471	0.0750823	0.215335	APBB1	11	Auto	Females	0.841719	-1.18804	1.18804
ENSG00000183486	MX2	-0.450037	1.14684	-3.87172	0.000291905	0.0750823	0.210812	MX2	21	Auto	Females	0.732024	-1.36608	1.36608
ENSG00000160284	C21ORF56	-0.624995	2.20249	-3.86079	0.000302324	0.0765841	0.178594	SPATC1L	21	Auto	Females	0.648422	-1.54221	1.54221
ENSG00000149243	KLHL35	-0.49632	1.57124	-3.83475	0.000328613	0.0820012	0.102029	KLHL35	11	Auto	Females	0.708913	-1.41061	1.41061
ENSG00000152518	ZFP36L2	0.774102	3.01561	3.80965	0.000356032	0.0874557	0.0284817	ZFP36L2	2	Auto	Males	1.71012	1.71012	1.71012
ENSG00000170525	PFKFB3	0.32737	4.43629	3.80536	0.000360933	0.0874557	0.0159379	PFKFB3	10	Auto	Males	1.25472	1.25472	1.25472
ENSG00000182578	CSF1R	0.853466	2.68544	3.78711	0.000382517	0.0913614	-0.0373335	CSF1R	5	Auto	Males	1.80684	1.80684	1.80684
ENSG00000151413	NUBPL	-0.360053	1.88652	-3.76067	0.000415993	0.0968499	-0.114245	NUBPL	14	Auto	Females	0.779136	-1.28347	1.28347
ENSG00000167178	ISLR2	-0.866205	3.34292	-3.75985	0.000417082	0.0968499	-0.116641	ISLR2	15	Auto	Females	0.548588	-1.82286	1.82286
ENSG00000256148	RP11-809N8.5	-1.54167	2.40078	-3.75499	0.000423545	0.0970033	-0.130732		11	Auto	Females	0.343488	-2.91131	2.91131
ENSG00000183496	MEX3B	-0.535011	1.33635	-3.74685	0.000434591	0.0981882	-0.154322	MEX3B	15	Auto	Females	0.690153	-1.44895	1.44895
ENSG00000146063	TRIM41	-0.534061	3.31823	-3.73372	0.000453006	0.100984	-0.192339	TRIM41	5	Auto	Females	0.690608	-1.448	1.448
ENSG00000130021	HDHD1	-0.434376	2.81148	-3.69822	0.000506604	0.111446	-0.294713	HDHD1	X	X	Females	0.740014	-1.35133	1.35133
ENSG00000088325	TPX2	-0.545036	1.52104	-3.68704	0.00052469	0.113926	-0.326811	TPX2	20	Auto	Females	0.685374	-1.45906	1.45906
ENSG00000135245	C7ORF68	-0.974238	1.6495	-3.67795	0.000539866	0.1157	-0.352894	HILPDA	7	Auto	Females	0.509009	-1.9646	1.9646
ENSG00000055609	MLL3	0.500939	3.09912	3.67394	0.0005467	0.1157	-0.364399	KMT2C	7	Auto	Males	1.41513	1.41513	1.41513
ENSG00000006757	PNPLA4	-0.472795	3.05481	-3.6286	0.000629828	0.131626	-0.493779	PNPLA4	X	X	Females	0.720567	-1.3878	1.3878
ENSG00000236762	RP11-159H3.1	-0.552615	2.41668	-3.60543	0.000676864	0.13869	-0.559553		10	Auto	Females	0.681783	-1.46674	1.46674
ENSG00000115828	QPCT	-0.441783	3.25046	-3.60384	0.000680218	0.13869	-0.564066	QPCT	2	Auto	Females	0.736224	-1.35828	1.35828
ENSG00000147862	NFIB	0.385889	4.05079	3.59658	0.000695693	0.140136	-0.5846	NFIB	9	Auto	Males	1.30667	1.30667	1.30667
ENSG00000144426	NBEAL1	-0.948588	1.82938	-3.58166	0.000728591	0.145016	-0.626765	NBEAL1	2	Auto	Females	0.518139	-1.92998	1.92998
ENSG00000134982	APC	0.474369	6.00897	3.56823	0.000759443	0.148081	-0.664597	APC	5	Auto	Males	1.38931	1.38931	1.38931
ENSG00000189060	H1F0	-0.44207	5.37037	-3.56727	0.000761704	0.148081	-0.667308	H1F0	22	Auto	Females	0.736078	-1.35855	1.35855
ENSG00000105223	PLD3	-0.419603	7.19265	-3.55235	0.000797557	0.151527	-0.709248	PLD3	19	Auto	Females	0.74763	-1.33756	1.33756
ENSG00000173334	TRIB1	0.587473	2.63728	3.54494	0.00081595	0.153279	-0.730031	TRIB1	8	Auto	Males	1.50261	1.50261	1.50261
ENSG00000226686	AC012309.5	-0.650601	1.13288	-3.53463	0.000842226	0.156457	-0.758916		19	Auto	Females	0.637015	-1.56982	1.56982
ENSG00000144895	EIF2A	-0.34996	4.39621	-3.52274	0.000873538	0.160491	-0.792172	EIF2A	3	Auto	Females	0.784606	-1.27452	1.27452
ENSG00000135333	EPHA7	-0.460133	2.76175	-3.49949	0.000937982	0.170458	-0.856987	EPHA7	6	Auto	Females	0.726919	-1.37567	1.37567
ENSG00000204287	HLA-DRA	0.867774	3.95131	3.47128	0.00102227	0.183777	-0.935281	HLA-DRA	6	Auto	Males	1.82484	1.82484	1.82484
ENSG00000019582	CD74	0.789363	4.87928	3.46195	0.00105167	0.184494	-0.961069	CD74	5	Auto	Males	1.72831	1.72831	1.72831
ENSG00000215482	CALM2P3	-0.630015	5.19591	-3.45962	0.00105915	0.184494	-0.96751	CALM2P3	13	Auto	Females	0.64617	-1.54758	1.54758
ENSG00000179899	PHC1P1	0.4541	1.94714	3.45955	0.00105936	0.184494	-0.967695	PHC1P1	12	Auto	Males	1.36993	1.36993	1.36993
ENSG00000133398	MED10	-0.494884	4.46548	-3.45416	0.00107685	0.185607	-0.982584	MED10	5	Auto	Females	0.709619	-1.40921	1.40921
ENSG00000232677	AC092296.1	-0.348852	2.05706	-3.44733	0.00109941	0.187562	-1.00143	LINC00665	19	Auto	Females	0.785208	-1.27355	1.27355
ENSG00000142892	PIGK	-0.307929	4.08428	-3.42772	0.00116668	0.196358	-1.05538	PIGK	1	Auto	Females	0.807801	-1.23793	1.23793
ENSG00000241720	RP4-735C1.4	0.530525	3.02221	3.42552	0.00117446	0.196358	-1.06142		1	Auto	Males	1.44445	1.44445	1.44445
ENSG00000128567	PODXL	0.443449	3.91901	3.42155	0.00118861	0.196756	-1.0723	PODXL	7	Auto	Males	1.35985	1.35985	1.35985
ENSG00000112619	PRPH2	-0.535465	2.1135	-3.41214	0.00122287	0.198008	-1.09811	PRPH2	6	Auto	Females	0.689936	-1.44941	1.44941
ENSG00000253352	TUG1	0.326352	4.62274	3.41056	0.00122872	0.198008	-1.10244	TUG1	22	Auto	Males	1.25384	1.25384	1.25384
ENSG00000144749	LRIG1	0.665189	4.05129	3.40975	0.0012317	0.198008	-1.10464	LRIG1	3	Auto	Males	1.58578	1.58578	1.58578
ENSG00000140450	ARRDC4	0.38936	3.1969	3.4043	0.00125209	0.199369	-1.11954	ARRDC4	15	Auto	Males	1.30981	1.30981	1.30981
ENSG00000197620	CXORF40A	-0.408207	2.01473	-3.39464	0.00128906	0.203319	-1.14595	CXorf40A	X	X	Females	0.75356	-1.32704	1.32704
ENSG00000095637	SORBS1	0.341796	4.83908	3.35968	0.00143158	0.223688	-1.24105	SORBS1	10	Auto	Males	1.26733	1.26733	1.26733
ENSG00000168329	CX3CR1	0.946328	2.51561	3.3303	0.00156281	0.239251	-1.3205	CX3CR1	3	Auto	Males	1.92696	1.92696	1.92696
ENSG00000204257	HLA-DMA	0.415172	1.68851	3.32957	0.00156622	0.239251	-1.32248	HLA-DMA	6	Auto	Males	1.33346	1.33346	1.33346
ENSG00000134202	GSTM3	0.413199	4.76165	3.32788	0.00157411	0.239251	-1.32703	GSTM3	1	Auto	Males	1.33164	1.33164	1.33164
ENSG00000196381	ZNF781	0.51501	1.72388	3.31442	0.00163838	0.245354	-1.36325	ZNF781	19	Auto	Males	1.429	1.429	1.429
ENSG00000132744	ACY3	0.524252	1.36858	3.31334	0.00164362	0.245354	-1.36614	ACY3	11	Auto	Males	1.43819	1.43819	1.43819
ENSG00000062282	DGAT2	-0.372726	1.7032	-3.30296	0.00169502	0.248977	-1.394	DGAT2	11	Auto	Females	0.772322	-1.2948	1.2948
ENSG00000081237	PTPRC	0.392075	0.875502	3.30244	0.00169767	0.248977	-1.39541	PTPRC	1	Auto	Males	1.31228	1.31228	1.31228
ENSG00000111331	OAS3	0.404522	1.71348	3.2986	0.00171708	0.249634	-1.4057	OAS3	12	Auto	Males	1.32365	1.32365	1.32365
ENSG00000148908	RGS10	0.684388	2.04768	3.29351	0.00174314	0.25044	-1.41932	RGS10	10	Auto	Males	1.60702	1.60702	1.60702
ENSG00000180263	FGD6	0.380365	1.83961	3.28309	0.00179773	0.25044	-1.4472	FGD6	12	Auto	Males	1.30167	1.30167	1.30167
ENSG00000240395	RP11-231D20.1	-0.492499	2.26403	-3.28082	0.00180983	0.25044	-1.45327	RPL5P23	8	Auto	Females	0.710793	-1.40688	1.40688
ENSG00000163050	ADCK3	-0.286337	2.92382	-3.27936	0.00181765	0.25044	-1.45716	ADCK3	1	Auto	Females	0.819981	-1.21954	1.21954
ENSG00000198838	RYR3	0.703557	1.91353	3.2781	0.00182444	0.25044	-1.46053	RYR3	15	Auto	Males	1.62852	1.62852	1.62852
ENSG00000103335	PIEZO1	0.39808	1.82405	3.27798	0.00182508	0.25044	-1.46085	PIEZO1	16	Auto	Males	1.31775	1.31775	1.31775
ENSG00000258864	CTC-554D6.1	0.398982	4.26091	3.27753	0.00182748	0.25044	-1.46204		5	Auto	Males	1.31858	1.31858	1.31858
ENSG00000135018	UBQLN1	-0.226459	6.0717	-3.26479	0.00189749	0.257919	-1.496	UBQLN1	9	Auto	Females	0.85473	-1.16996	1.16996
ENSG00000206145	P2RX6P	0.684202	1.66036	3.25948	0.00192737	0.258417	-1.51012	P2RX6P	22	Auto	Males	1.60681	1.60681	1.60681
ENSG00000184470	TXNRD2	-0.338751	2.0895	-3.25865	0.00193206	0.258417	-1.51232	TXNRD2	22	Auto	Females	0.790725	-1.26466	1.26466
ENSG00000251356	CTD-2281D19.1	0.542063	0.901098	3.25109	0.00197554	0.262135	-1.53241	RAB5CP2	5	Auto	Males	1.45605	1.45605	1.45605
ENSG00000130396	MLLT4	-0.312001	3.4145	-3.22654	0.002123	0.279484	-1.59739	MLLT4	6	Auto	Females	0.805524	-1.24143	1.24143
ENSG00000215791	AL645728.2	-0.332906	2.30892	-3.22204	0.00215118	0.280981	-1.60928		1	Auto	Females	0.793935	-1.25955	1.25955
ENSG00000147050	KDM6A	-0.290949	2.27319	-3.2178	0.00217803	0.282283	-1.62047	KDM6A	X	X	Females	0.817364	-1.22344	1.22344
ENSG00000132153	DHX30	-0.32078	4.43377	-3.21171	0.00221708	0.285134	-1.6365	DHX30	3	Auto	Females	0.800637	-1.24901	1.24901
ENSG00000165617	DACT1	-0.917841	2.01354	-3.20294	0.00227459	0.290297	-1.65958	DACT1	14	Auto	Females	0.5293	-1.88929	1.88929
ENSG00000137166	FOXP4	-0.362619	2.75272	-3.19081	0.00235639	0.297695	-1.69142	FOXP4	6	Auto	Females	0.777751	-1.28576	1.28576
ENSG00000160200	CBS	0.314642	2.97518	3.18909	0.00236817	0.297695	-1.69591	CBS	21	Auto	Males	1.2437	1.2437	1.2437
ENSG00000129566	TEP1	0.312306	0.962159	3.18616	0.00238844	0.298003	-1.70359	TEP1	14	Auto	Males	1.24169	1.24169	1.24169
ENSG00000216937	CCDC7	-0.357918	1.38908	-3.18208	0.00241694	0.299325	-1.71427	CCDC7	10	Auto	Females	0.78029	-1.28157	1.28157
ENSG00000204843	DCTN1	-0.261382	6.78152	-3.16488	0.00254059	0.312324	-1.75919	DCTN1	2	Auto	Females	0.834289	-1.19863	1.19863
ENSG00000184319	AC002055.4	-0.422067	2.06256	-3.15311	0.00262861	0.320787	-1.78984		22	Auto	Females	0.746354	-1.33985	1.33985
ENSG00000196263	ZNF471	0.495701	2.21639	3.14471	0.00269313	0.326278	-1.81165	ZNF471	19	Auto	Males	1.41001	1.41001	1.41001
ENSG00000224578	AC084058.1	-0.535049	3.70036	-3.14105	0.00272172	0.327123	-1.82115	HNRNPA1P48	16	Auto	Females	0.690135	-1.44899	1.44899
ENSG00000165029	ABCA1	0.422387	1.39246	3.13883	0.00273923	0.327123	-1.82692	ABCA1	9	Auto	Males	1.34014	1.34014	1.34014
ENSG00000092201	SUPT16H	-0.245798	4.40446	-3.13361	0.00278075	0.329725	-1.84044	SUPT16H	14	Auto	Females	0.843349	-1.18575	1.18575
ENSG00000123104	ITPR2	0.589229	2.1888	3.1293	0.00281549	0.331494	-1.8516	ITPR2	12	Auto	Males	1.50444	1.50444	1.50444
ENSG00000250479	CHCHD10	0.378885	4.97749	3.11553	0.00292912	0.337881	-1.88715	CHCHD10	22	Auto	Males	1.30034	1.30034	1.30034
ENSG00000197756	RPL37A	-0.607877	5.34059	-3.11227	0.00295669	0.337881	-1.89556	RPL37A	2	Auto	Females	0.656162	-1.52401	1.52401
ENSG00000110934	BIN2	0.391135	0.846427	3.11151	0.0029631	0.337881	-1.89751	BIN2	12	Auto	Males	1.31143	1.31143	1.31143
ENSG00000149476	DAK	-0.352182	2.42107	-3.11099	0.00296759	0.337881	-1.89887	DAK	11	Auto	Females	0.783399	-1.27649	1.27649
ENSG00000115234	SNX17	-0.241251	5.44211	-3.10985	0.00297724	0.337881	-1.90179	SNX17	2	Auto	Females	0.846011	-1.18202	1.18202
ENSG00000147650	LRP12	-0.439486	3.01334	-3.1081	0.00299229	0.337881	-1.90631	LRP12	8	Auto	Females	0.737397	-1.35612	1.35612
ENSG00000184674	GSTT1	-1.04447	3.03838	-3.10014	0.00306133	0.337881	-1.92679	GSTT1	22	Auto	Females	0.484824	-2.0626	2.0626
ENSG00000255703	RP11-46H11.2	-0.478195	1.51265	-3.09925	0.00306913	0.337881	-1.92908		12	Auto	Females	0.717875	-1.393	1.393
ENSG00000215492	HNRNPA1P7	-0.42967	1.83738	-3.09572	0.0031003	0.337881	-1.93815	HNRNPA1P7	18	Auto	Females	0.742431	-1.34693	1.34693
ENSG00000141570	CBX8	-0.321294	1.09949	-3.091	0.00314237	0.337881	-1.95024	CBX8	17	Auto	Females	0.800352	-1.24945	1.24945
ENSG00000166881	TMEM194A	0.291606	1.77562	3.09039	0.00314785	0.337881	-1.95181	TMEM194A	12	Auto	Males	1.224	1.224	1.224
ENSG00000144567	FAM134A	-0.257379	6.00309	-3.09037	0.00314809	0.337881	-1.95187	FAM134A	2	Auto	Females	0.836607	-1.1953	1.1953
ENSG00000173369	C1QB	1.03822	2.7825	3.08839	0.00316592	0.337881	-1.95694	C1QB	1	Auto	Males	2.05369	2.05369	2.05369
ENSG00000006744	ELAC2	-0.263392	3.5058	-3.0866	0.00318216	0.337881	-1.96153	ELAC2	17	Auto	Females	0.833127	-1.2003	1.2003
ENSG00000166377	ATP9B	-0.309857	3.01017	-3.08377	0.00320796	0.337881	-1.96878	ATP9B	18	Auto	Females	0.806722	-1.23958	1.23958
ENSG00000234336	AC005017.1	-0.391979	2.32786	-3.08319	0.0032133	0.337881	-1.97027	JAZF1-AS1	7	Auto	Females	0.762084	-1.31219	1.31219
ENSG00000112308	C6ORF62	0.267914	5.69102	3.06932	0.00334292	0.349315	-2.00574	C6orf62	6	Auto	Males	1.20407	1.20407	1.20407
ENSG00000240230	COX19	-0.352067	4.8232	-3.06223	0.00341103	0.350102	-2.02381	COX19	7	Auto	Females	0.783461	-1.27639	1.27639
ENSG00000157927	RADIL	-0.290762	1.05776	-3.06112	0.00342178	0.350102	-2.02663	RADIL	7	Auto	Females	0.81747	-1.22329	1.22329
ENSG00000213763	CTD-2309M13.1	0.419648	6.01951	3.05978	0.0034349	0.350102	-2.03006	ACTBP2	5	Auto	Males	1.3376	1.3376	1.3376
ENSG00000060339	CCAR1	0.357631	3.20146	3.05913	0.00344122	0.350102	-2.03171	CCAR1	10	Auto	Males	1.28132	1.28132	1.28132
ENSG00000214517	PPME1	-0.437551	5.08385	-3.05771	0.00345516	0.350102	-2.03533	PPME1	11	Auto	Females	0.738387	-1.3543	1.3543
ENSG00000253789	CTD-2571E19.1	-0.564043	1.07505	-3.05431	0.00348869	0.35137	-2.04399		8	Auto	Females	0.676404	-1.47841	1.47841
ENSG00000227191	TRGC2	-0.738444	0.941135	-3.05124	0.00351925	0.352326	-2.0518	TRGC2	7	Auto	Females	0.599386	-1.66838	1.66838
ENSG00000178904	DPY19L3	0.560711	3.00267	3.04853	0.00354639	0.35293	-2.05868	DPY19L3	19	Auto	Males	1.475	1.475	1.475
ENSG00000100304	TTLL12	-0.224372	3.71227	-3.03698	0.00366431	0.362507	-2.08798	TTLL12	22	Auto	Females	0.855967	-1.16827	1.16827
ENSG00000181192	DHTKD1	0.361348	2.60106	3.03001	0.00373727	0.36755	-2.10562	DHTKD1	10	Auto	Males	1.28463	1.28463	1.28463
ENSG00000184384	MAML2	0.365628	1.48786	3.02673	0.00377208	0.368803	-2.11392	MAML2	11	Auto	Males	1.28844	1.28844	1.28844
ENSG00000073009	IKBKG	-0.259972	1.05958	-3.02222	0.00382042	0.37022	-2.12531	IKBKG	X	X	Females	0.835104	-1.19746	1.19746
ENSG00000147571	CRH	0.546047	3.11557	3.02126	0.00383085	0.37022	-2.12775	CRH	8	Auto	Males	1.46008	1.46008	1.46008
ENSG00000196588	MKL1	-0.382134	3.6208	-3.0161	0.00388696	0.372309	-2.14076	MKL1	22	Auto	Females	0.767302	-1.30327	1.30327
ENSG00000173193	PARP14	0.28388	1.70851	3.01519	0.00389701	0.372309	-2.14307	PARP14	3	Auto	Males	1.21746	1.21746	1.21746
ENSG00000173372	C1QA	0.819132	2.51458	3.00505	0.00400984	0.376032	-2.16859	C1QA	1	Auto	Males	1.76434	1.76434	1.76434
ENSG00000236496	RP11-255J3.2	-0.288115	2.94621	-3.00465	0.00401436	0.376032	-2.1696		9	Auto	Females	0.818971	-1.22104	1.22104
ENSG00000237973	RP5-857K21.6	-2.69181	7.30233	-3.00342	0.00402835	0.376032	-2.17271		1	Auto	Females	0.15477	-6.46122	6.46122
ENSG00000055208	TAB2	0.319904	4.11809	3.0032	0.00403078	0.376032	-2.17325	TAB2	6	Auto	Males	1.24825	1.24825	1.24825
ENSG00000060718	COL11A1	0.70744	1.7452	3.00165	0.00404843	0.376032	-2.17715	COL11A1	1	Auto	Males	1.6329	1.6329	1.6329
ENSG00000169313	P2RY12	0.992418	3.37103	2.99065	0.00417538	0.38568	-2.20474	P2RY12	3	Auto	Males	1.98952	1.98952	1.98952
ENSG00000166188	ZNF319	-0.267042	2.1035	-2.97831	0.00432233	0.395974	-2.23564	ZNF319	16	Auto	Females	0.831022	-1.20334	1.20334
ENSG00000103512	NOMO1	-0.257417	4.36963	-2.97733	0.00433418	0.395974	-2.23808	NOMO1	16	Auto	Females	0.836584	-1.19534	1.19534
ENSG00000213178	RP11-641D5.1	-0.338439	5.10657	-2.9689	0.00443757	0.403216	-2.25913		3	Auto	Females	0.790897	-1.26439	1.26439
ENSG00000134569	LRP4	0.767485	3.84496	2.96125	0.00453343	0.408687	-2.2782	LRP4	11	Auto	Males	1.7023	1.7023	1.7023
ENSG00000159239	C2ORF81	-0.262629	1.55209	-2.96018	0.00454703	0.408687	-2.28087	C2orf81	2	Auto	Females	0.833568	-1.19966	1.19966
ENSG00000132613	MTSS1L	0.692702	5.72506	2.95773	0.00457819	0.408687	-2.28696	MTSS1L	16	Auto	Males	1.61631	1.61631	1.61631
ENSG00000196150	ZNF250	-0.218779	1.71548	-2.95637	0.00459555	0.408687	-2.29034	ZNF250	8	Auto	Females	0.859292	-1.16375	1.16375
ENSG00000042429	MED17	-0.258403	2.06161	-2.95254	0.00464488	0.409754	-2.29986	MED17	11	Auto	Females	0.836013	-1.19615	1.19615
ENSG00000204128	C2ORF72	0.43143	4.27109	2.94824	0.00470087	0.409754	-2.31055	C2orf72	2	Auto	Males	1.34857	1.34857	1.34857
ENSG00000090857	PDPR	0.36032	2.64187	2.94646	0.00472417	0.409754	-2.31496	PDPR	16	Auto	Males	1.28371	1.28371	1.28371
ENSG00000128573	FOXP2	-0.439523	1.95151	-2.9436	0.00476184	0.409754	-2.32204	FOXP2	7	Auto	Females	0.737378	-1.35616	1.35616
ENSG00000181631	P2RY13	0.572601	1.57415	2.94321	0.00476699	0.409754	-2.323	P2RY13	3	Auto	Males	1.4872	1.4872	1.4872
ENSG00000158201	ABHD3	0.399184	2.43465	2.94314	0.00476803	0.409754	-2.32319	ABHD3	18	Auto	Males	1.31876	1.31876	1.31876
ENSG00000100029	PES1	-0.285682	3.41192	-2.93845	0.00483056	0.409754	-2.33481	PES1	22	Auto	Females	0.820353	-1.21899	1.21899
ENSG00000185834	RPL12P4	-1.48977	3.19546	-2.93826	0.00483309	0.409754	-2.33528	RPL12P4	20	Auto	Females	0.356068	-2.80845	2.80845
ENSG00000074211	PPP2R2C	0.267272	6.28997	2.93275	0.00490755	0.409754	-2.3489	PPP2R2C	4	Auto	Males	1.20353	1.20353	1.20353
ENSG00000149531	FRG1B	0.376857	3.62638	2.92984	0.0049474	0.409754	-2.3561	FRG1B	20	Auto	Males	1.29851	1.29851	1.29851
ENSG00000175928	LRRN1	0.457249	3.64777	2.92967	0.00494971	0.409754	-2.35652	LRRN1	3	Auto	Males	1.37292	1.37292	1.37292
ENSG00000102547	CAB39L	-0.251673	4.62442	-2.92791	0.00497384	0.409754	-2.36085	CAB39L	13	Auto	Females	0.839922	-1.19059	1.19059
ENSG00000132031	MATN3	-0.413736	1.19097	-2.92775	0.00497617	0.409754	-2.36127	MATN3	2	Auto	Females	0.750677	-1.33213	1.33213
ENSG00000167670	CHAF1A	-0.365103	2.30188	-2.92749	0.00497969	0.409754	-2.3619	CHAF1A	19	Auto	Females	0.776413	-1.28797	1.28797
ENSG00000107758	PPP3CB	-0.268354	7.12382	-2.92746	0.00498003	0.409754	-2.36196	PPP3CB	10	Auto	Females	0.830266	-1.20443	1.20443
ENSG00000102309	PIN4	-0.364331	2.20227	-2.92266	0.00504677	0.409754	-2.37382	PIN4	X	X	Females	0.776829	-1.28728	1.28728
ENSG00000172159	FRMD3	-0.329266	1.95053	-2.9214	0.00506447	0.409754	-2.37694	FRMD3	9	Auto	Females	0.795941	-1.25637	1.25637
ENSG00000105499	PLA2G4C	0.487902	3.99061	2.92072	0.00507401	0.409754	-2.37861	PLA2G4C	19	Auto	Males	1.4024	1.4024	1.4024
ENSG00000254087	LYN	0.622277	2.03431	2.92029	0.00508003	0.409754	-2.37967	LYN	8	Auto	Males	1.5393	1.5393	1.5393
ENSG00000175224	ATG13	-0.233551	5.1696	-2.91903	0.00509773	0.409754	-2.38276	ATG13	11	Auto	Females	0.850539	-1.17573	1.17573
ENSG00000175643	RMI2	-0.671542	1.46877	-2.91299	0.00518362	0.411335	-2.39764	RMI2	16	Auto	Females	0.627835	-1.59277	1.59277
ENSG00000183605	SFXN4	0.312874	3.19459	2.91297	0.0051839	0.411335	-2.39769	SFXN4	10	Auto	Males	1.24218	1.24218	1.24218
ENSG00000122729	ACO1	0.400202	3.34784	2.91246	0.0051912	0.411335	-2.39894	ACO1	9	Auto	Males	1.31969	1.31969	1.31969
ENSG00000129675	ARHGEF6	0.333232	3.07443	2.91058	0.00521831	0.411533	-2.40358	ARHGEF6	X	X	Males	1.25983	1.25983	1.25983
ENSG00000070047	PHRF1	-0.237222	2.71062	-2.90878	0.0052442	0.411633	-2.40798	PHRF1	11	Auto	Females	0.848377	-1.17872	1.17872
ENSG00000135297	MTO1	-0.333297	2.12393	-2.90476	0.00530272	0.414281	-2.41785	MTO1	6	Auto	Females	0.793721	-1.25989	1.25989
ENSG00000078053	AMPH	-0.313876	5.65376	-2.90163	0.00534874	0.414607	-2.42554	AMPH	7	Auto	Females	0.804478	-1.24304	1.24304
ENSG00000254184	TYW1B	0.327095	1.28039	2.90111	0.00535649	0.414607	-2.42683	TYW1B	7	Auto	Males	1.25449	1.25449	1.25449
ENSG00000124164	VAPB	-0.265745	5.15687	-2.89611	0.00543083	0.415949	-2.43909	VAPB	20	Auto	Females	0.831769	-1.20226	1.20226
ENSG00000110497	AMBRA1	-0.281169	3.26816	-2.89601	0.0054323	0.415949	-2.43933	AMBRA1	11	Auto	Females	0.822924	-1.21518	1.21518
ENSG00000115216	NRBP1	-0.221814	4.4132	-2.89493	0.00544846	0.415949	-2.44197	NRBP1	2	Auto	Females	0.857486	-1.1662	1.1662
ENSG00000086200	IPO11	-0.34277	3.06279	-2.89241	0.00548645	0.416945	-2.44815	IPO11	5	Auto	Females	0.788526	-1.26819	1.26819
ENSG00000254814	RP11-535A19.1	-0.405749	1.59956	-2.88534	0.00559419	0.421269	-2.46544		11	Auto	Females	0.754844	-1.32478	1.32478
ENSG00000171243	SOSTDC1	-0.472997	2.20754	-2.88371	0.00561918	0.421269	-2.4694	SOSTDC1	7	Auto	Females	0.720466	-1.38799	1.38799
ENSG00000143786	CNIH3	-0.360057	3.06832	-2.88046	0.00566958	0.421269	-2.47734	CNIH3	1	Auto	Females	0.779134	-1.28348	1.28348
ENSG00000196218	RYR1	0.545132	1.9572	2.87977	0.00568045	0.421269	-2.47904	RYR1	19	Auto	Males	1.45915	1.45915	1.45915
ENSG00000101856	PGRMC1	-0.864348	6.33528	-2.87711	0.00572197	0.421269	-2.48551	PGRMC1	X	X	Females	0.549295	-1.82052	1.82052
ENSG00000138135	CH25H	0.590954	1.10045	2.8768	0.00572693	0.421269	-2.48628	CH25H	10	Auto	Males	1.50624	1.50624	1.50624
ENSG00000100395	L3MBTL2	-0.198606	3.58398	-2.8755	0.00574728	0.421269	-2.48943	L3MBTL2	22	Auto	Females	0.871392	-1.14759	1.14759
ENSG00000259595	RP11-516C1.1	0.291782	4.20921	2.87528	0.00575085	0.421269	-2.48999		15	Auto	Males	1.22415	1.22415	1.22415
ENSG00000213722	DDAH2	-0.921637	2.65537	-2.87382	0.00577385	0.421269	-2.49353	DDAH2	6	Auto	Females	0.52791	-1.89426	1.89426
ENSG00000142156	COL6A1	-0.610382	3.66549	-2.87147	0.00581128	0.421269	-2.49927	COL6A1	21	Auto	Females	0.655023	-1.52666	1.52666
ENSG00000105426	PTPRS	0.253003	5.52747	2.87058	0.00582546	0.421269	-2.50144	PTPRS	19	Auto	Males	1.19169	1.19169	1.19169
ENSG00000136682	CBWD2	-0.314844	1.18161	-2.86931	0.0058457	0.421269	-2.50452	CBWD2	2	Auto	Females	0.803938	-1.24388	1.24388
ENSG00000133519	ZDHHC8P1	0.438552	2.87226	2.86665	0.0058885	0.422532	-2.511	ZDHHC8P1	22	Auto	Males	1.35524	1.35524	1.35524
ENSG00000071889	FAM3A	-0.389624	3.17108	-2.86464	0.00592096	0.423045	-2.51588	FAM3A	X	X	Females	0.763328	-1.31005	1.31005
ENSG00000246596	RP11-1277A3.2	0.498132	0.9275	2.86132	0.00597498	0.425088	-2.52394		5	Auto	Males	1.41238	1.41238	1.41238
ENSG00000107262	BAG1	-0.450414	3.82272	-2.85163	0.00613537	0.433336	-2.54745	BAG1	9	Auto	Females	0.731833	-1.36643	1.36643
ENSG00000056736	IL17RB	0.438175	2.60234	2.85114	0.00614347	0.433336	-2.54862	IL17RB	3	Auto	Males	1.35489	1.35489	1.35489
ENSG00000104738	MCM4	-0.259247	3.36718	-2.84819	0.00619321	0.433336	-2.55578	MCM4	8	Auto	Females	0.835524	-1.19685	1.19685
ENSG00000160214	RRP1	-0.26852	3.03829	-2.84811	0.00619458	0.433336	-2.55598	RRP1	21	Auto	Females	0.830171	-1.20457	1.20457
ENSG00000216901	AL022393.7	0.628545	1.05041	2.84584	0.00623311	0.434214	-2.56148		6	Auto	Males	1.54601	1.54601	1.54601
ENSG00000249751	ECSCR	-0.480381	0.965119	-2.83858	0.00635752	0.438142	-2.57901	ECSCR	5	Auto	Females	0.716789	-1.39511	1.39511
ENSG00000110801	PSMD9	-0.363742	2.0907	-2.83797	0.00636812	0.438142	-2.58048	PSMD9	12	Auto	Females	0.777146	-1.28676	1.28676
ENSG00000159189	C1QC	0.847982	2.70477	2.83598	0.00640267	0.438535	-2.58528	C1QC	1	Auto	Males	1.79998	1.79998	1.79998
ENSG00000133216	EPHB2	-0.263251	2.24187	-2.83463	0.00642628	0.438535	-2.58854	EPHB2	1	Auto	Females	0.833208	-1.20018	1.20018
ENSG00000145476	CYP4V2	0.41812	2.03429	2.83312	0.00645269	0.438547	-2.59218	CYP4V2	4	Auto	Males	1.33619	1.33619	1.33619
ENSG00000143420	ENSA	-0.26261	6.28487	-2.83073	0.00649476	0.43936	-2.59794	ENSA	1	Auto	Females	0.833578	-1.19965	1.19965
ENSG00000100154	TTC28	-0.378522	1.87178	-2.8288	0.00652894	0.43936	-2.60259	TTC28	22	Auto	Females	0.769225	-1.30001	1.30001
ENSG00000225472	RP11-120J1.1	0.45911	1.23938	2.82556	0.00658659	0.43936	-2.61038		9	Auto	Males	1.37469	1.37469	1.37469
ENSG00000137094	DNAJB5	0.322627	3.14879	2.82306	0.0066316	0.43936	-2.61642	DNAJB5	9	Auto	Males	1.25061	1.25061	1.25061
ENSG00000176165	FOXG1	0.366863	4.82453	2.82133	0.00666275	0.43936	-2.62057	FOXG1	14	Auto	Males	1.28955	1.28955	1.28955
ENSG00000243777	RP11-864G5.1	-0.461966	3.1945	-2.81993	0.00668807	0.43936	-2.62393		11	Auto	Females	0.725996	-1.37742	1.37742
ENSG00000177692	DNAJC28	0.357801	1.58466	2.81804	0.00672253	0.43936	-2.62848	DNAJC28	21	Auto	Males	1.28147	1.28147	1.28147
ENSG00000150991	UBC	0.299293	8.04263	2.81761	0.00673038	0.43936	-2.62952	UBC	12	Auto	Males	1.23054	1.23054	1.23054
ENSG00000176371	ZSCAN2	-0.242834	1.33714	-2.81479	0.00678187	0.43936	-2.63627	ZSCAN2	15	Auto	Females	0.845084	-1.18331	1.18331
ENSG00000234420	ZNF37BP	0.493961	2.35334	2.81413	0.00679399	0.43936	-2.63785	ZNF37BP	10	Auto	Males	1.40831	1.40831	1.40831
ENSG00000236358	RP5-827C21.2	-0.755952	3.78151	-2.81408	0.006795	0.43936	-2.63798		1	Auto	Females	0.592155	-1.68875	1.68875
ENSG00000167770	OTUB1	-0.317008	5.51813	-2.81345	0.00680662	0.43936	-2.63949	OTUB1	11	Auto	Females	0.802733	-1.24574	1.24574
ENSG00000113810	SMC4	-0.225998	1.42259	-2.81344	0.00680675	0.43936	-2.63951	SMC4	3	Auto	Females	0.855003	-1.16959	1.16959
ENSG00000089199	CHGB	-0.389361	6.25128	-2.80965	0.00687698	0.43936	-2.6486	CHGB	20	Auto	Females	0.763467	-1.30981	1.30981
ENSG00000071553	ATP6AP1	-0.21068	6.25549	-2.80832	0.00690188	0.43936	-2.6518	ATP6AP1	X	X	Females	0.86413	-1.15723	1.15723
ENSG00000146374	RSPO3	-0.515273	1.73995	-2.80277	0.00700613	0.43936	-2.66507	RSPO3	6	Auto	Females	0.69966	-1.42926	1.42926
ENSG00000177853	ZNF518A	0.383978	2.06919	2.80267	0.0070081	0.43936	-2.66532	ZNF518A	10	Auto	Males	1.30494	1.30494	1.30494
ENSG00000187688	TRPV2	-0.464517	2.31387	-2.80221	0.00701675	0.43936	-2.66641	TRPV2	17	Auto	Females	0.724713	-1.37986	1.37986
ENSG00000177932	ZNF354C	-0.376429	3.47349	-2.80133	0.00703354	0.43936	-2.66852	ZNF354C	5	Auto	Females	0.770342	-1.29813	1.29813
ENSG00000084463	WBP11	-0.240952	5.00964	-2.80115	0.00703685	0.43936	-2.66894	WBP11	12	Auto	Females	0.846187	-1.18177	1.18177
ENSG00000148690	FRA10AC1	0.482632	3.60482	2.79949	0.0070686	0.43936	-2.67293	FRA10AC1	10	Auto	Males	1.39729	1.39729	1.39729
ENSG00000232815	RP11-764K9.2	0.461304	1.85281	2.79914	0.00707515	0.43936	-2.67374		9	Auto	Males	1.37679	1.37679	1.37679
ENSG00000242574	HLA-DMB	0.418461	1.10191	2.79749	0.00710682	0.43936	-2.6777	HLA-DMB	6	Auto	Males	1.3365	1.3365	1.3365
ENSG00000134014	ELP3	-0.235126	3.9617	-2.79672	0.00712164	0.43936	-2.67954	ELP3	8	Auto	Females	0.849611	-1.17701	1.17701
ENSG00000100056	DGCR14	-0.27411	2.34409	-2.7938	0.00717801	0.44121	-2.68652	DGCR14	22	Auto	Females	0.82696	-1.20925	1.20925
ENSG00000166441	RPL27A	-0.500974	3.40614	-2.79123	0.00722786	0.442647	-2.69264	RPL27A	11	Auto	Females	0.706629	-1.41517	1.41517
ENSG00000106477	CEP41	-0.288522	2.57413	-2.78971	0.00725763	0.442848	-2.69627	CEP41	7	Auto	Females	0.81874	-1.22139	1.22139
ENSG00000184060	ADAP2	0.32186	1.1279	2.78679	0.0073148	0.443171	-2.70321	ADAP2	17	Auto	Males	1.24994	1.24994	1.24994
ENSG00000095932	C19ORF77	-0.68195	1.74922	-2.78674	0.00731593	0.443171	-2.70335	C19orf77	19	Auto	Females	0.623322	-1.60431	1.60431
ENSG00000137764	MAP2K5	-0.360536	3.44654	-2.7837	0.00737602	0.445197	-2.71058	MAP2K5	15	Auto	Females	0.778875	-1.2839	1.2839
ENSG00000165458	INPPL1	0.296377	3.05379	2.78148	0.00742009	0.446247	-2.71585	INPPL1	11	Auto	Males	1.22806	1.22806	1.22806
ENSG00000145882	PCYOX1L	-0.266434	2.86861	-2.77552	0.00753998	0.451831	-2.73001	PCYOX1L	5	Auto	Females	0.831372	-1.20283	1.20283
ENSG00000002822	MAD1L1	-0.310787	2.14455	-2.77339	0.00758342	0.452811	-2.73509	MAD1L1	7	Auto	Females	0.806202	-1.24038	1.24038
ENSG00000170891	CYTL1	0.459865	0.803367	2.77018	0.00764905	0.45286	-2.7427	CYTL1	4	Auto	Males	1.37541	1.37541	1.37541
ENSG00000225138	CTD-2228K2.7	0.470705	2.31604	2.76895	0.0076743	0.45286	-2.74562		5	Auto	Males	1.38579	1.38579	1.38579
ENSG00000204642	HLA-F	-0.416244	1.74384	-2.76779	0.00769811	0.45286	-2.74835	HLA-F	6	Auto	Females	0.749373	-1.33445	1.33445
ENSG00000136044	APPL2	0.42416	3.14222	2.76734	0.00770748	0.45286	-2.74943	APPL2	12	Auto	Males	1.34179	1.34179	1.34179
ENSG00000186174	BCL9L	-0.2596	2.42821	-2.76675	0.00771966	0.45286	-2.75082	BCL9L	11	Auto	Females	0.835319	-1.19715	1.19715
ENSG00000234335	RP11-241I20.3	-0.467543	2.70931	-2.76536	0.00774853	0.452964	-2.75412	RPS4XP11	10	Auto	Females	0.723195	-1.38275	1.38275
ENSG00000011600	TYROBP	0.705705	2.5448	2.7611	0.00783749	0.453337	-2.7642	TYROBP	19	Auto	Males	1.63094	1.63094	1.63094
ENSG00000165168	CYBB	0.526936	1.73984	2.75816	0.00789956	0.453337	-2.77116	CYBB	X	X	Males	1.44087	1.44087	1.44087
ENSG00000233125	ACTBP12	-0.457328	2.9735	-2.75789	0.0079051	0.453337	-2.77178	ACTBP12	1	Auto	Females	0.728334	-1.373	1.373
ENSG00000196628	TCF4	0.281567	5.1316	2.75657	0.00793324	0.453337	-2.77492	TCF4	18	Auto	Males	1.21551	1.21551	1.21551
ENSG00000168710	AHCYL1	0.441316	6.43626	2.75462	0.00797465	0.453337	-2.77952	AHCYL1	1	Auto	Males	1.35784	1.35784	1.35784
ENSG00000101294	HM13	-0.21607	3.84118	-2.75237	0.00802273	0.453337	-2.78482	HM13	20	Auto	Females	0.860908	-1.16156	1.16156
ENSG00000163866	C1ORF212	-0.345421	3.26959	-2.75185	0.0080339	0.453337	-2.78605	SMIM12	1	Auto	Females	0.787078	-1.27052	1.27052
ENSG00000150967	ABCB9	-0.311548	2.7701	-2.75129	0.00804603	0.453337	-2.78738	ABCB9	12	Auto	Females	0.805777	-1.24104	1.24104
ENSG00000198053	SIRPA	0.249762	7.01157	2.75057	0.00806158	0.453337	-2.78909	SIRPA	20	Auto	Males	1.18901	1.18901	1.18901
ENSG00000122884	P4HA1	0.334571	3.19151	2.74999	0.00807408	0.453337	-2.79045	P4HA1	10	Auto	Males	1.261	1.261	1.261
ENSG00000100347	SAMM50	-0.329139	3.61077	-2.74933	0.00808822	0.453337	-2.792	SAMM50	22	Auto	Females	0.796011	-1.25626	1.25626
ENSG00000142864	SERBP1	-0.21395	4.46536	-2.74743	0.00812944	0.453337	-2.79648	SERBP1	1	Auto	Females	0.862173	-1.15986	1.15986
ENSG00000215790	SLC35E2	0.373178	1.78008	2.74682	0.00814265	0.453337	-2.79791	SLC35E2	1	Auto	Males	1.2952	1.2952	1.2952
ENSG00000103091	WDR59	0.336961	3.43353	2.74491	0.00818438	0.453337	-2.80242	WDR59	16	Auto	Males	1.26309	1.26309	1.26309
ENSG00000116918	TSNAX	-0.273493	4.10069	-2.74392	0.00820604	0.453337	-2.80476	TSNAX	1	Auto	Females	0.827314	-1.20873	1.20873
ENSG00000139679	LPAR6	0.385663	1.87917	2.74301	0.00822587	0.453337	-2.80688	LPAR6	13	Auto	Males	1.30646	1.30646	1.30646
ENSG00000135838	NPL	0.304821	1.42607	2.74081	0.00827431	0.453337	-2.81206	NPL	1	Auto	Males	1.23527	1.23527	1.23527
ENSG00000206028	CTA-373H7.7	1.16318	4.45512	2.74078	0.00827509	0.453337	-2.81215		22	Auto	Males	2.23951	2.23951	2.23951
ENSG00000137103	TMEM8B	0.286539	4.11353	2.73796	0.00833762	0.453337	-2.81879	TMEM8B	9	Auto	Males	1.21971	1.21971	1.21971
ENSG00000100101	NOL12	-0.281596	1.96965	-2.73744	0.00834919	0.453337	-2.82001		22	Auto	Females	0.822681	-1.21554	1.21554
ENSG00000136643	RPS6KC1	-0.194195	4.09749	-2.73657	0.0083685	0.453337	-2.82205	RPS6KC1	1	Auto	Females	0.874061	-1.14409	1.14409
ENSG00000218418	RP11-296E7.1	0.498301	4.24217	2.7354	0.00839462	0.453337	-2.82479		6	Auto	Males	1.41255	1.41255	1.41255
ENSG00000136297	MMD2	0.770507	2.81982	2.73506	0.00840222	0.453337	-2.82559	MMD2	7	Auto	Males	1.70587	1.70587	1.70587
ENSG00000151694	ADAM17	0.36296	3.1073	2.73425	0.00842038	0.453337	-2.8275	ADAM17	2	Auto	Males	1.28606	1.28606	1.28606
ENSG00000234797	RPS3AP6	-0.380134	3.89363	-2.73281	0.00845283	0.453337	-2.83089	RPS3AP6	15	Auto	Females	0.768366	-1.30146	1.30146
ENSG00000187079	TEAD1	0.374326	2.38581	2.73249	0.0084599	0.453337	-2.83162	TEAD1	11	Auto	Males	1.29623	1.29623	1.29623
ENSG00000164211	STARD4	0.374643	3.83947	2.73019	0.00851194	0.454668	-2.83703	STARD4	5	Auto	Males	1.29652	1.29652	1.29652
ENSG00000162511	LAPTM5	0.633168	3.08784	2.7261	0.00860504	0.455943	-2.84662	LAPTM5	1	Auto	Males	1.55097	1.55097	1.55097
ENSG00000136504	KAT7	-0.233835	4.06	-2.72547	0.00861937	0.455943	-2.84808	KAT7	17	Auto	Females	0.850372	-1.17596	1.17596
ENSG00000251440	RP11-425J20.2	-0.589214	1.31288	-2.724	0.00865326	0.455943	-2.85154	STMN1P2	4	Auto	Females	0.664705	-1.50443	1.50443
ENSG00000169413	RNASE6	0.409292	1.14914	2.72321	0.00867135	0.455943	-2.85338	RNASE6	14	Auto	Males	1.32803	1.32803	1.32803
ENSG00000221914	PPP2R2A	-0.232296	4.02149	-2.72318	0.00867216	0.455943	-2.85346	PPP2R2A	8	Auto	Females	0.851279	-1.1747	1.1747
ENSG00000146409	C6ORF192	0.523651	3.65048	2.72134	0.00871446	0.45673	-2.85775	SLC18B1	6	Auto	Males	1.43759	1.43759	1.43759
ENSG00000101311	FERMT1	0.317942	1.15921	2.71824	0.0087866	0.459073	-2.86501	FERMT1	20	Auto	Males	1.24655	1.24655	1.24655
ENSG00000143367	TUFT1	-0.26096	2.23307	-2.71453	0.00887358	0.459614	-2.87369	TUFT1	1	Auto	Females	0.834532	-1.19828	1.19828
ENSG00000204472	AIF1	0.585782	2.07439	2.71397	0.00888676	0.459614	-2.875	AIF1	6	Auto	Males	1.50085	1.50085	1.50085
ENSG00000175602	CCDC85B	-0.294763	5.90696	-2.71358	0.00889584	0.459614	-2.87589	CCDC85B	11	Auto	Females	0.815206	-1.22668	1.22668
ENSG00000167363	FN3K	-0.308188	4.40432	-2.71311	0.00890692	0.459614	-2.87699	FN3K	17	Auto	Females	0.807655	-1.23815	1.23815
ENSG00000181220	ZNF746	-0.247425	2.21253	-2.70953	0.00899194	0.46032	-2.88535	ZNF746	7	Auto	Females	0.842399	-1.18709	1.18709
ENSG00000203930	RP1-177G6.2	0.725729	2.36571	2.70499	0.00910067	0.46032	-2.89593	LINC00632	X	X	Males	1.65374	1.65374	1.65374
ENSG00000126768	TIMM17B	-0.354659	3.25465	-2.70204	0.00917208	0.46032	-2.90281	TIMM17B	X	X	Females	0.782054	-1.27868	1.27868
ENSG00000165152	C9ORF125	-0.246026	5.44119	-2.70083	0.00920148	0.46032	-2.90563	TMEM246	9	Auto	Females	0.843216	-1.18594	1.18594
ENSG00000182179	UBA7	0.344221	1.56648	2.69796	0.00927139	0.46032	-2.91229	UBA7	3	Auto	Males	1.26947	1.26947	1.26947
ENSG00000243302	RP11-274B21.2	0.637546	1.12857	2.69641	0.00930945	0.46032	-2.91589		7	Auto	Males	1.55568	1.55568	1.55568
ENSG00000054356	PTPRN	-0.343717	5.84295	-2.69603	0.00931884	0.46032	-2.91678	PTPRN	2	Auto	Females	0.788008	-1.26902	1.26902
ENSG00000177984	LCN15	0.393488	1.24639	2.69392	0.00937098	0.46032	-2.92169	LCN15	9	Auto	Males	1.31357	1.31357	1.31357
ENSG00000136807	CDK9	0.325009	4.44057	2.69253	0.00940538	0.46032	-2.92491	CDK9	9	Auto	Males	1.25267	1.25267	1.25267
ENSG00000120802	TMPO	-0.270162	3.02392	-2.69194	0.00941998	0.46032	-2.92627	TMPO	12	Auto	Females	0.829226	-1.20594	1.20594
ENSG00000125851	PCSK2	-0.367331	4.97331	-2.69182	0.0094231	0.46032	-2.92657	PCSK2	20	Auto	Females	0.775215	-1.28996	1.28996
ENSG00000060558	GNA15	-0.393672	2.06252	-2.69169	0.00942625	0.46032	-2.92686	GNA15	19	Auto	Females	0.76119	-1.31373	1.31373
ENSG00000170430	MGMT	-0.410289	1.96308	-2.69148	0.00943151	0.46032	-2.92735	MGMT	10	Auto	Females	0.752472	-1.32895	1.32895
ENSG00000119408	NEK6	0.467321	3.27844	2.69104	0.00944255	0.46032	-2.92838	NEK6	9	Auto	Males	1.38254	1.38254	1.38254
ENSG00000138095	LRPPRC	-0.222647	5.46374	-2.69063	0.00945271	0.46032	-2.92932	LRPPRC	2	Auto	Females	0.856991	-1.16687	1.16687
ENSG00000127418	FGFRL1	0.690911	2.8174	2.68935	0.00948457	0.46032	-2.93228	FGFRL1	4	Auto	Males	1.6143	1.6143	1.6143
ENSG00000245156	RP11-867G23.3	-0.309109	2.55534	-2.68855	0.00950461	0.46032	-2.93414		11	Auto	Females	0.80714	-1.23894	1.23894
ENSG00000036257	CUL3	-0.261589	4.43082	-2.68662	0.00955321	0.46032	-2.93862	CUL3	2	Auto	Females	0.834169	-1.1988	1.1988
ENSG00000227775	RP1-283E3.3	0.428293	2.01647	2.68658	0.00955425	0.46032	-2.93872		1	Auto	Males	1.34564	1.34564	1.34564
ENSG00000170425	ADORA2B	0.59088	1.73509	2.68622	0.0095633	0.46032	-2.93955	ADORA2B	17	Auto	Males	1.50616	1.50616	1.50616
ENSG00000002016	RAD52	0.377087	1.51071	2.68524	0.00958808	0.46032	-2.94183	RAD52	12	Auto	Males	1.29872	1.29872	1.29872
ENSG00000162194	C11ORF48	-0.312671	3.01331	-2.6845	0.00960666	0.46032	-2.94353	C11orf48	11	Auto	Females	0.80515	-1.24201	1.24201
ENSG00000118600	TMEM5	-0.276039	1.73095	-2.68429	0.00961215	0.46032	-2.94403	TMEM5	12	Auto	Females	0.825856	-1.21087	1.21087
ENSG00000183580	FBXL7	0.498485	2.47875	2.68333	0.00963647	0.46032	-2.94625	FBXL7	5	Auto	Males	1.41273	1.41273	1.41273
ENSG00000250251	PKD1P6	0.395463	1.30508	2.68209	0.00966782	0.460502	-2.94911	PKD1P6	16	Auto	Males	1.31536	1.31536	1.31536
ENSG00000234985	RP11-3L10.3	-0.47198	1.71117	-2.67993	0.00972309	0.461819	-2.95412		7	Auto	Females	0.720974	-1.38701	1.38701
ENSG00000112280	COL9A1	0.699059	1.00285	2.67781	0.00977738	0.461844	-2.95901	COL9A1	6	Auto	Males	1.62345	1.62345	1.62345
ENSG00000117906	RCN2	-0.316413	4.80924	-2.67775	0.00977886	0.461844	-2.95914	RCN2	15	Auto	Females	0.803064	-1.24523	1.24523
ENSG00000143450	OAZ3	-0.3633	1.60881	-2.67482	0.00985451	0.464106	-2.96591	OAZ3	1	Auto	Females	0.777384	-1.28636	1.28636
ENSG00000178965	C1ORF173	-0.289691	4.20212	-2.67129	0.00994653	0.467124	-2.97408	C1orf173	1	Auto	Females	0.818078	-1.22238	1.22238
ENSG00000110171	TRIM3	-0.254275	3.36718	-2.66976	0.00998665	0.467582	-2.97761	TRIM3	11	Auto	Females	0.838408	-1.19274	1.19274
ENSG00000100219	XBP1	-0.366217	3.71423	-2.66878	0.0100122	0.467582	-2.97986	XBP1	22	Auto	Females	0.775814	-1.28897	1.28897
ENSG00000164404	GDF9	-0.538548	1.80531	-2.66106	0.010217	0.475015	-2.99764	GDF9	5	Auto	Females	0.688464	-1.45251	1.45251
ENSG00000124181	PLCG1	0.277569	4.22147	2.66065	0.0102282	0.475015	-2.9986	PLCG1	20	Auto	Males	1.21215	1.21215	1.21215
ENSG00000235092	AC011747.7	0.515596	0.973042	2.65901	0.0102723	0.47574	-3.00237		2	Auto	Males	1.42958	1.42958	1.42958
ENSG00000247679	RP11-1277A3.1	0.409556	1.12917	2.65523	0.0103744	0.476169	-3.01105		5	Auto	Males	1.32828	1.32828	1.32828
ENSG00000155380	SLC16A1	-0.382645	3.46189	-2.65479	0.0103863	0.476169	-3.01206	SLC16A1	1	Auto	Females	0.76703	-1.30373	1.30373
ENSG00000234176	HSPA8P1	-0.355409	5.92869	-2.65425	0.0104011	0.476169	-3.01331	HSPA8P1	X	X	Females	0.781648	-1.27935	1.27935
ENSG00000122359	ANXA11	-0.274658	4.48237	-2.65388	0.0104112	0.476169	-3.01416	ANXA11	10	Auto	Females	0.826646	-1.20971	1.20971
ENSG00000218891	ZNF579	-0.305676	2.11256	-2.65341	0.0104239	0.476169	-3.01523	ZNF579	19	Auto	Females	0.809063	-1.236	1.236
ENSG00000188039	NWD1	0.646141	1.60915	2.64877	0.0105511	0.478643	-3.02587	NWD1	19	Auto	Males	1.56498	1.56498	1.56498
ENSG00000125740	FOSB	-0.57667	1.92396	-2.648	0.0105725	0.478643	-3.02764	FOSB	19	Auto	Females	0.67051	-1.4914	1.4914
ENSG00000120733	KDM3B	0.184905	4.00303	2.6477	0.0105809	0.478643	-3.02834	KDM3B	5	Auto	Males	1.13674	1.13674	1.13674
ENSG00000183569	SERHL2	-0.34197	1.05428	-2.64727	0.0105926	0.478643	-3.02931	SERHL2	22	Auto	Females	0.788963	-1.26749	1.26749
ENSG00000214659	KRT8P26	0.389351	0.804282	2.64191	0.0107419	0.481794	-3.04158	KRT8P26	11	Auto	Males	1.3098	1.3098	1.3098
ENSG00000039123	SKIV2L2	-0.198371	4.17843	-2.64177	0.010746	0.481794	-3.04192	SKIV2L2	5	Auto	Females	0.871534	-1.1474	1.1474
ENSG00000066230	SLC9A3	0.349797	1.4467	2.64167	0.0107488	0.481794	-3.04215	SLC9A3	5	Auto	Males	1.27438	1.27438	1.27438
ENSG00000107815	C10ORF2	-0.25659	2.0408	-2.63977	0.010802	0.482886	-3.04648	C10orf2	10	Auto	Females	0.837064	-1.19465	1.19465
ENSG00000186019	ZNF224	0.355298	3.08558	2.63349	0.0109805	0.488	-3.06084		19	Auto	Males	1.27925	1.27925	1.27925
ENSG00000112130	RNF8	-0.309658	3.23745	-2.63316	0.01099	0.488	-3.0616	RNF8	6	Auto	Females	0.806833	-1.23941	1.23941
ENSG00000148516	ZEB1	0.226166	4.16522	2.63201	0.0110229	0.488	-3.06422	ZEB1	10	Auto	Males	1.16972	1.16972	1.16972
ENSG00000111445	RFC5	0.480707	3.37829	2.63165	0.0110333	0.488	-3.06504	RFC5	12	Auto	Males	1.39543	1.39543	1.39543
ENSG00000105143	SLC1A6	-0.39332	3.32889	-2.63063	0.0110624	0.488	-3.06735	SLC1A6	19	Auto	Females	0.761376	-1.31341	1.31341
ENSG00000173517	PEAK1	0.202501	3.54693	2.62655	0.0111807	0.491921	-3.07667		15	Auto	Males	1.15069	1.15069	1.15069
ENSG00000188803	SHISA6	0.467206	1.30426	2.62543	0.0112132	0.492055	-3.07921	SHISA6	17	Auto	Males	1.38243	1.38243	1.38243
ENSG00000180574	EIF2S3L	-0.263136	3.94452	-2.62254	0.0112978	0.492381	-3.08579		12	Auto	Females	0.833275	-1.20008	1.20008
ENSG00000185024	BRF1	-0.462546	2.1628	-2.6224	0.0113019	0.492381	-3.08611	BRF1	14	Auto	Females	0.725705	-1.37797	1.37797
ENSG00000125124	BBS2	0.327436	4.96899	2.62079	0.0113492	0.492381	-3.08977	BBS2	16	Auto	Males	1.25478	1.25478	1.25478
ENSG00000238243	OR2W3	0.374437	1.64428	2.62031	0.0113634	0.492381	-3.09086	OR2W3	1	Auto	Males	1.29633	1.29633	1.29633
ENSG00000106278	PTPRZ1	0.982335	5.15656	2.62016	0.0113679	0.492381	-3.09121	PTPRZ1	7	Auto	Males	1.97566	1.97566	1.97566
ENSG00000115084	SLC35F5	0.266386	1.9981	2.61308	0.0115787	0.500219	-3.10729	SLC35F5	2	Auto	Males	1.20279	1.20279	1.20279
ENSG00000161647	MPP3	-0.303983	1.38313	-2.60901	0.0117014	0.501463	-3.11652	MPP3	17	Auto	Females	0.810013	-1.23455	1.23455
ENSG00000012232	EXTL3	-0.302852	4.38801	-2.60701	0.0117621	0.501463	-3.12104	EXTL3	8	Auto	Females	0.810648	-1.23358	1.23358
ENSG00000236456	RP4-785G19.2	-0.356358	2.49245	-2.60689	0.0117659	0.501463	-3.12133		20	Auto	Females	0.781134	-1.28019	1.28019
ENSG00000140691	ARMC5	-0.268609	2.53416	-2.60688	0.011766	0.501463	-3.12133	ARMC5	16	Auto	Females	0.83012	-1.20465	1.20465
ENSG00000171314	PGAM1	-0.398374	3.97734	-2.60657	0.0117756	0.501463	-3.12204	PGAM1	10	Auto	Females	0.758713	-1.31802	1.31802
ENSG00000187416	LHFPL3	0.558452	3.52549	2.60539	0.0118115	0.501463	-3.12471	LHFPL3	7	Auto	Males	1.47269	1.47269	1.47269
ENSG00000254995	STX16-NPEPL1	0.448086	3.4436	2.60451	0.0118385	0.501463	-3.1267	STX16-NPEPL1	20	Auto	Males	1.36423	1.36423	1.36423
ENSG00000100767	PAPLN	0.494972	1.12251	2.60422	0.0118475	0.501463	-3.12737	PAPLN	14	Auto	Males	1.40929	1.40929	1.40929
ENSG00000077420	APBB1IP	0.36821	1.28445	2.59939	0.0119964	0.505713	-3.13829	APBB1IP	10	Auto	Males	1.29075	1.29075	1.29075
ENSG00000204673	AKT1S1	-0.258985	2.91495	-2.59701	0.0120705	0.505713	-3.14367	AKT1S1	19	Auto	Females	0.835676	-1.19664	1.19664
ENSG00000011405	PIK3C2A	0.426933	3.29419	2.59186	0.0122318	0.505713	-3.15528	PIK3C2A	11	Auto	Males	1.34437	1.34437	1.34437
ENSG00000082068	WDR70	-0.271032	2.20279	-2.59116	0.0122539	0.505713	-3.15685	WDR70	5	Auto	Females	0.828726	-1.20667	1.20667
ENSG00000047662	FAM184B	0.289445	2.75402	2.58966	0.0123014	0.505713	-3.16023	FAM184B	4	Auto	Males	1.22217	1.22217	1.22217
ENSG00000129691	ASH2L	-0.217144	4.18185	-2.58943	0.0123089	0.505713	-3.16077	ASH2L	8	Auto	Females	0.860267	-1.16243	1.16243
ENSG00000117280	RAB7L1	0.294467	2.6628	2.58815	0.0123495	0.505713	-3.16364	RAB7L1	1	Auto	Males	1.22643	1.22643	1.22643
ENSG00000153944	MSI2	0.529163	3.21201	2.58654	0.0124009	0.505713	-3.16727	MSI2	17	Auto	Males	1.44309	1.44309	1.44309
ENSG00000151503	NCAPD3	-0.249749	2.76877	-2.58466	0.0124611	0.505713	-3.1715	NCAPD3	11	Auto	Females	0.841043	-1.189	1.189
ENSG00000205336	GPR56	0.749866	4.75598	2.58266	0.0125254	0.505713	-3.176	GPR56	16	Auto	Males	1.68164	1.68164	1.68164
ENSG00000084710	EFR3B	0.389403	3.83995	2.58202	0.0125461	0.505713	-3.17744	EFR3B	2	Auto	Males	1.30985	1.30985	1.30985
ENSG00000228051	RP11-325E14.2	-0.398178	1.92809	-2.58086	0.0125836	0.505713	-3.18005		X	X	Females	0.758816	-1.31784	1.31784
ENSG00000171476	HOPX	0.491752	6.36247	2.58079	0.0125858	0.505713	-3.1802	HOPX	4	Auto	Males	1.40615	1.40615	1.40615
ENSG00000075240	GRAMD4	0.271121	3.517	2.58013	0.0126074	0.505713	-3.18169	GRAMD4	22	Auto	Males	1.20675	1.20675	1.20675
ENSG00000145817	YIPF5	-0.218535	4.2095	-2.57758	0.0126904	0.505713	-3.18742	YIPF5	5	Auto	Females	0.859438	-1.16355	1.16355
ENSG00000241081	RP11-488C13.1	-0.475493	3.6272	-2.5773	0.0126993	0.505713	-3.18804		14	Auto	Females	0.719221	-1.39039	1.39039
ENSG00000104447	TRPS1	0.349163	1.76099	2.5772	0.0127029	0.505713	-3.18828	TRPS1	8	Auto	Males	1.27382	1.27382	1.27382
ENSG00000204434	POTEKP	-0.560028	2.47027	-2.57683	0.012715	0.505713	-3.18911	POTEKP	2	Auto	Females	0.678289	-1.4743	1.4743
ENSG00000137267	TUBB2A	0.380498	7.35406	2.57679	0.0127161	0.505713	-3.18919	TUBB2A	6	Auto	Males	1.30179	1.30179	1.30179
ENSG00000079691	LRRC16A	0.500424	2.47633	2.57626	0.0127335	0.505713	-3.19038	LRRC16A	6	Auto	Males	1.41463	1.41463	1.41463
ENSG00000114796	KLHL24	0.432758	3.18911	2.57597	0.0127431	0.505713	-3.19104	KLHL24	3	Auto	Males	1.34981	1.34981	1.34981
ENSG00000186352	ANKRD37	0.325738	3.07497	2.57555	0.0127568	0.505713	-3.19198	ANKRD37	4	Auto	Males	1.25331	1.25331	1.25331
ENSG00000100504	PYGL	0.437133	1.26728	2.57545	0.01276	0.505713	-3.1922	PYGL	14	Auto	Males	1.35391	1.35391	1.35391
ENSG00000197093	GAL3ST4	0.305998	1.36579	2.57532	0.0127642	0.505713	-3.19249	GAL3ST4	7	Auto	Males	1.23627	1.23627	1.23627
ENSG00000108854	SMURF2	0.386579	2.55035	2.57513	0.0127706	0.505713	-3.19293	SMURF2	17	Auto	Males	1.30729	1.30729	1.30729
ENSG00000221926	TRIM16	-0.244695	1.8492	-2.57511	0.012771	0.505713	-3.19295	TRIM16	17	Auto	Females	0.843994	-1.18484	1.18484
ENSG00000008311	AASS	0.599434	1.58879	2.57474	0.0127835	0.505713	-3.1938	AASS	7	Auto	Males	1.51512	1.51512	1.51512
ENSG00000183458	RP11-958N24.1	0.4424	1.63524	2.57427	0.0127988	0.505713	-3.19485		16	Auto	Males	1.35886	1.35886	1.35886
ENSG00000106400	ZNHIT1	-0.305109	3.02415	-2.57317	0.0128348	0.505713	-3.1973	ZNHIT1	7	Auto	Females	0.809381	-1.23551	1.23551
ENSG00000133997	MED6	-0.245297	3.1613	-2.56954	0.0129552	0.505713	-3.20545	MED6	14	Auto	Females	0.843642	-1.18534	1.18534
ENSG00000237651	C2ORF74	0.418788	4.63406	2.56807	0.0130043	0.505713	-3.20875	C2orf74	2	Auto	Males	1.3368	1.3368	1.3368
ENSG00000100614	PPM1A	-0.234686	5.05676	-2.5669	0.0130434	0.505713	-3.21137	PPM1A	14	Auto	Females	0.84987	-1.17665	1.17665
ENSG00000182534	MXRA7	-0.258185	5.30879	-2.56489	0.0131108	0.505713	-3.21586	MXRA7	17	Auto	Females	0.836139	-1.19597	1.19597
ENSG00000130939	UBE4B	-0.203311	4.00356	-2.56392	0.0131434	0.505713	-3.21803	UBE4B	1	Auto	Females	0.868555	-1.15134	1.15134
ENSG00000259488	RP11-154J22.1	-0.516969	1.11978	-2.56364	0.0131527	0.505713	-3.21865		15	Auto	Females	0.698838	-1.43095	1.43095
ENSG00000169136	ATF5	-0.300932	2.6269	-2.56304	0.0131729	0.505713	-3.21999	ATF5	19	Auto	Females	0.811728	-1.23194	1.23194
ENSG00000054654	SYNE2	-0.292607	1.59665	-2.56283	0.0131803	0.505713	-3.22047	SYNE2	14	Auto	Females	0.816426	-1.22485	1.22485
ENSG00000235912	RP1-159A19.3	-0.660852	2.4396	-2.56213	0.0132037	0.505713	-3.22202		1	Auto	Females	0.632505	-1.58102	1.58102
ENSG00000100138	NHP2L1	-0.231353	6.63136	-2.5616	0.0132216	0.505713	-3.2232	NHP2L1	22	Auto	Females	0.851836	-1.17394	1.17394
ENSG00000116329	OPRD1	0.464394	1.36408	2.55986	0.0132806	0.505713	-3.22709	OPRD1	1	Auto	Males	1.37974	1.37974	1.37974
ENSG00000156515	HK1	-0.243717	6.4315	-2.55939	0.0132969	0.505713	-3.22815	HK1	10	Auto	Females	0.844566	-1.18404	1.18404
ENSG00000176641	RNF152	-0.358817	2.22204	-2.55918	0.013304	0.505713	-3.22862	RNF152	18	Auto	Females	0.779804	-1.28237	1.28237
ENSG00000169896	ITGAM	0.341379	1.04867	2.55914	0.0133054	0.505713	-3.22871	ITGAM	16	Auto	Males	1.26697	1.26697	1.26697
ENSG00000105329	TGFB1	0.423993	2.2157	2.55742	0.013364	0.505713	-3.23254	TGFB1	19	Auto	Males	1.34164	1.34164	1.34164
ENSG00000114423	CBLB	-0.235399	1.20094	-2.55677	0.0133863	0.505713	-3.234	CBLB	3	Auto	Females	0.84945	-1.17723	1.17723
ENSG00000171853	TTC15	-0.211352	2.88927	-2.55649	0.0133959	0.505713	-3.23462	TRAPPC12	2	Auto	Females	0.863728	-1.15777	1.15777
ENSG00000101654	RNMT	-0.218471	4.79909	-2.55453	0.0134633	0.505713	-3.239	RNMT	18	Auto	Females	0.859476	-1.1635	1.1635
ENSG00000149273	RPS3	-0.473898	4.92409	-2.55411	0.0134777	0.505713	-3.23993	RPS3	11	Auto	Females	0.720017	-1.38886	1.38886
ENSG00000250264	XXBAC-BPG246D15.9	0.301432	2.52182	2.5533	0.0135056	0.505713	-3.24173		6	Auto	Males	1.23237	1.23237	1.23237
ENSG00000064309	CDON	-0.345265	1.23546	-2.55238	0.0135376	0.505713	-3.2438	CDON	11	Auto	Females	0.787164	-1.27038	1.27038
ENSG00000065882	TBC1D1	-0.225549	2.87518	-2.55184	0.0135561	0.505713	-3.24499	TBC1D1	4	Auto	Females	0.85527	-1.16922	1.16922
ENSG00000184672	RALYL	-0.321362	4.50247	-2.55171	0.0135605	0.505713	-3.24527	RALYL	8	Auto	Females	0.800314	-1.24951	1.24951
ENSG00000144848	ATG3	-0.336647	3.81759	-2.55115	0.01358	0.505713	-3.24652	ATG3	3	Auto	Females	0.791879	-1.26282	1.26282
ENSG00000092096	SLC22A17	-0.310542	7.24591	-2.55112	0.0135813	0.505713	-3.2466	SLC22A17	14	Auto	Females	0.806339	-1.24017	1.24017
ENSG00000072041	SLC6A15	-0.393367	3.99175	-2.54535	0.0137829	0.506869	-3.25944	SLC6A15	12	Auto	Females	0.761351	-1.31346	1.31346
ENSG00000159733	ZFYVE28	-0.320736	2.47592	-2.54212	0.0138968	0.506869	-3.26661	ZFYVE28	4	Auto	Females	0.800661	-1.24897	1.24897
ENSG00000228589	RP5-1053E7.1	-0.339074	4.36027	-2.54136	0.0139239	0.506869	-3.26831	SPCS2P4	1	Auto	Females	0.790548	-1.26494	1.26494
ENSG00000177409	SAMD9L	0.242779	1.03658	2.54082	0.0139431	0.506869	-3.26951	SAMD9L	7	Auto	Males	1.18327	1.18327	1.18327
ENSG00000107719	KIAA1274	0.250736	2.27551	2.54049	0.0139546	0.506869	-3.27022	PALD1	10	Auto	Males	1.18981	1.18981	1.18981
ENSG00000242814	RP11-436H11.1	-0.608835	3.59259	-2.53987	0.0139768	0.506869	-3.27161		5	Auto	Females	0.655726	-1.52503	1.52503
ENSG00000119888	EPCAM	-0.430451	1.35368	-2.53896	0.0140092	0.506869	-3.27363	EPCAM	2	Auto	Females	0.74203	-1.34765	1.34765
ENSG00000196605	ZNF846	0.382775	1.9131	2.53886	0.0140129	0.506869	-3.27385	ZNF846	19	Auto	Males	1.30385	1.30385	1.30385
ENSG00000090520	DNAJB11	-0.297849	3.58	-2.53839	0.0140296	0.506869	-3.27489	DNAJB11	3	Auto	Females	0.813465	-1.22931	1.22931
ENSG00000114646	CSPG5	0.34185	5.09613	2.53785	0.014049	0.506869	-3.2761	CSPG5	3	Auto	Males	1.26738	1.26738	1.26738
ENSG00000179335	CLK3	0.28265	3.17309	2.53732	0.0140679	0.506869	-3.27726	CLK3	15	Auto	Males	1.21643	1.21643	1.21643
ENSG00000125730	C3	0.683352	3.05429	2.53647	0.0140983	0.506869	-3.27914	C3	19	Auto	Males	1.60587	1.60587	1.60587
ENSG00000107593	PKD2L1	-0.493162	1.281	-2.53558	0.0141303	0.506869	-3.28112	PKD2L1	10	Auto	Females	0.710466	-1.40753	1.40753
ENSG00000166033	HTRA1	0.532303	6.73969	2.53471	0.0141616	0.506869	-3.28305	HTRA1	10	Auto	Males	1.44624	1.44624	1.44624
ENSG00000250917	RP4-785G19.5	-0.380406	2.83923	-2.53426	0.0141781	0.506869	-3.28406		20	Auto	Females	0.768222	-1.30171	1.30171
ENSG00000171885	AQP4	0.97097	6.40458	2.53255	0.01424	0.506869	-3.28785	AQP4	18	Auto	Males	1.96016	1.96016	1.96016
ENSG00000103194	USP10	0.239673	4.52534	2.53153	0.0142767	0.506869	-3.29009	USP10	16	Auto	Males	1.18072	1.18072	1.18072
ENSG00000141140	MYO19	0.397241	1.86239	2.53149	0.0142781	0.506869	-3.29018	MYO19	17	Auto	Males	1.31699	1.31699	1.31699
ENSG00000130640	TUBGCP2	-0.225837	4.04555	-2.5309	0.0142998	0.506869	-3.2915	TUBGCP2	10	Auto	Females	0.855099	-1.16946	1.16946
ENSG00000136319	TTC5	-0.375199	2.27123	-2.53077	0.0143045	0.506869	-3.29178	TTC5	14	Auto	Females	0.770999	-1.29702	1.29702
ENSG00000213563	C8ORF82	-0.282723	2.33328	-2.53069	0.0143075	0.506869	-3.29197	C8orf82	8	Auto	Females	0.822038	-1.21649	1.21649
ENSG00000122390	NAA60	0.18637	4.17352	2.53063	0.0143096	0.506869	-3.29209	NAA60	16	Auto	Males	1.1379	1.1379	1.1379
ENSG00000160785	SLC25A44	-0.178079	4.45679	-2.52863	0.0143826	0.508377	-3.29652	SLC25A44	1	Auto	Females	0.883879	-1.13138	1.13138
ENSG00000164692	COL1A2	-0.863568	1.84	-2.52703	0.0144411	0.509367	-3.30005	COL1A2	7	Auto	Females	0.549591	-1.81953	1.81953
ENSG00000177380	PPFIA3	-0.213636	4.97602	-2.52431	0.0145414	0.511825	-3.30607	PPFIA3	19	Auto	Females	0.862361	-1.15961	1.15961
ENSG00000119522	DENND1A	-0.272463	3.49264	-2.5227	0.014601	0.512846	-3.30963	DENND1A	9	Auto	Females	0.827905	-1.20787	1.20787
ENSG00000125037	TMEM111	-0.195337	4.55976	-2.52165	0.0146399	0.513134	-3.31195	EMC3	3	Auto	Females	0.873369	-1.14499	1.14499
ENSG00000161036	LRWD1	-0.21116	2.2456	-2.51889	0.0147427	0.51565	-3.31803	LRWD1	7	Auto	Females	0.863842	-1.15762	1.15762
ENSG00000101019	UQCC	-0.21334	3.99246	-2.51807	0.0147734	0.51565	-3.31984	UQCC	20	Auto	Females	0.862538	-1.15937	1.15937
ENSG00000233688	CTD-2183H9.3	-0.459445	1.52092	-2.51387	0.0149316	0.51743	-3.3291		X	X	Females	0.727266	-1.37501	1.37501
ENSG00000188888	GPR179	-0.296289	1.14197	-2.51309	0.014961	0.51743	-3.33081	GPR179	17	Auto	Females	0.814344	-1.22798	1.22798
ENSG00000177640	CASC2	-0.27916	1.27465	-2.51277	0.0149732	0.51743	-3.33152	CASC2	10	Auto	Females	0.824071	-1.21349	1.21349
ENSG00000136270	TBRG4	-0.234314	3.09119	-2.51093	0.0150431	0.51743	-3.33557	TBRG4	7	Auto	Females	0.850089	-1.17635	1.17635
ENSG00000163214	DHX57	-0.234612	2.81721	-2.50949	0.0150981	0.51743	-3.33873	DHX57	2	Auto	Females	0.849914	-1.17659	1.17659
ENSG00000185518	SV2B	-0.289524	6.59234	-2.50823	0.0151463	0.51743	-3.34151	SV2B	15	Auto	Females	0.818172	-1.22224	1.22224
ENSG00000137872	SEMA6D	0.34173	3.6516	2.50778	0.0151635	0.51743	-3.34249	SEMA6D	15	Auto	Males	1.26728	1.26728	1.26728
ENSG00000226525	RPS7P10	0.493318	2.44458	2.50668	0.0152058	0.51743	-3.34491	RPS7P10	13	Auto	Males	1.40768	1.40768	1.40768
ENSG00000146540	C7ORF50	-0.335988	3.78546	-2.50477	0.0152796	0.51743	-3.34912	C7orf50	7	Auto	Females	0.792242	-1.26224	1.26224
ENSG00000013374	NUB1	-0.187724	3.65415	-2.50469	0.0152825	0.51743	-3.34928	NUB1	7	Auto	Females	0.877989	-1.13897	1.13897
ENSG00000110025	SNX15	-0.247654	4.09585	-2.50431	0.0152971	0.51743	-3.35011	SNX15	11	Auto	Females	0.842265	-1.18728	1.18728
ENSG00000214820	RP11-944L7.2	0.51115	3.3062	2.50327	0.0153374	0.51743	-3.3524	MPRIPP1	3	Auto	Males	1.42519	1.42519	1.42519
ENSG00000164077	MON1A	-0.244576	3.03412	-2.50305	0.0153461	0.51743	-3.35289	MON1A	3	Auto	Females	0.844064	-1.18474	1.18474
ENSG00000206417	H1FX-AS1	-0.44277	2.71844	-2.50282	0.015355	0.51743	-3.35339	H1FX-AS1	3	Auto	Females	0.735721	-1.35921	1.35921
ENSG00000046889	PREX2	0.546984	3.00273	2.50173	0.0153973	0.51743	-3.35578	PREX2	8	Auto	Males	1.46103	1.46103	1.46103
ENSG00000049239	H6PD	0.266021	1.95335	2.50152	0.0154053	0.51743	-3.35623	H6PD	1	Auto	Males	1.20249	1.20249	1.20249
ENSG00000136802	LRRC8A	0.362012	4.67826	2.50111	0.0154214	0.51743	-3.35714	LRRC8A	9	Auto	Males	1.28522	1.28522	1.28522
ENSG00000147119	CHST7	0.615593	2.04889	2.50031	0.0154527	0.51743	-3.3589	CHST7	X	X	Males	1.53219	1.53219	1.53219
ENSG00000116147	TNR	0.891139	3.86714	2.49966	0.0154777	0.51743	-3.36031	TNR	1	Auto	Males	1.85464	1.85464	1.85464
ENSG00000198034	RPS4X	-0.301127	6.33363	-2.49928	0.0154928	0.51743	-3.36115	RPS4X	X	X	Females	0.811618	-1.23211	1.23211
ENSG00000175213	ZNF408	-0.225258	1.82838	-2.49819	0.0155354	0.51743	-3.36353	ZNF408	11	Auto	Females	0.855442	-1.16899	1.16899
ENSG00000163956	LRPAP1	-0.399584	4.47562	-2.4948	0.0156688	0.518937	-3.37096	LRPAP1	4	Auto	Females	0.758077	-1.31913	1.31913
ENSG00000257315	ZBED6	0.658053	1.84693	2.49423	0.0156916	0.518937	-3.37222	ZBED6	1	Auto	Males	1.57795	1.57795	1.57795
ENSG00000134684	YARS	-0.254154	5.00929	-2.49404	0.0156992	0.518937	-3.37264	YARS	1	Auto	Females	0.838479	-1.19264	1.19264
ENSG00000125818	PSMF1	-0.231183	4.86927	-2.49335	0.0157264	0.518937	-3.37414	PSMF1	20	Auto	Females	0.851936	-1.1738	1.1738
ENSG00000148468	FAM171A1	0.264983	5.80718	2.49283	0.015747	0.518937	-3.37528	FAM171A1	10	Auto	Males	1.20162	1.20162	1.20162
ENSG00000161204	ABCF3	-0.22256	4.10814	-2.49231	0.0157677	0.518937	-3.37642	ABCF3	3	Auto	Females	0.857043	-1.1668	1.1668
ENSG00000166181	API5	-0.18501	5.01877	-2.49008	0.0158564	0.519831	-3.38128	API5	11	Auto	Females	0.879643	-1.13683	1.13683
ENSG00000106608	URGCP	-0.241416	3.62311	-2.48961	0.0158752	0.519831	-3.38231	URGCP	7	Auto	Females	0.845915	-1.18215	1.18215
ENSG00000121898	CPXM2	-0.416612	1.01285	-2.48835	0.0159256	0.519831	-3.38506	CPXM2	10	Auto	Females	0.749182	-1.33479	1.33479
ENSG00000188994	ZNF292	0.234547	2.77736	2.48675	0.01599	0.519831	-3.38856	ZNF292	6	Auto	Males	1.17654	1.17654	1.17654
ENSG00000177646	ACAD9	-0.200257	3.50523	-2.48611	0.0160157	0.519831	-3.38996	ACAD9	3	Auto	Females	0.870396	-1.1489	1.1489
ENSG00000185158	LRRC37B	0.25988	2.47818	2.48568	0.0160331	0.519831	-3.3909	LRRC37B	17	Auto	Males	1.19738	1.19738	1.19738
ENSG00000105088	OLFM2	0.479669	5.84117	2.48543	0.016043	0.519831	-3.39144	OLFM2	19	Auto	Males	1.39442	1.39442	1.39442
ENSG00000148356	LRSAM1	-0.234403	3.43556	-2.4853	0.0160483	0.519831	-3.39172	LRSAM1	9	Auto	Females	0.850036	-1.17642	1.17642
ENSG00000186854	C2ORF89	-0.301098	1.55025	-2.48465	0.0160747	0.519831	-3.39315	TRABD2A	2	Auto	Females	0.811634	-1.23208	1.23208
ENSG00000227407	AC008746.3	0.661465	4.17616	2.48298	0.0161423	0.521009	-3.39678		19	Auto	Males	1.58169	1.58169	1.58169
ENSG00000146731	CCT6A	-0.201093	5.54985	-2.48022	0.0162546	0.522623	-3.4028	CCT6A	7	Auto	Females	0.869891	-1.14957	1.14957
ENSG00000158560	DYNC1I1	-0.250159	6.26043	-2.47873	0.0163158	0.522623	-3.40606	DYNC1I1	7	Auto	Females	0.840804	-1.18934	1.18934
ENSG00000229927	RP11-38L15.6	-0.503143	1.38266	-2.47833	0.0163322	0.522623	-3.40692	RHEBP1	10	Auto	Females	0.705568	-1.4173	1.4173
ENSG00000154027	AK5	-0.21302	6.7889	-2.47826	0.016335	0.522623	-3.40707	AK5	1	Auto	Females	0.862729	-1.15911	1.15911
ENSG00000183020	AP2A2	-0.303564	4.55699	-2.47729	0.0163748	0.522623	-3.40919	AP2A2	11	Auto	Females	0.810248	-1.23419	1.23419
ENSG00000235718	MFRP	-0.289952	1.08348	-2.47638	0.0164124	0.522623	-3.41117	MFRP	11	Auto	Females	0.81793	-1.2226	1.2226
ENSG00000176473	WDR25	-0.323131	2.1233	-2.47614	0.0164222	0.522623	-3.41169	WDR25	14	Auto	Females	0.799333	-1.25104	1.25104
ENSG00000134250	NOTCH2	0.65808	2.67638	2.47523	0.0164595	0.522623	-3.41366	NOTCH2	1	Auto	Males	1.57798	1.57798	1.57798
ENSG00000175390	EIF3F	-0.271579	3.1047	-2.47489	0.0164736	0.522623	-3.4144	EIF3F	11	Auto	Females	0.828413	-1.20713	1.20713
ENSG00000009335	UBE3C	-0.22912	4.12928	-2.47322	0.0165431	0.523833	-3.41805	UBE3C	7	Auto	Females	0.853155	-1.17212	1.17212
ENSG00000232662	LDHBP1	-0.549089	1.59388	-2.47177	0.0166031	0.524602	-3.42118	LDHBP1	13	Auto	Females	0.683452	-1.46316	1.46316
ENSG00000104866	PPP1R37	-0.265748	3.49092	-2.47056	0.0166536	0.524602	-3.42381	PPP1R37	19	Auto	Females	0.831767	-1.20226	1.20226
ENSG00000214535	RPS15AP1	-0.367092	3.58459	-2.4699	0.0166813	0.524602	-3.42526	RPS15AP1	20	Auto	Females	0.775344	-1.28975	1.28975
ENSG00000105287	PRKD2	0.235681	2.11416	2.46962	0.0166929	0.524602	-3.42586	PRKD2	19	Auto	Males	1.17746	1.17746	1.17746
ENSG00000163382	APOA1BP	-0.263747	5.04488	-2.46826	0.0167497	0.525401	-3.4288	APOA1BP	1	Auto	Females	0.832922	-1.20059	1.20059
ENSG00000216921	AC131097.4	-0.43792	0.844082	-2.46533	0.0168734	0.527315	-3.43517		2	Auto	Females	0.738198	-1.35465	1.35465
ENSG00000115806	GORASP2	-0.183817	4.40036	-2.46452	0.0169077	0.527315	-3.43693	GORASP2	2	Auto	Females	0.880371	-1.13589	1.13589
ENSG00000158555	GDPD5	-0.297145	1.93841	-2.46423	0.0169197	0.527315	-3.43755	GDPD5	11	Auto	Females	0.813862	-1.22871	1.22871
ENSG00000226763	SRRM5	-0.33891	3.41432	-2.46382	0.0169374	0.527315	-3.43845	SRRM5	19	Auto	Females	0.790639	-1.2648	1.2648
ENSG00000180104	EXOC3	-0.194946	4.21919	-2.46308	0.0169688	0.527315	-3.44006	EXOC3	5	Auto	Females	0.873605	-1.14468	1.14468
ENSG00000144857	BOC	-0.24746	1.19938	-2.46234	0.017	0.527315	-3.44165	BOC	3	Auto	Females	0.842378	-1.18712	1.18712
ENSG00000259494	MRPL46	-0.349824	2.47219	-2.45919	0.0171343	0.530133	-3.44846	MRPL46	15	Auto	Females	0.78468	-1.2744	1.2744
ENSG00000132740	IGHMBP2	-0.243601	2.41682	-2.45807	0.0171825	0.530133	-3.45089	IGHMBP2	11	Auto	Females	0.844635	-1.18394	1.18394
ENSG00000132182	NUP210	0.212165	2.01666	2.45489	0.0173195	0.530133	-3.45776	NUP210	3	Auto	Males	1.15843	1.15843	1.15843
ENSG00000249590	RP4-539M6.19	0.233292	3.59424	2.45232	0.0174311	0.530133	-3.46332		22	Auto	Males	1.17551	1.17551	1.17551
ENSG00000131435	PDLIM4	-0.30991	1.32463	-2.45221	0.017436	0.530133	-3.46357	PDLIM4	5	Auto	Females	0.806692	-1.23963	1.23963
ENSG00000258441	CTD-2552B11.4	-0.209758	5.66569	-2.45142	0.0174704	0.530133	-3.46527	LINC00641	14	Auto	Females	0.864682	-1.15649	1.15649
ENSG00000237289	CKMT1B	0.645366	3.09543	2.45059	0.0175066	0.530133	-3.46706	CKMT1B	15	Auto	Males	1.56414	1.56414	1.56414
ENSG00000162191	UBXN1	-0.340236	4.47697	-2.45058	0.0175068	0.530133	-3.46707	UBXN1	11	Auto	Females	0.789912	-1.26596	1.26596
ENSG00000112406	HECA	0.247549	4.11486	2.45031	0.0175185	0.530133	-3.46765	HECA	6	Auto	Males	1.18719	1.18719	1.18719
ENSG00000236917	DNAJA1P2	-0.489128	1.17139	-2.44981	0.0175405	0.530133	-3.46874	DNAJA1P2	2	Auto	Females	0.712455	-1.4036	1.4036
ENSG00000160691	SHC1	0.253615	2.81059	2.4484	0.0176024	0.530133	-3.47178	SHC1	1	Auto	Males	1.19219	1.19219	1.19219
ENSG00000070814	TCOF1	-0.225698	2.72653	-2.44566	0.0177231	0.530133	-3.47769	TCOF1	5	Auto	Females	0.855181	-1.16934	1.16934
ENSG00000215252	GOLGA8B	0.881888	2.31764	2.44455	0.0177719	0.530133	-3.48007	GOLGA8B	15	Auto	Males	1.84279	1.84279	1.84279
ENSG00000171988	JMJD1C	0.237746	3.31717	2.4443	0.0177832	0.530133	-3.48062	JMJD1C	10	Auto	Males	1.17915	1.17915	1.17915
ENSG00000140264	SERF2	-0.315602	4.66568	-2.44394	0.0177991	0.530133	-3.48139	SERF2	15	Auto	Females	0.803516	-1.24453	1.24453
ENSG00000219951	RP11-378G13.2	-1.00092	3.25077	-2.44308	0.0178371	0.530133	-3.48324		6	Auto	Females	0.499681	-2.00128	2.00128
ENSG00000163131	CTSS	0.402466	1.64177	2.44265	0.0178565	0.530133	-3.48418	CTSS	1	Auto	Males	1.32177	1.32177	1.32177
ENSG00000099800	TIMM13	-0.182785	4.05783	-2.44252	0.0178623	0.530133	-3.48446	TIMM13	19	Auto	Females	0.881	-1.13507	1.13507
ENSG00000126883	NUP214	-0.205088	2.90435	-2.44075	0.0179412	0.530133	-3.48827	NUP214	9	Auto	Females	0.867486	-1.15276	1.15276
ENSG00000240344	PPIL3	-0.386342	2.78023	-2.4403	0.017961	0.530133	-3.48922	PPIL3	2	Auto	Females	0.765067	-1.30707	1.30707
ENSG00000170893	TRH	-0.369438	0.950103	-2.44014	0.0179681	0.530133	-3.48956	TRH	3	Auto	Females	0.774084	-1.29185	1.29185
ENSG00000086730	LAT2	0.282824	0.936314	2.43978	0.0179846	0.530133	-3.49036	LAT2	7	Auto	Males	1.21657	1.21657	1.21657
ENSG00000160401	C9ORF117	-0.291313	1.52101	-2.43898	0.0180201	0.530133	-3.49206	C9orf117	9	Auto	Females	0.817158	-1.22375	1.22375
ENSG00000143850	PLEKHA6	0.294272	4.2472	2.43863	0.0180361	0.530133	-3.49283	PLEKHA6	1	Auto	Males	1.22627	1.22627	1.22627
ENSG00000089280	FUS	-0.252319	6.13571	-2.43811	0.0180591	0.530133	-3.49393	FUS	16	Auto	Females	0.839546	-1.19112	1.19112
ENSG00000215421	ZNF407	-0.206513	2.09044	-2.43693	0.0181121	0.530133	-3.49646	ZNF407	18	Auto	Females	0.866629	-1.1539	1.1539
ENSG00000184110	EIF3C	-0.550659	1.73231	-2.43685	0.0181161	0.530133	-3.49665	EIF3C	16	Auto	Females	0.682708	-1.46476	1.46476
ENSG00000174791	RIN1	-0.309092	1.72288	-2.43611	0.0181494	0.530133	-3.49824	RIN1	11	Auto	Females	0.807149	-1.23893	1.23893
ENSG00000159496	RGL4	0.544518	1.43901	2.43538	0.0181824	0.530133	-3.49981	RGL4	22	Auto	Males	1.45853	1.45853	1.45853
ENSG00000162144	CYBASC3	-0.212946	1.78673	-2.4349	0.0182041	0.530133	-3.50084	CYB561A3	11	Auto	Females	0.862774	-1.15905	1.15905
ENSG00000010438	PRSS3	-0.335923	4.25209	-2.43419	0.0182362	0.530133	-3.50236	PRSS3	9	Auto	Females	0.792277	-1.26218	1.26218
ENSG00000015676	NUDCD3	-0.242362	6.05056	-2.43388	0.0182503	0.530133	-3.50303	NUDCD3	7	Auto	Females	0.84536	-1.18293	1.18293
ENSG00000171517	LPAR3	0.614537	1.04368	2.43384	0.0182522	0.530133	-3.50312	LPAR3	1	Auto	Males	1.53107	1.53107	1.53107
ENSG00000221923	ZNF880	0.451255	1.80875	2.4331	0.0182856	0.530133	-3.5047	ZNF880	19	Auto	Males	1.36723	1.36723	1.36723
ENSG00000072135	PTPN18	0.27331	2.5767	2.43302	0.0182894	0.530133	-3.50488	PTPN18	2	Auto	Males	1.20858	1.20858	1.20858
ENSG00000158467	AHCYL2	0.327174	4.30017	2.43239	0.018318	0.530133	-3.50623	AHCYL2	7	Auto	Males	1.25455	1.25455	1.25455
ENSG00000248710	RP11-432B6.3	0.443026	4.29185	2.43187	0.0183413	0.530133	-3.50733		3	Auto	Males	1.35945	1.35945	1.35945
ENSG00000110906	KCTD10	-0.220786	3.31764	-2.43152	0.0183575	0.530133	-3.50809	KCTD10	12	Auto	Females	0.858098	-1.16537	1.16537
ENSG00000230445	RP11-85G18.4	0.278387	0.982564	2.43027	0.0184147	0.530133	-3.51077	LRRC37A6P	10	Auto	Males	1.21284	1.21284	1.21284
ENSG00000100503	NIN	0.270301	2.91532	2.43016	0.0184195	0.530133	-3.511	NIN	14	Auto	Males	1.20606	1.20606	1.20606
ENSG00000033627	ATP6V0A1	-0.226649	7.58901	-2.42998	0.0184277	0.530133	-3.51139	ATP6V0A1	17	Auto	Females	0.854617	-1.17011	1.17011
ENSG00000241945	PWP2	-0.243515	2.89768	-2.42966	0.0184424	0.530133	-3.51208	PWP2	21	Auto	Females	0.844685	-1.18387	1.18387
ENSG00000204138	PHACTR4	0.286517	2.04166	2.42916	0.0184653	0.530133	-3.51315	PHACTR4	1	Auto	Males	1.21969	1.21969	1.21969
ENSG00000111252	SH2B3	0.246327	2.5087	2.42871	0.018486	0.530133	-3.51411	SH2B3	12	Auto	Males	1.18618	1.18618	1.18618
ENSG00000226278	PSPHP1	0.602454	1.50939	2.42509	0.0186526	0.532103	-3.52186	PSPHP1	7	Auto	Males	1.5183	1.5183	1.5183
ENSG00000065243	PKN2	0.282825	2.55982	2.42485	0.0186639	0.532103	-3.52238	PKN2	1	Auto	Males	1.21657	1.21657	1.21657
ENSG00000166340	TPP1	0.318395	5.26135	2.42474	0.0186691	0.532103	-3.52262	TPP1	11	Auto	Males	1.24694	1.24694	1.24694
ENSG00000106399	RPA3	-0.28932	2.54283	-2.42333	0.0187342	0.532103	-3.52563	RPA3	7	Auto	Females	0.818288	-1.22206	1.22206
ENSG00000230362	RP11-809F4.2	-0.528481	1.05958	-2.42332	0.0187347	0.532103	-3.52565		3	Auto	Females	0.693284	-1.44241	1.44241
ENSG00000111667	USP5	-0.220847	5.83183	-2.42236	0.0187793	0.532103	-3.5277	USP5	12	Auto	Females	0.858062	-1.16542	1.16542
ENSG00000241352	RP11-392P7.1	-0.481736	2.72549	-2.42199	0.0187966	0.532103	-3.5285		12	Auto	Females	0.716115	-1.39642	1.39642
ENSG00000223953	C1QTNF5	-0.287968	1.10281	-2.42144	0.0188222	0.532103	-3.52968	C1QTNF5	11	Auto	Females	0.819055	-1.22092	1.22092
ENSG00000118557	PMFBP1	-0.307876	1.21757	-2.42103	0.0188411	0.532103	-3.53054	PMFBP1	16	Auto	Females	0.80783	-1.23788	1.23788
ENSG00000169992	NLGN2	0.187239	5.61713	2.42012	0.0188835	0.53219	-3.53248	NLGN2	17	Auto	Males	1.13858	1.13858	1.13858
ENSG00000108270	AATF	-0.312756	3.86361	-2.41774	0.0189952	0.53219	-3.53757	AATF	17	Auto	Females	0.805102	-1.24208	1.24208
ENSG00000161298	ZNF382	0.42617	1.65257	2.4168	0.0190394	0.53219	-3.53958	ZNF382	19	Auto	Males	1.34366	1.34366	1.34366
ENSG00000214595	EML6	0.41246	1.82387	2.41632	0.0190622	0.53219	-3.54061	EML6	2	Auto	Males	1.33095	1.33095	1.33095
ENSG00000254634	RP11-231C14.3	-0.361064	0.957061	-2.41505	0.0191221	0.53219	-3.54332		16	Auto	Females	0.77859	-1.28437	1.28437
ENSG00000115241	PPM1G	-0.249772	4.47821	-2.41409	0.0191677	0.53219	-3.54537	PPM1G	2	Auto	Females	0.841029	-1.18902	1.18902
ENSG00000108106	UBE2S	-0.718544	1.53193	-2.41393	0.0191752	0.53219	-3.54571	UBE2S	19	Auto	Females	0.607711	-1.64552	1.64552
ENSG00000136167	LCP1	0.393847	1.45647	2.41368	0.0191871	0.53219	-3.54624	LCP1	13	Auto	Males	1.31389	1.31389	1.31389
ENSG00000235531	RP11-383H13.1	-0.485727	1.61973	-2.41306	0.0192164	0.53219	-3.54756		8	Auto	Females	0.714137	-1.40029	1.40029
ENSG00000120913	PDLIM2	-0.329947	1.71305	-2.41229	0.019253	0.53219	-3.5492	PDLIM2	8	Auto	Females	0.795566	-1.25697	1.25697
ENSG00000132965	ALOX5AP	0.489457	1.54836	2.41157	0.0192875	0.53219	-3.55074	ALOX5AP	13	Auto	Males	1.40392	1.40392	1.40392
ENSG00000175137	SH3BP5L	-0.192571	3.46191	-2.40739	0.0194872	0.53219	-3.55963	SH3BP5L	1	Auto	Females	0.875045	-1.1428	1.1428
ENSG00000204241	RP11-713P17.3	-0.254889	1.47494	-2.40728	0.0194926	0.53219	-3.55987		11	Auto	Females	0.838052	-1.19324	1.19324
ENSG00000174405	LIG4	0.240749	4.07802	2.40683	0.0195141	0.53219	-3.56082	LIG4	13	Auto	Males	1.18161	1.18161	1.18161
ENSG00000259159	RP11-334E6.11	-0.287177	1.10615	-2.40591	0.0195585	0.53219	-3.56278		11	Auto	Females	0.819504	-1.22025	1.22025
ENSG00000253764	RP11-439C15.4	0.393882	0.989056	2.40587	0.0195608	0.53219	-3.56288		8	Auto	Males	1.31392	1.31392	1.31392
ENSG00000104973	MED25	-0.251495	2.83488	-2.40587	0.0195608	0.53219	-3.56288	MED25	19	Auto	Females	0.840026	-1.19044	1.19044
ENSG00000008283	CYB561	-0.23928	4.30394	-2.40535	0.0195855	0.53219	-3.56397	CYB561	17	Auto	Females	0.847168	-1.1804	1.1804
ENSG00000197961	ZNF121	0.38651	1.51112	2.40395	0.0196533	0.53219	-3.56695	ZNF121	19	Auto	Males	1.30723	1.30723	1.30723
ENSG00000170638	TRABD	0.316205	2.39041	2.40389	0.0196564	0.53219	-3.56708	TRABD	22	Auto	Males	1.24505	1.24505	1.24505
ENSG00000110876	SELPLG	0.501679	1.97575	2.4037	0.0196658	0.53219	-3.56749	SELPLG	12	Auto	Males	1.41586	1.41586	1.41586
ENSG00000116729	WLS	0.368886	4.33638	2.4026	0.019719	0.53219	-3.56982	WLS	1	Auto	Males	1.29136	1.29136	1.29136
ENSG00000171444	MCC	0.385154	2.08721	2.40217	0.0197397	0.53219	-3.57073	MCC	5	Auto	Males	1.306	1.306	1.306
ENSG00000213939	RP11-314A20.1	-0.486542	2.9939	-2.402	0.0197481	0.53219	-3.57109		17	Auto	Females	0.713734	-1.40108	1.40108
ENSG00000213026	CFL1P4	-0.388416	3.18645	-2.40171	0.0197625	0.53219	-3.57172	CFL1P4	1	Auto	Females	0.763968	-1.30896	1.30896
ENSG00000164296	TIGD6	-0.251481	1.38472	-2.40039	0.0198268	0.53219	-3.57452	TIGD6	5	Auto	Females	0.840034	-1.19043	1.19043
ENSG00000203727	SAMD5	-0.297965	1.38473	-2.39963	0.0198638	0.53219	-3.57612	SAMD5	6	Auto	Females	0.813399	-1.22941	1.22941
ENSG00000155093	PTPRN2	-0.240521	6.2327	-2.39876	0.0199064	0.53219	-3.57797	PTPRN2	7	Auto	Females	0.84644	-1.18142	1.18142
ENSG00000120675	DNAJC15	0.284442	3.88415	2.39848	0.01992	0.53219	-3.57856	DNAJC15	13	Auto	Males	1.21794	1.21794	1.21794
ENSG00000165949	IFI27	-0.409312	3.02939	-2.39836	0.0199259	0.53219	-3.57882	IFI27	14	Auto	Females	0.752982	-1.32805	1.32805
ENSG00000137343	ATAT1	-0.17775	4.1702	-2.39811	0.0199384	0.53219	-3.57936	ATAT1	6	Auto	Females	0.884081	-1.13112	1.13112
ENSG00000197859	ADAMTSL2	-0.308174	2.7157	-2.39649	0.020018	0.53219	-3.58279	ADAMTSL2	9	Auto	Females	0.807663	-1.23814	1.23814
ENSG00000231684	RP11-416K24.2	0.368849	3.99614	2.3964	0.0200222	0.53219	-3.58297		1	Auto	Males	1.29132	1.29132	1.29132
ENSG00000013306	SLC25A39	0.200931	4.36077	2.39604	0.02004	0.53219	-3.58374	SLC25A39	17	Auto	Males	1.14944	1.14944	1.14944
ENSG00000172375	C2CD2L	-0.290679	3.83051	-2.39572	0.0200562	0.53219	-3.58443	C2CD2L	11	Auto	Females	0.817517	-1.22322	1.22322
ENSG00000114480	GBE1	-0.24745	2.58143	-2.39544	0.0200698	0.53219	-3.58501	GBE1	3	Auto	Females	0.842384	-1.18711	1.18711
ENSG00000112799	LY86	0.466611	1.21435	2.39513	0.0200851	0.53219	-3.58567	LY86	6	Auto	Males	1.38186	1.38186	1.38186
ENSG00000197932	F8A1	0.48506	2.18141	2.39512	0.0200856	0.53219	-3.58569	F8A1	X	X	Males	1.39964	1.39964	1.39964
ENSG00000110047	EHD1	-0.270939	2.80608	-2.39297	0.0201923	0.533094	-3.59025	EHD1	11	Auto	Females	0.82878	-1.20659	1.20659
ENSG00000105220	GPI	-0.21081	6.60128	-2.39263	0.0202089	0.533094	-3.59096	GPI	19	Auto	Females	0.864052	-1.15734	1.15734
ENSG00000162836	ACP6	0.30603	1.41258	2.39144	0.0202683	0.53343	-3.59349	ACP6	1	Auto	Males	1.2363	1.2363	1.2363
ENSG00000167778	SPRYD3	-0.230172	7.03911	-2.3907	0.020305	0.53343	-3.59505	SPRYD3	12	Auto	Females	0.852533	-1.17297	1.17297
ENSG00000100554	ATP6V1D	-0.213082	5.93587	-2.38894	0.0203932	0.53343	-3.59878	ATP6V1D	14	Auto	Females	0.862692	-1.15916	1.15916
ENSG00000132792	CTNNBL1	-0.2573	3.37959	-2.38883	0.0203984	0.53343	-3.599	CTNNBL1	20	Auto	Females	0.836652	-1.19524	1.19524
ENSG00000213465	ARL2	-0.195404	5.35464	-2.3887	0.0204051	0.53343	-3.59928	ARL2	11	Auto	Females	0.873328	-1.14505	1.14505
ENSG00000083842	ZNF8	0.273045	1.75261	2.38841	0.0204196	0.53343	-3.59989	ZNF8	19	Auto	Males	1.20836	1.20836	1.20836
ENSG00000148834	GSTO1	0.228769	5.15389	2.38739	0.0204711	0.533942	-3.60206	GSTO1	10	Auto	Males	1.17183	1.17183	1.17183
ENSG00000146918	NCAPG2	-0.206352	1.65841	-2.38585	0.0205486	0.534788	-3.60531	NCAPG2	7	Auto	Females	0.866726	-1.15377	1.15377
ENSG00000141971	FAM125A	-0.267334	1.4327	-2.38526	0.0205782	0.534788	-3.60655	MVB12A	19	Auto	Females	0.830853	-1.20358	1.20358
ENSG00000198894	KIAA1737	0.188724	5.02036	2.38451	0.0206159	0.534788	-3.60813	KIAA1737	14	Auto	Males	1.13975	1.13975	1.13975
ENSG00000256103	RP1-96H9.5	-0.445682	2.43423	-2.38421	0.0206315	0.534788	-3.60878		12	Auto	Females	0.734237	-1.36196	1.36196
ENSG00000171502	COL24A1	0.637887	1.56616	2.38299	0.0206932	0.534932	-3.61135	COL24A1	1	Auto	Males	1.55605	1.55605	1.55605
ENSG00000011332	DPF1	-0.288106	3.64457	-2.38283	0.020701	0.534932	-3.61167	DPF1	19	Auto	Females	0.818976	-1.22104	1.22104
ENSG00000105793	GTPBP10	-0.268889	2.60185	-2.38169	0.0207594	0.535233	-3.6141	GTPBP10	7	Auto	Females	0.829958	-1.20488	1.20488
ENSG00000077684	PHF17	-0.293107	3.00705	-2.38135	0.0207767	0.535233	-3.61482	PHF17	4	Auto	Females	0.816143	-1.22528	1.22528
ENSG00000226380	AC058791.1	0.511781	1.52448	2.3797	0.0208609	0.536183	-3.61829		7	Auto	Males	1.42581	1.42581	1.42581
ENSG00000111877	MCM9	-0.209069	1.05013	-2.37813	0.0209409	0.536183	-3.62159	MCM9	6	Auto	Females	0.865095	-1.15594	1.15594
ENSG00000135124	P2RX4	-0.234708	1.38158	-2.37728	0.0209847	0.536183	-3.62338	P2RX4	12	Auto	Females	0.849857	-1.17667	1.17667
ENSG00000185189	NRBP2	0.517751	4.60801	2.37696	0.021001	0.536183	-3.62405	NRBP2	8	Auto	Males	1.43172	1.43172	1.43172
ENSG00000100376	FAM118A	-0.207554	1.67069	-2.37693	0.0210028	0.536183	-3.62412	FAM118A	22	Auto	Females	0.866004	-1.15473	1.15473
ENSG00000228492	RAB11FIP1P1	0.57047	1.64793	2.37613	0.0210441	0.536183	-3.62581	RAB11FIP1P1	X	X	Males	1.48501	1.48501	1.48501
ENSG00000185650	ZFP36L1	0.603474	3.09179	2.37526	0.0210886	0.536183	-3.62763	ZFP36L1	14	Auto	Males	1.51937	1.51937	1.51937
ENSG00000176293	ZNF135	-0.269163	3.63978	-2.37506	0.021099	0.536183	-3.62805	ZNF135	19	Auto	Females	0.829801	-1.20511	1.20511
ENSG00000119917	IFIT3	0.337267	3.60945	2.375	0.0211023	0.536183	-3.62819	IFIT3	10	Auto	Males	1.26336	1.26336	1.26336
ENSG00000023287	RB1CC1	0.229067	5.3967	2.37347	0.0211816	0.5371	-3.63141	RB1CC1	8	Auto	Males	1.17208	1.17208	1.17208
ENSG00000187534	AC007842.1	-0.272926	3.38343	-2.37306	0.0212026	0.5371	-3.63227		19	Auto	Females	0.827639	-1.20826	1.20826
ENSG00000163975	MFI2	-0.257525	1.40628	-2.37061	0.0213299	0.539122	-3.63741	MFI2	3	Auto	Females	0.836522	-1.19543	1.19543
ENSG00000213928	IRF9	0.271397	3.245	2.36969	0.0213783	0.539122	-3.63936	IRF9	14	Auto	Males	1.20698	1.20698	1.20698
ENSG00000100934	SEC23A	-0.297401	4.32421	-2.36967	0.0213791	0.539122	-3.63939	SEC23A	14	Auto	Females	0.813717	-1.22893	1.22893
ENSG00000169750	RAC3	-0.308422	3.71503	-2.36881	0.021424	0.539402	-3.64119	RAC3	17	Auto	Females	0.807525	-1.23835	1.23835
ENSG00000173692	PSMD1	-0.235492	5.72401	-2.36823	0.0214548	0.539402	-3.64243	PSMD1	2	Auto	Females	0.849396	-1.17731	1.17731
ENSG00000142207	URB1	-0.182332	2.89038	-2.36589	0.0215777	0.540404	-3.64734	URB1	21	Auto	Females	0.881277	-1.13472	1.13472
ENSG00000182968	SOX1	-0.322404	1.41264	-2.36571	0.0215868	0.540404	-3.6477	SOX1	13	Auto	Females	0.799736	-1.25041	1.25041
ENSG00000174943	KCTD13	-0.259149	4.63693	-2.36545	0.0216009	0.540404	-3.64826	KCTD13	16	Auto	Females	0.83558	-1.19677	1.19677
ENSG00000025434	NR1H3	-0.208005	1.7883	-2.36468	0.0216411	0.540404	-3.64986	NR1H3	11	Auto	Females	0.865734	-1.15509	1.15509
ENSG00000249485	RBBP4P1	0.324861	3.71098	2.3644	0.0216562	0.540404	-3.65046	RBBP4P1	5	Auto	Males	1.25254	1.25254	1.25254
ENSG00000123297	TSFM	-0.17744	3.89502	-2.36356	0.0217008	0.540709	-3.65223	TSFM	12	Auto	Females	0.884271	-1.13088	1.13088
ENSG00000167632	TRAPPC9	-0.765619	2.27495	-2.3622	0.0217729	0.541698	-3.65508	TRAPPC9	8	Auto	Females	0.588201	-1.7001	1.7001
ENSG00000184924	PTRHD1	-0.302784	3.30272	-2.35904	0.0219411	0.544011	-3.66169	PTRHD1	2	Auto	Females	0.810686	-1.23352	1.23352
ENSG00000225787	AC011236.7	-0.520432	1.53709	-2.35843	0.0219739	0.544011	-3.66297	LSM3P3	2	Auto	Females	0.697163	-1.43438	1.43438
ENSG00000116044	NFE2L2	0.325624	3.66372	2.35728	0.0220356	0.544011	-3.66538	NFE2L2	2	Auto	Males	1.25321	1.25321	1.25321
ENSG00000237668	WI2-80423F1.1	-0.424659	2.20228	-2.35622	0.0220924	0.544011	-3.66759		22	Auto	Females	0.745015	-1.34225	1.34225
ENSG00000198929	NOS1AP	-0.265444	3.6511	-2.35493	0.0221618	0.544011	-3.67028	NOS1AP	1	Auto	Females	0.831943	-1.20201	1.20201
ENSG00000175115	PACS1	-0.228579	4.08999	-2.35445	0.0221882	0.544011	-3.6713	PACS1	11	Auto	Females	0.853475	-1.17168	1.17168
ENSG00000226752	RP11-27I1.2	0.397198	2.87626	2.35414	0.0222045	0.544011	-3.67193	PSMD5-AS1	9	Auto	Males	1.31695	1.31695	1.31695
ENSG00000161203	AP2M1	-0.176425	7.68209	-2.35296	0.0222688	0.544011	-3.67441	AP2M1	3	Auto	Females	0.884893	-1.13008	1.13008
ENSG00000247675	RP11-411D10.1	0.559995	2.0013	2.35266	0.0222847	0.544011	-3.67502	LRP4-AS1	11	Auto	Males	1.47426	1.47426	1.47426
ENSG00000145741	BTF3	-0.277324	5.30555	-2.35264	0.022286	0.544011	-3.67508	BTF3	5	Auto	Females	0.82512	-1.21195	1.21195
ENSG00000130741	EIF2S3	-0.234337	4.55575	-2.35262	0.0222872	0.544011	-3.67512	EIF2S3	X	X	Females	0.850075	-1.17637	1.17637
ENSG00000159788	RGS12	-0.341076	3.51603	-2.35184	0.0223292	0.544011	-3.67674	RGS12	4	Auto	Females	0.789452	-1.2667	1.2667
ENSG00000256825	CTD-2140B24.4	0.311227	1.4843	2.35182	0.0223306	0.544011	-3.67679		12	Auto	Males	1.24076	1.24076	1.24076
ENSG00000126464	PRR12	-0.204475	3.4259	-2.35139	0.0223539	0.544011	-3.67769	PRR12	19	Auto	Females	0.867854	-1.15227	1.15227
ENSG00000158545	ZC3H18	-0.247135	3.40991	-2.3499	0.022435	0.544232	-3.68079	ZC3H18	16	Auto	Females	0.842568	-1.18685	1.18685
ENSG00000140968	IRF8	0.323241	0.917635	2.34823	0.0225264	0.544232	-3.68428	IRF8	16	Auto	Males	1.25114	1.25114	1.25114
ENSG00000162520	SYNC	0.426421	3.61596	2.34777	0.0225517	0.544232	-3.68525	SYNC	1	Auto	Males	1.3439	1.3439	1.3439
ENSG00000099330	OCEL1	0.288847	3.0843	2.34764	0.0225584	0.544232	-3.6855	OCEL1	19	Auto	Males	1.22166	1.22166	1.22166
ENSG00000166682	TMPRSS5	0.42894	1.43444	2.34743	0.0225702	0.544232	-3.68595	TMPRSS5	11	Auto	Males	1.34624	1.34624	1.34624
ENSG00000130382	MLLT1	0.202795	5.09009	2.34659	0.0226161	0.544232	-3.68769	MLLT1	19	Auto	Males	1.15093	1.15093	1.15093
ENSG00000248993	XXBAC-BPG181M17.5	0.430599	1.01665	2.34595	0.0226515	0.544232	-3.68904		6	Auto	Males	1.34779	1.34779	1.34779
ENSG00000132669	RIN2	0.427978	2.71632	2.34308	0.0228097	0.544232	-3.695	RIN2	20	Auto	Males	1.34535	1.34535	1.34535
ENSG00000197841	ZNF181	0.192448	2.37005	2.34307	0.0228101	0.544232	-3.69502	ZNF181	19	Auto	Males	1.1427	1.1427	1.1427
ENSG00000239672	NME1	-0.353593	5.25759	-2.34274	0.0228285	0.544232	-3.69571	NME1	17	Auto	Females	0.782632	-1.27774	1.27774
ENSG00000106628	POLD2	-0.196154	3.72105	-2.34274	0.0228287	0.544232	-3.69572	POLD2	7	Auto	Females	0.872874	-1.14564	1.14564
ENSG00000127249	ATP13A4	0.64671	2.03789	2.34273	0.0228291	0.544232	-3.69573	ATP13A4	3	Auto	Males	1.56559	1.56559	1.56559
ENSG00000064999	ANKS1A	0.236296	3.08435	2.34268	0.0228317	0.544232	-3.69583	ANKS1A	6	Auto	Males	1.17796	1.17796	1.17796
ENSG00000091656	ZFHX4	0.392092	1.59273	2.34222	0.0228574	0.544232	-3.69679	ZFHX4	8	Auto	Males	1.3123	1.3123	1.3123
ENSG00000127561	SYNGR3	0.217413	6.48411	2.34169	0.0228867	0.544232	-3.6979	SYNGR3	16	Auto	Males	1.16265	1.16265	1.16265
ENSG00000106261	ZKSCAN1	0.369287	3.73728	2.34116	0.0229164	0.544232	-3.69901	ZKSCAN1	7	Auto	Males	1.29171	1.29171	1.29171
ENSG00000175048	ZDHHC14	-0.228069	3.11604	-2.3394	0.0230143	0.545783	-3.70266	ZDHHC14	6	Auto	Females	0.853777	-1.17127	1.17127
ENSG00000125971	DYNLRB1	-0.300903	5.99503	-2.33876	0.0230502	0.545859	-3.704	DYNLRB1	20	Auto	Females	0.811744	-1.23192	1.23192
ENSG00000256087	ZNF432	0.32331	1.82091	2.33803	0.0230909	0.546049	-3.70551	ZNF432	19	Auto	Males	1.2512	1.2512	1.2512
ENSG00000223547	ZNF844	0.212169	1.53444	2.33434	0.0232982	0.549524	-3.71317	ZNF844	19	Auto	Males	1.15843	1.15843	1.15843
ENSG00000099917	MED15	-0.161147	3.3084	-2.33385	0.0233259	0.549524	-3.71419	MED15	22	Auto	Females	0.894314	-1.11818	1.11818
ENSG00000147416	ATP6V1B2	-0.2879	7.16465	-2.33278	0.0233868	0.549524	-3.71642	ATP6V1B2	8	Auto	Females	0.819093	-1.22086	1.22086
ENSG00000135829	DHX9	-0.181818	4.97162	-2.33267	0.0233928	0.549524	-3.71664	DHX9	1	Auto	Females	0.881591	-1.13431	1.13431
ENSG00000154217	PITPNC1	0.46639	3.71648	2.33226	0.0234163	0.549524	-3.7175	PITPNC1	17	Auto	Males	1.38165	1.38165	1.38165
ENSG00000187024	PTRH1	-0.303025	1.79243	-2.33051	0.0235153	0.549524	-3.72112	PTRH1	9	Auto	Females	0.810551	-1.23373	1.23373
ENSG00000107562	CXCL12	0.345035	2.37572	2.33038	0.0235227	0.549524	-3.72139	CXCL12	10	Auto	Males	1.27018	1.27018	1.27018
ENSG00000160683	CXCR5	-0.268641	2.05496	-2.33019	0.0235337	0.549524	-3.72179	CXCR5	11	Auto	Females	0.830101	-1.20467	1.20467
ENSG00000160999	SH2B2	-0.361824	1.18523	-2.33	0.0235442	0.549524	-3.72217	SH2B2	7	Auto	Females	0.77818	-1.28505	1.28505
ENSG00000182134	TDRKH	-0.187024	3.37028	-2.32934	0.0235818	0.549524	-3.72354	TDRKH	1	Auto	Females	0.878416	-1.13841	1.13841
ENSG00000223343	RP13-131K19.2	0.332332	3.40928	2.32827	0.0236434	0.549524	-3.72577		3	Auto	Males	1.25905	1.25905	1.25905
ENSG00000110811	LEPREL2	0.436696	1.46477	2.32815	0.0236499	0.549524	-3.72601	LEPREL2	12	Auto	Males	1.3535	1.3535	1.3535
ENSG00000134283	PPHLN1	-0.268342	3.15835	-2.32725	0.0237017	0.549524	-3.72788	PPHLN1	12	Auto	Females	0.830273	-1.20442	1.20442
ENSG00000125821	DTD1	-0.198132	4.20723	-2.3271	0.0237099	0.549524	-3.72818	DTD1	20	Auto	Females	0.871678	-1.14721	1.14721
ENSG00000204947	ZNF425	-0.217694	1.90705	-2.32674	0.023731	0.549524	-3.72894	ZNF425	7	Auto	Females	0.859939	-1.16287	1.16287
ENSG00000171169	NAIF1	-0.205717	1.2616	-2.32579	0.0237851	0.549524	-3.73089	NAIF1	9	Auto	Females	0.867108	-1.15326	1.15326
ENSG00000241478	RP11-598P12.1	-0.319756	4.1821	-2.32559	0.0237966	0.549524	-3.7313	HSPA8P9	3	Auto	Females	0.801205	-1.24812	1.24812
ENSG00000186710	CCDC42B	-0.296885	2.55489	-2.32363	0.0239096	0.550407	-3.73536	CCDC42B	12	Auto	Females	0.814008	-1.22849	1.22849
ENSG00000123064	DDX54	-0.204954	3.31542	-2.32324	0.0239322	0.550407	-3.73617	DDX54	12	Auto	Females	0.867566	-1.15265	1.15265
ENSG00000137154	RPS6	-0.323388	6.86105	-2.32322	0.0239336	0.550407	-3.73622	RPS6	9	Auto	Females	0.799191	-1.25127	1.25127
ENSG00000114166	KAT2B	0.50079	3.87067	2.32261	0.0239686	0.550454	-3.73747	KAT2B	3	Auto	Males	1.41499	1.41499	1.41499
ENSG00000163681	SLMAP	-0.224819	3.08964	-2.32064	0.0240829	0.551145	-3.74154	SLMAP	3	Auto	Females	0.855702	-1.16863	1.16863
ENSG00000079482	OPHN1	0.332239	2.83846	2.32054	0.0240889	0.551145	-3.74175	OPHN1	X	X	Males	1.25897	1.25897	1.25897
ENSG00000152268	SPON1	0.643772	3.21628	2.31999	0.0241209	0.551145	-3.74289	SPON1	11	Auto	Males	1.56241	1.56241	1.56241
ENSG00000184005	ST6GALNAC3	-0.310415	1.94113	-2.31916	0.0241694	0.551145	-3.74461	ST6GALNAC3	1	Auto	Females	0.80641	-1.24006	1.24006
ENSG00000132383	RPA1	-0.188911	4.49582	-2.31876	0.0241925	0.551145	-3.74543	RPA1	17	Auto	Females	0.877268	-1.1399	1.1399
ENSG00000254855	RP11-867G23.1	-0.474323	2.55034	-2.31869	0.0241964	0.551145	-3.74557		11	Auto	Females	0.719805	-1.38927	1.38927
ENSG00000254453	NAV2-AS2	0.404229	1.19388	2.31802	0.0242359	0.551291	-3.74696	NAV2-AS2	11	Auto	Males	1.32338	1.32338	1.32338
ENSG00000135324	MRAP2	-0.283781	4.5605	-2.31737	0.0242735	0.551399	-3.74829	MRAP2	6	Auto	Females	0.821435	-1.21738	1.21738
ENSG00000023608	SNAPC1	-0.242092	1.88952	-2.31458	0.0244374	0.554367	-3.75404	SNAPC1	14	Auto	Females	0.845518	-1.18271	1.18271
ENSG00000185633	NDUFA4L2	-0.443083	2.51638	-2.31389	0.024478	0.554404	-3.75547	NDUFA4L2	12	Auto	Females	0.735561	-1.35951	1.35951
ENSG00000116260	QSOX1	-0.285113	3.37095	-2.31343	0.0245053	0.554404	-3.75642	QSOX1	1	Auto	Females	0.820677	-1.21851	1.21851
ENSG00000256849	RP11-405A12.1	-0.298933	3.77383	-2.31156	0.0246157	0.55455	-3.76027		12	Auto	Females	0.812853	-1.23023	1.23023
ENSG00000044524	EPHA3	-0.301005	2.0137	-2.31067	0.0246686	0.55455	-3.7621	EPHA3	3	Auto	Females	0.811687	-1.232	1.232
ENSG00000244485	RP11-150D5.1	-0.441413	2.91478	-2.31058	0.0246743	0.55455	-3.7623	RPL18P13	16	Auto	Females	0.736413	-1.35793	1.35793
ENSG00000159128	IFNGR2	0.248028	4.17251	2.31048	0.0246799	0.55455	-3.76249	IFNGR2	21	Auto	Males	1.18758	1.18758	1.18758
ENSG00000233930	RP13-25N22.1	0.462135	2.4736	2.30977	0.024722	0.55455	-3.76395	KRTAP5-AS1	11	Auto	Males	1.37758	1.37758	1.37758
ENSG00000214455	RCN1P2	0.254019	3.30347	2.30915	0.0247592	0.55455	-3.76524	RCN1P2	13	Auto	Males	1.19252	1.19252	1.19252
ENSG00000175215	CTDSP2	0.293414	4.59218	2.30748	0.0248587	0.55455	-3.76866	CTDSP2	12	Auto	Males	1.22554	1.22554	1.22554
ENSG00000185105	MYADML2	-0.409438	1.81622	-2.30717	0.0248775	0.55455	-3.76931	MYADML2	17	Auto	Females	0.752917	-1.32817	1.32817
ENSG00000232727	RP11-321E8.1-001	-0.320037	5.23132	-2.30693	0.0248917	0.55455	-3.7698		7	Auto	Females	0.801049	-1.24836	1.24836
ENSG00000146005	PSD2	0.66667	4.47209	2.30668	0.0249065	0.55455	-3.77031	PSD2	5	Auto	Males	1.58741	1.58741	1.58741
ENSG00000111832	RWDD1	-0.24746	3.74127	-2.30607	0.0249431	0.55455	-3.77156	RWDD1	6	Auto	Females	0.842378	-1.18712	1.18712
ENSG00000231916	AC006033.22	0.385929	2.9558	2.30542	0.024982	0.55455	-3.7729		7	Auto	Males	1.3067	1.3067	1.3067
ENSG00000183160	TMEM119	0.401452	1.14309	2.30522	0.0249945	0.55455	-3.77332	TMEM119	12	Auto	Males	1.32084	1.32084	1.32084
ENSG00000215861	WI2-1896O14.1	0.475609	2.34242	2.30495	0.0250103	0.55455	-3.77386		1	Auto	Males	1.3905	1.3905	1.3905
ENSG00000133275	CSNK1G2	0.173689	4.59632	2.30354	0.0250955	0.55455	-3.77677	CSNK1G2	19	Auto	Males	1.12794	1.12794	1.12794
ENSG00000188807	TMEM201	-0.198803	2.31519	-2.30328	0.0251109	0.55455	-3.77729	TMEM201	1	Auto	Females	0.871273	-1.14775	1.14775
ENSG00000159640	ACE	-0.246637	1.29325	-2.30323	0.0251144	0.55455	-3.77741	ACE	17	Auto	Females	0.842859	-1.18644	1.18644
ENSG00000160712	IL6R	0.224993	1.21616	2.3028	0.0251399	0.55455	-3.77828	IL6R	1	Auto	Males	1.16877	1.16877	1.16877
ENSG00000163888	CAMK2N2	0.398775	5.01073	2.30273	0.0251444	0.55455	-3.77843	CAMK2N2	3	Auto	Males	1.31839	1.31839	1.31839
ENSG00000147677	EIF3H	-0.236514	4.64706	-2.30222	0.0251752	0.55455	-3.77948	EIF3H	8	Auto	Females	0.848794	-1.17814	1.17814
ENSG00000084628	NKAIN1	-0.546461	2.42073	-2.30029	0.0252922	0.555575	-3.78344	NKAIN1	1	Auto	Females	0.684698	-1.4605	1.4605
ENSG00000130714	POMT1	0.441179	3.02651	2.29986	0.0253183	0.555575	-3.78432	POMT1	9	Auto	Males	1.35771	1.35771	1.35771
ENSG00000121417	ZNF211	0.375433	2.37453	2.29978	0.0253229	0.555575	-3.78448	ZNF211	19	Auto	Males	1.29723	1.29723	1.29723
ENSG00000095380	NANS	-0.256661	2.9695	-2.29926	0.0253546	0.555575	-3.78555	NANS	9	Auto	Females	0.837023	-1.19471	1.19471
ENSG00000144736	SHQ1	-0.234469	1.85418	-2.2981	0.025425	0.556389	-3.78792	SHQ1	3	Auto	Females	0.849998	-1.17647	1.17647
ENSG00000134070	IRAK2	-0.27183	1.72215	-2.29727	0.0254762	0.556586	-3.78963	IRAK2	3	Auto	Females	0.828269	-1.20734	1.20734
ENSG00000141456	AC091153.1	-0.200441	4.39526	-2.29687	0.0255006	0.556586	-3.79045	PELP1	17	Auto	Females	0.870284	-1.14905	1.14905
ENSG00000079616	KIF22	-0.216577	2.99021	-2.29592	0.0255584	0.55712	-3.79238	KIF22	16	Auto	Females	0.860605	-1.16197	1.16197
ENSG00000234084	RP3-388E23.2	0.579653	0.818966	2.29484	0.0256247	0.557837	-3.7946		6	Auto	Males	1.49449	1.49449	1.49449
ENSG00000164066	INTU	0.367378	1.61846	2.2933	0.0257197	0.558409	-3.79776	INTU	4	Auto	Males	1.29001	1.29001	1.29001
ENSG00000149929	HIRIP3	-0.258661	3.41072	-2.29269	0.0257571	0.558409	-3.799	HIRIP3	16	Auto	Females	0.835863	-1.19637	1.19637
ENSG00000131269	ABCB7	0.235357	2.76049	2.29259	0.0257635	0.558409	-3.79921	ABCB7	X	X	Males	1.1772	1.1772	1.1772
ENSG00000154727	GABPA	-0.245344	2.81627	-2.29147	0.0258328	0.558409	-3.8015	GABPA	21	Auto	Females	0.843614	-1.18538	1.18538
ENSG00000180096	2015-09-01	-0.302866	1.25005	-2.29119	0.0258498	0.558409	-3.80206	2015-09-01	16	Auto	Females	0.81064	-1.23359	1.23359
ENSG00000157106	SMG1	0.300042	3.41527	2.29117	0.0258513	0.558409	-3.80212	SMG1	16	Auto	Males	1.23118	1.23118	1.23118
ENSG00000112339	HBS1L	-0.234084	4.16834	-2.28962	0.0259474	0.559761	-3.80528	HBS1L	6	Auto	Females	0.850224	-1.17616	1.17616
ENSG00000187792	ZNF70	0.311975	1.22183	2.28771	0.0260664	0.56068	-3.80919	ZNF70	22	Auto	Males	1.24141	1.24141	1.24141
ENSG00000226210	ABC7-42389800N19.1	-0.3929	2.17555	-2.28669	0.0261297	0.56068	-3.81126		12	Auto	Females	0.761597	-1.31303	1.31303
ENSG00000075914	EXOSC7	-0.332067	3.38407	-2.28587	0.0261811	0.56068	-3.81293	EXOSC7	3	Auto	Females	0.794397	-1.25882	1.25882
ENSG00000251196	RP11-54F2.1	0.426056	2.69134	2.28575	0.0261884	0.56068	-3.81317		5	Auto	Males	1.34356	1.34356	1.34356
ENSG00000100726	TELO2	-0.202217	2.76964	-2.28537	0.0262123	0.56068	-3.81395	TELO2	16	Auto	Females	0.869214	-1.15046	1.15046
ENSG00000258399	MEG8	0.430183	1.17215	2.28531	0.0262159	0.56068	-3.81407	MEG8	14	Auto	Males	1.3474	1.3474	1.3474
ENSG00000173821	RNF213	0.349452	2.57115	2.28508	0.0262305	0.56068	-3.81454	RNF213	17	Auto	Males	1.27408	1.27408	1.27408
ENSG00000103489	XYLT1	0.561827	2.66807	2.28452	0.0262658	0.56068	-3.81569	XYLT1	16	Auto	Males	1.47614	1.47614	1.47614
ENSG00000131931	THAP1	-0.232146	2.36978	-2.28394	0.0263021	0.56068	-3.81687	THAP1	8	Auto	Females	0.851367	-1.17458	1.17458
ENSG00000171467	ZNF318	0.200759	2.86073	2.28357	0.0263254	0.56068	-3.81762	ZNF318	6	Auto	Males	1.1493	1.1493	1.1493
ENSG00000169064	ZBBX	0.532905	1.4296	2.28266	0.0263831	0.560705	-3.81949	ZBBX	3	Auto	Males	1.44684	1.44684	1.44684
ENSG00000212916	KIAA1383	-0.244107	1.38117	-2.28244	0.0263967	0.560705	-3.81993	MAP10	1	Auto	Females	0.844338	-1.18436	1.18436
ENSG00000132122	SPATA6	0.266274	1.89531	2.28196	0.0264272	0.560705	-3.82092	SPATA6	1	Auto	Males	1.2027	1.2027	1.2027
ENSG00000167555	ZNF528	0.356556	1.8956	2.2801	0.0265444	0.561747	-3.82469	ZNF528	19	Auto	Males	1.28037	1.28037	1.28037
ENSG00000163156	SCNM1	-0.277469	2.75992	-2.27996	0.0265538	0.561747	-3.82499	SCNM1	1	Auto	Females	0.825037	-1.21207	1.21207
ENSG00000258210	RP11-478C19.2	0.23339	4.17889	2.27778	0.0266923	0.561747	-3.82943		12	Auto	Males	1.17559	1.17559	1.17559
ENSG00000152413	HOMER1	0.326808	4.85429	2.27749	0.0267105	0.561747	-3.83001	HOMER1	5	Auto	Males	1.25424	1.25424	1.25424
ENSG00000138092	CENPO	-0.199999	3.42899	-2.27739	0.0267168	0.561747	-3.83021	CENPO	2	Auto	Females	0.870551	-1.1487	1.1487
ENSG00000204120	GIGYF2	-0.184137	3.59047	-2.27734	0.0267201	0.561747	-3.83032	GIGYF2	2	Auto	Females	0.880175	-1.13614	1.13614
ENSG00000144406	UNC80	0.280701	4.1523	2.27675	0.0267575	0.561747	-3.83151	UNC80	2	Auto	Males	1.21479	1.21479	1.21479
ENSG00000116604	MEF2D	-0.270424	5.30147	-2.2761	0.026799	0.561747	-3.83283	MEF2D	1	Auto	Females	0.829076	-1.20616	1.20616
ENSG00000070371	CLTCL1	-0.253161	1.01096	-2.27571	0.0268244	0.561747	-3.83364	CLTCL1	22	Auto	Females	0.839056	-1.19182	1.19182
ENSG00000136710	CCDC115	-0.194781	4.11857	-2.27518	0.026858	0.561747	-3.83471	CCDC115	2	Auto	Females	0.873706	-1.14455	1.14455
ENSG00000178184	PARD6G	-0.2076	1.15961	-2.27416	0.0269234	0.561747	-3.83678	PARD6G	18	Auto	Females	0.865977	-1.15477	1.15477
ENSG00000099991	CABIN1	-0.182547	3.80184	-2.27385	0.0269436	0.561747	-3.83742	CABIN1	22	Auto	Females	0.881146	-1.13489	1.13489
ENSG00000138018	EPT1	-0.223801	4.7249	-2.2738	0.0269467	0.561747	-3.83751	EPT1	2	Auto	Females	0.856307	-1.16781	1.16781
ENSG00000196419	XRCC6	-0.180045	5.71835	-2.27241	0.0270362	0.5627	-3.84034	XRCC6	22	Auto	Females	0.882676	-1.13292	1.13292
ENSG00000123358	NR4A1	0.457542	3.22122	2.2716	0.0270883	0.5627	-3.84198	NR4A1	12	Auto	Males	1.3732	1.3732	1.3732
ENSG00000141499	WRAP53	-0.194813	1.26481	-2.27152	0.0270934	0.5627	-3.84214	WRAP53	17	Auto	Females	0.873686	-1.14458	1.14458
ENSG00000166435	XRRA1	-0.224494	2.18103	-2.27048	0.0271605	0.563394	-3.84425	XRRA1	11	Auto	Females	0.855895	-1.16837	1.16837
ENSG00000197956	S100A6	0.294635	5.16844	2.26936	0.0272332	0.564203	-3.84653	S100A6	1	Auto	Males	1.22657	1.22657	1.22657
ENSG00000183530	PRR14L	0.189127	3.26993	2.26863	0.0272806	0.564486	-3.84801	PRR14L	22	Auto	Males	1.14007	1.14007	1.14007
ENSG00000236062	GSTM5P1	-0.453297	1.23956	-2.26712	0.0273789	0.565018	-3.85108	GSTM5P1	3	Auto	Females	0.730372	-1.36917	1.36917
ENSG00000005884	ITGA3	-0.223357	2.54853	-2.26706	0.0273823	0.565018	-3.85118	ITGA3	17	Auto	Females	0.85657	-1.16745	1.16745
ENSG00000197442	MAP3K5	0.256114	4.02132	2.26667	0.0274077	0.565018	-3.85197	MAP3K5	6	Auto	Males	1.19426	1.19426	1.19426
ENSG00000129559	NEDD8	-0.374418	5.52215	-2.26562	0.0274764	0.565606	-3.8541	NEDD8	14	Auto	Females	0.771417	-1.29632	1.29632
ENSG00000110921	MVK	-0.210814	2.20691	-2.26476	0.0275325	0.565606	-3.85584	MVK	12	Auto	Females	0.864049	-1.15734	1.15734
ENSG00000162302	RPS6KA4	-0.23266	3.98761	-2.26458	0.0275443	0.565606	-3.8562	RPS6KA4	11	Auto	Females	0.851064	-1.175	1.175
ENSG00000165572	KBTBD6	-0.264713	4.23718	-2.26417	0.0275715	0.565606	-3.85705	KBTBD6	13	Auto	Females	0.832364	-1.2014	1.2014
ENSG00000164465	DCBLD1	-0.215413	2.29777	-2.26019	0.0278335	0.567212	-3.8651	DCBLD1	6	Auto	Females	0.861299	-1.16104	1.16104
ENSG00000214063	TSPAN4	-0.268943	1.26192	-2.26015	0.0278358	0.567212	-3.86517	TSPAN4	11	Auto	Females	0.829927	-1.20492	1.20492
ENSG00000148344	PTGES	-0.310385	1.7463	-2.25926	0.0278948	0.567212	-3.86697	PTGES	9	Auto	Females	0.806426	-1.24004	1.24004
ENSG00000075213	SEMA3A	-0.326656	2.09748	-2.25911	0.0279052	0.567212	-3.86729	SEMA3A	7	Auto	Females	0.797383	-1.2541	1.2541
ENSG00000109519	GRPEL1	-0.173494	3.82402	-2.25782	0.0279907	0.567212	-3.86989	GRPEL1	4	Auto	Females	0.886693	-1.12779	1.12779
ENSG00000162434	JAK1	0.207188	4.83915	2.25774	0.0279957	0.567212	-3.87005	JAK1	1	Auto	Males	1.15444	1.15444	1.15444
ENSG00000213018	AL590762.11	0.404361	3.75583	2.25749	0.0280124	0.567212	-3.87055		X	X	Males	1.3235	1.3235	1.3235
ENSG00000104679	R3HCC1	-0.192045	3.93655	-2.2566	0.0280714	0.567212	-3.87234	R3HCC1	8	Auto	Females	0.875364	-1.14238	1.14238
ENSG00000101188	NTSR1	-0.409852	1.1819	-2.25653	0.0280763	0.567212	-3.87249	NTSR1	20	Auto	Females	0.752701	-1.32855	1.32855
ENSG00000038427	VCAN	0.546058	2.73151	2.25623	0.0280961	0.567212	-3.87309	VCAN	5	Auto	Males	1.46009	1.46009	1.46009
ENSG00000167964	RAB26	0.36443	4.32801	2.25592	0.0281167	0.567212	-3.87372	RAB26	16	Auto	Males	1.28737	1.28737	1.28737
ENSG00000257950	RP11-48B14.2	-0.19831	3.2328	-2.25582	0.0281234	0.567212	-3.87392		17	Auto	Females	0.871571	-1.14735	1.14735
ENSG00000157193	LRP8	0.218368	3.13458	2.25581	0.0281244	0.567212	-3.87395	LRP8	1	Auto	Males	1.16342	1.16342	1.16342
ENSG00000197860	SGTB	0.286242	5.53723	2.25529	0.0281588	0.567212	-3.87499	SGTB	5	Auto	Males	1.21946	1.21946	1.21946
ENSG00000128284	APOL3	-0.287555	1.42117	-2.25528	0.0281596	0.567212	-3.87501	APOL3	22	Auto	Females	0.819289	-1.22057	1.22057
ENSG00000153107	ANAPC1	-0.278127	1.91037	-2.25479	0.0281927	0.567212	-3.87601	ANAPC1	2	Auto	Females	0.824661	-1.21262	1.21262
ENSG00000159023	EPB41	0.309156	1.59474	2.25096	0.0284492	0.571685	-3.88372	EPB41	1	Auto	Males	1.23898	1.23898	1.23898
ENSG00000113460	BRIX1	-0.281366	2.53136	-2.24976	0.0285303	0.572236	-3.88614	BRIX1	5	Auto	Females	0.822812	-1.21534	1.21534
ENSG00000163171	CDC42EP3	-0.309206	2.28206	-2.24954	0.0285451	0.572236	-3.88658	CDC42EP3	2	Auto	Females	0.807086	-1.23903	1.23903
ENSG00000137818	RPLP1	-0.69869	5.02127	-2.24847	0.0286174	0.572378	-3.88873	RPLP1	15	Auto	Females	0.616131	-1.62303	1.62303
ENSG00000185347	C14ORF80	-0.24184	1.4522	-2.24843	0.0286206	0.572378	-3.88883	C14orf80	14	Auto	Females	0.845666	-1.1825	1.1825
ENSG00000115738	ID2	0.346852	5.43164	2.2471	0.0287109	0.573046	-3.8915	ID2	2	Auto	Males	1.27178	1.27178	1.27178
ENSG00000164815	ORC5	-0.295042	3.48845	-2.24624	0.0287691	0.573046	-3.89323	ORC5	7	Auto	Females	0.815048	-1.22692	1.22692
ENSG00000175066	GK5	0.454017	1.60631	2.24608	0.02878	0.573046	-3.89355	GK5	3	Auto	Males	1.36985	1.36985	1.36985
ENSG00000134369	NAV1	0.249746	3.57377	2.24592	0.0287911	0.573046	-3.89388	NAV1	1	Auto	Males	1.189	1.189	1.189
ENSG00000149089	APIP	-0.291575	1.47706	-2.24342	0.0289619	0.573488	-3.8989	APIP	11	Auto	Females	0.81701	-1.22398	1.22398
ENSG00000101224	CDC25B	0.279175	3.64016	2.24274	0.029008	0.573488	-3.90026	CDC25B	20	Auto	Males	1.2135	1.2135	1.2135
ENSG00000148700	ADD3	0.476884	5.19404	2.2427	0.0290108	0.573488	-3.90034	ADD3	10	Auto	Males	1.39173	1.39173	1.39173
ENSG00000244730	RP13-1056D16.2	-0.309178	1.13174	-2.2423	0.0290382	0.573488	-3.90114		3	Auto	Females	0.807101	-1.239	1.239
ENSG00000081791	KIAA0141	0.258778	3.43387	2.242	0.0290592	0.573488	-3.90175	KIAA0141	5	Auto	Males	1.19646	1.19646	1.19646
ENSG00000168350	DEGS2	-0.332986	1.84467	-2.24159	0.0290872	0.573488	-3.90257	DEGS2	14	Auto	Females	0.793892	-1.25962	1.25962
ENSG00000111785	RIC8B	-0.17765	3.01362	-2.24089	0.0291353	0.573488	-3.90398	RIC8B	12	Auto	Females	0.884142	-1.13104	1.13104
ENSG00000145414	NAF1	-0.232927	2.19072	-2.24016	0.0291853	0.573488	-3.90543	NAF1	4	Auto	Females	0.850907	-1.17522	1.17522
ENSG00000228232	GAPDHP1	0.196685	7.62196	2.23989	0.0292042	0.573488	-3.90598	GAPDHP1	X	X	Males	1.14606	1.14606	1.14606
ENSG00000135912	TTLL4	0.293701	1.52426	2.2398	0.0292103	0.573488	-3.90616	TTLL4	2	Auto	Males	1.22578	1.22578	1.22578
ENSG00000204922	C11ORF83	-0.424209	2.26826	-2.23949	0.0292318	0.573488	-3.90679	C11orf83	11	Auto	Females	0.745247	-1.34184	1.34184
ENSG00000160255	ITGB2	0.345655	1.1991	2.23907	0.0292609	0.573488	-3.90763	ITGB2	21	Auto	Males	1.27073	1.27073	1.27073
ENSG00000144524	COPS7B	-0.234219	3.43166	-2.23789	0.0293428	0.573488	-3.91001	COPS7B	2	Auto	Females	0.850145	-1.17627	1.17627
ENSG00000198185	ZNF334	0.333101	2.05706	2.23734	0.0293803	0.573488	-3.91109	ZNF334	20	Auto	Males	1.25972	1.25972	1.25972
ENSG00000130684	ZNF337	0.465021	3.18014	2.2368	0.0294178	0.573488	-3.91218	ZNF337	20	Auto	Males	1.38034	1.38034	1.38034
ENSG00000254595	CTD-2010I16.1	0.412805	1.42014	2.23674	0.0294221	0.573488	-3.9123		11	Auto	Males	1.33127	1.33127	1.33127
ENSG00000099622	CIRBP	0.346014	6.34874	2.23455	0.0295747	0.573488	-3.91669	CIRBP	19	Auto	Males	1.27104	1.27104	1.27104
ENSG00000149016	TUT1	-0.166732	2.1715	-2.23444	0.0295824	0.573488	-3.91692	TUT1	11	Auto	Females	0.890858	-1.12251	1.12251
ENSG00000131781	FMO5	0.202156	0.998497	2.234	0.029613	0.573488	-3.91779	FMO5	1	Auto	Males	1.15042	1.15042	1.15042
ENSG00000213203	GIMAP1	-0.337045	1.14033	-2.23399	0.0296139	0.573488	-3.91782	GIMAP1	7	Auto	Females	0.791661	-1.26317	1.26317
ENSG00000185946	RNPC3	0.630171	2.29988	2.23376	0.0296298	0.573488	-3.91827	RNPC3	1	Auto	Males	1.54775	1.54775	1.54775
ENSG00000188971	AC114772.1	0.520184	2.45475	2.23329	0.0296624	0.573488	-3.91921		2	Auto	Males	1.43414	1.43414	1.43414
ENSG00000167771	RCOR2	-0.297622	2.6916	-2.23298	0.0296844	0.573488	-3.91984	RCOR2	11	Auto	Females	0.813592	-1.22912	1.22912
ENSG00000185009	AP3M1	0.251381	3.36665	2.23279	0.0296972	0.573488	-3.9202	AP3M1	10	Auto	Males	1.19035	1.19035	1.19035
ENSG00000145833	DDX46	-0.22225	3.55601	-2.23278	0.0296981	0.573488	-3.92023	DDX46	5	Auto	Females	0.857227	-1.16655	1.16655
ENSG00000111328	CDK2AP1	0.398302	5.22272	2.23268	0.0297052	0.573488	-3.92043	CDK2AP1	12	Auto	Males	1.31796	1.31796	1.31796
ENSG00000244535	RP1-181J22.1	0.530006	2.9333	2.23154	0.0297853	0.574372	-3.92272		11	Auto	Males	1.44394	1.44394	1.44394
ENSG00000105409	ATP1A3	-0.40916	8.50005	-2.2302	0.0298793	0.574514	-3.92539	ATP1A3	19	Auto	Females	0.753062	-1.32791	1.32791
ENSG00000104375	STK3	-0.247303	1.10797	-2.22845	0.0300028	0.574514	-3.92889	STK3	8	Auto	Females	0.84247	-1.18699	1.18699
ENSG00000072682	P4HA2	-0.272802	1.98285	-2.22836	0.030009	0.574514	-3.92907	P4HA2	5	Auto	Females	0.82771	-1.20815	1.20815
ENSG00000187134	AKR1C1	-0.34959	1.64373	-2.2283	0.0300134	0.574514	-3.92919	AKR1C1	10	Auto	Females	0.784807	-1.2742	1.2742
ENSG00000175782	SLC35E3	-0.21631	2.18942	-2.22808	0.0300291	0.574514	-3.92964	SLC35E3	12	Auto	Females	0.860764	-1.16176	1.16176
ENSG00000117525	F3	0.75343	3.85999	2.22802	0.0300331	0.574514	-3.92975	F3	1	Auto	Males	1.6858	1.6858	1.6858
ENSG00000165526	RPUSD4	-0.224857	3.22427	-2.22743	0.0300751	0.574514	-3.93094	RPUSD4	11	Auto	Females	0.85568	-1.16866	1.16866
ENSG00000214265	SNURF	-0.3441	7.8837	-2.22728	0.0300854	0.574514	-3.93123	SNURF	15	Auto	Females	0.787799	-1.26936	1.26936
ENSG00000173409	ARV1	0.250981	3.9011	2.22672	0.0301254	0.574514	-3.93236	ARV1	1	Auto	Males	1.19002	1.19002	1.19002
ENSG00000008735	MAPK8IP2	-0.188082	6.75434	-2.22653	0.030139	0.574514	-3.93274	MAPK8IP2	22	Auto	Females	0.877772	-1.13925	1.13925
ENSG00000175265	GOLGA8A	0.821301	2.43873	2.22544	0.0302163	0.574514	-3.93491	GOLGA8A	15	Auto	Males	1.767	1.767	1.767
ENSG00000232888	RPS11P5	0.263594	7.18272	2.22513	0.0302382	0.574514	-3.93553	RPS11P5	12	Auto	Males	1.20047	1.20047	1.20047
ENSG00000154478	GPR26	0.419542	3.0504	2.22494	0.0302519	0.574514	-3.93591	GPR26	10	Auto	Males	1.3375	1.3375	1.3375
ENSG00000166734	CASC4	0.205743	4.72738	2.22337	0.0303635	0.574514	-3.93904	CASC4	15	Auto	Males	1.15328	1.15328	1.15328
ENSG00000135999	EPC2	-0.229131	3.85104	-2.22279	0.0304052	0.574514	-3.9402	EPC2	2	Auto	Females	0.853149	-1.17213	1.17213
ENSG00000078140	UBE2K	-0.165536	5.99392	-2.22262	0.0304173	0.574514	-3.94054	UBE2K	4	Auto	Females	0.891597	-1.12158	1.12158
ENSG00000137968	SLC44A5	0.329652	1.57869	2.22211	0.0304533	0.574514	-3.94154	SLC44A5	1	Auto	Males	1.25671	1.25671	1.25671
ENSG00000066422	ZBTB11	-0.271892	3.6393	-2.22159	0.0304905	0.574514	-3.94258	ZBTB11	3	Auto	Females	0.828233	-1.20739	1.20739
ENSG00000213462	ERV3-1	-0.249785	2.09865	-2.22119	0.0305194	0.574514	-3.94338	ERV3-1	7	Auto	Females	0.841022	-1.18903	1.18903
ENSG00000016391	CHDH	0.570584	2.19448	2.22116	0.0305217	0.574514	-3.94344	CHDH	3	Auto	Males	1.48512	1.48512	1.48512
ENSG00000047315	POLR2B	-0.187206	4.97551	-2.22024	0.0305879	0.574514	-3.94528	POLR2B	4	Auto	Females	0.878305	-1.13856	1.13856
ENSG00000105963	ADAP1	-0.193513	5.23985	-2.21967	0.0306289	0.574514	-3.94642	ADAP1	7	Auto	Females	0.874474	-1.14354	1.14354
ENSG00000138756	BMP2K	0.25541	2.30948	2.21932	0.0306539	0.574514	-3.94711	BMP2K	4	Auto	Males	1.19368	1.19368	1.19368
ENSG00000213988	ZNF90	-0.449699	3.88909	-2.21894	0.0306811	0.574514	-3.94786	ZNF90	19	Auto	Females	0.732195	-1.36576	1.36576
ENSG00000100226	GTPBP1	-0.201386	3.81815	-2.21887	0.0306861	0.574514	-3.948	GTPBP1	22	Auto	Females	0.869715	-1.1498	1.1498
ENSG00000224877	C17ORF89	0.401735	4.23891	2.21782	0.0307617	0.575286	-3.95009	C17orf89	17	Auto	Males	1.3211	1.3211	1.3211
ENSG00000123901	GPR83	-0.420742	2.5551	-2.21526	0.0309471	0.577737	-3.95518	GPR83	11	Auto	Females	0.74704	-1.33862	1.33862
ENSG00000107021	TBC1D13	0.183343	4.55552	2.21494	0.0309702	0.577737	-3.95581	TBC1D13	9	Auto	Males	1.13551	1.13551	1.13551
ENSG00000169062	UPF3A	0.460628	3.16907	2.21456	0.0309984	0.577737	-3.95658	UPF3A	13	Auto	Males	1.37614	1.37614	1.37614
ENSG00000169710	FASN	-0.219374	5.71589	-2.21411	0.031031	0.577737	-3.95748	FASN	17	Auto	Females	0.858938	-1.16423	1.16423
ENSG00000187630	DHRS4L2	-0.236885	1.11367	-2.21353	0.0310729	0.577874	-3.95862	DHRS4L2	14	Auto	Females	0.848576	-1.17845	1.17845
ENSG00000163596	ICA1L	0.358489	3.07108	2.21146	0.0312243	0.580043	-3.96274	ICA1L	2	Auto	Males	1.28208	1.28208	1.28208
ENSG00000163728	TTC14	0.60567	2.64559	2.21023	0.0313143	0.580866	-3.96518	TTC14	3	Auto	Males	1.52169	1.52169	1.52169
ENSG00000259498	RP11-244F12.3	-0.390435	1.19021	-2.20991	0.0313381	0.580866	-3.96582		15	Auto	Females	0.7629	-1.31079	1.31079
ENSG00000181652	ATG9B	-0.194465	1.08268	-2.20941	0.0313747	0.5809	-3.96681	ATG9B	7	Auto	Females	0.873897	-1.1443	1.1443
ENSG00000140526	ABHD2	0.232215	5.13999	2.20806	0.0314741	0.581032	-3.96949	ABHD2	15	Auto	Males	1.17464	1.17464	1.17464
ENSG00000102226	USP11	-0.279717	6.98991	-2.20794	0.0314828	0.581032	-3.96972	USP11	X	X	Females	0.823753	-1.21396	1.21396
ENSG00000231120	BTF3P10	-0.271454	2.78109	-2.20745	0.0315186	0.581032	-3.97069	BTF3P10	6	Auto	Females	0.828484	-1.20702	1.20702
ENSG00000167986	DDB1	-0.313647	5.34919	-2.20683	0.0315648	0.581032	-3.97193	DDB1	11	Auto	Females	0.804605	-1.24285	1.24285
ENSG00000180764	PIPSL	-0.236058	4.7253	-2.20682	0.0315655	0.581032	-3.97194	PIPSL	10	Auto	Females	0.849062	-1.17777	1.17777
ENSG00000215035	FDPSP5	-0.29457	2.59639	-2.20648	0.0315903	0.581032	-3.97261	FDPSP5	X	X	Females	0.815315	-1.22652	1.22652
ENSG00000256616	AP002414.1	0.523586	1.57108	2.20569	0.0316493	0.581478	-3.97419		18	Auto	Males	1.43752	1.43752	1.43752
ENSG00000133315	MACROD1	-0.214523	2.05943	-2.20378	0.0317906	0.583038	-3.97796	MACROD1	11	Auto	Females	0.861831	-1.16032	1.16032
ENSG00000066136	NFYC	-0.211144	3.34779	-2.2036	0.031804	0.583038	-3.97832	NFYC	1	Auto	Females	0.863852	-1.15761	1.15761
ENSG00000111671	SPSB2	-0.266937	1.09873	-2.20261	0.0318775	0.583746	-3.98027	SPSB2	12	Auto	Females	0.831082	-1.20325	1.20325
ENSG00000254894	NAV2-AS1	0.489484	2.39362	2.2011	0.0319906	0.584744	-3.98327	NAV2-AS1	11	Auto	Males	1.40394	1.40394	1.40394
ENSG00000180336	C17ORF104	-0.16431	1.07748	-2.20095	0.0320019	0.584744	-3.98357	C17orf104	17	Auto	Females	0.892355	-1.12063	1.12063
ENSG00000145246	ATP10D	0.180405	1.33332	2.19982	0.0320865	0.585016	-3.98581	ATP10D	4	Auto	Males	1.1332	1.1332	1.1332
ENSG00000120438	TCP1	-0.168105	5.57047	-2.19934	0.0321221	0.585016	-3.98674	TCP1	6	Auto	Females	0.890011	-1.12358	1.12358
ENSG00000223374	AC005104.3	0.437099	2.90006	2.1991	0.0321406	0.585016	-3.98723		2	Auto	Males	1.35388	1.35388	1.35388
ENSG00000169740	ZNF32	0.249416	4.62952	2.19861	0.032177	0.585016	-3.98819	ZNF32	10	Auto	Males	1.18873	1.18873	1.18873
ENSG00000102181	CD99L2	-0.249507	6.44815	-2.19841	0.0321918	0.585016	-3.98858	CD99L2	X	X	Females	0.841184	-1.1888	1.1888
ENSG00000110628	SLC22A18	-0.290806	1.19148	-2.19783	0.032236	0.585183	-3.98974	SLC22A18	11	Auto	Females	0.817445	-1.22332	1.22332
ENSG00000238221	RP11-69L16.4	0.329312	1.78264	2.19654	0.0323331	0.585477	-3.99228		6	Auto	Males	1.25641	1.25641	1.25641
ENSG00000226287	TMEM191A	-0.316088	1.0332	-2.19401	0.032524	0.585477	-3.99727	TMEM191A	22	Auto	Females	0.803245	-1.24495	1.24495
ENSG00000133065	SLC41A1	0.184415	3.58456	2.19345	0.0325668	0.585477	-3.99838	SLC41A1	1	Auto	Males	1.13636	1.13636	1.13636
ENSG00000131023	LATS1	0.188188	2.5921	2.19298	0.0326023	0.585477	-3.9993	LATS1	6	Auto	Males	1.13933	1.13933	1.13933
ENSG00000188976	NOC2L	-0.213688	3.4712	-2.19285	0.0326128	0.585477	-3.99957	NOC2L	1	Auto	Females	0.86233	-1.15965	1.15965
ENSG00000246363	RP11-13A1.1	-0.370231	1.73118	-2.19279	0.0326168	0.585477	-3.99968		12	Auto	Females	0.773658	-1.29256	1.29256
ENSG00000228058	RP11-552D4.1	0.375514	0.968772	2.19239	0.0326474	0.585477	-4.00047		1	Auto	Males	1.2973	1.2973	1.2973
ENSG00000179902	C1ORF194	-0.385166	1.26662	-2.19177	0.0326949	0.585477	-4.0017	C1orf194	1	Auto	Females	0.765691	-1.30601	1.30601
ENSG00000130558	OLFM1	0.244248	7.96986	2.19171	0.0326989	0.585477	-4.0018	OLFM1	9	Auto	Males	1.18448	1.18448	1.18448
ENSG00000117395	EBNA1BP2	-0.238015	4.60862	-2.19135	0.0327263	0.585477	-4.00251	EBNA1BP2	1	Auto	Females	0.847911	-1.17937	1.17937
ENSG00000134575	ACP2	-0.173191	4.09758	-2.19071	0.0327758	0.585477	-4.00379	ACP2	11	Auto	Females	0.886879	-1.12755	1.12755
ENSG00000240652	RP11-832N8.1	-0.466395	3.20541	-2.19018	0.0328159	0.585477	-4.00482		11	Auto	Females	0.723771	-1.38165	1.38165
ENSG00000100142	POLR2F	-0.219993	2.99903	-2.18963	0.0328583	0.585477	-4.00591	POLR2F	22	Auto	Females	0.85857	-1.16473	1.16473
ENSG00000104064	GABPB1	-0.206366	2.73749	-2.18891	0.0329133	0.585477	-4.00733	GABPB1	15	Auto	Females	0.866718	-1.15378	1.15378
ENSG00000244691	RP11-600F24.2	-0.411709	2.64479	-2.18875	0.0329255	0.585477	-4.00764		14	Auto	Females	0.751732	-1.33026	1.33026
ENSG00000204536	CCHCR1	-0.254946	1.78346	-2.18842	0.0329509	0.585477	-4.00829	CCHCR1	6	Auto	Females	0.838018	-1.19329	1.19329
ENSG00000100994	PYGB	-0.195208	6.10697	-2.18787	0.0329931	0.585477	-4.00937	PYGB	20	Auto	Females	0.873447	-1.14489	1.14489
ENSG00000063245	EPN1	-0.238519	6.00408	-2.18663	0.0330882	0.585477	-4.01181	EPN1	19	Auto	Females	0.847615	-1.17978	1.17978
ENSG00000172062	SMN1	-0.217695	1.0757	-2.1865	0.0330985	0.585477	-4.01207	SMN1	5	Auto	Females	0.859938	-1.16287	1.16287
ENSG00000112699	GMDS	-0.253154	2.17541	-2.18649	0.033099	0.585477	-4.01209	GMDS	6	Auto	Females	0.83906	-1.19181	1.19181
ENSG00000169490	TM2D2	-0.201196	4.09476	-2.18605	0.0331333	0.585477	-4.01296	TM2D2	8	Auto	Females	0.869829	-1.14965	1.14965
ENSG00000060138	CSDA	-0.335846	1.14747	-2.18568	0.0331612	0.585477	-4.01367	YBX3	12	Auto	Females	0.792319	-1.26212	1.26212
ENSG00000124493	GRM4	-0.278126	1.58667	-2.18526	0.0331936	0.585477	-4.0145	GRM4	6	Auto	Females	0.824661	-1.21262	1.21262
ENSG00000234432	AC092171.1	-0.282481	0.95423	-2.18428	0.0332697	0.585477	-4.01643		7	Auto	Females	0.822176	-1.21628	1.21628
ENSG00000169253	RP11-220D10.1	-0.295364	4.40448	-2.18387	0.0333015	0.585477	-4.01724		9	Auto	Females	0.814866	-1.22719	1.22719
ENSG00000153443	FAM100A	-0.222535	4.15976	-2.18317	0.033356	0.585477	-4.01862	UBALD1	16	Auto	Females	0.857058	-1.16678	1.16678
ENSG00000149823	C11ORF2	-0.272161	4.71632	-2.18285	0.0333803	0.585477	-4.01924	VPS51	11	Auto	Females	0.828078	-1.20762	1.20762
ENSG00000204366	ZBTB12	-0.290954	1.67714	-2.18239	0.033416	0.585477	-4.02014	ZBTB12	6	Auto	Females	0.817361	-1.22345	1.22345
ENSG00000129226	CD68	0.417434	2.28743	2.1821	0.0334387	0.585477	-4.02071	CD68	17	Auto	Males	1.33555	1.33555	1.33555
ENSG00000114841	DNAH1	0.418946	1.58579	2.18207	0.033441	0.585477	-4.02077	DNAH1	3	Auto	Males	1.33695	1.33695	1.33695
ENSG00000164604	GPR85	-0.227288	3.6956	-2.18135	0.0334967	0.585477	-4.02218	GPR85	7	Auto	Females	0.854239	-1.17063	1.17063
ENSG00000243667	WDR92	-0.229069	2.14193	-2.18134	0.0334979	0.585477	-4.02221	WDR92	2	Auto	Females	0.853185	-1.17208	1.17208
ENSG00000255824	AL590369.1	-0.338061	1.75723	-2.18122	0.0335069	0.585477	-4.02243		9	Auto	Females	0.791104	-1.26406	1.26406
ENSG00000108773	KAT2A	0.457785	4.60707	2.18094	0.0335293	0.585477	-4.023	KAT2A	17	Auto	Males	1.37343	1.37343	1.37343
ENSG00000106484	MEST	0.480021	3.12388	2.18084	0.0335367	0.585477	-4.02319	MEST	7	Auto	Males	1.39476	1.39476	1.39476
ENSG00000124207	CSE1L	-0.213598	5.31922	-2.18053	0.0335611	0.585477	-4.0238	CSE1L	20	Auto	Females	0.862384	-1.15958	1.15958
ENSG00000156990	RPUSD3	-0.222255	2.8627	-2.18035	0.0335748	0.585477	-4.02414	RPUSD3	3	Auto	Females	0.857224	-1.16656	1.16656
ENSG00000125944	HNRNPR	-0.279696	4.5222	-2.18025	0.0335829	0.585477	-4.02435	HNRNPR	1	Auto	Females	0.823764	-1.21394	1.21394
ENSG00000163406	SLC15A2	0.649325	2.74634	2.1798	0.0336182	0.585482	-4.02524	SLC15A2	3	Auto	Males	1.56843	1.56843	1.56843
ENSG00000232734	ATP5G1P7	-0.370526	1.57942	-2.17856	0.0337151	0.586558	-4.02767	ATP5G1P7	10	Auto	Females	0.773501	-1.29282	1.29282
ENSG00000228544	RP11-216L13.8	0.282501	1.08146	2.17584	0.0339281	0.589651	-4.03299	KIAA1984-AS1	9	Auto	Males	1.2163	1.2163	1.2163
ENSG00000233327	AC107983.1	0.671467	1.04519	2.17501	0.0339936	0.590175	-4.03461	USP32P2	17	Auto	Males	1.59269	1.59269	1.59269
ENSG00000135447	PPP1R1A	-0.23447	4.13518	-2.17433	0.0340475	0.590498	-4.03595	PPP1R1A	12	Auto	Females	0.849997	-1.17647	1.17647
ENSG00000185149	NPY2R	-0.398016	1.43335	-2.17339	0.0341219	0.590793	-4.0378	NPY2R	4	Auto	Females	0.758901	-1.31769	1.31769
ENSG00000184887	BTBD6	0.235507	5.3743	2.17231	0.0342077	0.590793	-4.03991	BTBD6	14	Auto	Males	1.17732	1.17732	1.17732
ENSG00000255892	RP11-459D22.2	-0.485668	1.7691	-2.17188	0.0342413	0.590793	-4.04074		12	Auto	Females	0.714166	-1.40023	1.40023
ENSG00000189283	FHIT	-0.324012	1.7243	-2.17178	0.0342492	0.590793	-4.04094	FHIT	3	Auto	Females	0.798845	-1.25181	1.25181
ENSG00000171368	TPPP	0.340613	7.09191	2.17092	0.0343174	0.590793	-4.04262	TPPP	5	Auto	Males	1.26629	1.26629	1.26629
ENSG00000183570	PCBP3	-0.244435	1.98702	-2.17078	0.0343289	0.590793	-4.0429	PCBP3	21	Auto	Females	0.844147	-1.18463	1.18463
ENSG00000115421	PAPOLG	-0.172353	2.53309	-2.1704	0.0343591	0.590793	-4.04364	PAPOLG	2	Auto	Females	0.887394	-1.12689	1.12689
ENSG00000121390	PSPC1	-0.23072	4.43867	-2.16971	0.0344139	0.590793	-4.04499	PSPC1	13	Auto	Females	0.852209	-1.17342	1.17342
ENSG00000134853	PDGFRA	0.717377	3.78597	2.16893	0.034476	0.590793	-4.04651	PDGFRA	4	Auto	Males	1.64419	1.64419	1.64419
ENSG00000141639	MAPK4	0.358593	4.77984	2.16861	0.0345017	0.590793	-4.04714	MAPK4	18	Auto	Males	1.28217	1.28217	1.28217
ENSG00000130287	NCAN	0.420654	5.29821	2.16858	0.0345038	0.590793	-4.04719	NCAN	19	Auto	Males	1.33853	1.33853	1.33853
ENSG00000141577	AZI1	-0.211468	1.78868	-2.16798	0.0345524	0.590793	-4.04837	AZI1	17	Auto	Females	0.863658	-1.15787	1.15787
ENSG00000175416	CLTB	-0.188145	5.88573	-2.16789	0.0345592	0.590793	-4.04854	CLTB	5	Auto	Females	0.877734	-1.1393	1.1393
ENSG00000111596	CNOT2	-0.230538	2.95572	-2.16711	0.0346219	0.591261	-4.05007	CNOT2	12	Auto	Females	0.852317	-1.17327	1.17327
ENSG00000088256	GNA11	0.283995	4.39971	2.1662	0.0346946	0.591896	-4.05184	GNA11	19	Auto	Males	1.21756	1.21756	1.21756
ENSG00000179997	AC010894.4	-0.365121	1.01352	-2.16427	0.0348503	0.592164	-4.05562		2	Auto	Females	0.776404	-1.28799	1.28799
ENSG00000185591	SP1	0.268605	2.52842	2.16376	0.0348914	0.592164	-4.05661	SP1	12	Auto	Males	1.20464	1.20464	1.20464
ENSG00000105063	PPP6R1	0.192366	5.59691	2.16304	0.034949	0.592164	-4.058	PPP6R1	19	Auto	Males	1.14264	1.14264	1.14264
ENSG00000139719	VPS33A	-0.221027	2.9805	-2.16292	0.0349593	0.592164	-4.05825	VPS33A	12	Auto	Females	0.857955	-1.16556	1.16556
ENSG00000188599	NPIPP1	0.444119	2.14643	2.16289	0.0349611	0.592164	-4.05829	NPIPP1	16	Auto	Males	1.36048	1.36048	1.36048
ENSG00000226232	RP11-419C5.2	0.467939	1.27267	2.16155	0.0350695	0.592164	-4.0609		16	Auto	Males	1.38313	1.38313	1.38313
ENSG00000200434	RN5-8S2	1.20636	2.77543	2.16138	0.035084	0.592164	-4.06125	RNA5-8SP2	16	Auto	Males	2.30755	2.30755	2.30755
ENSG00000105397	TYK2	0.262236	2.69301	2.16128	0.0350915	0.592164	-4.06143	TYK2	19	Auto	Males	1.19934	1.19934	1.19934
ENSG00000225477	CTD-2302A16.2	-0.390607	1.51691	-2.16087	0.0351249	0.592164	-4.06224		11	Auto	Females	0.762809	-1.31094	1.31094
ENSG00000088387	DOCK9	0.19694	4.83153	2.16074	0.0351357	0.592164	-4.06249	DOCK9	13	Auto	Males	1.14626	1.14626	1.14626
ENSG00000172264	MACROD2	-0.325383	2.69176	-2.16022	0.0351776	0.592164	-4.0635	MACROD2	20	Auto	Females	0.798086	-1.253	1.253
ENSG00000111860	C6ORF204	0.254793	1.7394	2.15959	0.0352294	0.592164	-4.06474	CEP85L	6	Auto	Males	1.19316	1.19316	1.19316
ENSG00000105443	CYTH2	-0.247997	3.37566	-2.15949	0.0352372	0.592164	-4.06492	CYTH2	19	Auto	Females	0.842065	-1.18756	1.18756
ENSG00000170604	IRF2BP1	-0.227878	3.88784	-2.15857	0.035312	0.592164	-4.06671	IRF2BP1	19	Auto	Females	0.85389	-1.17111	1.17111
ENSG00000143294	PRCC	-0.19883	4.16453	-2.15849	0.0353187	0.592164	-4.06687	PRCC	1	Auto	Females	0.871257	-1.14777	1.14777
ENSG00000182197	EXT1	-0.212658	2.48782	-2.15824	0.0353387	0.592164	-4.06735	EXT1	8	Auto	Females	0.862946	-1.15882	1.15882
ENSG00000244026	FAM86DP	-0.256838	1.6333	-2.15812	0.0353488	0.592164	-4.06759	FAM86DP	3	Auto	Females	0.83692	-1.19486	1.19486
ENSG00000105701	FKBP8	-0.135775	8.22092	-2.158	0.0353587	0.592164	-4.06783	FKBP8	19	Auto	Females	0.910181	-1.09868	1.09868
ENSG00000115091	ACTR3	-0.24638	4.51178	-2.1577	0.0353832	0.592164	-4.06841	ACTR3	2	Auto	Females	0.843009	-1.18623	1.18623
ENSG00000196715	VKORC1L1	-0.157535	4.4272	-2.15541	0.0355704	0.594268	-4.07286	VKORC1L1	7	Auto	Females	0.896556	-1.11538	1.11538
ENSG00000053438	NNAT	-0.429119	6.31719	-2.1545	0.0356456	0.594268	-4.07464	NNAT	20	Auto	Females	0.742715	-1.34641	1.34641
ENSG00000119729	RHOQ	0.308654	3.62287	2.15407	0.0356807	0.594268	-4.07546	RHOQ	2	Auto	Males	1.23855	1.23855	1.23855
ENSG00000142937	RPS8	0.338059	5.48833	2.1537	0.0357113	0.594268	-4.07619	RPS8	1	Auto	Males	1.26405	1.26405	1.26405
ENSG00000184517	ZFP1	0.182712	4.17177	2.15294	0.0357739	0.594268	-4.07766	ZFP1	16	Auto	Males	1.13502	1.13502	1.13502
ENSG00000092439	TRPM7	0.204998	2.15608	2.15274	0.0357901	0.594268	-4.07804	TRPM7	15	Auto	Males	1.15268	1.15268	1.15268
ENSG00000198517	MAFK	-0.289719	3.70151	-2.15262	0.0357999	0.594268	-4.07828	MAFK	7	Auto	Females	0.818061	-1.2224	1.2224
ENSG00000130479	MAP1S	-0.306769	4.79047	-2.15255	0.0358057	0.594268	-4.07841	MAP1S	19	Auto	Females	0.80845	-1.23693	1.23693
ENSG00000111696	NT5DC3	-0.360463	3.99007	-2.15203	0.0358488	0.594268	-4.07943	NT5DC3	12	Auto	Females	0.778914	-1.28384	1.28384
ENSG00000110880	CORO1C	-0.148346	4.51413	-2.15184	0.0358644	0.594268	-4.07979	CORO1C	12	Auto	Females	0.902284	-1.1083	1.1083
ENSG00000092098	RNF31	-0.149816	3.01792	-2.15082	0.0359491	0.594583	-4.08178	RNF31	14	Auto	Females	0.901365	-1.10943	1.10943
ENSG00000079462	PAFAH1B3	-0.30723	3.63223	-2.14999	0.0360174	0.594583	-4.08338	PAFAH1B3	19	Auto	Females	0.808192	-1.23733	1.23733
ENSG00000106443	PHF14	-0.259835	3.69109	-2.14998	0.0360189	0.594583	-4.08341	PHF14	7	Auto	Females	0.835184	-1.19734	1.19734
ENSG00000184281	TSSC4	-0.188939	2.88781	-2.14977	0.0360359	0.594583	-4.08381	TSSC4	11	Auto	Females	0.87725	-1.13993	1.13993
ENSG00000258114	CTA-109P11.4	0.505376	1.43854	2.14902	0.0360979	0.594583	-4.08526		10	Auto	Males	1.41949	1.41949	1.41949
ENSG00000182108	DEXI	0.309537	4.71744	2.14831	0.0361572	0.594583	-4.08664	DEXI	16	Auto	Males	1.23931	1.23931	1.23931
ENSG00000104835	FBXO17	-0.172874	2.95005	-2.14829	0.0361594	0.594583	-4.08669	SARS2	19	Auto	Females	0.887074	-1.1273	1.1273
ENSG00000173327	MAP3K11	-0.326389	2.71685	-2.14817	0.036169	0.594583	-4.08691	MAP3K11	11	Auto	Females	0.79753	-1.25387	1.25387
ENSG00000166126	AMN	0.358031	3.82304	2.14753	0.0362225	0.594583	-4.08816	AMN	14	Auto	Males	1.28168	1.28168	1.28168
ENSG00000137073	UBAP2	-0.244328	2.66696	-2.14733	0.036239	0.594583	-4.08854	UBAP2	9	Auto	Females	0.844209	-1.18454	1.18454
ENSG00000226396	RP5-1056L3.3	-0.302792	5.00723	-2.14672	0.0362899	0.594835	-4.08972	RPS14P3	1	Auto	Females	0.810682	-1.23353	1.23353
ENSG00000120805	ARL1	-0.17112	5.08642	-2.14554	0.0363887	0.595245	-4.09201	ARL1	12	Auto	Females	0.888153	-1.12593	1.12593
ENSG00000187866	FAM122A	-0.23025	3.4384	-2.14433	0.0364897	0.595245	-4.09434	FAM122A	9	Auto	Females	0.852487	-1.17304	1.17304
ENSG00000135625	EGR4	-0.607629	2.68819	-2.14403	0.0365152	0.595245	-4.09493	EGR4	2	Auto	Females	0.656274	-1.52375	1.52375
ENSG00000084444	KIAA1467	-0.216351	5.26157	-2.14361	0.03655	0.595245	-4.09573	KIAA1467	12	Auto	Females	0.86074	-1.16179	1.16179
ENSG00000196810	C4ORF42	0.2738	2.17648	2.14318	0.0365861	0.595245	-4.09657	CTBP1-AS2	4	Auto	Males	1.20899	1.20899	1.20899
ENSG00000185019	UBOX5	-0.180948	2.35698	-2.14265	0.0366315	0.595245	-4.09761	UBOX5	20	Auto	Females	0.882123	-1.13363	1.13363
ENSG00000152520	PAN3	0.256877	2.34278	2.14261	0.0366345	0.595245	-4.09768	PAN3	13	Auto	Males	1.19489	1.19489	1.19489
ENSG00000198169	ZNF251	0.292234	1.99029	2.1426	0.0366354	0.595245	-4.0977	ZNF251	8	Auto	Males	1.22453	1.22453	1.22453
ENSG00000198755	RPL10A	0.390635	5.45688	2.14199	0.0366863	0.595494	-4.09887	RPL10A	6	Auto	Males	1.31097	1.31097	1.31097
ENSG00000163288	GABRB1	0.661001	2.49405	2.14044	0.0368173	0.596389	-4.10186	GABRB1	4	Auto	Males	1.58118	1.58118	1.58118
ENSG00000129646	QRICH2	0.388985	1.19475	2.13995	0.0368589	0.596389	-4.10281	QRICH2	17	Auto	Males	1.30947	1.30947	1.30947
ENSG00000054965	FAM168A	0.141653	6.09007	2.13994	0.0368597	0.596389	-4.10283	FAM168A	11	Auto	Males	1.10317	1.10317	1.10317
ENSG00000104228	TRIM35	-0.213968	3.10599	-2.13842	0.0369892	0.597509	-4.10578	TRIM35	8	Auto	Females	0.862163	-1.15987	1.15987
ENSG00000164037	SLC9B1	-0.286534	2.07153	-2.13525	0.0372592	0.600991	-4.1119	SLC9B1	4	Auto	Females	0.819869	-1.21971	1.21971
ENSG00000172673	THEMIS	-0.534077	2.32258	-2.13504	0.0372766	0.600991	-4.11229	THEMIS	6	Auto	Females	0.6906	-1.44802	1.44802
ENSG00000115944	COX7A2L	-0.26331	5.1392	-2.13305	0.0374473	0.602018	-4.11613	COX7A2L	2	Auto	Females	0.833174	-1.20023	1.20023
ENSG00000130294	KIF1A	-0.12595	7.76314	-2.1327	0.0374769	0.602018	-4.1168	KIF1A	2	Auto	Females	0.9164	-1.09123	1.09123
ENSG00000216817	RP1-244F1.2	-0.285508	1.34197	-2.13266	0.0374809	0.602018	-4.11689	R3HDM2P2	6	Auto	Females	0.820453	-1.21884	1.21884
ENSG00000164944	KIAA1429	-0.173472	2.94872	-2.13223	0.0375175	0.602018	-4.11771	KIAA1429	8	Auto	Females	0.886706	-1.12777	1.12777
ENSG00000169427	KCNK9	-0.306528	2.62381	-2.13194	0.0375424	0.602018	-4.11826	KCNK9	8	Auto	Females	0.808586	-1.23673	1.23673
ENSG00000049540	ELN	-0.599953	1.36211	-2.13178	0.0375564	0.602018	-4.11858	ELN	7	Auto	Females	0.659775	-1.51567	1.51567
ENSG00000167615	LENG8	0.73953	4.05457	2.12966	0.0377395	0.604374	-4.12267	LENG8	19	Auto	Males	1.66963	1.66963	1.66963
ENSG00000225267	RPL8P2	-0.33952	1.59347	-2.12827	0.0378592	0.605074	-4.12533	RPL8P2	21	Auto	Females	0.790304	-1.26534	1.26534
ENSG00000119411	BSPRY	-0.301908	1.18731	-2.12819	0.0378668	0.605074	-4.1255	BSPRY	9	Auto	Females	0.811179	-1.23277	1.23277
ENSG00000159842	ABR	0.161172	7.13065	2.12752	0.0379242	0.605074	-4.12677	ABR	17	Auto	Males	1.1182	1.1182	1.1182
ENSG00000090273	NUDC	-0.214324	4.97827	-2.12748	0.037928	0.605074	-4.12685	NUDC	1	Auto	Females	0.86195	-1.16016	1.16016
ENSG00000168268	NT5DC2	-0.326685	2.24098	-2.12587	0.0380677	0.605939	-4.12994	NT5DC2	3	Auto	Females	0.797367	-1.25413	1.25413
ENSG00000118217	ATF6	-0.144517	3.59195	-2.12564	0.038088	0.605939	-4.13039	ATF6	1	Auto	Females	0.904682	-1.10536	1.10536
ENSG00000132507	EIF5A	-0.255392	5.10143	-2.12561	0.0380909	0.605939	-4.13045	EIF5A	17	Auto	Females	0.837759	-1.19366	1.19366
ENSG00000111144	LTA4H	-0.19908	3.27257	-2.12455	0.0381832	0.60683	-4.13249	LTA4H	12	Auto	Females	0.871106	-1.14797	1.14797
ENSG00000120899	PTK2B	-0.237371	5.49826	-2.12273	0.0383419	0.608195	-4.13597	PTK2B	8	Auto	Females	0.84829	-1.17884	1.17884
ENSG00000166979	C21ORF63	-0.22478	1.67169	-2.12179	0.0384245	0.608437	-4.13778	EVA1C	21	Auto	Females	0.855725	-1.1686	1.1686
ENSG00000137033	IL33	0.715783	2.38602	2.12173	0.0384299	0.608437	-4.13789	IL33	9	Auto	Males	1.64237	1.64237	1.64237
ENSG00000100201	DDX17	0.454364	5.89749	2.12037	0.0385498	0.609285	-4.14051	DDX17	22	Auto	Males	1.37018	1.37018	1.37018
ENSG00000095587	TLL2	-0.278398	1.49265	-2.12029	0.0385563	0.609285	-4.14065	TLL2	10	Auto	Females	0.824506	-1.21285	1.21285
ENSG00000149091	DGKZ	-0.252233	4.35754	-2.11935	0.0386398	0.60975	-4.14247	DGKZ	11	Auto	Females	0.839596	-1.19105	1.19105
ENSG00000129946	SHC2	0.274073	4.18861	2.11913	0.0386587	0.60975	-4.14288	SHC2	19	Auto	Males	1.20922	1.20922	1.20922
ENSG00000180881	CAPS2	0.24037	1.75827	2.11734	0.0388167	0.610436	-4.1463	CAPS2	12	Auto	Males	1.1813	1.1813	1.1813
ENSG00000134323	MYCN	-0.286107	1.53755	-2.11652	0.0388901	0.610436	-4.14789	MYCN	2	Auto	Females	0.820112	-1.21935	1.21935
ENSG00000150459	SAP18	-0.267423	6.08561	-2.11597	0.0389382	0.610436	-4.14892	SAP18	13	Auto	Females	0.830802	-1.20366	1.20366
ENSG00000255331	RP11-736I10.2	-0.421091	1.0859	-2.11507	0.0390188	0.610436	-4.15066		11	Auto	Females	0.74686	-1.33894	1.33894
ENSG00000134532	SOX5	0.357081	2.31868	2.11464	0.0390566	0.610436	-4.15147	SOX5	12	Auto	Males	1.28083	1.28083	1.28083
ENSG00000143190	POU2F1	0.270299	2.07367	2.11456	0.0390642	0.610436	-4.15163	POU2F1	1	Auto	Males	1.20606	1.20606	1.20606
ENSG00000138101	DTNB	-0.280614	3.78554	-2.11451	0.0390682	0.610436	-4.15172	DTNB	2	Auto	Females	0.823241	-1.21471	1.21471
ENSG00000104331	IMPAD1	-0.148144	5.03237	-2.11434	0.0390838	0.610436	-4.15205	IMPAD1	8	Auto	Females	0.902411	-1.10814	1.10814
ENSG00000145592	RPL37	-0.293922	5.05376	-2.11415	0.0391003	0.610436	-4.15241	RPL37	5	Auto	Females	0.815682	-1.22597	1.22597
ENSG00000115970	THADA	-0.262185	1.813	-2.11409	0.0391061	0.610436	-4.15253	THADA	2	Auto	Females	0.833824	-1.19929	1.19929
ENSG00000197568	HHLA3	-0.28041	2.54845	-2.11296	0.0392071	0.610436	-4.1547	HHLA3	1	Auto	Females	0.823357	-1.21454	1.21454
ENSG00000196123	KIAA0895L	0.316806	3.95635	2.11249	0.0392484	0.610436	-4.15558	KIAA0895L	16	Auto	Males	1.24557	1.24557	1.24557
ENSG00000165929	TC2N	-0.294633	1.62096	-2.11206	0.0392872	0.610436	-4.15641	TC2N	14	Auto	Females	0.81528	-1.22657	1.22657
ENSG00000204314	PRRT1	-0.338577	4.98704	-2.11187	0.0393038	0.610436	-4.15676	PRRT1	6	Auto	Females	0.790821	-1.26451	1.26451
ENSG00000108848	LUC7L3	1.13808	4.17438	2.11164	0.0393246	0.610436	-4.15721	LUC7L3	17	Auto	Males	2.20088	2.20088	2.20088
ENSG00000135624	CCT7	-0.173342	6.04596	-2.11135	0.0393503	0.610436	-4.15776	CCT7	2	Auto	Females	0.886786	-1.12767	1.12767
ENSG00000156239	N6AMT1	-0.214016	2.77346	-2.11017	0.0394568	0.610436	-4.16002	N6AMT1	21	Auto	Females	0.862134	-1.15991	1.15991
ENSG00000144339	TMEFF2	-0.346569	4.25522	-2.10897	0.0395642	0.610436	-4.1623	TMEFF2	2	Auto	Females	0.786452	-1.27153	1.27153
ENSG00000138231	DBR1	-0.223947	2.21378	-2.10844	0.0396125	0.610436	-4.16332	DBR1	3	Auto	Females	0.85622	-1.16792	1.16792
ENSG00000108556	CHRNE	-0.309506	2.78187	-2.10779	0.0396707	0.610436	-4.16455	CHRNE	17	Auto	Females	0.806918	-1.23928	1.23928
ENSG00000174721	FGFBP3	-0.40711	1.83285	-2.1064	0.0397969	0.610436	-4.16722	FGFBP3	10	Auto	Females	0.754132	-1.32603	1.32603
ENSG00000083857	FAT1	0.436452	2.92162	2.10626	0.0398094	0.610436	-4.16748	FAT1	4	Auto	Males	1.35327	1.35327	1.35327
ENSG00000119866	BCL11A	-0.314139	3.88694	-2.10546	0.0398819	0.610436	-4.169	BCL11A	2	Auto	Females	0.804331	-1.24327	1.24327
ENSG00000047634	SCML1	0.279565	1.73914	2.10543	0.0398843	0.610436	-4.16905	SCML1	X	X	Males	1.21383	1.21383	1.21383
ENSG00000225783	MIAT	0.85255	5.35127	2.10529	0.0398975	0.610436	-4.16933	MIAT	22	Auto	Males	1.80569	1.80569	1.80569
ENSG00000058056	USP13	-0.201704	2.38515	-2.10504	0.0399195	0.610436	-4.1698	USP13	3	Auto	Females	0.869523	-1.15006	1.15006
ENSG00000163412	EIF4E3	-0.234061	4.44724	-2.10443	0.0399751	0.610436	-4.17096	EIF4E3	3	Auto	Females	0.850238	-1.17614	1.17614
ENSG00000196357	ZNF565	0.242648	1.60079	2.1037	0.0400413	0.610436	-4.17235	ZNF565	19	Auto	Males	1.18316	1.18316	1.18316
ENSG00000132530	XAF1	0.482397	2.44721	2.10341	0.0400684	0.610436	-4.17291	XAF1	17	Auto	Males	1.39706	1.39706	1.39706
ENSG00000256694	RP11-598F7.5	0.308364	3.30248	2.10291	0.040114	0.610436	-4.17387		12	Auto	Males	1.2383	1.2383	1.2383
ENSG00000236779	RP11-430C7.2	-0.312549	1.61749	-2.10267	0.0401352	0.610436	-4.17431		1	Auto	Females	0.805218	-1.2419	1.2419
ENSG00000119227	PIGZ	0.263812	2.94076	2.10239	0.0401606	0.610436	-4.17484	PIGZ	3	Auto	Males	1.20065	1.20065	1.20065
ENSG00000120526	NUDCD1	-0.246993	2.86533	-2.10169	0.0402249	0.610436	-4.17618	NUDCD1	8	Auto	Females	0.842651	-1.18673	1.18673
ENSG00000225490	RP4-610C12.3	0.445946	1.3607	2.10126	0.0402646	0.610436	-4.17701		20	Auto	Males	1.36221	1.36221	1.36221
ENSG00000184258	CDR1	0.842842	7.46551	2.10107	0.0402818	0.610436	-4.17737	CDR1	X	X	Males	1.79358	1.79358	1.79358
ENSG00000204713	TRIM27	-0.325569	3.3226	-2.10086	0.0403006	0.610436	-4.17776	TRIM27	6	Auto	Females	0.797984	-1.25316	1.25316
ENSG00000123243	ITIH5	-0.355646	2.66011	-2.10073	0.0403125	0.610436	-4.178	ITIH5	10	Auto	Females	0.78152	-1.27956	1.27956
ENSG00000235065	RPL24P2	0.440303	2.82336	2.10073	0.0403129	0.610436	-4.17801	RPL24P2	20	Auto	Males	1.35689	1.35689	1.35689
ENSG00000137133	HINT2	-0.210947	2.99134	-2.10004	0.040376	0.610436	-4.17932	HINT2	9	Auto	Females	0.86397	-1.15745	1.15745
ENSG00000088888	MAVS	0.518573	2.31041	2.09976	0.0404015	0.610436	-4.17985	MAVS	20	Auto	Males	1.43254	1.43254	1.43254
ENSG00000239626	RP11-398K22.13	0.347947	1.93736	2.09954	0.0404217	0.610436	-4.18027	RPSAP41	6	Auto	Males	1.27275	1.27275	1.27275
ENSG00000101144	BMP7	0.478738	2.79994	2.09702	0.0406534	0.610436	-4.18506	BMP7	20	Auto	Males	1.39352	1.39352	1.39352
ENSG00000249593	CTB-46B19.2	-0.272437	1.04876	-2.09694	0.0406611	0.610436	-4.18522		5	Auto	Females	0.82792	-1.20785	1.20785
ENSG00000227183	HDGFP1	-0.376179	1.53128	-2.09676	0.0406776	0.610436	-4.18555	HDGFP1	X	X	Females	0.770476	-1.2979	1.2979
ENSG00000187676	B3GALTL	0.209915	3.2638	2.09669	0.0406844	0.610436	-4.18569	B3GALTL	13	Auto	Males	1.15662	1.15662	1.15662
ENSG00000131797	KIAA0664L3	0.357617	1.1247	2.09654	0.0406983	0.610436	-4.18598	CLUHP3	16	Auto	Males	1.28131	1.28131	1.28131
ENSG00000095970	TREM2	0.443126	1.60163	2.09605	0.0407433	0.610436	-4.18691	TREM2	6	Auto	Males	1.35955	1.35955	1.35955
ENSG00000232220	AC008440.5	-0.368143	4.04895	-2.09597	0.0407502	0.610436	-4.18705		19	Auto	Females	0.774779	-1.29069	1.29069
ENSG00000174021	GNG5	0.360391	2.44263	2.09574	0.0407713	0.610436	-4.18748	GNG5	1	Auto	Males	1.28377	1.28377	1.28377
ENSG00000130158	DOCK6	0.21038	1.57779	2.09558	0.0407866	0.610436	-4.1878	DOCK6	19	Auto	Males	1.15699	1.15699	1.15699
ENSG00000119599	DCAF4	-0.261099	2.09796	-2.09557	0.0407879	0.610436	-4.18782	DCAF4	14	Auto	Females	0.834452	-1.19839	1.19839
ENSG00000255103	KIAA0754	0.294602	1.10627	2.09546	0.0407973	0.610436	-4.18801	KIAA0754	1	Auto	Males	1.22655	1.22655	1.22655
ENSG00000116885	OSCP1	-0.196456	3.22577	-2.0949	0.0408499	0.610436	-4.18909	OSCP1	1	Auto	Females	0.872692	-1.14588	1.14588
ENSG00000168461	RAB31	0.507756	5.30867	2.09472	0.0408666	0.610436	-4.18944	RAB31	18	Auto	Males	1.42184	1.42184	1.42184
ENSG00000156603	MED19	-0.192863	3.17229	-2.09452	0.040885	0.610436	-4.18981	MED19	11	Auto	Females	0.874868	-1.14303	1.14303
ENSG00000138668	HNRNPD	-0.269292	4.60161	-2.09367	0.0409633	0.610436	-4.19141	HNRNPD	4	Auto	Females	0.829726	-1.20522	1.20522
ENSG00000134287	ARF3	-0.184433	7.73843	-2.09362	0.0409678	0.610436	-4.1915	ARF3	12	Auto	Females	0.879995	-1.13637	1.13637
ENSG00000003249	DBNDD1	0.258488	5.41631	2.0934	0.0409884	0.610436	-4.19193	DBNDD1	16	Auto	Males	1.19622	1.19622	1.19622
ENSG00000175279	APITD1	-0.289222	3.29441	-2.0932	0.041007	0.610436	-4.19231	APITD1	1	Auto	Females	0.818343	-1.22198	1.22198
ENSG00000126461	SCAF1	-0.209018	5.1173	-2.09267	0.0410561	0.610436	-4.19331	SCAF1	19	Auto	Females	0.865126	-1.1559	1.1559
ENSG00000169635	HIC2	0.298214	1.1048	2.09194	0.0411245	0.610436	-4.1947	HIC2	22	Auto	Males	1.22962	1.22962	1.22962
ENSG00000168542	COL3A1	-0.53599	1.03029	-2.09123	0.0411906	0.610436	-4.19604	COL3A1	2	Auto	Females	0.689685	-1.44994	1.44994
ENSG00000213711	PHBP7	-0.336658	1.5345	-2.09102	0.0412106	0.610436	-4.19645	PHBP7	9	Auto	Females	0.791874	-1.26283	1.26283
ENSG00000106588	PSMA2	-0.247688	3.94765	-2.09092	0.0412194	0.610436	-4.19663	PSMA2	7	Auto	Females	0.842245	-1.1873	1.1873
ENSG00000226009	RP11-190J1.10	0.425524	3.4349	2.09091	0.0412203	0.610436	-4.19665	KCNIP2-AS1	10	Auto	Males	1.34306	1.34306	1.34306
ENSG00000068885	IFT80	0.322991	3.80272	2.09074	0.0412364	0.610436	-4.19697	IFT80	3	Auto	Males	1.25092	1.25092	1.25092
ENSG00000118690	ARMC2	0.294344	1.36697	2.09026	0.0412815	0.610436	-4.19789	ARMC2	6	Auto	Males	1.22633	1.22633	1.22633
ENSG00000214321	CBX1P4	-0.421134	1.11862	-2.0899	0.0413149	0.610436	-4.19857	CBX1P4	X	X	Females	0.746837	-1.33898	1.33898
ENSG00000213197	AC012066.1	-0.259537	3.46082	-2.08977	0.0413265	0.610436	-4.1988		2	Auto	Females	0.835356	-1.19709	1.19709
ENSG00000213753	AC016629.2	-0.214811	3.83216	-2.08961	0.0413417	0.610436	-4.19911	RPL23AP79	19	Auto	Females	0.861659	-1.16055	1.16055
ENSG00000143162	CREG1	0.225739	4.62173	2.08899	0.0413996	0.610436	-4.20028	CREG1	1	Auto	Males	1.16938	1.16938	1.16938
ENSG00000224916	APOC4	0.490536	1.56991	2.08899	0.0414002	0.610436	-4.20029	APOC4-APOC2	19	Auto	Males	1.40497	1.40497	1.40497
ENSG00000102755	FLT1	0.302489	3.15	2.08895	0.041404	0.610436	-4.20037	FLT1	13	Auto	Males	1.23327	1.23327	1.23327
ENSG00000130347	RTN4IP1	-0.272377	2.32747	-2.08762	0.0415287	0.610954	-4.20288	RTN4IP1	6	Auto	Females	0.827954	-1.2078	1.2078
ENSG00000149262	INTS4	-0.217757	2.01762	-2.08664	0.0416211	0.610954	-4.20474	INTS4	11	Auto	Females	0.859901	-1.16292	1.16292
ENSG00000107282	APBA1	0.380279	4.87062	2.08643	0.04164	0.610954	-4.20512	APBA1	9	Auto	Males	1.30159	1.30159	1.30159
ENSG00000178761	C15ORF17	0.258805	5.04282	2.08634	0.0416488	0.610954	-4.2053	FAM219B	15	Auto	Males	1.19649	1.19649	1.19649
ENSG00000131389	SLC6A6	0.263012	2.55776	2.08632	0.0416507	0.610954	-4.20534	SLC6A6	3	Auto	Males	1.19998	1.19998	1.19998
ENSG00000132330	SCLY	-0.247618	1.41492	-2.08609	0.0416725	0.610954	-4.20578	SCLY	2	Auto	Females	0.842286	-1.18724	1.18724
ENSG00000168490	PHYHIP	-0.2039	7.65124	-2.08585	0.041695	0.610954	-4.20623	PHYHIP	8	Auto	Females	0.8682	-1.15181	1.15181
ENSG00000234906	APOC2	0.568299	2.11322	2.08521	0.0417557	0.611308	-4.20744	APOC2	19	Auto	Males	1.48277	1.48277	1.48277
ENSG00000136869	TLR4	0.480746	2.2133	2.08434	0.0418375	0.611969	-4.20908	TLR4	9	Auto	Males	1.39547	1.39547	1.39547
ENSG00000163273	NPPC	-0.349998	1.28415	-2.08321	0.0419445	0.612999	-4.21122	NPPC	2	Auto	Females	0.784585	-1.27456	1.27456
ENSG00000204316	MRPL38	-0.187248	3.54732	-2.08213	0.0420468	0.613957	-4.21325	MRPL38	17	Auto	Females	0.878279	-1.13859	1.13859
ENSG00000259045	RP11-320M16.1	0.575167	1.29691	2.08046	0.0422061	0.615745	-4.21641		14	Auto	Males	1.48985	1.48985	1.48985
ENSG00000236764	COX7A2P2	-0.226966	5.94439	-2.07958	0.0422897	0.616427	-4.21807	COX7A2P2	4	Auto	Females	0.85443	-1.17037	1.17037
ENSG00000175497	DPP10	-0.210445	4.23133	-2.07846	0.0423966	0.6169	-4.22018	DPP10	2	Auto	Females	0.864271	-1.15704	1.15704
ENSG00000178982	EIF3K	0.159773	6.05207	2.07814	0.0424272	0.6169	-4.22078	EIF3K	19	Auto	Males	1.11711	1.11711	1.11711
ENSG00000163002	NUP35	-0.231588	1.9641	-2.07808	0.0424329	0.6169	-4.22089	NUP35	2	Auto	Females	0.851697	-1.17413	1.17413
ENSG00000160959	LRRC14	-0.178797	3.55825	-2.07734	0.0425039	0.617386	-4.22229	LRRC14	8	Auto	Females	0.88344	-1.13194	1.13194
ENSG00000132872	SYT4	-0.237617	6.89458	-2.0769	0.0425465	0.617386	-4.22312	SYT4	18	Auto	Females	0.848145	-1.17904	1.17904
ENSG00000130305	NSUN5	-0.271353	2.09095	-2.07559	0.042672	0.618047	-4.22559	NSUN5	7	Auto	Females	0.828542	-1.20694	1.20694
ENSG00000131773	KHDRBS3	-0.274377	4.16389	-2.07534	0.0426966	0.618047	-4.22607	KHDRBS3	8	Auto	Females	0.826807	-1.20947	1.20947
ENSG00000158019	BRE	-0.22112	4.31338	-2.07463	0.0427642	0.61849	-4.22739	BRE	2	Auto	Females	0.857899	-1.16564	1.16564
ENSG00000206199	ANKUB1	-0.37713	2.37835	-2.07322	0.0429007	0.61911	-4.23005	ANKUB1	3	Auto	Females	0.769968	-1.29876	1.29876
ENSG00000119638	NEK9	0.294354	3.13195	2.07227	0.0429928	0.61911	-4.23184	NEK9	14	Auto	Males	1.22634	1.22634	1.22634
ENSG00000149428	HYOU1	-0.159387	5.14924	-2.07199	0.0430192	0.61911	-4.23235	HYOU1	11	Auto	Females	0.895405	-1.11681	1.11681
ENSG00000185722	ANKFY1	0.194819	4.00206	2.07194	0.0430243	0.61911	-4.23245	ANKFY1	17	Auto	Males	1.14458	1.14458	1.14458
ENSG00000163946	FAM208A	0.187208	3.52142	2.07151	0.0430664	0.61911	-4.23327	FAM208A	3	Auto	Males	1.13856	1.13856	1.13856
ENSG00000127463	KIAA0090	-0.164282	3.96881	-2.07122	0.0430939	0.61911	-4.2338	EMC1	1	Auto	Females	0.892372	-1.12061	1.12061
ENSG00000110108	TMEM109	-0.219353	4.00759	-2.07118	0.0430985	0.61911	-4.23389	TMEM109	11	Auto	Females	0.85895	-1.16421	1.16421
ENSG00000151353	TMEM18	-0.187859	2.58056	-2.07056	0.0431585	0.61911	-4.23505	TMEM18	2	Auto	Females	0.877908	-1.13907	1.13907
ENSG00000215301	DDX3X	-0.248959	5.64206	-2.07001	0.043212	0.61911	-4.23609	DDX3X	X	X	Females	0.841503	-1.18835	1.18835
ENSG00000257913	RP11-386G11.5	-0.434877	3.14063	-2.0699	0.043222	0.61911	-4.23628		12	Auto	Females	0.739757	-1.3518	1.3518
ENSG00000059804	SLC2A3	-0.262766	4.65791	-2.0699	0.0432227	0.61911	-4.23629	SLC2A3	12	Auto	Females	0.833489	-1.19978	1.19978
ENSG00000255248	RP11-166D19.1	0.310165	3.53862	2.06942	0.0432691	0.61911	-4.23719		11	Auto	Males	1.23985	1.23985	1.23985
ENSG00000232224	LINC00202	0.391659	0.86884	2.06921	0.0432895	0.61911	-4.23758	LINC00202-1	10	Auto	Males	1.3119	1.3119	1.3119
ENSG00000198832	RP3-412A9.11	-0.450509	3.73924	-2.06825	0.0433831	0.61911	-4.23939		22	Auto	Females	0.731785	-1.36652	1.36652
ENSG00000118705	RPN2	0.197919	5.04214	2.06816	0.0433922	0.61911	-4.23956	RPN2	20	Auto	Males	1.14704	1.14704	1.14704
ENSG00000104723	TUSC3	-0.296193	4.86893	-2.06787	0.0434206	0.61911	-4.24011	TUSC3	8	Auto	Females	0.814398	-1.2279	1.2279
ENSG00000074855	ANO8	0.297433	3.23512	2.06769	0.0434373	0.61911	-4.24043	ANO8	19	Auto	Males	1.22896	1.22896	1.22896
ENSG00000131236	CAP1	0.16805	5.65563	2.06732	0.0434736	0.61911	-4.24113	CAP1	1	Auto	Males	1.12354	1.12354	1.12354
ENSG00000183718	TRIM52	0.300948	2.37045	2.06677	0.0435281	0.619359	-4.24217	TRIM52	5	Auto	Males	1.23195	1.23195	1.23195
ENSG00000204599	TRIM39	-0.160059	2.95203	-2.06595	0.0436078	0.619414	-4.2437	TRIM39	6	Auto	Females	0.894988	-1.11733	1.11733
ENSG00000153208	MERTK	0.54419	2.41607	2.06537	0.0436645	0.619414	-4.24478	MERTK	2	Auto	Males	1.4582	1.4582	1.4582
ENSG00000139668	WDFY2	0.383269	1.78967	2.06522	0.0436796	0.619414	-4.24507	WDFY2	13	Auto	Males	1.30429	1.30429	1.30429
ENSG00000142173	COL6A2	-0.783449	1.88513	-2.0651	0.0436918	0.619414	-4.2453	COL6A2	21	Auto	Females	0.580976	-1.72124	1.72124
ENSG00000197157	SND1	-0.22048	4.43609	-2.0642	0.04378	0.619414	-4.24699	SND1	7	Auto	Females	0.85828	-1.16512	1.16512
ENSG00000169860	P2RY1	0.572812	1.05672	2.06406	0.0437932	0.619414	-4.24724	P2RY1	3	Auto	Males	1.48742	1.48742	1.48742
ENSG00000163738	MTHFD2L	-0.2412	1.27352	-2.0635	0.0438487	0.619414	-4.24829	MTHFD2L	4	Auto	Females	0.846041	-1.18198	1.18198
ENSG00000147642	SYBU	-0.192865	5.1036	-2.06334	0.0438648	0.619414	-4.2486	SYBU	8	Auto	Females	0.874867	-1.14303	1.14303
ENSG00000177432	NAP1L5	0.221374	6.4294	2.06296	0.0439019	0.619414	-4.2493	NAP1L5	4	Auto	Males	1.16584	1.16584	1.16584
ENSG00000119737	GPR75	0.394943	2.58407	2.06257	0.0439401	0.619414	-4.25003	GPR75	2	Auto	Males	1.31489	1.31489	1.31489
ENSG00000204371	EHMT2	-0.179331	4.28564	-2.06251	0.0439459	0.619414	-4.25014	EHMT2	6	Auto	Females	0.883113	-1.13236	1.13236
ENSG00000255835	RP4-559A3.7	0.206495	3.74797	2.06186	0.0440103	0.619414	-4.25136		1	Auto	Males	1.15388	1.15388	1.15388
ENSG00000156976	EIF4A2	-0.247992	7.87958	-2.06165	0.0440314	0.619414	-4.25176	EIF4A2	3	Auto	Females	0.842067	-1.18755	1.18755
ENSG00000111817	DSE	-0.384395	3.69902	-2.06145	0.0440507	0.619414	-4.25213	DSE	6	Auto	Females	0.7661	-1.30531	1.30531
ENSG00000112715	VEGFA	0.363359	1.96613	2.06078	0.0441169	0.619824	-4.25338	VEGFA	6	Auto	Males	1.28642	1.28642	1.28642
ENSG00000196704	AMZ2	0.17126	5.43349	2.05982	0.0442129	0.620633	-4.25519	AMZ2	17	Auto	Males	1.12604	1.12604	1.12604
ENSG00000008952	SEC62	-0.246946	6.01212	-2.05945	0.0442487	0.620633	-4.25587	SEC62	3	Auto	Females	0.842678	-1.18669	1.18669
ENSG00000236624	CCDC163P	0.299837	1.4814	2.05844	0.0443493	0.620737	-4.25776	CCDC163P	1	Auto	Males	1.23101	1.23101	1.23101
ENSG00000167549	CORO6	0.706994	3.18711	2.05836	0.0443571	0.620737	-4.25791	CORO6	17	Auto	Males	1.6324	1.6324	1.6324
ENSG00000087258	GNAO1	0.215366	7.04397	2.05794	0.0443988	0.620737	-4.25869	GNAO1	16	Auto	Males	1.161	1.161	1.161
ENSG00000188559	RALGAPA2	0.22338	1.98594	2.05761	0.0444318	0.620737	-4.25931	RALGAPA2	20	Auto	Males	1.16747	1.16747	1.16747
ENSG00000139998	RAB15	0.261264	5.87106	2.05751	0.0444418	0.620737	-4.2595	RAB15	14	Auto	Males	1.19853	1.19853	1.19853
ENSG00000079215	SLC1A3	0.829819	6.49632	2.05447	0.044746	0.62354	-4.26518	SLC1A3	5	Auto	Males	1.77746	1.77746	1.77746
ENSG00000078687	TNRC6C	0.272122	3.32187	2.05421	0.0447719	0.62354	-4.26566	TNRC6C	17	Auto	Males	1.20758	1.20758	1.20758
ENSG00000100852	ARHGAP5	0.306111	4.82748	2.05352	0.0448415	0.62354	-4.26696	ARHGAP5	14	Auto	Males	1.23637	1.23637	1.23637
ENSG00000243613	RP11-216N14.8	0.345336	1.49733	2.05327	0.0448658	0.62354	-4.26741		1	Auto	Males	1.27045	1.27045	1.27045
ENSG00000147655	RSPO2	-0.418631	3.9754	-2.05327	0.0448662	0.62354	-4.26742	RSPO2	8	Auto	Females	0.748134	-1.33666	1.33666
ENSG00000147123	NDUFB11	0.205356	5.22738	2.05211	0.0449832	0.624646	-4.26959	NDUFB11	X	X	Males	1.15297	1.15297	1.15297
ENSG00000072201	LNX1	-0.267218	4.59263	-2.05173	0.0450214	0.624658	-4.2703	LNX1	4	Auto	Females	0.83092	-1.20349	1.20349
ENSG00000198663	C6ORF89	0.316289	4.29849	2.05061	0.0451338	0.625308	-4.27237	C6orf89	6	Auto	Males	1.24512	1.24512	1.24512
ENSG00000104833	TUBB4A	-0.437861	9.28079	-2.05052	0.0451431	0.625308	-4.27254	TUBB4A	19	Auto	Females	0.738228	-1.35459	1.35459
ENSG00000084764	MAPRE3	-0.170427	6.45637	-2.04946	0.0452504	0.626276	-4.27452	MAPRE3	2	Auto	Females	0.88858	-1.12539	1.12539
ENSG00000163644	PPM1K	0.395004	3.79783	2.04882	0.045315	0.626652	-4.27571	PPM1K	4	Auto	Males	1.31495	1.31495	1.31495
ENSG00000213445	SIPA1	0.228204	1.87519	2.04814	0.0453845	0.626823	-4.27699	SIPA1	11	Auto	Males	1.17138	1.17138	1.17138
ENSG00000119685	TTLL5	-0.209888	2.41222	-2.04785	0.0454142	0.626823	-4.27753	TTLL5	14	Auto	Females	0.864605	-1.1566	1.1566
ENSG00000237732	AC010980.2	-0.345495	1.70784	-2.04759	0.0454399	0.626823	-4.278		2	Auto	Females	0.787038	-1.27059	1.27059
ENSG00000182272	B4GALNT4	0.232048	4.5982	2.04629	0.0455726	0.627552	-4.28043	B4GALNT4	11	Auto	Males	1.1745	1.1745	1.1745
ENSG00000184489	PTP4A3	-0.243453	2.84785	-2.04618	0.045584	0.627552	-4.28064	PTP4A3	8	Auto	Females	0.844721	-1.18382	1.18382
ENSG00000135750	KCNK1	-0.193806	5.37757	-2.0456	0.045643	0.627552	-4.28171	KCNK1	1	Auto	Females	0.874296	-1.14378	1.14378
ENSG00000123131	PRDX4	-0.257142	3.0247	-2.04501	0.0457024	0.627552	-4.2828	PRDX4	X	X	Females	0.836744	-1.19511	1.19511
ENSG00000197345	MRPL21	0.240062	3.63961	2.04497	0.0457067	0.627552	-4.28288	MRPL21	11	Auto	Males	1.18104	1.18104	1.18104
ENSG00000172824	CES4A	0.710337	3.24867	2.04483	0.045721	0.627552	-4.28314	CES4A	16	Auto	Males	1.63619	1.63619	1.63619
ENSG00000101204	CHRNA4	-0.19338	2.96927	-2.04409	0.0457964	0.627552	-4.28451	CHRNA4	20	Auto	Females	0.874554	-1.14344	1.14344
ENSG00000108590	MED31	-0.215548	3.808	-2.04408	0.0457975	0.627552	-4.28453	MED31	17	Auto	Females	0.861219	-1.16115	1.16115
ENSG00000105928	DFNA5	-0.21161	2.43019	-2.04376	0.0458306	0.627552	-4.28513	DFNA5	7	Auto	Females	0.863573	-1.15798	1.15798
ENSG00000145335	SNCA	-0.302551	7.07179	-2.04292	0.0459171	0.627687	-4.2867	SNCA	4	Auto	Females	0.810817	-1.23332	1.23332
ENSG00000105880	DLX5	-0.286728	1.06817	-2.04243	0.0459664	0.627687	-4.28759	DLX5	7	Auto	Females	0.819759	-1.21987	1.21987
ENSG00000157045	NTAN1	0.240199	3.92741	2.04209	0.046002	0.627687	-4.28824	NTAN1	16	Auto	Males	1.18116	1.18116	1.18116
ENSG00000153531	ADPRHL1	-0.326044	2.21943	-2.04155	0.0460569	0.627687	-4.28923	ADPRHL1	13	Auto	Females	0.797721	-1.25357	1.25357
ENSG00000152527	PLEKHH2	0.391298	1.07502	2.04098	0.046116	0.627687	-4.2903	PLEKHH2	2	Auto	Males	1.31157	1.31157	1.31157
ENSG00000168010	ATG16L2	0.198859	2.11153	2.0405	0.0461651	0.627687	-4.29118	ATG16L2	11	Auto	Males	1.14779	1.14779	1.14779
ENSG00000213918	DNASE1	0.175448	2.31658	2.04019	0.0461972	0.627687	-4.29176	DNASE1	16	Auto	Males	1.12932	1.12932	1.12932
ENSG00000215621	AC174470.1	-0.202139	4.8165	-2.04004	0.0462127	0.627687	-4.29204		17	Auto	Females	0.869261	-1.1504	1.1504
ENSG00000130813	C19ORF66	0.203191	3.82648	2.03964	0.0462536	0.627687	-4.29277	C19orf66	19	Auto	Males	1.15124	1.15124	1.15124
ENSG00000130988	RGN	0.236805	2.94576	2.03951	0.0462668	0.627687	-4.29301	RGN	X	X	Males	1.17838	1.17838	1.17838
ENSG00000067064	IDI1	0.182117	5.56012	2.03928	0.0462906	0.627687	-4.29344	IDI1	10	Auto	Males	1.13455	1.13455	1.13455
ENSG00000115355	CCDC88A	0.331724	4.34831	2.03928	0.046291	0.627687	-4.29345	CCDC88A	2	Auto	Males	1.25852	1.25852	1.25852
ENSG00000048028	USP28	0.271089	2.24262	2.03801	0.046422	0.628419	-4.2958	USP28	11	Auto	Males	1.20672	1.20672	1.20672
ENSG00000112079	STK38	0.386294	2.35584	2.03748	0.0464768	0.628419	-4.29678	STK38	6	Auto	Males	1.30703	1.30703	1.30703
ENSG00000145949	MYLK4	-0.189513	1.07928	-2.03708	0.0465182	0.628419	-4.29752	MYLK4	6	Auto	Females	0.876902	-1.14038	1.14038
ENSG00000048649	RSF1	-0.165209	3.53283	-2.037	0.0465268	0.628419	-4.29767	RSF1	11	Auto	Females	0.891799	-1.12133	1.12133
ENSG00000250071	CTD-2060C23.1	-0.253649	2.15992	-2.03648	0.0465808	0.628559	-4.29864		5	Auto	Females	0.838772	-1.19222	1.19222
ENSG00000152684	PELO	-0.259905	2.94595	-2.03537	0.0466964	0.629611	-4.3007	PELO	5	Auto	Females	0.835143	-1.1974	1.1974
ENSG00000128908	INO80	-0.130281	2.36873	-2.03426	0.0468112	0.62978	-4.30274	INO80	15	Auto	Females	0.913653	-1.09451	1.09451
ENSG00000131558	EXOC4	-0.245555	4.05618	-2.03419	0.046819	0.62978	-4.30288	EXOC4	7	Auto	Females	0.843491	-1.18555	1.18555
ENSG00000160789	LMNA	-0.263738	2.47986	-2.03416	0.046822	0.62978	-4.30293	LMNA	1	Auto	Females	0.832927	-1.20059	1.20059
ENSG00000010165	METTL13	-0.197922	3.77594	-2.03214	0.0470326	0.631269	-4.30666	METTL13	1	Auto	Females	0.871805	-1.14705	1.14705
ENSG00000227141	RP11-545A16.3	0.287702	1.15901	2.03151	0.0470995	0.631269	-4.30784		1	Auto	Males	1.22069	1.22069	1.22069
ENSG00000138078	PREPL	-0.204802	7.48776	-2.03118	0.0471337	0.631269	-4.30845	PREPL	2	Auto	Females	0.867658	-1.15253	1.15253
ENSG00000176715	ACSF3	-0.187774	1.8473	-2.03069	0.0471845	0.631269	-4.30934	ACSF3	16	Auto	Females	0.87796	-1.139	1.139
ENSG00000147853	AK3	0.299722	4.33723	2.03066	0.0471878	0.631269	-4.3094	AK3	9	Auto	Males	1.23091	1.23091	1.23091
ENSG00000229891	Z83851.1	-0.318985	0.968505	-2.03036	0.0472199	0.631269	-4.30996		22	Auto	Females	0.801634	-1.24745	1.24745
ENSG00000170382	LRRN2	-0.26423	3.45187	-2.03009	0.0472482	0.631269	-4.31046	LRRN2	1	Auto	Females	0.832643	-1.20099	1.20099
ENSG00000172733	PURG	0.279515	2.05772	2.02995	0.0472626	0.631269	-4.31072	PURG	8	Auto	Males	1.21379	1.21379	1.21379
ENSG00000183688	FAM101B	0.324556	1.81877	2.02979	0.0472792	0.631269	-4.31101	FAM101B	17	Auto	Males	1.25228	1.25228	1.25228
ENSG00000166123	GPT2	0.338747	4.24685	2.0295	0.0473102	0.631269	-4.31155	GPT2	16	Auto	Males	1.26466	1.26466	1.26466
ENSG00000034239	EFCAB1	-0.467181	1.01911	-2.0289	0.0473728	0.631599	-4.31265	EFCAB1	8	Auto	Females	0.723377	-1.38241	1.38241
ENSG00000166451	CENPN	-0.290114	2.22426	-2.02785	0.0474833	0.63181	-4.31459	CENPN	16	Auto	Females	0.817837	-1.22274	1.22274
ENSG00000186960	C14ORF23	0.282962	1.60105	2.02755	0.0475151	0.63181	-4.31514	C14orf23	14	Auto	Males	1.21669	1.21669	1.21669
ENSG00000187522	HSPA14	-0.169961	2.61826	-2.0268	0.0475952	0.63181	-4.31654	HSPA14	10	Auto	Females	0.888867	-1.12503	1.12503
ENSG00000161921	CXCL16	0.350301	2.02294	2.02661	0.0476153	0.63181	-4.31689	CXCL16	17	Auto	Males	1.27483	1.27483	1.27483
ENSG00000253230	RP11-403C10.2	0.81443	4.09177	2.02476	0.0478113	0.633442	-4.3203	LINC00599	8	Auto	Males	1.7586	1.7586	1.7586
ENSG00000236083	OR13E1P	0.354307	2.58965	2.02417	0.0478732	0.633442	-4.32138	OR13E1P	9	Auto	Males	1.27837	1.27837	1.27837
ENSG00000219626	AC008073.6	0.235478	2.52967	2.02401	0.0478903	0.633442	-4.32168	FAM228B	2	Auto	Males	1.1773	1.1773	1.1773
ENSG00000254979	RP11-872D17.8	0.268276	1.15162	2.02399	0.0478924	0.633442	-4.32171		11	Auto	Males	1.20437	1.20437	1.20437
ENSG00000105339	DENND3	0.301156	2.3243	2.02366	0.0479277	0.633442	-4.32232	DENND3	8	Auto	Males	1.23213	1.23213	1.23213
ENSG00000122707	RECK	0.209511	1.7928	2.02281	0.0480177	0.633486	-4.32388	RECK	9	Auto	Males	1.1563	1.1563	1.1563
ENSG00000174938	SEZ6L2	-0.312492	6.673	-2.02206	0.048098	0.633486	-4.32527	SEZ6L2	16	Auto	Females	0.80525	-1.24185	1.24185
ENSG00000105612	DNASE2	0.201858	2.89715	2.0217	0.0481362	0.633486	-4.32593	DNASE2	19	Auto	Males	1.15018	1.15018	1.15018
ENSG00000090266	NDUFB2	-0.247135	5.22199	-2.02164	0.048143	0.633486	-4.32604	NDUFB2	7	Auto	Females	0.842568	-1.18685	1.18685
ENSG00000146701	MDH2	-0.207105	6.32693	-2.02135	0.0481738	0.633486	-4.32658	MDH2	7	Auto	Females	0.866274	-1.15437	1.15437
ENSG00000151779	NBAS	-0.245398	3.89558	-2.02118	0.0481918	0.633486	-4.32689	NBAS	2	Auto	Females	0.843583	-1.18542	1.18542
ENSG00000243710	WDR65	-0.317416	1.1309	-2.02104	0.0482067	0.633486	-4.32714	WDR65	1	Auto	Females	0.802506	-1.2461	1.2461
ENSG00000233642	RP11-80K21.1	-0.551343	1.91729	-2.02079	0.0482342	0.633486	-4.32762	GPR158-AS1	10	Auto	Females	0.682385	-1.46545	1.46545
ENSG00000177301	KCNA2	0.643047	4.79971	2.01858	0.0484708	0.63509	-4.33168	KCNA2	1	Auto	Males	1.56162	1.56162	1.56162
ENSG00000198324	FAM109A	-0.16023	1.3329	-2.01839	0.0484912	0.63509	-4.33203	FAM109A	12	Auto	Females	0.894883	-1.11746	1.11746
ENSG00000242849	ALDOAP1	-0.288703	5.3064	-2.01753	0.0485834	0.63509	-4.3336	ALDOAP1	3	Auto	Females	0.818638	-1.22154	1.22154
ENSG00000234009	AL049757.3	-0.368262	2.86077	-2.01681	0.0486606	0.63509	-4.33492	RPL5P34	22	Auto	Females	0.774715	-1.2908	1.2908
ENSG00000105993	DNAJB6	-0.296133	2.69186	-2.01675	0.0486673	0.63509	-4.33503	DNAJB6	7	Auto	Females	0.814432	-1.22785	1.22785
ENSG00000151327	FAM177A1	-0.255228	3.18805	-2.01667	0.048676	0.63509	-4.33518	FAM177A1	14	Auto	Females	0.837855	-1.19352	1.19352
ENSG00000131188	PRR7	-0.347865	2.62339	-2.01595	0.0487534	0.63509	-4.3365	PRR7	5	Auto	Females	0.785746	-1.27268	1.27268
ENSG00000143603	KCNN3	0.486902	1.47446	2.01563	0.0487883	0.63509	-4.33709	KCNN3	1	Auto	Males	1.40143	1.40143	1.40143
ENSG00000114735	HEMK1	-0.175641	1.34531	-2.01545	0.0488083	0.63509	-4.33743	HEMK1	3	Auto	Females	0.885374	-1.12947	1.12947
ENSG00000117713	ARID1A	0.186888	3.68926	2.01542	0.0488107	0.63509	-4.33747	ARID1A	1	Auto	Males	1.13831	1.13831	1.13831
ENSG00000104824	HNRNPL	0.177878	5.13071	2.0149	0.0488671	0.63509	-4.33843	HNRNPL	19	Auto	Males	1.13122	1.13122	1.13122
ENSG00000174780	SRP72	-0.144952	4.59611	-2.01426	0.0489362	0.63509	-4.3396	SRP72	4	Auto	Females	0.90441	-1.10569	1.10569
ENSG00000171659	GPR34	0.45306	1.74534	2.01415	0.0489482	0.63509	-4.33981	GPR34	X	X	Males	1.36894	1.36894	1.36894
ENSG00000087250	MT3	0.443348	7.84444	2.01406	0.0489588	0.63509	-4.33999	MT3	16	Auto	Males	1.35976	1.35976	1.35976
ENSG00000108384	RAD51C	-0.231469	3.75431	-2.01405	0.0489594	0.63509	-4.34	RAD51C	17	Auto	Females	0.851767	-1.17403	1.17403
ENSG00000183888	C1ORF64	-0.303023	1.41252	-2.01375	0.0489921	0.63509	-4.34055	C1orf64	1	Auto	Females	0.810552	-1.23373	1.23373
ENSG00000164032	H2AFZ	0.243348	5.11884	2.01344	0.049025	0.63509	-4.34111	H2AFZ	4	Auto	Males	1.18374	1.18374	1.18374
ENSG00000149380	P4HA3	-0.310998	1.45152	-2.01282	0.0490933	0.63509	-4.34226	P4HA3	11	Auto	Females	0.806084	-1.24057	1.24057
ENSG00000253690	RP11-380I10.4	-0.291827	0.939782	-2.01229	0.0491502	0.63509	-4.34322		8	Auto	Females	0.816867	-1.22419	1.22419
ENSG00000213430	HSPD1P1	0.198835	4.006	2.01214	0.0491665	0.63509	-4.3435	HSPD1P1	5	Auto	Males	1.14777	1.14777	1.14777
ENSG00000164244	PRRC1	-0.174679	2.08116	-2.01196	0.0491858	0.63509	-4.34382	PRRC1	5	Auto	Females	0.885964	-1.12871	1.12871
ENSG00000070018	LRP6	0.193712	2.78843	2.01157	0.0492291	0.63509	-4.34455	LRP6	12	Auto	Males	1.1437	1.1437	1.1437
ENSG00000099204	ABLIM1	0.207233	5.14326	2.01156	0.04923	0.63509	-4.34457	ABLIM1	10	Auto	Males	1.15447	1.15447	1.15447
ENSG00000172757	CFL1	-0.173446	6.99481	-2.01068	0.0493253	0.635829	-4.34617	CFL1	11	Auto	Females	0.886722	-1.12775	1.12775
ENSG00000168546	GFRA2	-0.373142	3.58381	-2.00974	0.0494287	0.636024	-4.34791	GFRA2	8	Auto	Females	0.772099	-1.29517	1.29517
ENSG00000224722	RP11-255B23.1	0.310254	1.53578	2.00945	0.0494597	0.636024	-4.34843		8	Auto	Males	1.23993	1.23993	1.23993
ENSG00000169862	CTNND2	0.233126	6.46245	2.00929	0.0494774	0.636024	-4.34872	CTNND2	5	Auto	Males	1.17538	1.17538	1.17538
ENSG00000080493	SLC4A4	0.77463	3.89736	2.00915	0.0494926	0.636024	-4.34898	SLC4A4	4	Auto	Males	1.71075	1.71075	1.71075
ENSG00000101638	ST8SIA5	0.386152	3.70444	2.00836	0.0495795	0.636337	-4.35043	ST8SIA5	18	Auto	Males	1.3069	1.3069	1.3069
ENSG00000118762	PKD2	0.318956	2.58359	2.00823	0.0495931	0.636337	-4.35066	PKD2	4	Auto	Males	1.24743	1.24743	1.24743
ENSG00000167123	CERCAM	0.994854	4.65645	2.00786	0.0496344	0.636378	-4.35135	CERCAM	9	Auto	Males	1.99288	1.99288	1.99288
ENSG00000083642	PDS5B	-0.208225	4.31218	-2.00668	0.0497637	0.637547	-4.3535	PDS5B	13	Auto	Females	0.865602	-1.15527	1.15527
ENSG00000125611	CHCHD5	-0.320743	1.78439	-2.00573	0.049868	0.638395	-4.35524	CHCHD5	2	Auto	Females	0.800657	-1.24897	1.24897
ENSG00000018625	ATP1A2	0.586303	7.1264	2.00523	0.0499227	0.638606	-4.35615	ATP1A2	1	Auto	Males	1.50139	1.50139	1.50139
ENSG00000240401	AC012358.8	0.329917	1.33923	2.00475	0.0499757	0.638721	-4.35703		2	Auto	Males	1.25694	1.25694	1.25694
ENSG00000185275	CD24P4	-0.78166	1.91229	-2.00446	0.0500081	0.638721	-4.35756	CD24P4	Y	Y	Females	0.581697	-1.71911	1.71911
ENSG00000183022	TPM3P8	-0.306371	3.34179	-2.00336	0.050129	0.63953	-4.35956	TPM3P8	2	Auto	Females	0.808673	-1.23659	1.23659
ENSG00000240371	RP11-624G17.1	-0.367139	3.19145	-2.00289	0.0501809	0.63953	-4.36042	RPS4XP13	11	Auto	Females	0.775318	-1.28979	1.28979
ENSG00000151806	GUF1	0.207436	4.17877	2.00285	0.0501862	0.63953	-4.36051	GUF1	4	Auto	Males	1.15463	1.15463	1.15463
ENSG00000157985	AGAP1	0.37035	3.87252	2.00218	0.0502598	0.63998	-4.36172	AGAP1	2	Auto	Males	1.29267	1.29267	1.29267
ENSG00000105185	PDCD5	0.440539	3.85791	2.0012	0.050369	0.639981	-4.36352	PDCD5	19	Auto	Males	1.35711	1.35711	1.35711
ENSG00000166863	TAC3	0.399264	2.9458	2.00104	0.0503864	0.639981	-4.36381	TAC3	12	Auto	Males	1.31883	1.31883	1.31883
ENSG00000214870	AC004540.5	-0.229732	1.31146	-2.00086	0.0504067	0.639981	-4.36414		7	Auto	Females	0.852793	-1.17262	1.17262
ENSG00000171860	C3AR1	0.364337	1.18741	2.0008	0.050413	0.639981	-4.36424	C3AR1	12	Auto	Males	1.28729	1.28729	1.28729
ENSG00000224789	AC012363.4	0.351886	0.979111	1.99924	0.0505872	0.641402	-4.3671		2	Auto	Males	1.27623	1.27623	1.27623
ENSG00000065325	GLP2R	-0.45604	1.18376	-1.99911	0.0506017	0.641402	-4.36734	GLP2R	17	Auto	Females	0.728984	-1.37177	1.37177
ENSG00000100522	GNPNAT1	-0.177444	3.4348	-1.99831	0.05069	0.641809	-4.36878	GNPNAT1	14	Auto	Females	0.884268	-1.13088	1.13088
ENSG00000092108	SCFD1	-0.216069	3.73068	-1.99795	0.0507309	0.641809	-4.36945	SCFD1	14	Auto	Females	0.860908	-1.16156	1.16156
ENSG00000212789	ST13P5	-0.287121	2.21449	-1.99779	0.0507489	0.641809	-4.36974	ST13P5	11	Auto	Females	0.819536	-1.2202	1.2202
ENSG00000171587	DSCAM	0.160512	2.8202	1.99677	0.0508623	0.641932	-4.37159	DSCAM	21	Auto	Males	1.11768	1.11768	1.11768
ENSG00000087053	MTMR2	-0.187549	4.24856	-1.99667	0.0508742	0.641932	-4.37178	MTMR2	11	Auto	Females	0.878096	-1.13883	1.13883
ENSG00000259168	RP11-100M12.3	-0.29198	2.00846	-1.99642	0.0509019	0.641932	-4.37223		15	Auto	Females	0.81678	-1.22432	1.22432
ENSG00000080947	CROCCP3	0.346033	1.44496	1.99633	0.0509122	0.641932	-4.3724	CROCCP3	1	Auto	Males	1.27106	1.27106	1.27106
ENSG00000140105	WARS	-0.185512	4.75582	-1.99581	0.0509703	0.64218	-4.37334	WARS	14	Auto	Females	0.879337	-1.13722	1.13722
ENSG00000157895	C12ORF43	-0.202123	3.52244	-1.99498	0.0510629	0.642832	-4.37484	C12orf43	12	Auto	Females	0.86927	-1.15039	1.15039
ENSG00000132471	WBP2	-0.198369	7.50137	-1.99462	0.0511036	0.642832	-4.3755	WBP2	17	Auto	Females	0.871535	-1.1474	1.1474
ENSG00000087365	SF3B2	-0.200441	4.64515	-1.99422	0.0511484	0.642832	-4.37623	SF3B2	11	Auto	Females	0.870284	-1.14905	1.14905
ENSG00000184574	LPAR5	0.336327	0.906153	1.99398	0.0511759	0.642832	-4.37667	LPAR5	12	Auto	Males	1.26254	1.26254	1.26254
ENSG00000143195	ILDR2	0.466829	2.21713	1.99338	0.0512433	0.64289	-4.37776	ILDR2	1	Auto	Males	1.38207	1.38207	1.38207
ENSG00000135318	NT5E	0.48462	2.68599	1.99251	0.0513412	0.64289	-4.37934	NT5E	6	Auto	Males	1.39922	1.39922	1.39922
ENSG00000135097	MSI1	-0.382415	1.75239	-1.99238	0.0513565	0.64289	-4.37959	MSI1	12	Auto	Females	0.767152	-1.30352	1.30352
ENSG00000126934	MAP2K2	-0.220098	4.10634	-1.99216	0.0513804	0.64289	-4.37997	MAP2K2	19	Auto	Females	0.858507	-1.16481	1.16481
ENSG00000108515	ENO3	-0.356485	1.97621	-1.99188	0.0514125	0.64289	-4.38049	ENO3	17	Auto	Females	0.781065	-1.2803	1.2803
ENSG00000182253	SYNM	-0.220757	4.75523	-1.99161	0.0514434	0.64289	-4.38099	SYNM	15	Auto	Females	0.858115	-1.16534	1.16534
ENSG00000214694	ARHGEF33	-0.221167	1.38968	-1.99155	0.0514496	0.64289	-4.38109	ARHGEF33	2	Auto	Females	0.857871	-1.16568	1.16568
ENSG00000130821	SLC6A8	0.218258	4.86033	1.98975	0.051654	0.644284	-4.38437	SLC6A8	X	X	Males	1.16333	1.16333	1.16333
ENSG00000173706	HEG1	0.269418	3.05637	1.98962	0.051669	0.644284	-4.38461	HEG1	3	Auto	Males	1.20532	1.20532	1.20532
ENSG00000138696	BMPR1B	0.556438	1.98641	1.98893	0.0517471	0.644284	-4.38585	BMPR1B	4	Auto	Males	1.47063	1.47063	1.47063
ENSG00000110436	SLC1A2	0.817864	8.10439	1.98806	0.0518459	0.644284	-4.38743	SLC1A2	11	Auto	Males	1.76279	1.76279	1.76279
ENSG00000198315	ZNF192	0.366019	2.11479	1.98774	0.0518817	0.644284	-4.388	ZKSCAN8	6	Auto	Males	1.28879	1.28879	1.28879
ENSG00000149782	PLCB3	0.225771	1.51761	1.98772	0.0518843	0.644284	-4.38804	PLCB3	11	Auto	Males	1.1694	1.1694	1.1694
ENSG00000165699	TSC1	0.219478	4.03898	1.98759	0.0518994	0.644284	-4.38828	TSC1	9	Auto	Males	1.16431	1.16431	1.16431
ENSG00000170075	GPR37L1	0.638697	4.99032	1.98733	0.0519287	0.644284	-4.38875	GPR37L1	1	Auto	Males	1.55692	1.55692	1.55692
ENSG00000163798	SLC4A1AP	-0.189347	3.79523	-1.98732	0.05193	0.644284	-4.38877	SLC4A1AP	2	Auto	Females	0.877003	-1.14025	1.14025
ENSG00000196922	ZNF252	0.199469	3.07806	1.98679	0.0519909	0.644284	-4.38974	ZNF252P	8	Auto	Males	1.14828	1.14828	1.14828
ENSG00000164867	NOS3	-0.193393	1.4241	-1.98588	0.052094	0.644284	-4.39138	NOS3	7	Auto	Females	0.874547	-1.14345	1.14345
ENSG00000050165	DKK3	-0.190963	7.60623	-1.98548	0.0521398	0.644284	-4.3921	DKK3	11	Auto	Females	0.876021	-1.14153	1.14153
ENSG00000258728	RP11-195F19.29	0.257803	2.6192	1.98512	0.0521817	0.644284	-4.39277		9	Auto	Males	1.19566	1.19566	1.19566
ENSG00000115446	UNC50	0.21188	4.00394	1.98506	0.0521882	0.644284	-4.39287	UNC50	2	Auto	Males	1.1582	1.1582	1.1582
ENSG00000253696	RP11-439C15.2	0.269023	1.05656	1.98503	0.0521922	0.644284	-4.39293		8	Auto	Males	1.20499	1.20499	1.20499
ENSG00000256075	RP11-81H14.3	-0.3143	1.90101	-1.98492	0.0522037	0.644284	-4.39312		12	Auto	Females	0.804241	-1.24341	1.24341
ENSG00000198857	HSD3BP5	0.370744	1.32592	1.98423	0.0522834	0.644284	-4.39438	HSD3BP5	1	Auto	Males	1.29302	1.29302	1.29302
ENSG00000167766	ZNF83	0.520305	3.11407	1.98409	0.0522994	0.644284	-4.39463	ZNF83	19	Auto	Males	1.43426	1.43426	1.43426
ENSG00000109046	WSB1	0.841495	4.29452	1.98404	0.0523048	0.644284	-4.39471	WSB1	17	Auto	Males	1.79191	1.79191	1.79191
ENSG00000182446	NPLOC4	-0.12961	4.19321	-1.9838	0.0523331	0.644284	-4.39516	NPLOC4	17	Auto	Females	0.914079	-1.094	1.094
ENSG00000007384	RHBDF1	0.191179	1.19951	1.98315	0.0524078	0.644284	-4.39634	RHBDF1	16	Auto	Males	1.1417	1.1417	1.1417
ENSG00000205664	RP11-706O15.1	-0.236315	1.04673	-1.98313	0.052409	0.644284	-4.39636		X	X	Females	0.848911	-1.17798	1.17798
ENSG00000157833	FAM59B	0.419156	2.42539	1.98251	0.052481	0.644695	-4.39749	GAREML	2	Auto	Males	1.33715	1.33715	1.33715
ENSG00000104388	RAB2A	-0.145671	6.24554	-1.98149	0.0525979	0.645656	-4.39933	RAB2A	8	Auto	Females	0.903959	-1.10625	1.10625
ENSG00000244588	RAD21L1	-0.427693	1.36074	-1.98056	0.0527057	0.646057	-4.40102	RAD21L1	20	Auto	Females	0.74345	-1.34508	1.34508
ENSG00000144230	GPR17	0.581392	3.22957	1.98054	0.0527078	0.646057	-4.40106	GPR17	2	Auto	Males	1.49629	1.49629	1.49629
ENSG00000108262	GIT1	0.165055	6.12616	1.97962	0.0528145	0.646718	-4.40273	GIT1	17	Auto	Males	1.12121	1.12121	1.12121
ENSG00000125810	CD93	-0.310154	0.950003	-1.97939	0.0528404	0.646718	-4.40313	CD93	20	Auto	Females	0.806556	-1.23984	1.23984
ENSG00000111266	DUSP16	0.260441	3.0728	1.97907	0.0528778	0.646718	-4.40372	DUSP16	12	Auto	Males	1.19785	1.19785	1.19785
ENSG00000159202	UBE2Z	-0.147196	4.88454	-1.9784	0.0529559	0.64678	-4.40493	UBE2Z	17	Auto	Females	0.903004	-1.10742	1.10742
ENSG00000186312	CA5BP1	-0.265885	2.2766	-1.97816	0.0529834	0.64678	-4.40536	CA5BP1	X	X	Females	0.831689	-1.20237	1.20237
ENSG00000235109	ZNF323	0.293857	2.34212	1.97802	0.0529989	0.64678	-4.4056	ZSCAN31	6	Auto	Males	1.22591	1.22591	1.22591
ENSG00000226970	RP11-82H13.2	-0.345386	4.11425	-1.97694	0.0531245	0.647839	-4.40756		1	Auto	Females	0.787098	-1.27049	1.27049
ENSG00000106605	BLVRA	-0.239747	4.15027	-1.97612	0.0532198	0.648388	-4.40904	BLVRA	7	Auto	Females	0.846894	-1.18079	1.18079
ENSG00000231341	VDAC1P6	-0.36553	1.19738	-1.97588	0.0532479	0.648388	-4.40947	VDAC1P6	Y	Y	Females	0.776183	-1.28836	1.28836
ENSG00000185838	GNB1L	-0.222424	1.01846	-1.97556	0.0532858	0.648388	-4.41006	GNB1L	22	Auto	Females	0.857124	-1.16669	1.16669
ENSG00000220517	ASS1P1	0.347527	1.23151	1.97457	0.0534011	0.648581	-4.41184	ASS1P1	6	Auto	Males	1.27238	1.27238	1.27238
ENSG00000070476	ZXDC	0.187345	1.7985	1.97442	0.053418	0.648581	-4.41211	ZXDC	3	Auto	Males	1.13867	1.13867	1.13867
ENSG00000164199	GPR98	0.497012	2.16095	1.9734	0.0535381	0.649568	-4.41396	GPR98	5	Auto	Males	1.41129	1.41129	1.41129
ENSG00000073111	MCM2	-0.206023	1.58067	-1.97296	0.0535892	0.649715	-4.41475	MCM2	3	Auto	Females	0.866924	-1.1535	1.1535
ENSG00000102069	UBE2NL	-0.326617	2.45209	-1.97263	0.0536283	0.649719	-4.41535	UBE2NL	X	X	Females	0.797404	-1.25407	1.25407
ENSG00000007541	PIGQ	-0.210778	3.09559	-1.97178	0.0537272	0.650217	-4.41687	PIGQ	16	Auto	Females	0.864071	-1.15731	1.15731
ENSG00000160766	GBAP1	0.366104	2.1312	1.97149	0.0537613	0.650217	-4.41739	GBAP1	1	Auto	Males	1.28887	1.28887	1.28887
ENSG00000178573	MAF	0.278369	2.65215	1.97128	0.0537861	0.650217	-4.41777	MAF	16	Auto	Males	1.21282	1.21282	1.21282
ENSG00000103479	RBL2	0.215865	3.9273	1.97004	0.0539316	0.651105	-4.42	RBL2	16	Auto	Males	1.1614	1.1614	1.1614
ENSG00000158828	PINK1	-0.148173	7.02773	-1.96999	0.0539374	0.651105	-4.42009	PINK1	1	Auto	Females	0.902393	-1.10817	1.10817
ENSG00000146733	PSPH	0.178879	2.70134	1.96683	0.0543109	0.654548	-4.42578	PSPH	7	Auto	Males	1.132	1.132	1.132
ENSG00000050555	LAMC3	-0.191658	1.23242	-1.96677	0.0543185	0.654548	-4.4259	LAMC3	9	Auto	Females	0.875599	-1.14208	1.14208
ENSG00000159905	ZNF221	0.306303	1.24073	1.96612	0.0543949	0.654548	-4.42705	ZNF221	19	Auto	Males	1.23654	1.23654	1.23654
ENSG00000113721	PDGFRB	0.274224	3.21307	1.96611	0.0543963	0.654548	-4.42708	PDGFRB	5	Auto	Males	1.20934	1.20934	1.20934
ENSG00000117174	ZNHIT6	-0.219905	3.13536	-1.9657	0.0544446	0.654548	-4.42781	ZNHIT6	1	Auto	Females	0.858622	-1.16466	1.16466
ENSG00000143149	ALDH9A1	0.344028	4.64374	1.96559	0.0544576	0.654548	-4.428	ALDH9A1	1	Auto	Males	1.2693	1.2693	1.2693
ENSG00000077522	ACTN2	-0.217969	4.71365	-1.96504	0.0545235	0.654679	-4.429	ACTN2	1	Auto	Females	0.859775	-1.1631	1.1631
ENSG00000100612	DHRS7	-0.189478	4.28286	-1.96484	0.0545468	0.654679	-4.42935	DHRS7	14	Auto	Females	0.876923	-1.14035	1.14035
ENSG00000003137	CYP26B1	-0.510179	3.78034	-1.96427	0.0546155	0.654719	-4.43039	CYP26B1	2	Auto	Females	0.702135	-1.42423	1.42423
ENSG00000175170	FAM182B	-0.268554	1.2551	-1.96406	0.0546401	0.654719	-4.43076	FAM182B	20	Auto	Females	0.830151	-1.2046	1.2046
ENSG00000173442	EHBP1L1	-0.238917	2.32734	-1.9627	0.0548018	0.654719	-4.4332	EHBP1L1	11	Auto	Females	0.847381	-1.18011	1.18011
ENSG00000129657	SEC14L1	0.194352	4.85218	1.9626	0.0548138	0.654719	-4.43338	SEC14L1	17	Auto	Males	1.14421	1.14421	1.14421
ENSG00000128739	SNRPN	-0.215956	8.21995	-1.96248	0.0548282	0.654719	-4.43359	SNRPN	15	Auto	Females	0.860975	-1.16147	1.16147
ENSG00000129351	ILF3	-0.127479	4.85216	-1.96244	0.054833	0.654719	-4.43367	ILF3	19	Auto	Females	0.915429	-1.09238	1.09238
ENSG00000099960	SLC7A4	-0.331271	2.47001	-1.96211	0.0548728	0.654719	-4.43426	SLC7A4	22	Auto	Females	0.794836	-1.25812	1.25812
ENSG00000196678	ERI2	0.35117	1.61368	1.96209	0.054875	0.654719	-4.4343	ERI2	16	Auto	Males	1.27559	1.27559	1.27559
ENSG00000103061	SLC7A6OS	0.205037	3.42714	1.96186	0.0549026	0.654719	-4.43471	SLC7A6OS	16	Auto	Males	1.15272	1.15272	1.15272
ENSG00000176542	KIAA2018	0.239433	2.56863	1.96146	0.0549507	0.654825	-4.43543	KIAA2018	3	Auto	Males	1.18053	1.18053	1.18053
ENSG00000153037	SRP19	-0.193825	3.43164	-1.96019	0.0551028	0.655665	-4.43771	SRP19	5	Auto	Females	0.874284	-1.14379	1.14379
ENSG00000144036	EXOC6B	-0.156039	4.65356	-1.96001	0.0551245	0.655665	-4.43804	EXOC6B	2	Auto	Females	0.897486	-1.11422	1.11422
ENSG00000092964	DPYSL2	0.201552	7.81639	1.95989	0.0551388	0.655665	-4.43825	DPYSL2	8	Auto	Males	1.14994	1.14994	1.14994
ENSG00000241563	CORT	-0.378181	3.37613	-1.95944	0.0551919	0.655831	-4.43904	CORT	1	Auto	Females	0.769407	-1.2997	1.2997
ENSG00000225864	HCG4P11	-0.280755	0.984635	-1.95895	0.0552517	0.655971	-4.43993	HCG4P11	6	Auto	Females	0.82316	-1.21483	1.21483
ENSG00000203880	PCMTD2	0.213483	4.24077	1.95859	0.055295	0.655971	-4.44058	PCMTD2	20	Auto	Males	1.15948	1.15948	1.15948
ENSG00000107854	TNKS2	0.225138	4.29568	1.95801	0.055364	0.655971	-4.44161	TNKS2	10	Auto	Males	1.16889	1.16889	1.16889
ENSG00000110651	CD81	0.293124	5.61163	1.95718	0.0554647	0.655971	-4.4431	CD81	11	Auto	Males	1.22529	1.22529	1.22529
ENSG00000156983	BRPF1	-0.140068	2.22931	-1.9568	0.05551	0.655971	-4.44378	BRPF1	3	Auto	Females	0.907476	-1.10196	1.10196
ENSG00000134326	CMPK2	-0.225619	1.93335	-1.95667	0.0555256	0.655971	-4.44401	CMPK2	2	Auto	Females	0.855228	-1.16928	1.16928
ENSG00000120903	CHRNA2	0.413725	2.12709	1.95667	0.0555259	0.655971	-4.44401	CHRNA2	8	Auto	Males	1.33212	1.33212	1.33212
ENSG00000176476	CCDC101	-0.197792	2.3099	-1.95664	0.0555295	0.655971	-4.44406	CCDC101	16	Auto	Females	0.871884	-1.14694	1.14694
ENSG00000100288	CHKB	0.395675	3.10756	1.95597	0.0556108	0.655971	-4.44527	CHKB	22	Auto	Males	1.31556	1.31556	1.31556
ENSG00000232559	GS1-124K5.12	0.272528	2.46126	1.9559	0.055619	0.655971	-4.44539		7	Auto	Males	1.20792	1.20792	1.20792
ENSG00000146648	EGFR	0.432014	2.14657	1.95565	0.0556487	0.655971	-4.44583	EGFR	7	Auto	Males	1.34912	1.34912	1.34912
ENSG00000144026	ZNF514	0.315602	1.97008	1.95544	0.0556746	0.655971	-4.44621	ZNF514	2	Auto	Males	1.24453	1.24453	1.24453
ENSG00000101938	CHRDL1	0.465336	4.04115	1.95509	0.0557171	0.655973	-4.44684	CHRDL1	X	X	Males	1.38064	1.38064	1.38064
ENSG00000215105	TTC3P1	0.211371	5.34865	1.95468	0.0557661	0.655973	-4.44756	TTC3P1	X	X	Males	1.15779	1.15779	1.15779
ENSG00000171766	GATM	0.359378	4.90758	1.95426	0.0558173	0.655973	-4.44832	GATM	15	Auto	Males	1.28287	1.28287	1.28287
ENSG00000256238	RP11-473N11.2	-0.219275	3.67214	-1.95376	0.0558778	0.655973	-4.44921		12	Auto	Females	0.858997	-1.16415	1.16415
ENSG00000135974	C2ORF49	-0.16847	3.35882	-1.95324	0.0559414	0.655973	-4.45015	C2orf49	2	Auto	Females	0.889786	-1.12387	1.12387
ENSG00000232112	CCDC72	0.445514	3.44409	1.95317	0.0559494	0.655973	-4.45027	TMA7	3	Auto	Males	1.3618	1.3618	1.3618
ENSG00000152661	GJA1	0.915411	5.86881	1.95224	0.0560626	0.656839	-4.45193	GJA1	6	Auto	Males	1.88611	1.88611	1.88611
ENSG00000158869	FCER1G	0.455807	1.88633	1.95069	0.0562525	0.656944	-4.45471	FCER1G	1	Auto	Males	1.37155	1.37155	1.37155
ENSG00000240556	RP11-479I1.4	-0.385353	2.20671	-1.95058	0.056265	0.656944	-4.4549		X	X	Females	0.765591	-1.30618	1.30618
ENSG00000132716	DCAF8	-0.141563	5.06973	-1.95049	0.0562758	0.656944	-4.45505	DCAF8	1	Auto	Females	0.906536	-1.1031	1.1031
ENSG00000145675	PIK3R1	-0.210301	6.1418	-1.94968	0.0563752	0.656944	-4.45651	PIK3R1	5	Auto	Females	0.864357	-1.15693	1.15693
ENSG00000125510	OPRL1	-0.253419	3.36129	-1.94957	0.0563887	0.656944	-4.4567	OPRL1	20	Auto	Females	0.838906	-1.19203	1.19203
ENSG00000136824	SMC2	-0.204446	2.90511	-1.94951	0.0563967	0.656944	-4.45682	SMC2	9	Auto	Females	0.867872	-1.15224	1.15224
ENSG00000177728	KIAA0195	0.267396	4.48636	1.94949	0.0563985	0.656944	-4.45684	KIAA0195	17	Auto	Males	1.20363	1.20363	1.20363
ENSG00000257675	RP11-641A6.9	-0.263025	3.27662	-1.94928	0.056424	0.656944	-4.45722		12	Auto	Females	0.833339	-1.19999	1.19999
ENSG00000125848	FLRT3	-0.292595	3.32234	-1.94908	0.0564492	0.656944	-4.45758	FLRT3	20	Auto	Females	0.816432	-1.22484	1.22484
ENSG00000142230	SAE1	-0.133395	5.77739	-1.94895	0.0564644	0.656944	-4.45781	SAE1	19	Auto	Females	0.911683	-1.09687	1.09687
ENSG00000160973	FOXH1	0.380025	4.91644	1.94795	0.0565869	0.65696	-4.45959	FOXH1	8	Auto	Males	1.30136	1.30136	1.30136
ENSG00000178338	ZNF354B	0.271284	1.59996	1.94735	0.0566613	0.65696	-4.46067	ZNF354B	5	Auto	Males	1.20688	1.20688	1.20688
ENSG00000138674	SEC31A	-0.173734	4.44533	-1.94615	0.0568081	0.65696	-4.4628	SEC31A	4	Auto	Females	0.886545	-1.12797	1.12797
ENSG00000076053	RBM7	-0.222319	1.73693	-1.94568	0.0568667	0.65696	-4.46364	RBM7	11	Auto	Females	0.857186	-1.16661	1.16661
ENSG00000124541	RRP36	0.179621	4.12941	1.94519	0.0569273	0.65696	-4.46452	RRP36	6	Auto	Males	1.13259	1.13259	1.13259
ENSG00000235605	RP5-827C21.1	-0.39587	3.90036	-1.94414	0.0570562	0.65696	-4.46638		1	Auto	Females	0.760031	-1.31574	1.31574
ENSG00000178075	GRAMD1C	0.392244	1.49665	1.94381	0.0570976	0.65696	-4.46698	GRAMD1C	3	Auto	Males	1.31243	1.31243	1.31243
ENSG00000169519	METTL15	-0.20053	1.91574	-1.94373	0.057107	0.65696	-4.46711	METTL15	11	Auto	Females	0.870231	-1.14912	1.14912
ENSG00000009307	CSDE1	-0.125052	6.98785	-1.94364	0.0571181	0.65696	-4.46727	CSDE1	1	Auto	Females	0.916971	-1.09055	1.09055
ENSG00000071462	WBSCR22	-0.190475	3.82182	-1.94362	0.0571201	0.65696	-4.4673	WBSCR22	7	Auto	Females	0.876317	-1.14114	1.14114
ENSG00000144535	DIS3L2	-0.137399	2.01492	-1.94341	0.0571462	0.65696	-4.46768	DIS3L2	2	Auto	Females	0.909157	-1.09992	1.09992
ENSG00000175061	C17ORF76-AS1	0.439302	5.17077	1.94303	0.0571939	0.65696	-4.46836	C17orf76-AS1	17	Auto	Males	1.35595	1.35595	1.35595
ENSG00000248180	GAPDHP60	-0.406866	5.36514	-1.94238	0.0572735	0.65696	-4.46951	GAPDHP60	4	Auto	Females	0.75426	-1.3258	1.3258
ENSG00000068323	TFE3	0.132925	4.70269	1.94199	0.0573225	0.65696	-4.47021	TFE3	X	X	Males	1.09651	1.09651	1.09651
ENSG00000185565	LSAMP	0.481696	4.40173	1.94195	0.0573273	0.65696	-4.47028	LSAMP	3	Auto	Males	1.39638	1.39638	1.39638
ENSG00000071794	HLTF	0.197834	4.02585	1.9418	0.0573459	0.65696	-4.47054	HLTF	3	Auto	Males	1.14698	1.14698	1.14698
ENSG00000155592	ZKSCAN2	-0.178187	1.87452	-1.94159	0.0573715	0.65696	-4.47091	ZKSCAN2	16	Auto	Females	0.883813	-1.13146	1.13146
ENSG00000162521	RBBP4	0.203074	4.36277	1.94141	0.0573944	0.65696	-4.47124	RBBP4	1	Auto	Males	1.15115	1.15115	1.15115
ENSG00000106069	CHN2	-0.287815	3.56295	-1.94135	0.0574022	0.65696	-4.47135	CHN2	7	Auto	Females	0.819142	-1.22079	1.22079
ENSG00000105677	TMEM147	0.184547	4.8475	1.94096	0.0574501	0.65696	-4.47203	TMEM147	19	Auto	Males	1.13646	1.13646	1.13646
ENSG00000167792	NDUFV1	-0.214009	5.55507	-1.94028	0.0575344	0.65696	-4.47324	NDUFV1	11	Auto	Females	0.862138	-1.15991	1.15991
ENSG00000047249	ATP6V1H	-0.220907	5.89564	-1.94021	0.0575434	0.65696	-4.47337	ATP6V1H	8	Auto	Females	0.858026	-1.16547	1.16547
ENSG00000100150	DEPDC5	-0.193939	2.60498	-1.94015	0.057551	0.65696	-4.47348	DEPDC5	22	Auto	Females	0.874216	-1.14388	1.14388
ENSG00000111218	PRMT8	-0.23559	3.27763	-1.93941	0.0576431	0.65696	-4.47479	PRMT8	12	Auto	Females	0.849338	-1.17739	1.17739
ENSG00000163482	STK36	0.449989	1.82045	1.9394	0.0576448	0.65696	-4.47481	STK36	2	Auto	Males	1.36603	1.36603	1.36603
ENSG00000064703	DDX20	-0.221949	2.03056	-1.93911	0.0576812	0.65696	-4.47533	DDX20	1	Auto	Females	0.857406	-1.16631	1.16631
ENSG00000127083	OMD	-0.344031	1.31942	-1.93894	0.0577016	0.65696	-4.47562	OMD	9	Auto	Females	0.787837	-1.2693	1.2693
ENSG00000235027	AC068580.6	-0.346968	3.32263	-1.93875	0.0577262	0.65696	-4.47597		11	Auto	Females	0.786235	-1.27189	1.27189
ENSG00000169718	DUS1L	0.254591	3.88196	1.93866	0.0577365	0.65696	-4.47612	DUS1L	17	Auto	Males	1.193	1.193	1.193
ENSG00000226421	AC018641.6	0.348554	3.08144	1.93786	0.0578372	0.65696	-4.47755	SLC25A5P5	7	Auto	Males	1.27328	1.27328	1.27328
ENSG00000011677	GABRA3	-0.34649	4.77563	-1.93763	0.0578661	0.65696	-4.47796	GABRA3	X	X	Females	0.786496	-1.27146	1.27146
ENSG00000250312	ZNF718	-0.20429	1.62094	-1.93754	0.0578771	0.65696	-4.47812	ZNF718	4	Auto	Females	0.867966	-1.15212	1.15212
ENSG00000163462	TRIM46	-0.185419	2.90942	-1.93645	0.0580138	0.65696	-4.48006	TRIM46	1	Auto	Females	0.879394	-1.13715	1.13715
ENSG00000078043	PIAS2	0.203369	3.83746	1.93622	0.0580427	0.65696	-4.48046	PIAS2	18	Auto	Males	1.15138	1.15138	1.15138
ENSG00000122257	RBBP6	0.268301	3.0744	1.93579	0.0580959	0.65696	-4.48122	RBBP6	16	Auto	Males	1.20439	1.20439	1.20439
ENSG00000213730	POLD2P1	-0.186432	2.06343	-1.93566	0.0581128	0.65696	-4.48146	POLD2P1	5	Auto	Females	0.878776	-1.13795	1.13795
ENSG00000132128	LRRC41	-0.213615	3.67156	-1.93552	0.0581294	0.65696	-4.48169	LRRC41	1	Auto	Females	0.862374	-1.15959	1.15959
ENSG00000155368	DBI	0.319856	5.05056	1.93509	0.0581836	0.65696	-4.48246	DBI	2	Auto	Males	1.24821	1.24821	1.24821
ENSG00000133318	RTN3	-0.172685	8.45572	-1.93497	0.0581989	0.65696	-4.48267	RTN3	11	Auto	Females	0.88719	-1.12715	1.12715
ENSG00000064199	SPA17	-0.291282	1.62866	-1.93457	0.0582494	0.65696	-4.48338	SPA17	11	Auto	Females	0.817176	-1.22373	1.22373
ENSG00000187091	PLCD1	0.277178	2.12379	1.93426	0.0582886	0.65696	-4.48394	PLCD1	3	Auto	Males	1.21182	1.21182	1.21182
ENSG00000172663	TMEM134	-0.204812	2.27745	-1.93393	0.0583293	0.65696	-4.48451	TMEM134	11	Auto	Females	0.867652	-1.15254	1.15254
ENSG00000111269	CREBL2	-0.133948	5.30181	-1.93332	0.058407	0.65696	-4.4856	CREBL2	12	Auto	Females	0.911334	-1.09729	1.09729
ENSG00000139182	CLSTN3	-0.246741	6.3961	-1.93203	0.0585695	0.65696	-4.48788	CLSTN3	12	Auto	Females	0.842798	-1.18652	1.18652
ENSG00000050405	LIMA1	0.25706	2.16159	1.93154	0.0586311	0.65696	-4.48875	LIMA1	12	Auto	Males	1.19504	1.19504	1.19504
ENSG00000214548	MEG3	0.740044	4.89617	1.93134	0.058657	0.65696	-4.48911	MEG3	14	Auto	Males	1.67023	1.67023	1.67023
ENSG00000251228	RP11-192C21.3	-0.266226	1.85297	-1.93128	0.0586646	0.65696	-4.48921		4	Auto	Females	0.831492	-1.20266	1.20266
ENSG00000173457	PPP1R14B	-0.290594	1.35996	-1.93108	0.0586901	0.65696	-4.48957	PPP1R14B	11	Auto	Females	0.817565	-1.22314	1.22314
ENSG00000129596	CDO1	0.168616	4.40037	1.9307	0.0587382	0.65696	-4.49024	CDO1	5	Auto	Males	1.12398	1.12398	1.12398
ENSG00000147679	UTP23	-0.225172	2.86118	-1.93069	0.0587394	0.65696	-4.49026	UTP23	8	Auto	Females	0.855493	-1.16892	1.16892
ENSG00000177410	ZNFX1-AS1	0.364363	3.97601	1.93055	0.0587569	0.65696	-4.4905	ZFAS1	20	Auto	Males	1.28731	1.28731	1.28731
ENSG00000149212	SESN3	0.247786	5.15551	1.93016	0.0588055	0.65696	-4.49118	SESN3	11	Auto	Males	1.18738	1.18738	1.18738
ENSG00000256061	DYX1C1-CCPG1	0.314587	4.03301	1.93012	0.0588114	0.65696	-4.49127	DYX1C1	15	Auto	Males	1.24366	1.24366	1.24366
ENSG00000134917	ADAMTS8	-0.295742	3.04263	-1.92989	0.058841	0.65696	-4.49168	ADAMTS8	11	Auto	Females	0.814653	-1.22752	1.22752
ENSG00000126970	ZC4H2	-0.215045	2.58786	-1.92977	0.0588558	0.65696	-4.49189	ZC4H2	X	X	Females	0.861519	-1.16074	1.16074
ENSG00000197971	MBP	-0.756982	10.0937	-1.9296	0.0588766	0.65696	-4.49218	MBP	18	Auto	Females	0.591733	-1.68995	1.68995
ENSG00000189195	BTBD8	0.39593	1.08787	1.9294	0.0589021	0.65696	-4.49253	BTBD8	1	Auto	Males	1.31579	1.31579	1.31579
ENSG00000178449	C12ORF62	0.21684	4.36677	1.92902	0.0589513	0.65696	-4.49322	COX14	12	Auto	Males	1.16218	1.16218	1.16218
ENSG00000169855	ROBO1	0.219903	3.16127	1.92897	0.0589576	0.65696	-4.4933	ROBO1	3	Auto	Males	1.16466	1.16466	1.16466
ENSG00000103365	GGA2	0.219064	3.41874	1.92895	0.0589592	0.65696	-4.49333	GGA2	16	Auto	Males	1.16398	1.16398	1.16398
ENSG00000167645	YIF1B	-0.189462	3.69394	-1.92868	0.0589945	0.65696	-4.49382	YIF1B	19	Auto	Females	0.876933	-1.14034	1.14034
ENSG00000215908	CROCCP2	0.25639	2.51148	1.92856	0.0590098	0.65696	-4.49403	CROCCP2	1	Auto	Males	1.19449	1.19449	1.19449
ENSG00000136527	TRA2B	-0.206893	3.80182	-1.92841	0.0590278	0.65696	-4.49428	TRA2B	3	Auto	Females	0.866401	-1.1542	1.1542
ENSG00000117450	PRDX1	0.281664	6.71505	1.92841	0.0590289	0.65696	-4.49429	PRDX1	1	Auto	Males	1.2156	1.2156	1.2156
ENSG00000196338	NLGN3	0.247003	4.99536	1.92817	0.0590592	0.65696	-4.49472	NLGN3	X	X	Males	1.18674	1.18674	1.18674
ENSG00000130066	SAT1	0.44675	5.14914	1.92747	0.0591477	0.657031	-4.49594	SAT1	X	X	Males	1.36297	1.36297	1.36297
ENSG00000123965	PMS2P5	0.260845	1.45331	1.92737	0.0591611	0.657031	-4.49613	PMS2P5	7	Auto	Males	1.19818	1.19818	1.19818
ENSG00000109111	SUPT6H	-0.159452	4.88931	-1.92714	0.0591901	0.657031	-4.49653	SUPT6H	17	Auto	Females	0.895365	-1.11686	1.11686
ENSG00000246100	CTC-774J1.2	-0.257689	1.30516	-1.92688	0.0592228	0.657031	-4.49698	LINC00900	11	Auto	Females	0.836427	-1.19556	1.19556
ENSG00000106133	NSUN5P2	0.358414	1.53086	1.92654	0.0592662	0.657076	-4.49759	NSUN5P2	7	Auto	Males	1.28202	1.28202	1.28202
ENSG00000105699	LSR	-0.34839	2.25156	-1.92551	0.0593977	0.657245	-4.4994	LSR	19	Auto	Females	0.78546	-1.27314	1.27314
ENSG00000250135	RP4-622L5.2	0.278875	3.50825	1.9255	0.0593996	0.657245	-4.49943		1	Auto	Males	1.21325	1.21325	1.21325
ENSG00000198901	PRC1	-0.228759	2.20137	-1.92545	0.0594064	0.657245	-4.49952	PRC1	15	Auto	Females	0.853369	-1.17183	1.17183
ENSG00000256566	RP4-734P14.4	-0.235592	3.40025	-1.92514	0.0594453	0.657245	-4.50006		20	Auto	Females	0.849336	-1.17739	1.17739
ENSG00000164877	MICALL2	0.422159	1.74209	1.92488	0.0594793	0.657245	-4.50053	MICALL2	7	Auto	Males	1.33993	1.33993	1.33993
ENSG00000072778	ACADVL	0.356276	5.46776	1.92458	0.0595173	0.657245	-4.50105	ACADVL	17	Auto	Males	1.28012	1.28012	1.28012
ENSG00000092847	EIF2C1	0.246088	3.47413	1.92313	0.0597034	0.658431	-4.50361	AGO1	1	Auto	Males	1.18599	1.18599	1.18599
ENSG00000165300	SLITRK5	-0.20978	4.2703	-1.92211	0.0598345	0.658918	-4.50541	SLITRK5	13	Auto	Females	0.864669	-1.15651	1.15651
ENSG00000155984	TMEM185A	-0.193608	1.52047	-1.92161	0.0598984	0.658918	-4.50629	TMEM185A	X	X	Females	0.874416	-1.14362	1.14362
ENSG00000076555	ACACB	0.320854	1.57725	1.92156	0.0599051	0.658918	-4.50638	ACACB	12	Auto	Males	1.24907	1.24907	1.24907
ENSG00000130818	ZNF426	0.24791	1.75489	1.92156	0.0599052	0.658918	-4.50638	ZNF426	19	Auto	Males	1.18749	1.18749	1.18749
ENSG00000112685	EXOC2	-0.147454	4.03463	-1.92092	0.0599872	0.659386	-4.5075	EXOC2	6	Auto	Females	0.902842	-1.10761	1.10761
ENSG00000138375	SMARCAL1	-0.142014	2.4492	-1.92032	0.0600646	0.659598	-4.50856	SMARCAL1	2	Auto	Females	0.906253	-1.10344	1.10344
ENSG00000235554	AC005822.1	0.336969	2.27671	1.92004	0.0601017	0.659598	-4.50906		17	Auto	Males	1.2631	1.2631	1.2631
ENSG00000160396	HIPK4	-0.258441	2.75614	-1.91986	0.0601248	0.659598	-4.50938	HIPK4	19	Auto	Females	0.835991	-1.19619	1.19619
ENSG00000156831	NSMCE2	-0.210513	2.51851	-1.91869	0.0602753	0.660778	-4.51143	NSMCE2	8	Auto	Females	0.86423	-1.1571	1.1571
ENSG00000101577	LPIN2	0.180386	4.49131	1.9174	0.0604435	0.660778	-4.51371	LPIN2	18	Auto	Males	1.13319	1.13319	1.13319
ENSG00000231245	C1DP1	-0.249027	3.30179	-1.917	0.0604952	0.660778	-4.51441	C1DP1	10	Auto	Females	0.841464	-1.18841	1.18841
ENSG00000215012	C22ORF29	-0.170881	3.17802	-1.9167	0.0605344	0.660778	-4.51494	C22orf29	22	Auto	Females	0.8883	-1.12575	1.12575
ENSG00000174007	CEP19	-0.215428	2.79864	-1.91633	0.0605822	0.660778	-4.51559	CEP19	3	Auto	Females	0.86129	-1.16105	1.16105
ENSG00000134115	CNTN6	-0.439607	2.41033	-1.91608	0.0606147	0.660778	-4.51603	CNTN6	3	Auto	Females	0.737335	-1.35623	1.35623
ENSG00000163072	NOSTRIN	-0.291323	1.11017	-1.91605	0.0606184	0.660778	-4.51607	NOSTRIN	2	Auto	Females	0.817152	-1.22376	1.22376
ENSG00000245067	RP11-12A1.1	-0.531442	2.06098	-1.91587	0.0606422	0.660778	-4.5164		4	Auto	Females	0.691863	-1.44537	1.44537
ENSG00000155254	MARVELD1	0.295654	1.57424	1.9158	0.0606514	0.660778	-4.51652	MARVELD1	10	Auto	Males	1.22744	1.22744	1.22744
ENSG00000214485	CTB-13H5.1	-0.251813	4.03734	-1.91468	0.0607973	0.660778	-4.51849		5	Auto	Females	0.839841	-1.1907	1.1907
ENSG00000175595	ERCC4	-0.135514	1.85277	-1.91441	0.0608325	0.660778	-4.51896	ERCC4	16	Auto	Females	0.910346	-1.09848	1.09848
ENSG00000100284	TOM1	-0.182224	3.56025	-1.91421	0.0608583	0.660778	-4.51931	TOM1	22	Auto	Females	0.881343	-1.13463	1.13463
ENSG00000103495	MAZ	0.227374	5.97903	1.91403	0.0608815	0.660778	-4.51962	MAZ	16	Auto	Males	1.1707	1.1707	1.1707
ENSG00000224834	BTF3P9	-0.413343	1.61169	-1.91372	0.0609218	0.660778	-4.52016	BTF3P9	1	Auto	Females	0.750881	-1.33177	1.33177
ENSG00000121067	SPOP	-0.154996	4.2086	-1.9137	0.0609253	0.660778	-4.52021	SPOP	17	Auto	Females	0.898135	-1.11342	1.11342
ENSG00000136280	CCM2	-0.324228	4.16081	-1.913	0.061016	0.660778	-4.52143	CCM2	7	Auto	Females	0.798726	-1.25199	1.25199
ENSG00000171316	CHD7	0.304833	1.77582	1.91292	0.0610264	0.660778	-4.52157	CHD7	8	Auto	Males	1.23528	1.23528	1.23528
ENSG00000102531	FNDC3A	0.221589	3.84159	1.91275	0.0610497	0.660778	-4.52188	FNDC3A	13	Auto	Males	1.16602	1.16602	1.16602
ENSG00000160563	MED27	-0.233114	3.04094	-1.91258	0.061072	0.660778	-4.52218	MED27	9	Auto	Females	0.850796	-1.17537	1.17537
ENSG00000198715	C1ORF85	-0.204443	2.23988	-1.91251	0.0610802	0.660778	-4.52229	C1orf85	1	Auto	Females	0.867874	-1.15224	1.15224
ENSG00000081913	PHLPP1	0.379163	4.18113	1.91219	0.0611224	0.660778	-4.52286	PHLPP1	18	Auto	Males	1.30059	1.30059	1.30059
ENSG00000183260	ABHD16B	-0.259427	1.54684	-1.91184	0.061168	0.660778	-4.52347	ABHD16B	20	Auto	Females	0.83542	-1.197	1.197
ENSG00000236668	RP11-85O21.2	-0.306315	1.38532	-1.91176	0.0611788	0.660778	-4.52361		9	Auto	Females	0.808705	-1.23655	1.23655
ENSG00000151366	NDUFC2	-0.245503	5.8404	-1.9109	0.0612914	0.660778	-4.52512	NDUFC2	11	Auto	Females	0.843522	-1.18551	1.18551
ENSG00000143889	HNRPLL	-0.193032	3.58872	-1.91084	0.0612998	0.660778	-4.52523	HNRNPLL	2	Auto	Females	0.874765	-1.14316	1.14316
ENSG00000100314	CABP7	-0.296429	2.16389	-1.91052	0.0613419	0.660778	-4.52579	CABP7	22	Auto	Females	0.814265	-1.2281	1.2281
ENSG00000136531	SCN2A	-0.246639	6.01303	-1.91008	0.0613994	0.660778	-4.52656	SCN2A	2	Auto	Females	0.842858	-1.18644	1.18644
ENSG00000220267	ACTBP8	0.37871	4.59425	1.90991	0.061422	0.660778	-4.52686	ACTBP8	6	Auto	Males	1.30018	1.30018	1.30018
ENSG00000015153	YAF2	-0.228749	2.88603	-1.90966	0.0614547	0.660778	-4.52729	YAF2	12	Auto	Females	0.853374	-1.17182	1.17182
ENSG00000128585	MKLN1	0.153813	3.85965	1.9092	0.0615156	0.660778	-4.5281	MKLN1	7	Auto	Males	1.11251	1.11251	1.11251
ENSG00000114331	ACAP2	0.20793	2.72567	1.90821	0.0616456	0.660778	-4.52983	ACAP2	3	Auto	Males	1.15503	1.15503	1.15503
ENSG00000183853	KIRREL	-0.201009	1.20337	-1.90794	0.0616813	0.660778	-4.5303	KIRREL	1	Auto	Females	0.869942	-1.1495	1.1495
ENSG00000237883	AC073046.4	0.26686	1.96152	1.90753	0.0617361	0.660778	-4.53103	DGUOK-AS1	2	Auto	Males	1.20319	1.20319	1.20319
ENSG00000239930	AP001625.4	-0.281971	1.00531	-1.90742	0.0617503	0.660778	-4.53122		21	Auto	Females	0.822466	-1.21586	1.21586
ENSG00000153714	C9ORF150	-0.342739	2.07003	-1.90685	0.0618254	0.660778	-4.53221	LURAP1L	9	Auto	Females	0.788543	-1.26816	1.26816
ENSG00000253341	RP11-730G20.2	0.166361	6.47877	1.90656	0.0618645	0.660778	-4.53273		8	Auto	Males	1.12222	1.12222	1.12222
ENSG00000011304	PTBP1	0.202307	2.99156	1.90618	0.0619137	0.660778	-4.53338	PTBP1	19	Auto	Males	1.15054	1.15054	1.15054
ENSG00000182986	ZNF320	0.299642	2.13419	1.90617	0.0619152	0.660778	-4.5334	ZNF320	19	Auto	Males	1.23084	1.23084	1.23084
ENSG00000017483	SLC38A5	-0.290755	2.9975	-1.9061	0.0619254	0.660778	-4.53354	SLC38A5	X	X	Females	0.817474	-1.22328	1.22328
ENSG00000139155	SLCO1C1	0.603428	2.77962	1.9059	0.0619518	0.660778	-4.53388	SLCO1C1	12	Auto	Males	1.51932	1.51932	1.51932
ENSG00000059588	TARBP1	0.655368	2.74107	1.90567	0.0619824	0.660778	-4.53429	TARBP1	1	Auto	Males	1.57502	1.57502	1.57502
ENSG00000138495	COX17	-0.357696	2.36245	-1.90566	0.0619827	0.660778	-4.53429	COX17	3	Auto	Females	0.78041	-1.28138	1.28138
ENSG00000205937	RNPS1	0.176057	5.16137	1.90565	0.0619839	0.660778	-4.53431	RNPS1	16	Auto	Males	1.12979	1.12979	1.12979
ENSG00000179526	SHARPIN	-0.177719	3.33989	-1.90537	0.0620222	0.660778	-4.53481	SHARPIN	8	Auto	Females	0.8841	-1.13109	1.13109
ENSG00000234771	RP11-395P17.3	0.394195	1.21449	1.90507	0.0620616	0.660778	-4.53533		9	Auto	Males	1.31421	1.31421	1.31421
ENSG00000155897	ADCY8	0.238946	2.24856	1.90488	0.0620864	0.660778	-4.53566	ADCY8	8	Auto	Males	1.18013	1.18013	1.18013
ENSG00000134152	C15ORF29	0.391919	1.75758	1.90486	0.06209	0.660778	-4.53571	KATNBL1	15	Auto	Males	1.31214	1.31214	1.31214
ENSG00000120725	SIL1	-0.181585	2.72098	-1.90401	0.062203	0.661188	-4.53719	SIL1	5	Auto	Females	0.881734	-1.13413	1.13413
ENSG00000007341	ST7L	-0.137639	1.66496	-1.90396	0.0622093	0.661188	-4.53728	ST7L	1	Auto	Females	0.909006	-1.1001	1.1001
ENSG00000103723	AP3B2	-0.226085	4.79673	-1.90353	0.0622655	0.661188	-4.53801	AP3B2	15	Auto	Females	0.854952	-1.16966	1.16966
ENSG00000165973	NELL1	-0.353864	4.35108	-1.90299	0.0623376	0.661188	-4.53896	NELL1	11	Auto	Females	0.782486	-1.27798	1.27798
ENSG00000120533	ENY2	-0.247611	3.31644	-1.90278	0.0623655	0.661188	-4.53933	ENY2	8	Auto	Females	0.84229	-1.18724	1.18724
ENSG00000147576	ADHFE1	0.353754	2.78575	1.90271	0.0623757	0.661188	-4.53946	ADHFE1	8	Auto	Males	1.27788	1.27788	1.27788
ENSG00000184221	OLIG1	0.449521	5.83965	1.90214	0.0624509	0.661188	-4.54045	OLIG1	21	Auto	Males	1.36559	1.36559	1.36559
ENSG00000104964	AES	0.15412	8.27933	1.90136	0.0625549	0.661188	-4.54181	AES	19	Auto	Males	1.11274	1.11274	1.11274
ENSG00000179008	C14ORF39	-0.3369	1.1137	-1.90086	0.0626227	0.661188	-4.54269	C14orf39	14	Auto	Females	0.791741	-1.26304	1.26304
ENSG00000250526	CCT6P2	-0.195483	4.6269	-1.90068	0.0626462	0.661188	-4.543	CCT6P2	5	Auto	Females	0.87328	-1.14511	1.14511
ENSG00000122574	WIPF3	-0.235552	3.72997	-1.9005	0.0626705	0.661188	-4.54331	WIPF3	7	Auto	Females	0.84936	-1.17736	1.17736
ENSG00000256514	AP003419.11	0.263106	3.50976	1.90004	0.0627319	0.661188	-4.54412		11	Auto	Males	1.20006	1.20006	1.20006
ENSG00000185485	SDHAP1	0.305553	1.20394	1.8985	0.0629384	0.661188	-4.5468	SDHAP1	3	Auto	Males	1.23589	1.23589	1.23589
ENSG00000118960	HS1BP3	-0.193823	1.65007	-1.89832	0.0629625	0.661188	-4.54711	HS1BP3	2	Auto	Females	0.874286	-1.14379	1.14379
ENSG00000154174	TOMM70A	-0.158671	5.42548	-1.89827	0.0629694	0.661188	-4.5472	TOMM70A	3	Auto	Females	0.89585	-1.11626	1.11626
ENSG00000011052	NME2	0.227478	5.8011	1.89783	0.0630295	0.661188	-4.54798	NME2	17	Auto	Males	1.17079	1.17079	1.17079
ENSG00000066027	PPP2R5A	0.196047	4.2213	1.89653	0.0632036	0.661188	-4.55024	PPP2R5A	1	Auto	Males	1.14555	1.14555	1.14555
ENSG00000197122	SRC	-0.172666	3.07339	-1.89563	0.0633254	0.661188	-4.55181	SRC	20	Auto	Females	0.887202	-1.12714	1.12714
ENSG00000147274	RBMX	-0.176761	4.55051	-1.89533	0.0633654	0.661188	-4.55232	RBMX	X	X	Females	0.884687	-1.13034	1.13034
ENSG00000085644	ZNF213	-0.229977	3.46646	-1.89466	0.0634562	0.661188	-4.55349	ZNF213	16	Auto	Females	0.852648	-1.17282	1.17282
ENSG00000163743	RCHY1	-0.189686	3.6423	-1.89426	0.0635101	0.661188	-4.55419	RCHY1	4	Auto	Females	0.876796	-1.14052	1.14052
ENSG00000188647	PTAR1	0.340045	3.04388	1.89378	0.0635752	0.661188	-4.55502	PTAR1	9	Auto	Males	1.2658	1.2658	1.2658
ENSG00000206203	TSSK2	-0.238307	1.2516	-1.89377	0.0635772	0.661188	-4.55505	TSSK2	22	Auto	Females	0.84774	-1.17961	1.17961
ENSG00000112333	NR2E1	0.462534	2.54835	1.89339	0.0636285	0.661188	-4.55571	NR2E1	6	Auto	Males	1.37796	1.37796	1.37796
ENSG00000108604	SMARCD2	0.252721	2.52162	1.89336	0.0636327	0.661188	-4.55576	SMARCD2	17	Auto	Males	1.19145	1.19145	1.19145
ENSG00000157741	UBN2	0.283551	2.23533	1.89227	0.0637807	0.661188	-4.55766	UBN2	7	Auto	Males	1.21719	1.21719	1.21719
ENSG00000136114	THSD1	0.290332	1.76077	1.89223	0.0637853	0.661188	-4.55772	THSD1	13	Auto	Males	1.22292	1.22292	1.22292
ENSG00000164934	DCAF13	-0.20686	2.07439	-1.89203	0.0638137	0.661188	-4.55808	DCAF13	8	Auto	Females	0.866421	-1.15417	1.15417
ENSG00000178950	GAK	-0.202078	3.12943	-1.89201	0.0638164	0.661188	-4.55811	GAK	4	Auto	Females	0.869297	-1.15035	1.15035
ENSG00000185432	METTL7A	0.827263	4.48873	1.89148	0.0638881	0.661188	-4.55903	METTL7A	12	Auto	Males	1.77432	1.77432	1.77432
ENSG00000167723	TRPV3	0.26007	1.50102	1.89067	0.0639978	0.661188	-4.56043	TRPV3	17	Auto	Males	1.19754	1.19754	1.19754
ENSG00000180098	TRNAU1AP	-0.225783	2.13376	-1.89057	0.0640111	0.661188	-4.5606	TRNAU1AP	1	Auto	Females	0.855131	-1.16941	1.16941
ENSG00000224061	AC092106.1	-0.376131	1.17	-1.89052	0.064018	0.661188	-4.56069		2	Auto	Females	0.770501	-1.29786	1.29786
ENSG00000255807	PTP4A1P2	-0.445919	1.82889	-1.88996	0.0640949	0.661188	-4.56167	PTP4A1P2	12	Auto	Females	0.734116	-1.36218	1.36218
ENSG00000144785	RP11-977G19.10	0.157163	4.52073	1.88974	0.0641247	0.661188	-4.56205		12	Auto	Males	1.11509	1.11509	1.11509
ENSG00000049769	PPP1R3F	-0.175529	4.23408	-1.88964	0.0641392	0.661188	-4.56223	PPP1R3F	X	X	Females	0.885443	-1.12938	1.12938
ENSG00000142303	ADAMTS10	0.308585	2.34371	1.88932	0.0641819	0.661188	-4.56278	ADAMTS10	19	Auto	Males	1.23849	1.23849	1.23849
ENSG00000126698	DNAJC8	-0.266219	5.20223	-1.88928	0.0641872	0.661188	-4.56284	DNAJC8	1	Auto	Females	0.831496	-1.20265	1.20265
ENSG00000254247	RP11-278I4.1	-0.416016	2.04569	-1.88871	0.0642656	0.661188	-4.56384		8	Auto	Females	0.749491	-1.33424	1.33424
ENSG00000132394	EEFSEC	-0.213957	2.89804	-1.88868	0.0642703	0.661188	-4.5639	EEFSEC	3	Auto	Females	0.862169	-1.15987	1.15987
ENSG00000114779	ABHD14B	0.208579	2.09443	1.88865	0.0642737	0.661188	-4.56394	ABHD14B	3	Auto	Males	1.15555	1.15555	1.15555
ENSG00000168092	PAFAH1B2	-0.171051	5.2383	-1.88839	0.0643093	0.661188	-4.56439	PAFAH1B2	11	Auto	Females	0.888195	-1.12588	1.12588
ENSG00000196284	SUPT3H	-0.200527	1.94888	-1.88797	0.0643666	0.661188	-4.56512	SUPT3H	6	Auto	Females	0.870233	-1.14912	1.14912
ENSG00000244462	RBM12	-0.157722	3.66338	-1.8878	0.0643905	0.661188	-4.56542	RBM12	20	Auto	Females	0.896439	-1.11552	1.11552
ENSG00000120885	CLU	-0.347856	8.81833	-1.88768	0.0644072	0.661188	-4.56564	CLU	8	Auto	Females	0.785751	-1.27267	1.27267
ENSG00000130876	SLC7A10	0.459771	2.46868	1.88742	0.0644425	0.661188	-4.56608	SLC7A10	19	Auto	Males	1.37532	1.37532	1.37532
ENSG00000088682	COQ9	0.188514	4.51236	1.88735	0.0644518	0.661188	-4.5662	COQ9	16	Auto	Males	1.13959	1.13959	1.13959
ENSG00000258981	COX5AP2	-0.382559	1.96269	-1.88722	0.0644695	0.661188	-4.56642	COX5AP2	14	Auto	Females	0.767076	-1.30365	1.30365
ENSG00000147027	TMEM47	0.442111	4.4683	1.88699	0.0645018	0.661188	-4.56683	TMEM47	X	X	Males	1.35859	1.35859	1.35859
ENSG00000148297	MED22	-0.16338	2.27594	-1.88671	0.0645395	0.661188	-4.56731	MED22	9	Auto	Females	0.892931	-1.11991	1.11991
ENSG00000125814	NAPB	-0.1798	8.26597	-1.88637	0.0645857	0.661188	-4.56789	NAPB	20	Auto	Females	0.882826	-1.13273	1.13273
ENSG00000170727	BOP1	-0.240489	1.02107	-1.88629	0.0645977	0.661188	-4.56804	BOP1	8	Auto	Females	0.846458	-1.18139	1.18139
ENSG00000149187	CELF1	0.228199	4.42647	1.88606	0.064629	0.661188	-4.56844	CELF1	11	Auto	Males	1.17137	1.17137	1.17137
ENSG00000076043	REXO2	-0.233276	3.07983	-1.88544	0.0647145	0.661188	-4.56952	REXO2	11	Auto	Females	0.850701	-1.1755	1.1755
ENSG00000184304	PRKD1	0.205024	1.93363	1.88525	0.0647404	0.661188	-4.56985	PRKD1	14	Auto	Males	1.15271	1.15271	1.15271
ENSG00000241399	CD302	0.345571	2.81761	1.8852	0.0647471	0.661188	-4.56993	CD302	2	Auto	Males	1.27065	1.27065	1.27065
ENSG00000233846	RP11-307L3.2	0.24695	4.72063	1.88519	0.0647484	0.661188	-4.56995		9	Auto	Males	1.1867	1.1867	1.1867
ENSG00000113369	ARRDC3	-0.249451	3.26156	-1.88509	0.0647618	0.661188	-4.57011	ARRDC3	5	Auto	Females	0.841216	-1.18876	1.18876
ENSG00000196353	CPNE4	-0.26566	4.32032	-1.8849	0.0647883	0.661188	-4.57045	CPNE4	3	Auto	Females	0.831818	-1.20219	1.20219
ENSG00000258555	KB-1896H10.1	0.278721	3.04908	1.88467	0.0648194	0.661188	-4.57084		22	Auto	Males	1.21312	1.21312	1.21312
ENSG00000183431	SF3A3	-0.170562	3.64446	-1.88462	0.0648271	0.661188	-4.57094	SF3A3	1	Auto	Females	0.888497	-1.1255	1.1255
ENSG00000255054	RP1-317E23.6	0.204385	3.58391	1.8844	0.0648569	0.661188	-4.57131		1	Auto	Males	1.15219	1.15219	1.15219
ENSG00000127578	WFIKKN1	0.24474	0.995512	1.88358	0.0649698	0.661188	-4.57273	WFIKKN1	16	Auto	Males	1.18488	1.18488	1.18488
ENSG00000159248	GJD2	-0.289771	2.0455	-1.88341	0.0649937	0.661188	-4.57303	GJD2	15	Auto	Females	0.818032	-1.22245	1.22245
ENSG00000251503	APITD1-CORT	-0.266196	3.17323	-1.88335	0.0650023	0.661188	-4.57314	APITD1-CORT	1	Auto	Females	0.831509	-1.20263	1.20263
ENSG00000107863	ARHGAP21	0.270204	5.37029	1.88328	0.0650116	0.661188	-4.57325	ARHGAP21	10	Auto	Males	1.20598	1.20598	1.20598
ENSG00000163093	BBS5	-0.168384	2.27904	-1.88325	0.0650161	0.661188	-4.57331	BBS5	2	Auto	Females	0.889839	-1.1238	1.1238
ENSG00000174013	FBXO45	-0.132511	4.07471	-1.88296	0.0650559	0.661188	-4.57381	FBXO45	3	Auto	Females	0.912242	-1.0962	1.0962
ENSG00000123213	NLN	-0.16403	2.88042	-1.88269	0.0650932	0.661188	-4.57428	NLN	5	Auto	Females	0.892528	-1.12041	1.12041
ENSG00000198087	CD2AP	0.229353	1.48491	1.88241	0.0651318	0.661188	-4.57476	CD2AP	6	Auto	Males	1.17231	1.17231	1.17231
ENSG00000234775	RP11-335O13.7	-0.30038	1.10963	-1.88217	0.0651648	0.661188	-4.57517		1	Auto	Females	0.812038	-1.23147	1.23147
ENSG00000134900	TPP2	0.275385	3.39805	1.88217	0.0651658	0.661188	-4.57519	TPP2	13	Auto	Males	1.21032	1.21032	1.21032
ENSG00000110344	UBE4A	0.178687	4.72443	1.88202	0.0651855	0.661188	-4.57543	UBE4A	11	Auto	Males	1.13185	1.13185	1.13185
ENSG00000249271	AC021224.1	-0.292319	2.04253	-1.88172	0.0652276	0.661188	-4.57596	HNRNPA1P44	15	Auto	Females	0.816589	-1.22461	1.22461
ENSG00000115252	PDE1A	-0.257505	4.91041	-1.88146	0.065263	0.661188	-4.5764	PDE1A	2	Auto	Females	0.836533	-1.19541	1.19541
ENSG00000147684	NDUFB9	-0.248175	6.32727	-1.8812	0.0653	0.661188	-4.57686	NDUFB9	8	Auto	Females	0.841961	-1.1877	1.1877
ENSG00000204482	LST1	0.248898	0.965765	1.88114	0.0653083	0.661188	-4.57697	LST1	6	Auto	Males	1.1883	1.1883	1.1883
ENSG00000053372	MRTO4	0.169076	3.95694	1.88104	0.0653214	0.661188	-4.57713	MRTO4	1	Auto	Males	1.12434	1.12434	1.12434
ENSG00000250909	RP11-843P14.2	0.255593	2.13031	1.88098	0.0653293	0.661188	-4.57723		5	Auto	Males	1.19383	1.19383	1.19383
ENSG00000133800	LYVE1	0.446688	1.89815	1.88033	0.0654205	0.661188	-4.57837	LYVE1	11	Auto	Males	1.36291	1.36291	1.36291
ENSG00000115593	SMYD1	-0.392646	1.27121	-1.88024	0.0654322	0.661188	-4.57851	SMYD1	2	Auto	Females	0.761731	-1.3128	1.3128
ENSG00000128789	PSMG2	0.273302	3.78408	1.8802	0.0654376	0.661188	-4.57858	PSMG2	18	Auto	Males	1.20857	1.20857	1.20857
ENSG00000146376	ARHGAP18	-0.238507	1.23134	-1.87984	0.0654882	0.661188	-4.57921	ARHGAP18	6	Auto	Females	0.847622	-1.17977	1.17977
ENSG00000148053	NTRK2	0.488538	6.13018	1.87983	0.06549	0.661188	-4.57923	NTRK2	9	Auto	Males	1.40302	1.40302	1.40302
ENSG00000114127	XRN1	0.182838	1.99446	1.87904	0.0655997	0.661895	-4.58059	XRN1	3	Auto	Males	1.13511	1.13511	1.13511
ENSG00000112425	EPM2A	-0.176902	3.00567	-1.87807	0.0657339	0.66218	-4.58226	EPM2A	6	Auto	Females	0.8846	-1.13045	1.13045
ENSG00000090054	SPTLC1	-0.160976	4.42482	-1.87756	0.0658052	0.66218	-4.58314	SPTLC1	9	Auto	Females	0.89442	-1.11804	1.11804
ENSG00000111711	GOLT1B	0.216504	4.42405	1.8774	0.0658279	0.66218	-4.58342	GOLT1B	12	Auto	Males	1.16191	1.16191	1.16191
ENSG00000164542	KIAA0895	-0.202926	2.4725	-1.87729	0.0658432	0.66218	-4.58361	KIAA0895	7	Auto	Females	0.868787	-1.15103	1.15103
ENSG00000187066	AP003068.6	-0.212253	2.22649	-1.87716	0.0658609	0.66218	-4.58383		11	Auto	Females	0.863188	-1.1585	1.1585
ENSG00000108309	RUNDC3A	0.151287	7.57863	1.87689	0.0658998	0.66218	-4.58431	RUNDC3A	17	Auto	Males	1.11056	1.11056	1.11056
ENSG00000131941	RHPN2	0.416486	1.60954	1.87685	0.0659051	0.66218	-4.58438	RHPN2	19	Auto	Males	1.33467	1.33467	1.33467
ENSG00000165782	TMEM55B	-0.183249	4.32167	-1.87614	0.0660043	0.662778	-4.5856	TMEM55B	14	Auto	Females	0.880717	-1.13544	1.13544
ENSG00000256443	RP11-794G24.1	0.436373	1.40444	1.87554	0.0660875	0.663215	-4.58663		11	Auto	Males	1.3532	1.3532	1.3532
ENSG00000171827	ZNF570	0.288961	1.79973	1.87495	0.0661712	0.663274	-4.58766	ZNF570	19	Auto	Males	1.22176	1.22176	1.22176
ENSG00000254377	RP11-32K4.2	0.588412	3.21862	1.87452	0.0662314	0.663274	-4.5884	LINC00966	8	Auto	Males	1.50359	1.50359	1.50359
ENSG00000185000	DGAT1	0.200567	3.73342	1.87448	0.0662362	0.663274	-4.58846	DGAT1	8	Auto	Males	1.14915	1.14915	1.14915
ENSG00000249141	RP11-514O12.4	0.315905	2.86032	1.87406	0.066296	0.663274	-4.5892		6	Auto	Males	1.24479	1.24479	1.24479
ENSG00000099804	CDC34	0.173775	4.9131	1.87399	0.0663051	0.663274	-4.58931	CDC34	19	Auto	Males	1.12801	1.12801	1.12801
ENSG00000102007	PLP2	-0.334905	1.4958	-1.8738	0.0663314	0.663274	-4.58963	PLP2	X	X	Females	0.792837	-1.26129	1.26129
ENSG00000130449	ZSWIM6	0.2189	3.09139	1.8726	0.0665011	0.664574	-4.59171	ZSWIM6	5	Auto	Males	1.16385	1.16385	1.16385
ENSG00000120539	MASTL	-0.17836	2.06784	-1.87142	0.0666665	0.665042	-4.59373	MASTL	10	Auto	Females	0.883707	-1.1316	1.1316
ENSG00000106829	TLE4	-0.306188	3.79221	-1.87019	0.066841	0.665042	-4.59586	TLE4	9	Auto	Females	0.808776	-1.23644	1.23644
ENSG00000144043	TEX261	0.182855	3.99424	1.86944	0.0669462	0.665042	-4.59714	TEX261	2	Auto	Males	1.13513	1.13513	1.13513
ENSG00000228623	ZNF883	0.25096	2.58744	1.86925	0.0669729	0.665042	-4.59746	ZNF883	9	Auto	Males	1.19	1.19	1.19
ENSG00000185986	SDHAP3	0.349509	1.96112	1.86925	0.0669739	0.665042	-4.59748	SDHAP3	5	Auto	Males	1.27413	1.27413	1.27413
ENSG00000255875	CTD-2102P23.1	0.34497	3.82982	1.86864	0.0670594	0.665042	-4.59851		19	Auto	Males	1.27012	1.27012	1.27012
ENSG00000214402	LCNL1	0.593948	2.10396	1.86844	0.0670888	0.665042	-4.59887	LCNL1	9	Auto	Males	1.50937	1.50937	1.50937
ENSG00000123908	EIF2C2	0.37452	1.68907	1.86841	0.0670924	0.665042	-4.59891	AGO2	8	Auto	Males	1.29641	1.29641	1.29641
ENSG00000196458	ZNF605	0.278878	2.48794	1.86817	0.0671274	0.665042	-4.59934	ZNF605	12	Auto	Males	1.21325	1.21325	1.21325
ENSG00000254413	CHKB-CPT1B	0.372765	2.94861	1.86812	0.0671345	0.665042	-4.59942	CHKB-CPT1B	22	Auto	Males	1.29483	1.29483	1.29483
ENSG00000233328	PFN1P1	-0.296259	3.61718	-1.86806	0.0671423	0.665042	-4.59952	PFN1P1	1	Auto	Females	0.814362	-1.22796	1.22796
ENSG00000163618	CADPS	-0.265475	5.24365	-1.86799	0.0671528	0.665042	-4.59965	CADPS	3	Auto	Females	0.831925	-1.20203	1.20203
ENSG00000226247	AC005034.3	-0.286411	2.89516	-1.86791	0.0671643	0.665042	-4.59979		2	Auto	Females	0.819939	-1.2196	1.2196
ENSG00000230823	CBX1P1	-0.28132	2.02675	-1.8668	0.0673217	0.665042	-4.60169	CBX1P1	X	X	Females	0.822838	-1.21531	1.21531
ENSG00000215769	AC103810.2	0.464383	2.44409	1.86563	0.0674886	0.665042	-4.6037		17	Auto	Males	1.37973	1.37973	1.37973
ENSG00000187678	SPRY4	0.215829	3.21711	1.86547	0.0675107	0.665042	-4.60397	SPRY4	5	Auto	Males	1.16137	1.16137	1.16137
ENSG00000258484	SPESP1	0.402559	0.930843	1.86498	0.0675813	0.665042	-4.60482	SPESP1	15	Auto	Males	1.32185	1.32185	1.32185
ENSG00000241484	ARHGAP8	-0.245066	1.13117	-1.86496	0.0675833	0.665042	-4.60485	ARHGAP8	22	Auto	Females	0.843777	-1.18515	1.18515
ENSG00000225159	RP11-40H20.2	-0.297888	2.83081	-1.8649	0.0675917	0.665042	-4.60495	NPM1P39	1	Auto	Females	0.813442	-1.22934	1.22934
ENSG00000196696	PDXDC2P	0.380186	1.12849	1.8648	0.0676057	0.665042	-4.60511	PDXDC2P	16	Auto	Males	1.30151	1.30151	1.30151
ENSG00000106125	FAM188B	-0.209057	1.37023	-1.86477	0.06761	0.665042	-4.60517	FAM188B	7	Auto	Females	0.865103	-1.15593	1.15593
ENSG00000184113	CLDN5	-0.383823	3.50351	-1.86433	0.0676731	0.665042	-4.60592	CLDN5	22	Auto	Females	0.766404	-1.30479	1.30479
ENSG00000013503	POLR3B	-0.209495	2.70946	-1.86402	0.0677178	0.665042	-4.60646	POLR3B	12	Auto	Females	0.86484	-1.15628	1.15628
ENSG00000188681	MAFIP	-0.310983	2.02292	-1.86393	0.0677311	0.665042	-4.60662	TEKT4P2	21	Auto	Females	0.806093	-1.24055	1.24055
ENSG00000138386	NAB1	0.174122	3.69032	1.86391	0.0677327	0.665042	-4.60664	NAB1	2	Auto	Males	1.12828	1.12828	1.12828
ENSG00000066827	ZFAT	-0.170594	1.31009	-1.86377	0.0677528	0.665042	-4.60688	ZFAT	8	Auto	Females	0.888477	-1.12552	1.12552
ENSG00000040341	STAU2	-0.210955	4.87341	-1.86362	0.0677748	0.665042	-4.60715	STAU2	8	Auto	Females	0.863965	-1.15745	1.15745
ENSG00000171222	SCAND1	-0.389882	3.44254	-1.86359	0.0677798	0.665042	-4.60721	SCAND1	20	Auto	Females	0.763192	-1.31029	1.31029
ENSG00000010244	ZNF207	-0.238473	4.14773	-1.86357	0.0677823	0.665042	-4.60724	ZNF207	17	Auto	Females	0.847642	-1.17974	1.17974
ENSG00000171984	C20ORF196	-0.258155	1.75812	-1.86321	0.0678342	0.665042	-4.60786	C20orf196	20	Auto	Females	0.836157	-1.19595	1.19595
ENSG00000229097	CALM2P2	-0.198079	7.97911	-1.86289	0.0678787	0.665042	-4.60839	CALM2P2	10	Auto	Females	0.871711	-1.14717	1.14717
ENSG00000100401	RANGAP1	-0.14983	5.65505	-1.86232	0.0679614	0.665042	-4.60938	RANGAP1	22	Auto	Females	0.901356	-1.10944	1.10944
ENSG00000162300	ZFPL1	-0.194464	2.93663	-1.86183	0.0680318	0.665042	-4.61022	ZFPL1	11	Auto	Females	0.873898	-1.1443	1.1443
ENSG00000059122	FLYWCH1	-0.163325	3.82901	-1.86154	0.0680726	0.665042	-4.61071	FLYWCH1	16	Auto	Females	0.892964	-1.11987	1.11987
ENSG00000232742	RHOQP2	0.302336	1.39401	1.86136	0.0680989	0.665042	-4.61102	RHOQP2	2	Auto	Males	1.23314	1.23314	1.23314
ENSG00000167701	GPT	0.308838	1.16072	1.86135	0.0681001	0.665042	-4.61104	GPT	8	Auto	Males	1.23871	1.23871	1.23871
ENSG00000235878	AP001468.1	0.667997	2.78113	1.86092	0.0681626	0.665042	-4.61178		21	Auto	Males	1.58887	1.58887	1.58887
ENSG00000178719	GRINA	0.204129	7.01613	1.86068	0.0681958	0.665042	-4.61218	GRINA	8	Auto	Males	1.15199	1.15199	1.15199
ENSG00000123360	PDE1B	-0.221329	4.44464	-1.86022	0.068263	0.665042	-4.61298	PDE1B	12	Auto	Females	0.857775	-1.16581	1.16581
ENSG00000182923	CEP63	-0.180458	2.71282	-1.86019	0.0682673	0.665042	-4.61303	CEP63	3	Auto	Females	0.882423	-1.13324	1.13324
ENSG00000197622	CDC42SE1	0.268218	4.33741	1.86008	0.0682823	0.665042	-4.61321	CDC42SE1	1	Auto	Males	1.20432	1.20432	1.20432
ENSG00000146373	RNF217	-0.134352	1.41077	-1.85951	0.068365	0.665042	-4.61419	RNF217	6	Auto	Females	0.911079	-1.0976	1.0976
ENSG00000143543	JTB	0.144568	5.34346	1.85951	0.0683653	0.665042	-4.6142	JTB	1	Auto	Males	1.1054	1.1054	1.1054
ENSG00000180481	GLIPR1L2	-0.297392	1.25808	-1.85942	0.0683777	0.665042	-4.61434	GLIPR1L2	12	Auto	Females	0.813722	-1.22892	1.22892
ENSG00000142178	SIK1	0.347503	2.47337	1.85898	0.0684417	0.665278	-4.6151	SIK1	21	Auto	Males	1.27236	1.27236	1.27236
ENSG00000006118	TMEM132A	-0.331306	4.71707	-1.85807	0.0685726	0.666162	-4.61666	TMEM132A	11	Auto	Females	0.794817	-1.25815	1.25815
ENSG00000229152	ANKRD10-IT1	0.52411	1.04551	1.85775	0.0686185	0.666221	-4.6172	ANKRD10-IT1	13	Auto	Males	1.43805	1.43805	1.43805
ENSG00000154262	ABCA6	-0.459758	1.0038	-1.85632	0.0688263	0.667012	-4.61966	ABCA6	17	Auto	Females	0.727108	-1.37531	1.37531
ENSG00000198625	MDM4	0.407036	2.46178	1.85629	0.0688298	0.667012	-4.6197	MDM4	1	Auto	Males	1.32596	1.32596	1.32596
ENSG00000156304	SCAF4	-0.151465	3.04841	-1.85616	0.0688492	0.667012	-4.61993	SCAF4	21	Auto	Females	0.900336	-1.1107	1.1107
ENSG00000147162	OGT	0.316446	4.88924	1.85609	0.0688596	0.667012	-4.62005	OGT	X	X	Males	1.24526	1.24526	1.24526
ENSG00000124942	AHNAK	0.372746	4.23998	1.85536	0.0689646	0.667643	-4.62129	AHNAK	11	Auto	Males	1.29481	1.29481	1.29481
ENSG00000167625	ZNF526	-0.188028	1.62216	-1.85497	0.0690219	0.667811	-4.62196	ZNF526	19	Auto	Females	0.877805	-1.13921	1.13921
ENSG00000133401	PDZD2	0.307607	4.12499	1.85451	0.0690879	0.668063	-4.62274	PDZD2	5	Auto	Males	1.23765	1.23765	1.23765
ENSG00000187372	PCDHB13	0.245688	1.12293	1.85319	0.0692805	0.6684	-4.625	PCDHB13	5	Auto	Males	1.18566	1.18566	1.18566
ENSG00000089157	RPLP0	-0.295306	4.64271	-1.85299	0.0693097	0.6684	-4.62534	RPLP0	12	Auto	Females	0.814899	-1.22715	1.22715
ENSG00000055483	USP36	0.17173	2.34034	1.85263	0.0693627	0.6684	-4.62596	USP36	17	Auto	Males	1.12641	1.12641	1.12641
ENSG00000170417	TMEM182	-0.266381	1.15985	-1.85258	0.0693699	0.6684	-4.62604	TMEM182	2	Auto	Females	0.831403	-1.20279	1.20279
ENSG00000157326	DHRS4	-0.277122	1.50387	-1.85253	0.0693761	0.6684	-4.62612	DHRS4	14	Auto	Females	0.825236	-1.21177	1.21177
ENSG00000140548	ZNF710	0.285843	3.13033	1.85225	0.0694178	0.6684	-4.62661	ZNF710	15	Auto	Males	1.21912	1.21912	1.21912
ENSG00000163159	VPS72	-0.22941	3.51587	-1.852	0.0694544	0.6684	-4.62703	VPS72	1	Auto	Females	0.852984	-1.17236	1.17236
ENSG00000090776	EFNB1	-0.285566	1.7959	-1.85196	0.0694603	0.6684	-4.6271	EFNB1	X	X	Females	0.82042	-1.21889	1.21889
ENSG00000136045	PWP1	-0.150221	4.64993	-1.85149	0.0695283	0.6684	-4.6279	PWP1	12	Auto	Females	0.901112	-1.10974	1.10974
ENSG00000213574	LDHAP5	0.251974	3.75799	1.85139	0.0695439	0.6684	-4.62808	LDHAP5	10	Auto	Males	1.19084	1.19084	1.19084
ENSG00000257550	RP11-793H13.3	0.345589	2.40892	1.85126	0.0695625	0.6684	-4.6283		12	Auto	Males	1.27067	1.27067	1.27067
ENSG00000168575	SLC20A2	-0.187045	4.36247	-1.85061	0.069658	0.668523	-4.62941	SLC20A2	8	Auto	Females	0.878403	-1.13843	1.13843
ENSG00000138190	EXOC6	-0.250048	3.37169	-1.85055	0.0696657	0.668523	-4.6295	EXOC6	10	Auto	Females	0.840868	-1.18925	1.18925
ENSG00000177034	MTX3	0.407285	2.95677	1.85035	0.0696953	0.668523	-4.62984	MTX3	5	Auto	Males	1.32619	1.32619	1.32619
ENSG00000254360	AC006160.8	0.348518	2.48586	1.84946	0.0698254	0.669048	-4.63136		4	Auto	Males	1.27325	1.27325	1.27325
ENSG00000129009	ISLR	-0.524191	3.6571	-1.84921	0.0698628	0.669048	-4.63179	ISLR	15	Auto	Females	0.695349	-1.43813	1.43813
ENSG00000249971	RP11-256P1.1	0.242397	3.43357	1.84885	0.0699157	0.669048	-4.63241		5	Auto	Males	1.18296	1.18296	1.18296
ENSG00000255749	RP11-134N1.3	0.299599	2.55275	1.84882	0.0699205	0.669048	-4.63246	GNAI2P1	12	Auto	Males	1.2308	1.2308	1.2308
ENSG00000187939	DOC2B	0.429741	2.7464	1.84824	0.0700044	0.669048	-4.63343	DOC2B	HSCHR17_1_CTG1	Auto	Males	1.34699	1.34699	1.34699
ENSG00000164188	RANBP3L	0.763085	3.24798	1.84812	0.0700226	0.669048	-4.63365	RANBP3L	5	Auto	Males	1.69712	1.69712	1.69712
ENSG00000149136	SSRP1	-0.13482	4.32866	-1.84799	0.0700415	0.669048	-4.63386	SSRP1	11	Auto	Females	0.910783	-1.09796	1.09796
ENSG00000136160	EDNRB	0.785716	3.48969	1.8478	0.0700701	0.669048	-4.6342	EDNRB	13	Auto	Males	1.72395	1.72395	1.72395
ENSG00000253250	RP11-122A3.2	0.233885	6.35378	1.84727	0.0701483	0.66918	-4.6351		8	Auto	Males	1.176	1.176	1.176
ENSG00000161551	ZNF577	0.324621	1.42137	1.84716	0.070164	0.66918	-4.63528	ZNF577	19	Auto	Males	1.25234	1.25234	1.25234
ENSG00000038274	MAT2B	-0.174482	4.92337	-1.84688	0.0702046	0.669185	-4.63575	MAT2B	5	Auto	Females	0.886086	-1.12856	1.12856
ENSG00000125835	SNRPB	-0.232745	4.2185	-1.84648	0.0702649	0.669301	-4.63645	SNRPB	20	Auto	Females	0.851014	-1.17507	1.17507
ENSG00000168004	HRASLS5	-0.275931	2.08823	-1.84626	0.0702968	0.669301	-4.63682	HRASLS5	11	Auto	Females	0.825917	-1.21078	1.21078
ENSG00000179611	DGKZP1	0.154036	7.14348	1.84485	0.070505	0.669662	-4.63921	DGKZP1	13	Auto	Males	1.11268	1.11268	1.11268
ENSG00000099821	POLRMT	-0.170965	3.25795	-1.84478	0.0705159	0.669662	-4.63934	POLRMT	19	Auto	Females	0.888249	-1.12581	1.12581
ENSG00000174718	C12ORF35	0.176312	2.20399	1.84474	0.0705206	0.669662	-4.63939	KIAA1551	12	Auto	Males	1.12999	1.12999	1.12999
ENSG00000145242	EPHA5	-0.325338	3.9966	-1.84465	0.070535	0.669662	-4.63956	EPHA5	4	Auto	Females	0.798111	-1.25296	1.25296
ENSG00000187695	RP11-723O4.6	-0.217753	1.31209	-1.84396	0.0706361	0.669837	-4.64072		3	Auto	Females	0.859904	-1.16292	1.16292
ENSG00000157954	WIPI2	-0.151897	4.23431	-1.84372	0.0706718	0.669837	-4.64113	WIPI2	7	Auto	Females	0.900066	-1.11103	1.11103
ENSG00000214176	AC103810.1	0.370396	0.939512	1.84347	0.0707098	0.669837	-4.64156	PLEKHM1P	17	Auto	Males	1.29271	1.29271	1.29271
ENSG00000163811	WDR43	-0.174949	3.00105	-1.84335	0.0707265	0.669837	-4.64176	WDR43	2	Auto	Females	0.885799	-1.12892	1.12892
ENSG00000133858	ZFC3H1	0.2889	2.74002	1.84317	0.0707538	0.669837	-4.64207	ZFC3H1	12	Auto	Males	1.22171	1.22171	1.22171
ENSG00000116353	MECR	-0.219608	3.57125	-1.84245	0.0708608	0.670471	-4.6433	MECR	1	Auto	Females	0.858799	-1.16442	1.16442
ENSG00000146707	POMZP3	-0.235687	2.17713	-1.84154	0.0709962	0.670891	-4.64484	POMZP3	7	Auto	Females	0.84928	-1.17747	1.17747
ENSG00000257921	RP11-571M6.15	-0.224979	2.78615	-1.84125	0.0710396	0.670891	-4.64534		12	Auto	Females	0.855608	-1.16876	1.16876
ENSG00000228360	RP11-365F18.1	-0.327085	2.59532	-1.8411	0.0710607	0.670891	-4.64558		7	Auto	Females	0.797145	-1.25448	1.25448
ENSG00000146411	SLC2A12	0.305576	2.55407	1.84085	0.071099	0.670891	-4.64601	SLC2A12	6	Auto	Males	1.23591	1.23591	1.23591
ENSG00000075131	TIPIN	-0.240803	1.48484	-1.8408	0.0711059	0.670891	-4.64609	TIPIN	15	Auto	Females	0.846274	-1.18165	1.18165
ENSG00000166133	RPUSD2	-0.195102	2.30718	-1.83985	0.0712471	0.671844	-4.6477	RPUSD2	15	Auto	Females	0.873511	-1.14481	1.14481
ENSG00000127947	PTPN12	0.227488	3.57687	1.83861	0.0714323	0.673004	-4.6498	PTPN12	7	Auto	Males	1.17079	1.17079	1.17079
ENSG00000081818	PCDHB4	-0.364929	2.18733	-1.83849	0.0714506	0.673004	-4.65001	PCDHB4	5	Auto	Females	0.776507	-1.28782	1.28782
ENSG00000126247	CAPNS1	0.154833	7.65987	1.8374	0.0716137	0.674161	-4.65186	CAPNS1	19	Auto	Males	1.11329	1.11329	1.11329
ENSG00000143443	C1ORF56	0.232392	2.36632	1.83651	0.0717477	0.674354	-4.65337	C1orf56	1	Auto	Males	1.17478	1.17478	1.17478
ENSG00000177465	ACOT4	-0.252812	1.74774	-1.83622	0.0717908	0.674354	-4.65386	ACOT4	14	Auto	Females	0.839259	-1.19153	1.19153
ENSG00000066336	SPI1	0.262999	1.25987	1.83611	0.0718068	0.674354	-4.65404	SPI1	11	Auto	Males	1.19997	1.19997	1.19997
ENSG00000130522	JUND	0.188538	5.93718	1.83548	0.071902	0.674354	-4.65511	JUND	19	Auto	Males	1.13961	1.13961	1.13961
ENSG00000180370	PAK2	-0.188365	3.71872	-1.83536	0.0719196	0.674354	-4.65531	PAK2	3	Auto	Females	0.8776	-1.13947	1.13947
ENSG00000198081	ZFP161	-0.187297	2.86175	-1.83507	0.0719638	0.674354	-4.65581	ZBTB14	18	Auto	Females	0.878249	-1.13863	1.13863
ENSG00000237307	SRRM1P3	0.281919	2.09725	1.83492	0.0719863	0.674354	-4.65606	SRRM1P3	X	X	Males	1.21581	1.21581	1.21581
ENSG00000205560	CPT1B	0.375183	2.25925	1.83481	0.0720027	0.674354	-4.65625	CPT1B	22	Auto	Males	1.297	1.297	1.297
ENSG00000173480	ZNF417	0.298027	1.74169	1.83459	0.0720354	0.674354	-4.65661	ZNF417	19	Auto	Males	1.22946	1.22946	1.22946
ENSG00000188375	H3F3C	-0.4394	4.15087	-1.83377	0.0721594	0.674354	-4.65801	H3F3C	12	Auto	Females	0.737441	-1.35604	1.35604
ENSG00000079246	XRCC5	-0.160823	5.78118	-1.83351	0.072199	0.674354	-4.65845	XRCC5	2	Auto	Females	0.894514	-1.11792	1.11792
ENSG00000055211	C6ORF72	0.280351	3.71644	1.83331	0.0722286	0.674354	-4.65878	GINM1	6	Auto	Males	1.21449	1.21449	1.21449
ENSG00000167323	STIM1	-0.182811	4.59782	-1.83283	0.0723014	0.674354	-4.6596	STIM1	11	Auto	Females	0.880985	-1.13509	1.13509
ENSG00000204869	IGFL4	0.414301	1.03502	1.83236	0.0723726	0.674354	-4.66039	IGFL4	19	Auto	Males	1.33265	1.33265	1.33265
ENSG00000022267	FHL1	0.188141	5.64028	1.83236	0.0723729	0.674354	-4.6604	FHL1	X	X	Males	1.13929	1.13929	1.13929
ENSG00000242779	ZNF702P	-0.361423	2.05644	-1.83213	0.0724071	0.674354	-4.66078	ZNF702P	19	Auto	Females	0.778396	-1.28469	1.28469
ENSG00000108107	RPL28	-0.318813	4.56169	-1.83197	0.0724317	0.674354	-4.66105	RPL28	19	Auto	Females	0.801729	-1.2473	1.2473
ENSG00000181800	C10ORF31	0.415097	0.895193	1.83192	0.0724397	0.674354	-4.66114	CELF2-AS1	10	Auto	Males	1.33339	1.33339	1.33339
ENSG00000198799	LRIG2	0.261795	1.73686	1.83144	0.0725114	0.674354	-4.66194	LRIG2	1	Auto	Males	1.19897	1.19897	1.19897
ENSG00000178860	MSC	-0.360877	1.75606	-1.83132	0.0725305	0.674354	-4.66216	MSC	8	Auto	Females	0.778691	-1.28421	1.28421
ENSG00000106799	TGFBR1	0.213118	2.05124	1.83123	0.0725439	0.674354	-4.66231	TGFBR1	9	Auto	Males	1.15919	1.15919	1.15919
ENSG00000128309	MPST	-0.210728	1.5573	-1.83114	0.0725574	0.674354	-4.66246	MPST	22	Auto	Females	0.864101	-1.15727	1.15727
ENSG00000118680	MYL12B	0.252015	6.06507	1.83109	0.0725651	0.674354	-4.66254	MYL12B	18	Auto	Males	1.19087	1.19087	1.19087
ENSG00000237990	CNTN4-AS1	-0.284882	1.75947	-1.83084	0.0726023	0.674354	-4.66296	CNTN4-AS1	3	Auto	Females	0.820809	-1.21831	1.21831
ENSG00000154721	JAM2	0.253268	4.0946	1.83047	0.0726585	0.674502	-4.66358	JAM2	21	Auto	Males	1.1919	1.1919	1.1919
ENSG00000009413	REV3L	0.21537	2.60248	1.82992	0.0727422	0.674519	-4.66452	REV3L	6	Auto	Males	1.161	1.161	1.161
ENSG00000108424	KPNB1	0.160737	5.41339	1.82956	0.0727964	0.674519	-4.66512	KPNB1	17	Auto	Males	1.11786	1.11786	1.11786
ENSG00000075856	SART3	-0.135617	3.51083	-1.82922	0.0728482	0.674519	-4.66569	SART3	12	Auto	Females	0.910281	-1.09856	1.09856
ENSG00000187123	LYPD6	0.246677	2.46241	1.82909	0.0728689	0.674519	-4.66592	LYPD6	2	Auto	Males	1.18647	1.18647	1.18647
ENSG00000144369	FAM171B	0.344335	6.29365	1.8286	0.0729428	0.674519	-4.66674	FAM171B	2	Auto	Males	1.26957	1.26957	1.26957
ENSG00000198561	CTNND1	0.161676	4.44559	1.82857	0.0729476	0.674519	-4.6668	CTNND1	11	Auto	Males	1.11859	1.11859	1.11859
ENSG00000138115	CYP2C8	0.416998	0.996081	1.8281	0.0730192	0.674519	-4.66759	CYP2C8	10	Auto	Males	1.33515	1.33515	1.33515
ENSG00000175283	DOLK	-0.182416	2.63658	-1.82714	0.0731653	0.674519	-4.66921	DOLK	9	Auto	Females	0.881226	-1.13478	1.13478
ENSG00000128050	PAICS	0.13625	4.18305	1.8268	0.0732171	0.674519	-4.66978	PAICS	4	Auto	Males	1.09904	1.09904	1.09904
ENSG00000197785	ATAD3A	-0.162808	2.23514	-1.82677	0.0732217	0.674519	-4.66983	ATAD3A	1	Auto	Females	0.893285	-1.11946	1.11946
ENSG00000198585	NUDT16	-0.190882	4.55625	-1.8267	0.0732319	0.674519	-4.66994	NUDT16	3	Auto	Females	0.87607	-1.14146	1.14146
ENSG00000257846	RP11-597A11.3	-0.341732	2.5594	-1.82631	0.0732913	0.674519	-4.6706		14	Auto	Females	0.789093	-1.26728	1.26728
ENSG00000157890	MEGF11	0.249455	1.30971	1.82629	0.0732956	0.674519	-4.67065	MEGF11	15	Auto	Males	1.18876	1.18876	1.18876
ENSG00000154133	ROBO4	-0.223463	1.46464	-1.82615	0.073317	0.674519	-4.67088	ROBO4	11	Auto	Females	0.856507	-1.16753	1.16753
ENSG00000100393	EP300	0.193476	3.63273	1.82605	0.0733318	0.674519	-4.67105	EP300	22	Auto	Males	1.14352	1.14352	1.14352
ENSG00000161692	DBF4B	0.200073	1.42555	1.82595	0.0733463	0.674519	-4.67121	DBF4B	17	Auto	Males	1.14876	1.14876	1.14876
ENSG00000136826	KLF4	0.285957	1.24996	1.82506	0.0734824	0.674601	-4.6727	KLF4	9	Auto	Males	1.21922	1.21922	1.21922
ENSG00000118420	UBE2CBP	-0.229116	1.24893	-1.8248	0.0735223	0.674601	-4.67314	UBE3D	6	Auto	Females	0.853158	-1.17212	1.17212
ENSG00000120049	KCNIP2	0.305799	4.8453	1.82471	0.0735361	0.674601	-4.6733	KCNIP2	10	Auto	Males	1.2361	1.2361	1.2361
ENSG00000176248	ANAPC2	-0.145491	3.50299	-1.82463	0.0735488	0.674601	-4.67343	ANAPC2	9	Auto	Females	0.904071	-1.10611	1.10611
ENSG00000238041	RP11-59K5.1	-0.34099	2.09811	-1.82457	0.0735575	0.674601	-4.67353		11	Auto	Females	0.789499	-1.26663	1.26663
ENSG00000081760	AACS	-0.243216	3.58463	-1.82406	0.0736361	0.674601	-4.67439	AACS	12	Auto	Females	0.84486	-1.18363	1.18363
ENSG00000170633	RNF34	-0.125269	4.0179	-1.82405	0.0736376	0.674601	-4.67441	RNF34	12	Auto	Females	0.916833	-1.09071	1.09071
ENSG00000244097	RP11-411G7.1	-0.336996	3.54988	-1.82353	0.0737169	0.674754	-4.67528	RPS4XP17	17	Auto	Females	0.791688	-1.26312	1.26312
ENSG00000213064	SFT2D2	0.421008	1.4583	1.82342	0.073735	0.674754	-4.67548	SFT2D2	1	Auto	Males	1.33886	1.33886	1.33886
ENSG00000136197	C7ORF25	0.169921	3.17483	1.82188	0.0739712	0.675626	-4.67806	C7orf25	7	Auto	Males	1.125	1.125	1.125
ENSG00000126749	EMG1	-0.189948	3.05209	-1.82179	0.0739855	0.675626	-4.67822	EMG1	12	Auto	Females	0.876637	-1.14072	1.14072
ENSG00000175581	MRPL48	-0.226484	2.91162	-1.82152	0.0740265	0.675626	-4.67867	MRPL48	11	Auto	Females	0.854716	-1.16998	1.16998
ENSG00000115956	PLEK	0.283822	1.0722	1.82118	0.0740798	0.675626	-4.67925	PLEK	2	Auto	Males	1.21742	1.21742	1.21742
ENSG00000233080	CTA-714B7.5	0.379102	1.63723	1.82103	0.0741022	0.675626	-4.67949		22	Auto	Males	1.30053	1.30053	1.30053
ENSG00000057935	MTA3	-0.217571	4.38847	-1.82091	0.0741207	0.675626	-4.6797	MTA3	2	Auto	Females	0.860012	-1.16277	1.16277
ENSG00000060642	PIGV	0.22423	2.41357	1.82081	0.0741362	0.675626	-4.67986	PIGV	1	Auto	Males	1.16815	1.16815	1.16815
ENSG00000109171	SLAIN2	-0.170043	2.66064	-1.8207	0.0741536	0.675626	-4.68005	SLAIN2	4	Auto	Females	0.888816	-1.12509	1.12509
ENSG00000186432	KPNA4	-0.177573	4.35812	-1.82005	0.0742532	0.675784	-4.68114	KPNA4	3	Auto	Females	0.884189	-1.13098	1.13098
ENSG00000164086	DUSP7	0.189637	3.79892	1.81986	0.0742821	0.675784	-4.68145	DUSP7	3	Auto	Males	1.14048	1.14048	1.14048
ENSG00000072121	ZFYVE26	0.150196	1.9477	1.81959	0.0743241	0.675784	-4.68191	ZFYVE26	14	Auto	Males	1.10972	1.10972	1.10972
ENSG00000188451	SRP72P2	-0.23864	2.75598	-1.81954	0.0743326	0.675784	-4.682	SRP72P2	6	Auto	Females	0.847544	-1.17988	1.17988
ENSG00000125356	NDUFA1	0.235339	6.16545	1.81875	0.074455	0.675947	-4.68333	NDUFA1	X	X	Males	1.17718	1.17718	1.17718
ENSG00000211574	MIR770	0.545924	1.08845	1.81867	0.0744669	0.675947	-4.68346	MIR770	14	Auto	Males	1.45996	1.45996	1.45996
ENSG00000166770	AC004696.1	0.245019	4.88879	1.81864	0.0744718	0.675947	-4.68351	ZNF667-AS1	19	Auto	Males	1.18511	1.18511	1.18511
ENSG00000258525	RP11-829H16.3	-0.437643	1.49919	-1.81801	0.0745693	0.676464	-4.68457		14	Auto	Females	0.73834	-1.35439	1.35439
ENSG00000138138	ATAD1	-0.151107	4.90809	-1.81721	0.0746929	0.676639	-4.68591	ATAD1	10	Auto	Females	0.900559	-1.11042	1.11042
ENSG00000257923	CUX1	-0.225911	3.37599	-1.81692	0.0747389	0.676639	-4.6864	CUX1	7	Auto	Females	0.855055	-1.16952	1.16952
ENSG00000076641	PAG1	0.29684	1.76256	1.81646	0.0748094	0.676639	-4.68717	PAG1	8	Auto	Males	1.22845	1.22845	1.22845
ENSG00000166111	SVOP	-0.209217	6.12315	-1.81643	0.0748148	0.676639	-4.68722	SVOP	12	Auto	Females	0.865007	-1.15606	1.15606
ENSG00000106244	PDAP1	-0.165114	4.24186	-1.81625	0.0748433	0.676639	-4.68753	PDAP1	7	Auto	Females	0.891858	-1.12125	1.12125
ENSG00000113296	THBS4	0.285449	2.99752	1.81528	0.0749936	0.676639	-4.68915	THBS4	5	Auto	Males	1.21879	1.21879	1.21879
ENSG00000197629	MPEG1	0.287865	1.11842	1.81503	0.0750322	0.676639	-4.68957	MPEG1	11	Auto	Males	1.22083	1.22083	1.22083
ENSG00000100580	TMED8	0.195649	3.94294	1.81409	0.0751784	0.676639	-4.69114	TMED8	14	Auto	Males	1.14524	1.14524	1.14524
ENSG00000233006	AC034220.3	0.254277	1.55886	1.814	0.0751927	0.676639	-4.69129		5	Auto	Males	1.19274	1.19274	1.19274
ENSG00000093183	SEC22C	-0.127016	3.70934	-1.81379	0.0752261	0.676639	-4.69165	SEC22C	3	Auto	Females	0.915723	-1.09203	1.09203
ENSG00000103018	CYB5B	-0.20225	4.82195	-1.81369	0.0752416	0.676639	-4.69182	CYB5B	16	Auto	Females	0.869194	-1.15049	1.15049
ENSG00000144677	CTDSPL	0.14659	3.0794	1.81274	0.0753901	0.676639	-4.69341	CTDSPL	3	Auto	Males	1.10695	1.10695	1.10695
ENSG00000121957	GPSM2	0.369279	3.62005	1.8121	0.0754895	0.676639	-4.69447	GPSM2	1	Auto	Males	1.29171	1.29171	1.29171
ENSG00000235363	SNRPGP10	-0.362044	1.24633	-1.81177	0.0755425	0.676639	-4.69504	SNRPGP10	1	Auto	Females	0.778061	-1.28525	1.28525
ENSG00000196247	ZNF107	0.193506	1.26564	1.81158	0.0755714	0.676639	-4.69535	ZNF107	7	Auto	Males	1.14354	1.14354	1.14354
ENSG00000132688	NES	-0.310507	2.79684	-1.81155	0.0755762	0.676639	-4.6954	NES	1	Auto	Females	0.806358	-1.24014	1.24014
ENSG00000218483	RP11-554D15.2	0.31893	1.45151	1.81129	0.0756169	0.676639	-4.69583		6	Auto	Males	1.24741	1.24741	1.24741
ENSG00000117461	PIK3R3	-0.269992	3.4903	-1.81119	0.0756325	0.676639	-4.696	PIK3R3	1	Auto	Females	0.829324	-1.2058	1.2058
ENSG00000198728	LDB1	0.223621	4.60365	1.81099	0.0756639	0.676639	-4.69633	LDB1	10	Auto	Males	1.16766	1.16766	1.16766
ENSG00000186088	PION	0.2217	1.63411	1.81036	0.0757634	0.676639	-4.69739	GSAP	7	Auto	Males	1.16611	1.16611	1.16611
ENSG00000110696	C11ORF58	-0.17036	3.98909	-1.81023	0.0757841	0.676639	-4.69761	C11orf58	11	Auto	Females	0.888621	-1.12534	1.12534
ENSG00000244625	CTA-211A9.5	0.533665	2.18938	1.81018	0.075792	0.676639	-4.6977		22	Auto	Males	1.4476	1.4476	1.4476
ENSG00000101751	POLI	0.211664	2.73049	1.80951	0.0758966	0.676639	-4.69881	POLI	18	Auto	Males	1.15802	1.15802	1.15802
ENSG00000230715	RP11-274B21.4	0.385488	0.935781	1.80946	0.0759049	0.676639	-4.6989		7	Auto	Males	1.3063	1.3063	1.3063
ENSG00000073578	SDHA	-0.24708	4.78921	-1.80919	0.0759464	0.676639	-4.69934	SDHA	5	Auto	Females	0.8426	-1.1868	1.1868
ENSG00000128016	ZFP36	0.693695	2.2693	1.80917	0.0759505	0.676639	-4.69938	ZFP36	19	Auto	Males	1.61742	1.61742	1.61742
ENSG00000163220	S100A9	0.43072	0.949231	1.80901	0.0759754	0.676639	-4.69965	S100A9	1	Auto	Males	1.34791	1.34791	1.34791
ENSG00000186814	ZSCAN30	0.253277	2.43331	1.80894	0.0759867	0.676639	-4.69977	ZSCAN30	18	Auto	Males	1.19191	1.19191	1.19191
ENSG00000127952	STYXL1	0.227298	2.86194	1.80869	0.0760263	0.676639	-4.70019	STYXL1	7	Auto	Males	1.17064	1.17064	1.17064
ENSG00000067533	RRP15	-0.179119	2.11683	-1.80859	0.0760418	0.676639	-4.70035	RRP15	1	Auto	Females	0.883242	-1.13219	1.13219
ENSG00000198746	GPATCH3	-0.187083	2.76313	-1.80859	0.0760422	0.676639	-4.70036	GPATCH3	1	Auto	Females	0.87838	-1.13846	1.13846
ENSG00000154743	TSEN2	-0.152338	1.9469	-1.80844	0.0760648	0.676639	-4.7006	TSEN2	3	Auto	Females	0.899791	-1.11137	1.11137
ENSG00000069956	MAPK6	-0.189115	4.78346	-1.80839	0.0760734	0.676639	-4.70069	MAPK6	15	Auto	Females	0.877144	-1.14006	1.14006
ENSG00000121680	PEX16	-0.162229	3.50133	-1.80835	0.0760801	0.676639	-4.70076	PEX16	11	Auto	Females	0.893643	-1.11901	1.11901
ENSG00000143797	MBOAT2	0.227512	4.11079	1.80831	0.076086	0.676639	-4.70082	MBOAT2	2	Auto	Males	1.17081	1.17081	1.17081
ENSG00000163629	PTPN13	0.226688	2.82335	1.80695	0.0762999	0.678074	-4.70308	PTPN13	4	Auto	Males	1.17015	1.17015	1.17015
ENSG00000213540	RP11-486G15.1	-0.283807	1.45866	-1.80631	0.0764017	0.678074	-4.70416		1	Auto	Females	0.821421	-1.2174	1.2174
ENSG00000196498	NCOR2	-0.154241	4.48886	-1.80629	0.0764055	0.678074	-4.7042	NCOR2	12	Auto	Females	0.898605	-1.11284	1.11284
ENSG00000183723	CMTM4	0.143618	5.34613	1.80618	0.0764227	0.678074	-4.70438	CMTM4	16	Auto	Males	1.10467	1.10467	1.10467
ENSG00000068745	IP6K2	-0.150221	3.70595	-1.80583	0.0764774	0.678074	-4.70496	IP6K2	3	Auto	Females	0.901112	-1.10974	1.10974
ENSG00000198853	RUSC2	-0.133107	5.51936	-1.80556	0.0765196	0.678074	-4.7054	RUSC2	9	Auto	Females	0.911866	-1.09665	1.09665
ENSG00000213514	RP11-428P16.2	0.18159	1.22697	1.80511	0.0765915	0.678074	-4.70616		10	Auto	Males	1.13413	1.13413	1.13413
ENSG00000168484	SFTPC	-0.218874	1.20953	-1.80507	0.0765984	0.678074	-4.70623	SFTPC	8	Auto	Females	0.859236	-1.16382	1.16382
ENSG00000129197	RPAIN	0.213153	3.96597	1.80498	0.0766124	0.678074	-4.70638	RPAIN	17	Auto	Males	1.15922	1.15922	1.15922
ENSG00000130309	GLT25D1	0.177732	3.32727	1.80464	0.0766665	0.678195	-4.70695	COLGALT1	19	Auto	Males	1.1311	1.1311	1.1311
ENSG00000141560	FN3KRP	-0.146642	4.79849	-1.80407	0.0767561	0.678507	-4.70789	FN3KRP	17	Auto	Females	0.90335	-1.10699	1.10699
ENSG00000239569	RP11-325F22.4	0.304086	1.12619	1.8039	0.076783	0.678507	-4.70817		7	Auto	Males	1.23464	1.23464	1.23464
ENSG00000249240	AC069368.3	0.418166	1.68166	1.80353	0.0768423	0.678672	-4.70879		15	Auto	Males	1.33623	1.33623	1.33623
ENSG00000132424	PNISR	0.525865	3.98193	1.80278	0.0769621	0.679072	-4.71005	PNISR	6	Auto	Males	1.4398	1.4398	1.4398
ENSG00000250761	RP11-711G10.1	-0.297747	1.7813	-1.80246	0.0770132	0.679072	-4.71058		5	Auto	Females	0.813522	-1.22922	1.22922
ENSG00000245680	ZNF585B	0.194797	1.71912	1.80228	0.0770407	0.679072	-4.71087	ZNF585B	19	Auto	Males	1.14456	1.14456	1.14456
ENSG00000163815	CLEC3B	-0.271885	3.61915	-1.80223	0.07705	0.679072	-4.71097	CLEC3B	3	Auto	Females	0.828237	-1.20738	1.20738
ENSG00000198618	PPIAP22	0.230676	6.86891	1.80183	0.0771131	0.67927	-4.71163	PPIAP22	21	Auto	Males	1.17338	1.17338	1.17338
ENSG00000147383	NSDHL	-0.186231	3.69336	-1.80145	0.0771741	0.679449	-4.71227	NSDHL	X	X	Females	0.878899	-1.13779	1.13779
ENSG00000185900	SGK196	0.460306	2.51721	1.80093	0.0772569	0.67982	-4.71313		8	Auto	Males	1.37583	1.37583	1.37583
ENSG00000143549	TPM3	-0.255556	5.0847	-1.80063	0.0773053	0.679888	-4.71363	TPM3	1	Auto	Females	0.837664	-1.1938	1.1938
ENSG00000219392	RP1-265C24.5	-0.405132	1.15151	-1.80018	0.0773766	0.680157	-4.71438		6	Auto	Females	0.755167	-1.32421	1.32421
ENSG00000114098	ARMC8	-0.194351	3.71033	-1.79909	0.0775512	0.680978	-4.71619	ARMC8	3	Auto	Females	0.873966	-1.14421	1.14421
ENSG00000166275	C10ORF32	-0.250489	4.04488	-1.79909	0.0775514	0.680978	-4.71619	C10orf32	10	Auto	Females	0.840612	-1.18961	1.18961
ENSG00000253346	CTD-3107M8.1	-0.349725	0.943448	-1.79821	0.0776918	0.681852	-4.71765		8	Auto	Females	0.784734	-1.27432	1.27432
ENSG00000153904	DDAH1	0.307869	5.77184	1.7967	0.0779341	0.68206	-4.72016	DDAH1	1	Auto	Males	1.23788	1.23788	1.23788
ENSG00000167394	ZNF668	-0.196639	2.04625	-1.79656	0.0779566	0.68206	-4.72039	ZNF668	16	Auto	Females	0.872581	-1.14603	1.14603
ENSG00000166402	TUB	0.179908	5.1979	1.79655	0.077959	0.68206	-4.72041	TUB	11	Auto	Males	1.13281	1.13281	1.13281
ENSG00000135316	SYNCRIP	-0.158611	4.27175	-1.79645	0.0779754	0.68206	-4.72058	SYNCRIP	6	Auto	Females	0.895887	-1.11621	1.11621
ENSG00000184708	EIF4ENIF1	-0.113625	3.88981	-1.79635	0.0779916	0.68206	-4.72075	EIF4ENIF1	22	Auto	Females	0.924263	-1.08194	1.08194
ENSG00000111731	KIAA0528	0.270407	4.17311	1.79634	0.0779932	0.68206	-4.72077	C2CD5	12	Auto	Males	1.20615	1.20615	1.20615
ENSG00000002587	HS3ST1	-0.353109	1.58856	-1.79603	0.0780431	0.68206	-4.72128	HS3ST1	4	Auto	Females	0.782895	-1.27731	1.27731
ENSG00000168517	HEXIM2	-0.229892	2.28432	-1.796	0.078047	0.68206	-4.72132	HEXIM2	17	Auto	Females	0.852699	-1.17275	1.17275
ENSG00000123983	ACSL3	-0.161489	5.59211	-1.79578	0.0780826	0.68206	-4.72169	ACSL3	2	Auto	Females	0.894102	-1.11844	1.11844
ENSG00000256500	RP11-73M18.2	-0.148672	7.48455	-1.79529	0.0781622	0.682399	-4.72251		14	Auto	Females	0.90208	-1.10855	1.10855
ENSG00000177225	PDDC1	0.223463	3.92819	1.79475	0.0782485	0.682796	-4.7234	PDDC1	11	Auto	Males	1.16753	1.16753	1.16753
ENSG00000136928	GABBR2	0.226714	6.54692	1.79422	0.078335	0.683194	-4.72429	GABBR2	9	Auto	Males	1.17017	1.17017	1.17017
ENSG00000107890	ANKRD26	0.18312	2.3649	1.79393	0.0783813	0.683242	-4.72476	ANKRD26	10	Auto	Males	1.13534	1.13534	1.13534
ENSG00000235351	AC114730.11	0.288906	1.45288	1.79329	0.0784856	0.683794	-4.72583		2	Auto	Males	1.22171	1.22171	1.22171
ENSG00000161513	FDXR	-0.202021	1.6916	-1.79295	0.0785395	0.683907	-4.72638	FDXR	17	Auto	Females	0.869332	-1.15031	1.15031
ENSG00000147421	HMBOX1	0.319762	2.27647	1.7925	0.0786127	0.684145	-4.72713	HMBOX1	8	Auto	Males	1.24812	1.24812	1.24812
ENSG00000133627	ACTR3B	-0.280026	4.06847	-1.79215	0.0786699	0.684145	-4.72772	ACTR3B	7	Auto	Females	0.823576	-1.21422	1.21422
ENSG00000139899	CBLN3	-0.32732	1.15798	-1.79154	0.078769	0.684145	-4.72873	CBLN3	14	Auto	Females	0.797015	-1.25468	1.25468
ENSG00000091164	TXNL1	-0.158127	4.79495	-1.79145	0.0787834	0.684145	-4.72888	TXNL1	18	Auto	Females	0.896188	-1.11584	1.11584
ENSG00000111783	RFX4	0.411031	1.75312	1.79144	0.0787842	0.684145	-4.72889	RFX4	12	Auto	Males	1.32964	1.32964	1.32964
ENSG00000214309	MBLAC1	-0.187814	1.98364	-1.79127	0.0788123	0.684145	-4.72917	MBLAC1	7	Auto	Females	0.877935	-1.13904	1.13904
ENSG00000117143	UAP1	-0.163892	3.89126	-1.79032	0.0789661	0.684738	-4.73074	UAP1	1	Auto	Females	0.892614	-1.12031	1.12031
ENSG00000240286	MEAF6P1	-0.264709	2.48254	-1.79015	0.0789943	0.684738	-4.73103	MEAF6P1	2	Auto	Females	0.832367	-1.20139	1.20139
ENSG00000139343	SNRPF	-0.32345	2.82417	-1.79009	0.0790035	0.684738	-4.73112	SNRPF	12	Auto	Females	0.799156	-1.25132	1.25132
ENSG00000151135	C12ORF23	0.194218	3.68996	1.78915	0.0791564	0.684813	-4.73268	C12orf23	12	Auto	Males	1.1441	1.1441	1.1441
ENSG00000242028	C15ORF63	-0.29547	2.97555	-1.78879	0.0792165	0.684813	-4.73329	HYPK	15	Auto	Females	0.814807	-1.22728	1.22728
ENSG00000158526	TSR2	-0.184424	5.93467	-1.78827	0.0793002	0.684813	-4.73414	TSR2	X	X	Females	0.880001	-1.13636	1.13636
ENSG00000185238	PRMT3	0.186646	2.08569	1.78815	0.0793195	0.684813	-4.73433	PRMT3	11	Auto	Males	1.13811	1.13811	1.13811
ENSG00000127152	BCL11B	0.561697	1.51155	1.78814	0.0793218	0.684813	-4.73436	BCL11B	14	Auto	Males	1.476	1.476	1.476
ENSG00000162599	NFIA	0.335449	3.3014	1.7881	0.0793281	0.684813	-4.73442	NFIA	1	Auto	Males	1.26177	1.26177	1.26177
ENSG00000011083	SLC6A7	0.209728	5.15695	1.78809	0.0793293	0.684813	-4.73443	SLC6A7	5	Auto	Males	1.15647	1.15647	1.15647
ENSG00000227500	SCAMP4	-0.225829	3.11369	-1.78803	0.0793398	0.684813	-4.73454	SCAMP4	19	Auto	Females	0.855104	-1.16945	1.16945
ENSG00000127990	SGCE	0.184458	4.38818	1.7871	0.0794914	0.685767	-4.73607	SGCE	7	Auto	Males	1.13639	1.13639	1.13639
ENSG00000129993	CBFA2T3	-0.230569	2.40772	-1.78634	0.0796157	0.686128	-4.73733	CBFA2T3	16	Auto	Females	0.852299	-1.1733	1.1733
ENSG00000119812	FAM98A	-0.155697	4.70272	-1.78624	0.079633	0.686128	-4.7375	FAM98A	2	Auto	Females	0.897699	-1.11396	1.11396
ENSG00000185187	SIGIRR	-0.218759	1.87877	-1.78603	0.0796673	0.686128	-4.73785	SIGIRR	11	Auto	Females	0.859304	-1.16373	1.16373
ENSG00000120509	PDZD11	0.167669	4.23183	1.78532	0.0797838	0.686128	-4.73902	PDZD11	X	X	Males	1.12324	1.12324	1.12324
ENSG00000165434	PGM2L1	-0.27709	5.85628	-1.78501	0.0798347	0.686128	-4.73954	PGM2L1	11	Auto	Females	0.825254	-1.21175	1.21175
ENSG00000152910	CNTNAP4	-0.365933	4.83157	-1.78476	0.0798747	0.686128	-4.73994	CNTNAP4	16	Auto	Females	0.775967	-1.28872	1.28872
ENSG00000166136	NDUFB8	-0.206979	6.24985	-1.78422	0.0799642	0.686128	-4.74084	NDUFB8	10	Auto	Females	0.866349	-1.15427	1.15427
ENSG00000172500	FIBP	-0.161173	4.96901	-1.78413	0.0799781	0.686128	-4.74098	FIBP	11	Auto	Females	0.894298	-1.1182	1.1182
ENSG00000179818	PCBP1-AS1	-0.211671	3.06288	-1.78281	0.0801953	0.686128	-4.74316	PCBP1-AS1	2	Auto	Females	0.863536	-1.15803	1.15803
ENSG00000134352	IL6ST	0.241959	5.34263	1.7825	0.080247	0.686128	-4.74367	IL6ST	5	Auto	Males	1.1826	1.1826	1.1826
ENSG00000170634	ACYP2	-0.26786	4.59838	-1.78247	0.0802515	0.686128	-4.74372	ACYP2	2	Auto	Females	0.830551	-1.20402	1.20402
ENSG00000150527	CTAGE5	-0.184721	1.7885	-1.7824	0.0802629	0.686128	-4.74383	CTAGE5	14	Auto	Females	0.879819	-1.1366	1.1366
ENSG00000236674	AL049636.1	-0.306413	1.60082	-1.78231	0.0802782	0.686128	-4.74399		1	Auto	Females	0.80865	-1.23663	1.23663
ENSG00000240356	RPL23AP7	-0.300438	1.03274	-1.78181	0.0803616	0.686128	-4.74482	RPL23AP7	2	Auto	Females	0.812006	-1.23152	1.23152
ENSG00000174951	FUT1	-0.250572	1.7902	-1.78131	0.0804431	0.686128	-4.74563	FUT1	19	Auto	Females	0.840563	-1.18968	1.18968
ENSG00000128951	DUT	-0.259421	3.63226	-1.78123	0.080457	0.686128	-4.74577	DUT	15	Auto	Females	0.835423	-1.197	1.197
ENSG00000186501	TMEM222	-0.170953	3.80562	-1.78086	0.0805182	0.686128	-4.74638	TMEM222	1	Auto	Females	0.888256	-1.1258	1.1258
ENSG00000258925	RP11-152L20.2	-0.337435	1.18114	-1.78061	0.0805588	0.686128	-4.74679	NPM1P5	15	Auto	Females	0.791447	-1.26351	1.26351
ENSG00000129244	ATP1B2	0.699538	6.34735	1.78034	0.0806035	0.686128	-4.74723	ATP1B2	17	Auto	Males	1.62398	1.62398	1.62398
ENSG00000233662	CALM2P4	-0.268478	5.17611	-1.78026	0.0806172	0.686128	-4.74737	CALM2P4	13	Auto	Females	0.830195	-1.20454	1.20454
ENSG00000170471	RALGAPB	-0.144399	4.04769	-1.78023	0.0806227	0.686128	-4.74743	RALGAPB	20	Auto	Females	0.904756	-1.10527	1.10527
ENSG00000142655	PEX14	-0.160081	3.64215	-1.78017	0.0806319	0.686128	-4.74752	PEX14	1	Auto	Females	0.894975	-1.11735	1.11735
ENSG00000062038	CDH3	-0.255304	1.10774	-1.77992	0.0806731	0.686128	-4.74793	CDH3	16	Auto	Females	0.837811	-1.19359	1.19359
ENSG00000068078	FGFR3	0.683968	4.22501	1.77968	0.0807124	0.686128	-4.74832	FGFR3	4	Auto	Males	1.60655	1.60655	1.60655
ENSG00000157259	GATAD1	0.266608	2.96082	1.7787	0.0808757	0.686128	-4.74994	GATAD1	7	Auto	Males	1.20298	1.20298	1.20298
ENSG00000258956	RP11-442G21.1	-0.26657	4.11355	-1.77868	0.0808784	0.686128	-4.74997	COX4I1P1	14	Auto	Females	0.831294	-1.20294	1.20294
ENSG00000175467	SART1	-0.217681	3.78743	-1.77757	0.081063	0.686128	-4.7518	SART1	11	Auto	Females	0.859946	-1.16286	1.16286
ENSG00000138757	G3BP2	-0.216536	6.31198	-1.77756	0.0810655	0.686128	-4.75182	G3BP2	4	Auto	Females	0.860629	-1.16194	1.16194
ENSG00000125901	MRPS26	0.204165	4.93264	1.77737	0.0810972	0.686128	-4.75214	MRPS26	20	Auto	Males	1.15202	1.15202	1.15202
ENSG00000150990	DHX37	-0.155102	2.06148	-1.7771	0.0811416	0.686128	-4.75258	DHX37	12	Auto	Females	0.898069	-1.1135	1.1135
ENSG00000181585	TMIE	-0.247553	2.26841	-1.77705	0.0811503	0.686128	-4.75266	TMIE	3	Auto	Females	0.842324	-1.18719	1.18719
ENSG00000185420	SMYD3	-0.293376	3.06631	-1.77681	0.0811902	0.686128	-4.75306	SMYD3	1	Auto	Females	0.81599	-1.2255	1.2255
ENSG00000176788	BASP1	0.230668	7.77922	1.77671	0.081206	0.686128	-4.75321	BASP1	5	Auto	Males	1.17338	1.17338	1.17338
ENSG00000132975	GPR12	-0.203752	3.21055	-1.77658	0.0812273	0.686128	-4.75342	GPR12	13	Auto	Females	0.86829	-1.15169	1.15169
ENSG00000215695	RSC1A1	0.309407	2.74551	1.77608	0.0813114	0.686128	-4.75425	RSC1A1	1	Auto	Males	1.2392	1.2392	1.2392
ENSG00000011485	PPP5C	-0.193466	4.00801	-1.77538	0.0814286	0.686128	-4.75541	PPP5C	19	Auto	Females	0.874502	-1.14351	1.14351
ENSG00000152778	IFIT5	-0.161005	3.50519	-1.77532	0.0814373	0.686128	-4.75549	IFIT5	10	Auto	Females	0.894402	-1.11807	1.11807
ENSG00000100299	ARSA	0.23413	3.152	1.77527	0.081447	0.686128	-4.75559	ARSA	22	Auto	Males	1.1762	1.1762	1.1762
ENSG00000237238	RP11-236F9.4	-0.299145	1.49355	-1.77512	0.0814715	0.686128	-4.75583		9	Auto	Females	0.812734	-1.23042	1.23042
ENSG00000249955	RP11-6E9.4	0.370471	1.36621	1.7747	0.0815408	0.686128	-4.75651		4	Auto	Males	1.29277	1.29277	1.29277
ENSG00000179119	SPTY2D1	-0.177208	2.27513	-1.77454	0.0815687	0.686128	-4.75679	SPTY2D1	11	Auto	Females	0.884413	-1.13069	1.13069
ENSG00000162757	C1ORF74	-0.247477	1.68347	-1.77443	0.0815866	0.686128	-4.75696	C1orf74	1	Auto	Females	0.842368	-1.18713	1.18713
ENSG00000128272	ATF4	0.296422	5.84585	1.77434	0.0816021	0.686128	-4.75712	ATF4	22	Auto	Males	1.22809	1.22809	1.22809
ENSG00000144741	SLC25A26	0.213271	3.56217	1.77418	0.0816276	0.686128	-4.75737	SLC25A26	3	Auto	Males	1.15931	1.15931	1.15931
ENSG00000152683	SLC30A6	-0.166232	2.47643	-1.77414	0.0816358	0.686128	-4.75745	SLC30A6	2	Auto	Females	0.891167	-1.12212	1.12212
ENSG00000122557	HERPUD2	0.192597	3.49661	1.77397	0.081664	0.686128	-4.75772	HERPUD2	7	Auto	Males	1.14282	1.14282	1.14282
ENSG00000232858	RPL34P27	0.325712	3.14989	1.77395	0.0816668	0.686128	-4.75775	RPL34P27	13	Auto	Males	1.25328	1.25328	1.25328
ENSG00000149257	SERPINH1	-0.213078	1.64994	-1.77393	0.0816702	0.686128	-4.75778	SERPINH1	11	Auto	Females	0.862695	-1.15916	1.15916
ENSG00000142235	LMTK3	-0.18849	4.50879	-1.77387	0.0816803	0.686128	-4.75788	LMTK3	19	Auto	Females	0.877524	-1.13957	1.13957
ENSG00000136986	DERL1	-0.195807	3.42553	-1.77372	0.081705	0.686128	-4.75813	DERL1	8	Auto	Females	0.873084	-1.14536	1.14536
ENSG00000100106	TRIOBP	-0.172447	1.34438	-1.77351	0.0817405	0.686128	-4.75848	TRIOBP	22	Auto	Females	0.887336	-1.12697	1.12697
ENSG00000221990	C5ORF55	-0.220731	1.58684	-1.7731	0.0818085	0.686128	-4.75914	C5orf55	5	Auto	Females	0.858131	-1.16532	1.16532
ENSG00000231416	RP11-422P24.9	0.362771	4.38311	1.77307	0.0818136	0.686128	-4.75919		1	Auto	Males	1.28589	1.28589	1.28589
ENSG00000183397	C19ORF71	0.251732	1.28567	1.77297	0.0818314	0.686128	-4.75937	C19orf71	19	Auto	Males	1.19064	1.19064	1.19064
ENSG00000149582	TMEM25	-0.187892	4.06593	-1.77257	0.081898	0.686217	-4.76002	TMEM25	11	Auto	Females	0.877887	-1.1391	1.1391
ENSG00000178105	DDX10	-0.246418	2.59726	-1.77241	0.0819241	0.686217	-4.76027	DDX10	11	Auto	Females	0.842987	-1.18626	1.18626
ENSG00000116675	DNAJC6	-0.211128	6.86339	-1.77191	0.082008	0.686575	-4.7611	DNAJC6	1	Auto	Females	0.863862	-1.15759	1.15759
ENSG00000256950	RP11-87C12.2	-0.247669	3.17591	-1.77164	0.082054	0.686617	-4.76155		12	Auto	Females	0.842256	-1.18729	1.18729
ENSG00000166250	CLMP	-0.461317	1.40842	-1.77091	0.0821765	0.686714	-4.76274	CLMP	11	Auto	Females	0.726323	-1.3768	1.3768
ENSG00000079739	PGM1	0.208339	4.25892	1.77062	0.0822251	0.686714	-4.76322	PGM1	1	Auto	Males	1.15536	1.15536	1.15536
ENSG00000138606	SHF	-0.268286	2.4924	-1.77062	0.082226	0.686714	-4.76322	SHF	15	Auto	Females	0.830306	-1.20438	1.20438
ENSG00000156697	UTP14A	-0.167137	2.02215	-1.77059	0.0822299	0.686714	-4.76326	UTP14A	X	X	Females	0.890608	-1.12283	1.12283
ENSG00000258813	RP11-109N23.4	0.231977	1.15981	1.77004	0.0823229	0.686764	-4.76417		14	Auto	Males	1.17444	1.17444	1.17444
ENSG00000258890	CEP95	0.404846	2.5167	1.76986	0.0823527	0.686764	-4.76446	CEP95	17	Auto	Males	1.32395	1.32395	1.32395
ENSG00000157450	RNF111	-0.196472	3.71155	-1.76983	0.0823591	0.686764	-4.76452	RNF111	15	Auto	Females	0.872682	-1.14589	1.14589
ENSG00000075035	WSCD2	-0.203633	3.62953	-1.76906	0.0824879	0.687	-4.76577	WSCD2	12	Auto	Females	0.868361	-1.15159	1.15159
ENSG00000153291	SLC25A27	0.214772	4.83718	1.76903	0.082493	0.687	-4.76582	SLC25A27	6	Auto	Males	1.16052	1.16052	1.16052
ENSG00000204564	C6ORF136	0.214056	4.28849	1.76885	0.0825236	0.687	-4.76612	C6orf136	6	Auto	Males	1.15994	1.15994	1.15994
ENSG00000245937	CTC-228N24.3	-0.229023	2.90544	-1.76867	0.0825544	0.687	-4.76642		5	Auto	Females	0.853213	-1.17204	1.17204
ENSG00000250619	CTD-2215L10.1	0.367033	1.47239	1.76844	0.0825928	0.687	-4.76679		5	Auto	Males	1.2897	1.2897	1.2897
ENSG00000204977	TRIM13	-0.165157	2.634	-1.76817	0.0826381	0.687034	-4.76723	TRIM13	13	Auto	Females	0.891831	-1.12129	1.12129
ENSG00000188933	AC022596.1	0.485598	1.41231	1.76781	0.0826986	0.687196	-4.76782	USP32P1	17	Auto	Males	1.40017	1.40017	1.40017
ENSG00000234224	TMEM229A	0.3219	1.90175	1.76748	0.0827554	0.687326	-4.76837	TMEM229A	7	Auto	Males	1.24998	1.24998	1.24998
ENSG00000181852	RNF41	-0.192122	5.37763	-1.76701	0.0828354	0.68752	-4.76914	RNF41	12	Auto	Females	0.875317	-1.14244	1.14244
ENSG00000224892	RPS4XP16	-0.288979	3.1326	-1.76685	0.082861	0.68752	-4.76939	RPS4XP16	13	Auto	Females	0.818481	-1.22178	1.22178
ENSG00000186635	ARAP1	0.182766	3.04289	1.76633	0.0829505	0.687921	-4.77025	ARAP1	11	Auto	Males	1.13506	1.13506	1.13506
ENSG00000011105	TSPAN9	-0.316705	2.68595	-1.76604	0.0829987	0.68798	-4.77072	TSPAN9	12	Auto	Females	0.802901	-1.24548	1.24548
ENSG00000204055	RP11-247A12.2	-0.294492	1.29407	-1.76554	0.0830845	0.68835	-4.77155		9	Auto	Females	0.815359	-1.22645	1.22645
ENSG00000164099	PRSS12	-0.289942	1.26919	-1.7652	0.0831423	0.688384	-4.7721	PRSS12	4	Auto	Females	0.817935	-1.22259	1.22259
ENSG00000196305	IARS	-0.205345	5.04356	-1.76503	0.083171	0.688384	-4.77238	IARS	9	Auto	Females	0.867331	-1.15296	1.15296
ENSG00000185669	SNAI3	0.297004	1.9132	1.76374	0.0833901	0.688982	-4.77449	SNAI3	16	Auto	Males	1.22859	1.22859	1.22859
ENSG00000149182	ARFGAP2	-0.126473	4.5535	-1.76338	0.083451	0.688982	-4.77507	ARFGAP2	11	Auto	Females	0.916068	-1.09162	1.09162
ENSG00000178568	ERBB4	0.190645	3.77595	1.76336	0.0834552	0.688982	-4.77511	ERBB4	2	Auto	Males	1.14127	1.14127	1.14127
ENSG00000102908	NFAT5	0.189681	3.99808	1.76272	0.083564	0.688982	-4.77616	NFAT5	16	Auto	Males	1.14051	1.14051	1.14051
ENSG00000165669	FAM204A	-0.206147	3.24218	-1.76244	0.0836107	0.688982	-4.7766	FAM204A	10	Auto	Females	0.866849	-1.1536	1.1536
ENSG00000159433	STARD9	0.411411	1.56256	1.7624	0.083618	0.688982	-4.77667	STARD9	15	Auto	Males	1.32999	1.32999	1.32999
ENSG00000165449	SLC16A9	0.363094	1.44198	1.76217	0.0836575	0.688982	-4.77705	SLC16A9	10	Auto	Males	1.28618	1.28618	1.28618
ENSG00000163636	PSMD6	-0.1904	3.38018	-1.76204	0.0836803	0.688982	-4.77727	PSMD6	3	Auto	Females	0.876363	-1.14108	1.14108
ENSG00000131116	ZNF428	-0.196066	5.09607	-1.76158	0.0837573	0.688982	-4.77801	ZNF428	19	Auto	Females	0.872928	-1.14557	1.14557
ENSG00000224003	CTA-407F11.6	0.287496	1.56242	1.76153	0.0837659	0.688982	-4.77809		22	Auto	Males	1.22052	1.22052	1.22052
ENSG00000176971	FIBIN	0.411929	2.42216	1.76146	0.0837777	0.688982	-4.7782	FIBIN	11	Auto	Males	1.33046	1.33046	1.33046
ENSG00000247228	AC009060.1	0.288334	3.06878	1.76118	0.0838258	0.688982	-4.77866		16	Auto	Males	1.22123	1.22123	1.22123
ENSG00000102003	SYP	-0.270176	7.97932	-1.76101	0.0838552	0.688982	-4.77894	SYP	X	X	Females	0.829218	-1.20595	1.20595
ENSG00000236333	AC087886.1	-0.234585	1.73816	-1.76089	0.0838763	0.688982	-4.77914	TRHDE-AS1	12	Auto	Females	0.849929	-1.17657	1.17657
ENSG00000129535	NRL	-0.178405	1.01169	-1.76053	0.0839368	0.688982	-4.77972	NRL	14	Auto	Females	0.88368	-1.13163	1.13163
ENSG00000196990	FAM163B	-0.283458	4.67101	-1.76015	0.0840031	0.688982	-4.78035	FAM163B	9	Auto	Females	0.82162	-1.21711	1.21711
ENSG00000125850	OVOL2	0.208082	0.999383	1.75973	0.0840741	0.688982	-4.78103	OVOL2	20	Auto	Males	1.15515	1.15515	1.15515
ENSG00000246451	RP11-894P9.1	0.543432	1.76319	1.75943	0.084126	0.688982	-4.78152		14	Auto	Males	1.45744	1.45744	1.45744
[truncated: 14,394 more rows]

## Sheet: adult_replicationSet_RNAseq
Differential expression results in full from RNA-seq data from adult replication set
EnsemblID	log2(FD)_male_vs_female	Ave_expr	t	P_value	BH_adj_P_Val	B	hgnc_symbol	chromosome_name	chr_class	Higher_expr_in	Fold_difference_male_vs_female	Fold_diff_w_direction	Fold_diff_magnitude
ENSG00000198692	3.02745	1.71577	20.2845	2.17371e-09	4.1312e-05	5.97832	EIF1AY	Y	Y	Males	8.15365	8.15365	8.15365
ENSG00000233864	4.3701	2.5388	18.7407	4.67131e-09	4.1312e-05	5.81361	TTTY15	Y	Y	Males	20.679	20.679	20.679
ENSG00000131002	3.64243	2.09866	17.8265	7.56312e-09	4.1312e-05	5.69905	TXLNG2P	Y	Y	Males	12.4877	12.4877	12.4877
ENSG00000176728	4.1443	2.42157	17.1965	1.06872e-08	4.1312e-05	5.61136	TTTY14	Y	Y	Males	17.6831	17.6831	17.6831
ENSG00000183878	4.2923	2.48399	17.0206	1.17957e-08	4.1312e-05	5.58547	UTY	Y	Y	Males	19.5935	19.5935	19.5935
ENSG00000241859	3.77176	2.16168	16.8753	1.28073e-08	4.1312e-05	5.56358	KALP	Y	Y	Males	13.6588	13.6588	13.6588
ENSG00000114374	5.29662	3.12454	16.1033	2.00534e-08	5.54447e-05	5.43941	USP9Y	Y	Y	Males	39.3044	39.3044	39.3044
ENSG00000165246	4.83553	2.8667	15.7556	2.47033e-08	5.82068e-05	5.37877	NLGN4Y	Y	Y	Males	28.5521	28.5521	28.5521
ENSG00000099715	3.69004	2.05563	15.6055	2.70673e-08	5.82068e-05	5.3516	PCDH11Y	Y	Y	Males	12.9066	12.9066	12.9066
ENSG00000067646	4.32087	2.53057	15.021	3.89384e-08	7.53613e-05	5.23987	ZFY	Y	Y	Males	19.9853	19.9853	19.9853
ENSG00000228411	3.37349	1.96386	14.6372	4.97989e-08	8.56254e-05	5.16092	CDY4P	Y	Y	Males	10.3639	10.3639	10.3639
ENSG00000226555	4.15344	2.41875	14.395	5.83408e-08	8.56254e-05	5.10865	AGKP1	Y	Y	Males	17.7955	17.7955	17.7955
ENSG00000012817	5.10042	3.05185	14.3112	6.1662e-08	8.56254e-05	5.09009	KDM5D	Y	Y	Males	34.3068	34.3068	34.3068
ENSG00000067048	5.64395	3.46501	14.3044	6.19384e-08	8.56254e-05	5.08859	DDX3Y	Y	Y	Males	50.0033	50.0033	50.0033
ENSG00000260197	2.06562	1.17485	13.302	1.23027e-07	0.000158738	4.84639		Y	Y	Males	4.18613	4.18613	4.18613
ENSG00000129824	6.12965	3.63391	12.9229	1.61454e-07	0.000186866	4.74415	RPS4Y1	Y	Y	Males	70.018	70.018	70.018
ENSG00000217896	3.34547	1.9598	12.8888	1.65509e-07	0.000186866	4.73464	ZNF839P1	Y	Y	Males	10.1645	10.1645	10.1645
ENSG00000099725	2.02302	1.11027	12.8219	1.73793e-07	0.000186866	4.71582	PRKY	Y	Y	Males	4.06433	4.06433	4.06433
ENSG00000154620	3.95141	2.33273	12.406	2.36656e-07	0.000241065	4.59409	TMSB4Y	Y	Y	Males	15.4701	15.4701	15.4701
ENSG00000229236	3.1091	1.78658	10.6021	1.01359e-06	0.000980856	3.95451	TTTY10	Y	Y	Males	8.62843	8.62843	8.62843
ENSG00000268379	-0.981318	1.03418	-7.16999	3.20644e-05	0.0291601	1.987		19	Auto	Females	0.506517	-1.97427	1.97427
ENSG00000229807	-6.20402	3.48808	-7.14179	3.31468e-05	0.0291601	1.96511	XIST	X	X	Females	0.0135645	-73.7219	73.7219
ENSG00000110811	0.739354	3.55396	6.49534	7.28266e-05	0.061282	1.43035	LEPREL2	12	Auto	Males	1.66943	1.66943	1.66943
ENSG00000229801	-0.624196	4.30862	-5.71758	0.000201506	0.162498	0.697169		1	Auto	Females	0.648781	-1.54135	1.54135
ENSG00000255059	-1.37792	1.43552	-5.58786	0.000240697	0.186338	0.56464		11	Auto	Females	0.384774	-2.59893	2.59893
ENSG00000237636	-1.35467	2.28558	-5.27249	0.000374456	0.278739	0.229684	ANKRD26P3	13	Auto	Females	0.391024	-2.55739	2.55739
ENSG00000213640	-0.738866	4.0434	-4.92509	0.000619369	0.443973	-0.160566		7	Auto	Females	0.59921	-1.66886	1.66886
ENSG00000175611	0.529305	3.08004	4.85098	0.000691107	0.477703	-0.246729	LINC00476	9	Auto	Males	1.44323	1.44323	1.44323
ENSG00000166153	-0.826755	0.863362	-4.58616	0.00102903	0.686754	-0.562998	DEPDC4	12	Auto	Females	0.563796	-1.77369	1.77369
ENSG00000126012	-0.434194	5.84187	-4.51249	0.00115159	0.742926	-0.65329	KDM5C	X	X	Females	0.740107	-1.35116	1.35116
ENSG00000002586	1.06263	3.96964	4.418	0.00133185	0.831504	-0.770544	CD99	X	X	Males	2.08874	2.08874	2.08874
ENSG00000263535	0.96629	2.71962	4.37583	0.00142175	0.855118	-0.823406	AK4P1	17	Auto	Males	1.95381	1.95381	1.95381
ENSG00000223750	0.955081	2.42749	4.3596	0.00145804	0.855118	-0.843835		20	Auto	Males	1.93869	1.93869	1.93869
ENSG00000111729	-0.774997	1.64099	-4.29927	0.00160175	0.911771	-0.920184	CLEC4A	12	Auto	Females	0.58439	-1.71119	1.71119
ENSG00000214076	-0.963145	5.49986	-4.2582	0.0017081	0.944528	-0.972532	CPSF1P1	22	Auto	Females	0.512938	-1.94956	1.94956
ENSG00000223612	0.990809	2.4531	4.23973	0.00175832	0.945293	-0.996168		1	Auto	Males	1.9873	1.9873	1.9873
ENSG00000164440	0.674754	1.8413	4.15844	0.00199864	0.999715	-1.10091	TXLNB	6	Auto	Males	1.59632	1.59632	1.59632
ENSG00000270223	-0.863164	4.23421	-4.15463	0.00201072	0.999715	-1.10585		X	X	Females	0.549746	-1.81902	1.81902
ENSG00000171517	1.45024	2.15257	4.11114	0.00215421	0.999715	-1.16239	LPAR3	1	Auto	Males	2.73253	2.73253	2.73253
ENSG00000268658	-0.90846	0.5361	-4.10734	0.00216724	0.999715	-1.16734	LINC00664	19	Auto	Females	0.532754	-1.87704	1.87704
ENSG00000131885	1.29113	3.15849	4.07241	0.00229106	0.999715	-1.21301	KRT17P1	17	Auto	Males	2.44719	2.44719	2.44719
ENSG00000226784	-1.11659	0.699848	-4.07172	0.00229358	0.999715	-1.21391	PGAM4	X	X	Females	0.461181	-2.16834	2.16834
ENSG00000254245	0.691019	4.1062	4.04361	0.00239875	0.999715	-1.25082	PCDHGA3	5	Auto	Males	1.61442	1.61442	1.61442
ENSG00000164867	-0.892701	1.74293	-4.02186	0.00248362	0.999715	-1.27948	NOS3	7	Auto	Females	0.538605	-1.85665	1.85665
ENSG00000266413	0.73803	2.74523	3.9868	0.00262706	0.999715	-1.32581		2	Auto	Males	1.6679	1.6679	1.6679
ENSG00000214717	0.399813	5.47938	3.97078	0.00269551	0.999715	-1.34706	ZBED1	X	X	Males	1.31934	1.31934	1.31934
ENSG00000270127	-0.96542	0.94989	-3.94092	0.00282807	0.999715	-1.38675		15	Auto	Females	0.512129	-1.95263	1.95263
ENSG00000198468	-0.797607	1.36245	-3.93818	0.00284058	0.999715	-1.39041	FLVCR1-AS1	1	Auto	Females	0.575303	-1.73821	1.73821
ENSG00000196936	0.756075	2.08968	3.92044	0.00292296	0.999715	-1.41408	OR2L8	1	Auto	Males	1.68889	1.68889	1.68889
ENSG00000101203	-0.696368	1.38634	-3.84203	0.00331819	0.999715	-1.51928	COL20A1	20	Auto	Females	0.617124	-1.62042	1.62042
ENSG00000152147	0.424089	4.36846	3.77315	0.00371154	0.999715	-1.61249	GEMIN6	2	Auto	Males	1.34173	1.34173	1.34173
ENSG00000162699	0.681795	3.2613	3.75915	0.00379727	0.999715	-1.63152	DNAJA1P5	1	Auto	Males	1.60413	1.60413	1.60413
ENSG00000170790	0.975381	1.45764	3.74508	0.00388557	0.999715	-1.65069	OR10A2	11	Auto	Males	1.96616	1.96616	1.96616
ENSG00000263990	-0.699847	1.5805	-3.73154	0.00397251	0.999715	-1.66915		17	Auto	Females	0.615638	-1.62433	1.62433
ENSG00000270020	-0.956697	0.660079	-3.71537	0.00407901	0.999715	-1.69123		16	Auto	Females	0.515235	-1.94086	1.94086
ENSG00000163171	-0.475695	2.9528	-3.70598	0.00414226	0.999715	-1.70408	CDC42EP3	2	Auto	Females	0.719121	-1.39059	1.39059
ENSG00000236276	0.85487	1.00649	3.69116	0.00424408	0.999715	-1.72437	NDP-AS1	X	X	Males	1.8086	1.8086	1.8086
ENSG00000125378	1.02225	2.34952	3.68386	0.00429527	0.999715	-1.73439	BMP4	14	Auto	Males	2.03108	2.03108	2.03108
ENSG00000152076	0.581002	1.52766	3.6523	0.00452382	0.999715	-1.77774	CCDC74B	2	Auto	Males	1.49589	1.49589	1.49589
ENSG00000089639	-0.453126	2.72464	-3.64642	0.00456774	0.999715	-1.78583	GMIP	19	Auto	Females	0.730458	-1.369	1.369
ENSG00000139926	0.502757	3.16001	3.63677	0.00464092	0.999715	-1.79913	FRMD6	14	Auto	Males	1.41692	1.41692	1.41692
ENSG00000130021	-0.532276	3.60094	-3.63362	0.00466505	0.999715	-1.80347	HDHD1	X	X	Females	0.691463	-1.44621	1.44621
ENSG00000257002	-0.927563	1.14768	-3.6306	0.00468825	0.999715	-1.80763		11	Auto	Females	0.525746	-1.90206	1.90206
ENSG00000244363	1.45222	5.07912	3.62485	0.00473288	0.999715	-1.81556		5	Auto	Males	2.73628	2.73628	2.73628
ENSG00000206532	-0.839564	2.98293	-3.61857	0.00478211	0.999715	-1.82423		3	Auto	Females	0.558813	-1.78951	1.78951
ENSG00000227252	-0.53952	1.8347	-3.55681	0.00529563	0.999715	-1.90977		2	Auto	Females	0.688	-1.45349	1.45349
ENSG00000005889	-0.462696	4.99281	-3.5441	0.00540832	0.999715	-1.92744	ZFX	X	X	Females	0.725629	-1.37811	1.37811
ENSG00000128274	-0.715836	1.68445	-3.53286	0.00550998	0.999715	-1.94308	A4GALT	22	Auto	Females	0.608852	-1.64243	1.64243
ENSG00000166800	-0.493741	1.95712	-3.52353	0.00559581	0.999715	-1.95607	LDHAL6A	11	Auto	Females	0.710181	-1.40809	1.40809
ENSG00000242082	-1.00881	3.89941	-3.50733	0.00574825	0.999715	-1.97866		22	Auto	Females	0.496956	-2.01225	2.01225
ENSG00000110876	0.811229	4.31499	3.50489	0.00577166	0.999715	-1.98207	SELPLG	12	Auto	Males	1.75471	1.75471	1.75471
ENSG00000225470	-0.447154	4.80057	-3.50175	0.00580179	0.999715	-1.98645	JPX	X	X	Females	0.733488	-1.36335	1.36335
ENSG00000223551	-0.736601	1.78129	-3.4925	0.0058916	0.999715	-1.99937	TMSB4XP4	9	Auto	Females	0.600151	-1.66625	1.66625
ENSG00000150527	-0.465162	2.52598	-3.47724	0.00604295	0.999715	-2.02071	CTAGE5	14	Auto	Females	0.72439	-1.38047	1.38047
ENSG00000232780	0.818301	2.39734	3.46101	0.00620838	0.999715	-2.04344		1	Auto	Males	1.76333	1.76333	1.76333
ENSG00000104894	-0.564858	1.67376	-3.44877	0.00633621	0.999715	-2.06059	CD37	19	Auto	Females	0.676022	-1.47924	1.47924
ENSG00000128253	-1.00555	3.52767	-3.44338	0.00639343	0.999715	-2.06816	RFPL2	22	Auto	Females	0.498081	-2.00771	2.00771
ENSG00000260618	-0.565763	2.87169	-3.434	0.00649419	0.999715	-2.08133		15	Auto	Females	0.675598	-1.48017	1.48017
ENSG00000266498	-0.438342	2.35153	-3.42494	0.00659305	0.999715	-2.09406		17	Auto	Females	0.737982	-1.35505	1.35505
ENSG00000233327	-0.969929	3.93917	-3.41978	0.00665006	0.999715	-2.10132	USP32P2	17	Auto	Females	0.510531	-1.95874	1.95874
ENSG00000225473	1.11799	1.33971	3.39484	0.00693282	0.999715	-2.13642	ATP13A4-AS1	3	Auto	Males	2.17044	2.17044	2.17044
ENSG00000235636	0.544691	3.18676	3.38694	0.00702504	0.999715	-2.14756	NUS1P1	X	X	Males	1.45871	1.45871	1.45871
ENSG00000226880	-0.788918	1.64381	-3.36855	0.00724448	0.999715	-2.17351		10	Auto	Females	0.578778	-1.72778	1.72778
ENSG00000183977	-0.475027	2.19223	-3.35994	0.00734964	0.999715	-2.18567	PP2D1	3	Auto	Females	0.719453	-1.38994	1.38994
ENSG00000169084	0.415668	3.5374	3.34226	0.00757051	0.999715	-2.21067	DHRSX	X	X	Males	1.33392	1.33392	1.33392
ENSG00000248527	-1.66947	8.06453	-3.33789	0.00762614	0.999715	-2.21685	MTATP6P1	1	Auto	Females	0.314369	-3.18098	3.18098
ENSG00000185532	0.524893	3.17973	3.33609	0.0076492	0.999715	-2.2194	PRKG1	10	Auto	Males	1.43883	1.43883	1.43883
ENSG00000036672	-0.534077	5.12225	-3.30251	0.00809256	0.999715	-2.26699	USP2	11	Auto	Females	0.6906	-1.44802	1.44802
ENSG00000251455	0.538869	2.01882	3.2944	0.00820346	0.999715	-2.2785		4	Auto	Males	1.45283	1.45283	1.45283
ENSG00000204055	-0.755656	1.71869	-3.2639	0.00863508	0.999715	-2.32185		9	Auto	Females	0.592277	-1.6884	1.6884
ENSG00000180672	0.500121	2.54472	3.2531	0.00879353	0.999715	-2.33723		2	Auto	Males	1.41433	1.41433	1.41433
ENSG00000242110	0.623549	2.84117	3.22637	0.00919853	0.999715	-2.37532	AMACR	5	Auto	Males	1.54066	1.54066	1.54066
ENSG00000258920	0.806036	2.30375	3.20907	0.00947066	0.999715	-2.4	FOXN3-AS1	14	Auto	Males	1.7484	1.7484	1.7484
ENSG00000272542	-0.583391	2.36686	-3.20232	0.00957926	0.999715	-2.40965		13	Auto	Females	0.667393	-1.49837	1.49837
ENSG00000186765	0.593108	1.52905	3.18853	0.00980474	0.999715	-2.42936	FSCN2	17	Auto	Males	1.50849	1.50849	1.50849
ENSG00000201793	1.81733	8.42043	3.18537	0.00985727	0.999715	-2.43388	RN7SKP9	13	Auto	Males	3.52428	3.52428	3.52428
ENSG00000234171	-0.471847	3.92133	-3.1825	0.00990503	0.999715	-2.43797		2	Auto	Females	0.721041	-1.38688	1.38688
ENSG00000214455	-0.905149	2.06417	-3.17972	0.00995168	0.999715	-2.44195	RCN1P2	13	Auto	Females	0.533978	-1.87274	1.87274
ENSG00000102221	-0.388266	2.61189	-3.17078	0.0101032	0.999715	-2.45475	PHF16	X	X	Females	0.764048	-1.30882	1.30882
ENSG00000225490	1.57278	2.26798	3.16416	0.0102168	0.999715	-2.46423		20	Auto	Males	2.97477	2.97477	2.97477
ENSG00000258824	-0.549516	2.92951	-3.15671	0.0103462	0.999715	-2.47489		14	Auto	Females	0.683249	-1.46359	1.46359
ENSG00000130741	-0.338271	6.36371	-3.15222	0.0104251	0.999715	-2.48133	EIF2S3	X	X	Females	0.790989	-1.26424	1.26424
ENSG00000120279	-0.43204	2.80686	-3.14742	0.0105101	0.999715	-2.48821	MYCT1	6	Auto	Females	0.741213	-1.34914	1.34914
ENSG00000258999	0.87387	1.92097	3.14581	0.0105387	0.999715	-2.49051		14	Auto	Males	1.83257	1.83257	1.83257
ENSG00000241634	-0.589126	2.49161	-3.14342	0.0105815	0.999715	-2.49394		3	Auto	Females	0.664746	-1.50433	1.50433
ENSG00000105258	0.580777	4.33287	3.1421	0.0106051	0.999715	-2.49583	POLR2I	19	Auto	Males	1.49565	1.49565	1.49565
ENSG00000184995	0.827799	1.12181	3.1363	0.0107096	0.999715	-2.50414	IFNE	9	Auto	Males	1.77498	1.77498	1.77498
ENSG00000169031	-0.44036	1.61237	-3.13353	0.0107599	0.999715	-2.50812	COL4A3	2	Auto	Females	0.736951	-1.35694	1.35694
ENSG00000262848	-0.582723	2.53585	-3.12545	0.0109082	0.999715	-2.51971		16	Auto	Females	0.667702	-1.49767	1.49767
ENSG00000173083	-0.660377	0.889004	-3.11303	0.0111399	0.999715	-2.53754	HPSE	4	Auto	Females	0.632713	-1.5805	1.5805
ENSG00000099337	-0.542999	1.41119	-3.10478	0.0112967	0.999715	-2.54939	KCNK6	19	Auto	Females	0.686343	-1.457	1.457
ENSG00000261770	-0.555985	3.06014	-3.10432	0.0113054	0.999715	-2.55003		19	Auto	Females	0.680193	-1.47017	1.47017
ENSG00000173391	-0.750533	3.60393	-3.09782	0.0114307	0.999715	-2.55938	OLR1	12	Auto	Females	0.594384	-1.68241	1.68241
ENSG00000143194	-0.623254	2.43133	-3.09592	0.0114676	0.999715	-2.56211	MAEL	1	Auto	Females	0.649205	-1.54035	1.54035
ENSG00000237682	0.678945	1.69285	3.09286	0.0115271	0.999715	-2.5665		X	X	Males	1.60097	1.60097	1.60097
ENSG00000173295	-0.445439	1.89045	-3.09015	0.0115802	0.999715	-2.5704	FAM86B3P	8	Auto	Females	0.734361	-1.36173	1.36173
ENSG00000118257	0.406282	2.7765	3.08899	0.011603	0.999715	-2.57207	NRP2	2	Auto	Males	1.32527	1.32527	1.32527
ENSG00000103495	0.407687	5.02006	3.07497	0.0118821	0.999715	-2.59223	MAZ	16	Auto	Males	1.32656	1.32656	1.32656
ENSG00000169313	0.586068	5.77777	3.07134	0.0119555	0.999715	-2.59745	P2RY12	3	Auto	Males	1.50115	1.50115	1.50115
ENSG00000167393	0.457553	1.82973	3.06264	0.0121331	0.999715	-2.60996	PPP2R3B	X	X	Males	1.37321	1.37321	1.37321
ENSG00000116783	-0.579969	1.95005	-3.05324	0.0123283	0.999715	-2.6235	TNNI3K	1	Auto	Females	0.668978	-1.49482	1.49482
ENSG00000250889	-0.756844	3.31156	-3.05233	0.0123473	0.999715	-2.6248		5	Auto	Females	0.59179	-1.68979	1.68979
ENSG00000267302	-0.544611	1.73995	-3.05161	0.0123624	0.999715	-2.62585		17	Auto	Females	0.685576	-1.45863	1.45863
ENSG00000224223	-0.447175	5.32731	-3.04339	0.0125362	0.999715	-2.63769		7	Auto	Females	0.733478	-1.36337	1.36337
ENSG00000121900	0.488287	4.86321	3.03892	0.0126316	0.999715	-2.64412	TMEM54	1	Auto	Males	1.40278	1.40278	1.40278
ENSG00000127954	-0.86608	0.599714	-3.03336	0.0127515	0.999715	-2.65214	STEAP4	7	Auto	Females	0.548636	-1.8227	1.8227
ENSG00000256315	0.47424	4.13173	3.03229	0.0127747	0.999715	-2.65368		11	Auto	Males	1.38919	1.38919	1.38919
ENSG00000077713	0.407093	3.01074	3.0254	0.0129251	0.999715	-2.66361	SLC25A43	X	X	Males	1.32601	1.32601	1.32601
ENSG00000182566	0.947869	2.69842	3.0206	0.0130308	0.999715	-2.67052	CLEC4G	19	Auto	Males	1.92902	1.92902	1.92902
ENSG00000179344	1.5691	1.27633	3.01888	0.0130691	0.999715	-2.67301	HLA-DQB1	6	Auto	Males	2.9672	2.9672	2.9672
ENSG00000243587	-0.572501	1.89208	-3.01195	0.0132237	0.999715	-2.683	C6orf183	6	Auto	Females	0.67245	-1.4871	1.4871
ENSG00000184838	-0.599664	3.08687	-3.00701	0.0133352	0.999715	-2.69012	PRR16	5	Auto	Females	0.659908	-1.51536	1.51536
ENSG00000166821	0.552288	3.81877	3.00634	0.0133505	0.999715	-2.69109	PEX11A	15	Auto	Males	1.46641	1.46641	1.46641
ENSG00000258515	-0.434726	2.18738	-3.00597	0.0133588	0.999715	-2.69162		14	Auto	Females	0.739834	-1.35165	1.35165
ENSG00000162654	-0.453526	3.21812	-3.00534	0.0133731	0.999715	-2.69253	GBP4	1	Auto	Females	0.730256	-1.36938	1.36938
ENSG00000266066	-0.626212	0.986133	-3.00294	0.0134279	0.999715	-2.696	POLRMTP1	17	Auto	Females	0.647875	-1.54351	1.54351
ENSG00000227394	-0.466269	1.8316	-3.00087	0.0134752	0.999715	-2.69898		2	Auto	Females	0.723834	-1.38153	1.38153
ENSG00000224714	-0.540119	1.31703	-2.99757	0.013551	0.999715	-2.70374		10	Auto	Females	0.687714	-1.45409	1.45409
ENSG00000236194	-0.412135	2.64634	-2.99102	0.0137027	0.999715	-2.71319		17	Auto	Females	0.75151	-1.33065	1.33065
ENSG00000214043	0.729244	2.70939	2.98787	0.0137762	0.999715	-2.71774		12	Auto	Males	1.65777	1.65777	1.65777
ENSG00000146411	0.569853	4.36576	2.98246	0.0139036	0.999715	-2.72555	SLC2A12	6	Auto	Males	1.48437	1.48437	1.48437
ENSG00000205155	0.778683	3.94453	2.96697	0.014275	0.999715	-2.74792	PSENEN	19	Auto	Males	1.71556	1.71556	1.71556
ENSG00000033030	-0.327017	2.93644	-2.95688	0.0145223	0.999715	-2.76251	ZCCHC8	12	Auto	Females	0.797183	-1.25442	1.25442
ENSG00000108733	0.300562	3.79802	2.95515	0.0145649	0.999715	-2.76499	PEX12	17	Auto	Males	1.23162	1.23162	1.23162
ENSG00000104213	0.699219	1.95657	2.95502	0.0145682	0.999715	-2.76519	PDGFRL	8	Auto	Males	1.62363	1.62363	1.62363
ENSG00000267381	0.769915	3.37452	2.93368	0.0151072	0.999715	-2.79603		19	Auto	Males	1.70517	1.70517	1.70517
ENSG00000174775	0.433021	6.02986	2.92415	0.0153544	0.999715	-2.80981	HRAS	11	Auto	Males	1.35006	1.35006	1.35006
ENSG00000204525	0.441816	6.67251	2.91178	0.0156817	0.999715	-2.82772	HLA-C	6	Auto	Males	1.35831	1.35831	1.35831
ENSG00000126368	-0.602297	5.63065	-2.90404	0.0158898	0.999715	-2.83892	NR1D1	17	Auto	Females	0.658704	-1.51813	1.51813
ENSG00000108798	-0.760307	2.58882	-2.90023	0.0159933	0.999715	-2.84442	ABI3	17	Auto	Females	0.59037	-1.69385	1.69385
ENSG00000251350	-0.767733	1.03574	-2.8979	0.016057	0.999715	-2.8478		4	Auto	Females	0.58734	-1.70259	1.70259
ENSG00000213846	0.716695	2.376	2.89739	0.0160709	0.999715	-2.84854		3	Auto	Males	1.64341	1.64341	1.64341
ENSG00000240854	-0.776448	1.13728	-2.89224	0.0162125	0.999715	-2.85599		3	Auto	Females	0.583802	-1.71291	1.71291
ENSG00000185825	0.330037	7.23524	2.88918	0.0162974	0.999715	-2.86042	BCAP31	X	X	Males	1.25705	1.25705	1.25705
ENSG00000079931	0.717238	3.65525	2.88334	0.0164606	0.999715	-2.86888	MOXD1	6	Auto	Males	1.64403	1.64403	1.64403
ENSG00000221947	0.497037	2.72285	2.8778	0.0166166	0.999715	-2.87689	XKR9	8	Auto	Males	1.41131	1.41131	1.41131
ENSG00000214106	0.601748	2.45037	2.87629	0.0166595	0.999715	-2.87908		7	Auto	Males	1.51755	1.51755	1.51755
ENSG00000255224	0.70839	2.37989	2.8741	0.016722	0.999715	-2.88226		8	Auto	Males	1.63398	1.63398	1.63398
ENSG00000169064	-0.548427	4.79342	-2.87006	0.0168375	0.999715	-2.88811	ZBBX	3	Auto	Females	0.683765	-1.46249	1.46249
ENSG00000248626	1.08952	1.62392	2.86981	0.0168446	0.999715	-2.88846	GAPDHP40	5	Auto	Males	2.12803	2.12803	2.12803
ENSG00000172123	-0.418601	1.07289	-2.86971	0.0168474	0.999715	-2.8886	SLFN12	17	Auto	Females	0.74815	-1.33663	1.33663
ENSG00000234664	0.640462	3.89017	2.86589	0.0169576	0.999715	-2.89414	HMGN2P5	15	Auto	Males	1.55883	1.55883	1.55883
ENSG00000198840	-1.00592	9.90537	-2.86491	0.016986	0.999715	-2.89556	MT-ND3	MT	Auto	Females	0.497953	-2.00822	2.00822
ENSG00000247317	0.469427	3.15731	2.86359	0.0170242	0.999715	-2.89747		8	Auto	Males	1.38456	1.38456	1.38456
ENSG00000183778	0.337605	1.85198	2.86208	0.017068	0.999715	-2.89965	B3GALT5	21	Auto	Males	1.26366	1.26366	1.26366
ENSG00000170345	-0.619306	5.71722	-2.86154	0.0170838	0.999715	-2.90044	FOS	14	Auto	Females	0.650984	-1.53614	1.53614
ENSG00000272486	-0.472516	2.5702	-2.86106	0.0170979	0.999715	-2.90114		8	Auto	Females	0.720707	-1.38753	1.38753
ENSG00000269887	0.483143	3.18134	2.84822	0.0174764	0.999715	-2.91973		1	Auto	Males	1.39779	1.39779	1.39779
ENSG00000100191	-0.896054	3.52611	-2.84797	0.017484	0.999715	-2.9201	SLC5A4	22	Auto	Females	0.537354	-1.86097	1.86097
ENSG00000226360	0.914699	4.02978	2.84437	0.0175918	0.999715	-2.92532	RPL10AP6	3	Auto	Males	1.88518	1.88518	1.88518
ENSG00000200312	0.795315	10.3237	2.84347	0.0176186	0.999715	-2.92661	RN7SKP255	14	Auto	Males	1.73546	1.73546	1.73546
ENSG00000259684	-0.65376	1.95868	-2.83778	0.0177907	0.999715	-2.93487		15	Auto	Females	0.635622	-1.57326	1.57326
ENSG00000198342	0.658261	2.46746	2.83311	0.0179329	0.999715	-2.94163	ZNF442	19	Auto	Males	1.57818	1.57818	1.57818
ENSG00000238741	0.666357	8.10419	2.83254	0.0179503	0.999715	-2.94245	SCARNA7	3	Auto	Males	1.58706	1.58706	1.58706
ENSG00000169908	-1.07032	3.55165	-2.83085	0.0180024	0.999715	-2.94491	TM4SF1	3	Auto	Females	0.476214	-2.0999	2.0999
ENSG00000260060	0.594706	1.90103	2.82981	0.0180343	0.999715	-2.94641		16	Auto	Males	1.51016	1.51016	1.51016
ENSG00000183729	-1.047	0.872202	-2.82766	0.0181007	0.999715	-2.94953	NPBWR1	8	Auto	Females	0.483972	-2.06623	2.06623
ENSG00000227063	1.83351	4.58842	2.82169	0.0182859	0.999715	-2.95818	RPL41P1	20	Auto	Males	3.56403	3.56403	3.56403
ENSG00000201428	0.832899	11.0367	2.81975	0.0183464	0.999715	-2.96098	RN7SKP71	12	Auto	Males	1.78126	1.78126	1.78126
ENSG00000215513	1.21273	1.94162	2.81945	0.0183559	0.999715	-2.96142	PI4KAP1	22	Auto	Males	2.31776	2.31776	2.31776
ENSG00000177663	-0.469375	3.22762	-2.81696	0.0184342	0.999715	-2.96503	IL17RA	22	Auto	Females	0.722277	-1.38451	1.38451
ENSG00000161960	-0.444309	2.80035	-2.80639	0.0187698	0.999715	-2.98035	EIF4A1	17	Auto	Females	0.734936	-1.36066	1.36066
ENSG00000003400	-0.40201	1.16515	-2.79694	0.0190752	0.999715	-2.99406	CASP10	2	Auto	Females	0.756803	-1.32135	1.32135
ENSG00000232024	0.552352	4.10722	2.7969	0.0190763	0.999715	-2.9941	LSM12P1	8	Auto	Males	1.46647	1.46647	1.46647
ENSG00000182057	0.443866	2.87536	2.79404	0.0191697	0.999715	-2.99825		22	Auto	Males	1.36024	1.36024	1.36024
ENSG00000268218	-0.611658	2.21768	-2.79304	0.0192024	0.999715	-2.9997		16	Auto	Females	0.654444	-1.52801	1.52801
ENSG00000130035	-0.445608	1.22388	-2.7908	0.019276	0.999715	-3.00295	GALNT8	12	Auto	Females	0.734275	-1.36189	1.36189
ENSG00000228623	-0.498665	4.83946	-2.78955	0.0193173	0.999715	-3.00476	ZNF883	9	Auto	Females	0.707761	-1.41291	1.41291
ENSG00000214645	-0.549153	1.58449	-2.7888	0.0193421	0.999715	-3.00585		9	Auto	Females	0.683421	-1.46323	1.46323
ENSG00000229944	0.448865	4.91576	2.78654	0.0194169	0.999715	-3.00913		17	Auto	Males	1.36497	1.36497	1.36497
ENSG00000143450	-0.522458	0.873039	-2.77849	0.0196856	0.999715	-3.0208	OAZ3	1	Auto	Females	0.696185	-1.4364	1.4364
ENSG00000267185	-0.89369	1.57535	-2.7751	0.0197998	0.999715	-3.02571	PTP4A2P1	17	Auto	Females	0.538236	-1.85792	1.85792
ENSG00000243137	0.765323	0.845869	2.76644	0.0200948	0.999715	-3.03826	PSG4	19	Auto	Males	1.69975	1.69975	1.69975
ENSG00000164326	1.09183	5.01339	2.76177	0.0202559	0.999715	-3.04504	CARTPT	5	Auto	Males	2.13144	2.13144	2.13144
ENSG00000105509	0.584416	3.03626	2.76054	0.0202983	0.999715	-3.04681	HAS1	19	Auto	Males	1.49943	1.49943	1.49943
ENSG00000140067	0.681589	2.60559	2.75762	0.0203998	0.999715	-3.05105	FAM181A	14	Auto	Males	1.6039	1.6039	1.6039
ENSG00000103241	-0.749882	1.50662	-2.75465	0.0205037	0.999715	-3.05536	FOXF1	16	Auto	Females	0.594652	-1.68166	1.68166
ENSG00000249485	-0.403944	4.02187	-2.74367	0.0208919	0.999715	-3.07128	RBBP4P1	5	Auto	Females	0.75579	-1.32312	1.32312
ENSG00000205212	-0.403107	2.0768	-2.74287	0.0209204	0.999715	-3.07243	CCDC144NL	17	Auto	Females	0.756228	-1.32235	1.32235
ENSG00000168913	0.44793	6.77522	2.73442	0.0212248	0.999715	-3.08469	ENHO	9	Auto	Males	1.36408	1.36408	1.36408
ENSG00000101187	-0.427445	3.5865	-2.73325	0.0212672	0.999715	-3.08639	SLCO4A1	20	Auto	Females	0.743578	-1.34485	1.34485
ENSG00000075429	-0.675165	2.37481	-2.72772	0.0214688	0.999715	-3.09439	CACNG5	17	Auto	Females	0.626261	-1.59678	1.59678
ENSG00000059691	0.359418	3.77402	2.7273	0.0214843	0.999715	-3.09501	PET112	4	Auto	Males	1.28291	1.28291	1.28291
ENSG00000152990	0.580687	4.03476	2.72641	0.021517	0.999715	-3.0963	GPR125	4	Auto	Males	1.49556	1.49556	1.49556
ENSG00000213862	0.504735	6.09612	2.7247	0.0215802	0.999715	-3.09879		15	Auto	Males	1.41886	1.41886	1.41886
ENSG00000237846	0.541456	4.7224	2.72034	0.0217416	0.999715	-3.10511		9	Auto	Males	1.45544	1.45544	1.45544
ENSG00000264985	-0.925228	1.21533	-2.71753	0.0218459	0.999715	-3.10917		17	Auto	Females	0.526597	-1.89898	1.89898
ENSG00000173511	0.331095	6.19291	2.71506	0.0219385	0.999715	-3.11276	VEGFB	11	Auto	Males	1.25797	1.25797	1.25797
ENSG00000139211	0.838274	3.38098	2.71142	0.0220752	0.999715	-3.11803	AMIGO2	12	Auto	Males	1.78791	1.78791	1.78791
ENSG00000204642	-0.566065	2.90013	-2.70441	0.0223415	0.999715	-3.1282	HLA-F	6	Auto	Females	0.675456	-1.48048	1.48048
ENSG00000235001	0.572545	1.24546	2.70153	0.0224514	0.999715	-3.13237	EIF4A1P2	Y	Y	Males	1.48714	1.48714	1.48714
ENSG00000206181	0.273485	1.72932	2.70151	0.0224524	0.999715	-3.1324	TCEB3B	18	Auto	Males	1.20872	1.20872	1.20872
ENSG00000271401	0.629348	2.35139	2.69979	0.0225182	0.999715	-3.13489		2	Auto	Males	1.54687	1.54687	1.54687
ENSG00000173614	0.306063	3.42289	2.69498	0.0227042	0.999715	-3.14186	NMNAT1	1	Auto	Males	1.23633	1.23633	1.23633
ENSG00000227354	-0.558597	2.18549	-2.68891	0.022941	0.999715	-3.15066	RBM26-AS1	13	Auto	Females	0.678962	-1.47284	1.47284
ENSG00000236824	0.776585	7.40168	2.68879	0.0229458	0.999715	-3.15084	BCYRN1	2	Auto	Males	1.71307	1.71307	1.71307
ENSG00000261654	-0.612539	1.3356	-2.68874	0.0229475	0.999715	-3.1509		1	Auto	Females	0.654045	-1.52895	1.52895
ENSG00000178623	-0.523472	1.57643	-2.68858	0.0229539	0.999715	-3.15114	GPR35	2	Auto	Females	0.695696	-1.43741	1.43741
ENSG00000255964	-0.665437	2.13655	-2.68522	0.023086	0.999715	-3.15601		12	Auto	Females	0.630498	-1.58605	1.58605
ENSG00000228735	-0.909008	3.03889	-2.68385	0.0231401	0.999715	-3.158		7	Auto	Females	0.532551	-1.87775	1.87775
ENSG00000213228	-0.569753	2.6824	-2.68309	0.0231703	0.999715	-3.1591	RPL12P38	17	Auto	Females	0.673732	-1.48427	1.48427
ENSG00000115598	0.499237	2.7674	2.68019	0.0232853	0.999715	-3.1633	IL1RL2	2	Auto	Males	1.41347	1.41347	1.41347
ENSG00000228110	1.201	3.13752	2.67876	0.0233424	0.999715	-3.16538	ST13P19	1	Auto	Males	2.29898	2.29898	2.29898
ENSG00000259419	0.704215	1.75932	2.67464	0.0235074	0.999715	-3.17135	HNRNPCP3	15	Auto	Males	1.62926	1.62926	1.62926
ENSG00000237975	0.829882	1.56141	2.67379	0.0235412	0.999715	-3.17257	FLG-AS1	1	Auto	Males	1.77754	1.77754	1.77754
ENSG00000107438	-1.10985	1.42863	-2.66694	0.0238185	0.999715	-3.1825	PDLIM1	10	Auto	Females	0.463343	-2.15823	2.15823
ENSG00000184886	-0.390094	3.0793	-2.66669	0.0238286	0.999715	-3.18286	PIGW	17	Auto	Females	0.76308	-1.31048	1.31048
ENSG00000128016	-1.11775	3.5382	-2.66655	0.0238345	0.999715	-3.18307	ZFP36	19	Auto	Females	0.460813	-2.17008	2.17008
ENSG00000261302	0.449132	1.81836	2.6665	0.0238365	0.999715	-3.18314		16	Auto	Males	1.36522	1.36522	1.36522
ENSG00000225442	-0.449398	3.13129	-2.66575	0.023867	0.999715	-3.18422	MPRIP-AS1	17	Auto	Females	0.732348	-1.36547	1.36547
ENSG00000272002	-0.895269	2.06514	-2.66437	0.0239234	0.999715	-3.18623		2	Auto	Females	0.537647	-1.85996	1.85996
ENSG00000175183	0.723519	2.31472	2.66398	0.0239392	0.999715	-3.18679	CSRP2	12	Auto	Males	1.6512	1.6512	1.6512
ENSG00000233280	-0.564137	5.04131	-2.66333	0.023966	0.999715	-3.18774		3	Auto	Females	0.67636	-1.4785	1.4785
ENSG00000269510	-0.538292	0.758216	-2.6613	0.0240491	0.999715	-3.19067		9	Auto	Females	0.688585	-1.45225	1.45225
ENSG00000116729	0.353335	5.79782	2.66083	0.0240684	0.999715	-3.19135	WLS	1	Auto	Males	1.27751	1.27751	1.27751
ENSG00000168268	0.544093	2.71561	2.65805	0.0241829	0.999715	-3.19538	NT5DC2	3	Auto	Males	1.4581	1.4581	1.4581
ENSG00000255248	0.407242	5.62122	2.65668	0.0242399	0.999715	-3.19737		11	Auto	Males	1.32615	1.32615	1.32615
ENSG00000185250	0.45619	2.77894	2.65633	0.0242543	0.999715	-3.19788	PPIL6	6	Auto	Males	1.37191	1.37191	1.37191
ENSG00000125740	-0.518237	2.19416	-2.65303	0.0243913	0.999715	-3.20265	FOSB	19	Auto	Females	0.698225	-1.4322	1.4322
ENSG00000255618	0.618978	1.5063	2.65128	0.0244644	0.999715	-3.20519		12	Auto	Males	1.53579	1.53579	1.53579
ENSG00000064932	-0.587863	2.43082	-2.65056	0.0244947	0.999715	-3.20624	SBNO2	19	Auto	Females	0.665328	-1.50302	1.50302
ENSG00000250138	-0.729224	3.12086	-2.64923	0.0245503	0.999715	-3.20816		5	Auto	Females	0.603228	-1.65775	1.65775
ENSG00000235447	-0.903671	1.66892	-2.64918	0.0245525	0.999715	-3.20824		X	X	Females	0.534525	-1.87082	1.87082
ENSG00000231686	-0.461675	2.28876	-2.64889	0.0245644	0.999715	-3.20865		X	X	Females	0.726143	-1.37714	1.37714
ENSG00000101882	-0.322453	3.8372	-2.6478	0.0246102	0.999715	-3.21023	NKAP	X	X	Females	0.799709	-1.25046	1.25046
ENSG00000010379	0.656249	2.33675	2.64557	0.0247044	0.999715	-3.21346	SLC6A13	12	Auto	Males	1.57598	1.57598	1.57598
ENSG00000215301	-0.351483	7.29555	-2.64166	0.0248701	0.999715	-3.21913	DDX3X	X	X	Females	0.783778	-1.27587	1.27587
ENSG00000231560	-0.477114	3.29557	-2.63988	0.0249456	0.999715	-3.2217		12	Auto	Females	0.718413	-1.39196	1.39196
ENSG00000162415	0.364821	3.91565	2.63832	0.0250122	0.999715	-3.22396	ZSWIM5	1	Auto	Males	1.28772	1.28772	1.28772
ENSG00000188010	0.543839	4.82041	2.63783	0.0250333	0.999715	-3.22468	MORN2	2	Auto	Males	1.45785	1.45785	1.45785
ENSG00000115844	-0.467092	1.33724	-2.63388	0.0252028	0.999715	-3.2304	DLX2	2	Auto	Females	0.723421	-1.38232	1.38232
ENSG00000200488	0.620738	8.92931	2.63386	0.0252037	0.999715	-3.23043	RN7SKP203	2	Auto	Males	1.53766	1.53766	1.53766
ENSG00000245614	-0.555939	1.1837	-2.63372	0.0252096	0.999715	-3.23063	DDX11-AS1	12	Auto	Females	0.680214	-1.47013	1.47013
ENSG00000268225	-0.343418	3.57276	-2.63188	0.025289	0.999715	-3.23329		19	Auto	Females	0.788172	-1.26876	1.26876
ENSG00000232176	0.743146	1.53161	2.62939	0.0253969	0.999715	-3.2369		9	Auto	Males	1.67382	1.67382	1.67382
ENSG00000144857	0.619828	2.41766	2.62697	0.0255019	0.999715	-3.2404	BOC	3	Auto	Males	1.53669	1.53669	1.53669
ENSG00000144182	0.562674	2.82219	2.62259	0.0256938	0.999715	-3.24675	LIPT1	2	Auto	Males	1.477	1.477	1.477
ENSG00000229520	-0.527643	3.68588	-2.62174	0.0257311	0.999715	-3.24798	LINC00404	13	Auto	Females	0.693687	-1.44157	1.44157
ENSG00000221882	-0.798718	2.29757	-2.62005	0.0258052	0.999715	-3.25042	OR3A2	17	Auto	Females	0.57486	-1.73955	1.73955
ENSG00000103742	0.491138	2.31236	2.61837	0.0258796	0.999715	-3.25285	IGDCC4	15	Auto	Males	1.40555	1.40555	1.40555
ENSG00000109929	0.291838	6.00416	2.61683	0.0259478	0.999715	-3.25509	SC5D	11	Auto	Males	1.2242	1.2242	1.2242
ENSG00000167754	0.949985	2.5521	2.61327	0.0261058	0.999715	-3.26023	KLK5	19	Auto	Males	1.93185	1.93185	1.93185
ENSG00000170324	0.679672	2.14997	2.61061	0.026225	0.999715	-3.26409	FRMPD2	10	Auto	Males	1.60178	1.60178	1.60178
ENSG00000198258	0.48443	6.05969	2.60834	0.0263269	0.999715	-3.26737	UBL5	19	Auto	Males	1.39903	1.39903	1.39903
ENSG00000103811	0.815454	4.29607	2.60771	0.0263554	0.999715	-3.26829	CTSH	15	Auto	Males	1.75985	1.75985	1.75985
ENSG00000259774	-0.601403	2.12194	-2.60653	0.0264084	0.999715	-3.26999		15	Auto	Females	0.659113	-1.51719	1.51719
ENSG00000270804	-0.740587	1.66912	-2.60461	0.026495	0.999715	-3.27277		19	Auto	Females	0.598496	-1.67086	1.67086
ENSG00000104835	-0.650269	1.92516	-2.60442	0.0265038	0.999715	-3.27305	SARS2	19	Auto	Females	0.637162	-1.56946	1.56946
ENSG00000110448	0.631953	1.572	2.60267	0.0265833	0.999715	-3.27558	CD5	11	Auto	Males	1.54966	1.54966	1.54966
ENSG00000257218	-0.308457	5.91101	-2.6026	0.0265865	0.999715	-3.27569	GATC	12	Auto	Females	0.807505	-1.23838	1.23838
ENSG00000236810	0.416415	2.35042	2.60054	0.0266801	0.999715	-3.27866		1	Auto	Males	1.33461	1.33461	1.33461
ENSG00000089127	0.500481	2.00274	2.59891	0.0267544	0.999715	-3.28102	OAS1	12	Auto	Males	1.41469	1.41469	1.41469
ENSG00000116711	-0.591301	3.19812	-2.59619	0.0268789	0.999715	-3.28495	PLA2G4A	1	Auto	Females	0.663744	-1.50661	1.50661
ENSG00000181524	0.844302	3.95273	2.59518	0.0269255	0.999715	-3.28642	RPL24P4	6	Auto	Males	1.7954	1.7954	1.7954
ENSG00000036448	-0.432362	4.30976	-2.58985	0.0271719	0.999715	-3.29414	MYOM2	8	Auto	Females	0.741047	-1.34944	1.34944
ENSG00000232433	0.669398	3.31461	2.58703	0.027303	0.999715	-3.29821		9	Auto	Males	1.59041	1.59041	1.59041
ENSG00000264449	-0.527601	3.30931	-2.58697	0.0273055	0.999715	-3.29829		18	Auto	Females	0.693707	-1.44153	1.44153
ENSG00000187091	0.562975	4.04624	2.58694	0.0273072	0.999715	-3.29834	PLCD1	3	Auto	Males	1.47731	1.47731	1.47731
ENSG00000248564	-0.507158	1.05476	-2.58636	0.0273344	0.999715	-3.29919		4	Auto	Females	0.703607	-1.42125	1.42125
ENSG00000146453	-0.675329	2.5661	-2.58378	0.027455	0.999715	-3.30291	PNLDC1	6	Auto	Females	0.62619	-1.59696	1.59696
ENSG00000147050	-0.359527	4.4956	-2.58337	0.0274742	0.999715	-3.30351	KDM6A	X	X	Females	0.77942	-1.28301	1.28301
ENSG00000179277	0.698338	3.54214	2.58315	0.0274843	0.999715	-3.30382	MEIS3P1	17	Auto	Males	1.62263	1.62263	1.62263
ENSG00000204334	0.530943	1.74499	2.57871	0.0276938	0.999715	-3.31025	ERICH2	2	Auto	Males	1.44487	1.44487	1.44487
ENSG00000241429	-0.553778	2.31496	-2.57595	0.0278246	0.999715	-3.31424	EEF1A1P25	3	Auto	Females	0.681234	-1.46792	1.46792
ENSG00000249684	-0.606951	2.79403	-2.57436	0.0279	0.999715	-3.31653		5	Auto	Females	0.656583	-1.52304	1.52304
ENSG00000228451	0.464947	2.70236	2.57321	0.0279552	0.999715	-3.3182	SDAD1P1	8	Auto	Males	1.38027	1.38027	1.38027
ENSG00000231533	0.74985	3.70595	2.57166	0.0280292	0.999715	-3.32044		6	Auto	Males	1.68162	1.68162	1.68162
ENSG00000227973	-0.699131	1.03444	-2.57001	0.0281084	0.999715	-3.32283	PIN4P1	15	Auto	Females	0.615943	-1.62353	1.62353
ENSG00000227467	-0.632912	1.27246	-2.56956	0.02813	0.999715	-3.32348		11	Auto	Females	0.644874	-1.55069	1.55069
ENSG00000145721	0.632334	4.37836	2.56577	0.0283127	0.999715	-3.32896	LIX1	5	Auto	Males	1.55007	1.55007	1.55007
ENSG00000133246	-0.92374	1.14668	-2.5656	0.0283207	0.999715	-3.3292	PRAM1	19	Auto	Females	0.527141	-1.89703	1.89703
ENSG00000215595	-0.762357	1.22574	-2.55996	0.0285947	0.999715	-3.33735	C20orf202	20	Auto	Females	0.589532	-1.69626	1.69626
ENSG00000164687	0.417976	4.32726	2.55832	0.0286752	0.999715	-3.33973	FABP5	8	Auto	Males	1.33605	1.33605	1.33605
ENSG00000232454	-0.589507	1.08162	-2.55689	0.0287453	0.999715	-3.34179		9	Auto	Females	0.66457	-1.50473	1.50473
ENSG00000244490	-0.620103	2.27627	-2.55383	0.0288957	0.999715	-3.34621	RWDD4P1	7	Auto	Females	0.650624	-1.53699	1.53699
ENSG00000008517	-0.89812	0.828933	-2.55238	0.0289673	0.999715	-3.34831	IL32	16	Auto	Females	0.536586	-1.86364	1.86364
ENSG00000214688	1.08552	1.14134	2.55039	0.0290657	0.999715	-3.35118	C10orf105	10	Auto	Males	2.12213	2.12213	2.12213
ENSG00000237399	-0.460213	2.48296	-2.54965	0.0291027	0.999715	-3.35225	PITRM1-AS1	10	Auto	Females	0.726879	-1.37574	1.37574
ENSG00000160299	-0.335581	5.73084	-2.54418	0.0293756	0.999715	-3.36015	PCNT	21	Auto	Females	0.792465	-1.26189	1.26189
ENSG00000117280	0.310324	4.02442	2.5386	0.0296571	0.999715	-3.36822	RAB7L1	1	Auto	Males	1.23999	1.23999	1.23999
ENSG00000197361	-0.29419	2.35457	-2.53841	0.0296664	0.999715	-3.36849	FBXL22	15	Auto	Females	0.81553	-1.2262	1.2262
ENSG00000255748	-0.6703	2.00931	-2.5372	0.0297279	0.999715	-3.37024		12	Auto	Females	0.628376	-1.5914	1.5914
ENSG00000122548	0.765044	1.61134	2.53693	0.0297417	0.999715	-3.37063	KIAA0087	7	Auto	Males	1.69942	1.69942	1.69942
ENSG00000223508	0.480725	3.22437	2.535	0.0298396	0.999715	-3.37341	RPL23AP53	8	Auto	Males	1.39544	1.39544	1.39544
ENSG00000135736	0.413878	0.960135	2.53497	0.0298413	0.999715	-3.37346	CCDC102A	16	Auto	Males	1.33226	1.33226	1.33226
ENSG00000181004	0.33249	3.88133	2.53475	0.0298527	0.999715	-3.37378	BBS12	4	Auto	Males	1.25919	1.25919	1.25919
ENSG00000146540	0.313896	5.72715	2.53263	0.0299607	0.999715	-3.37684	C7orf50	7	Auto	Males	1.24306	1.24306	1.24306
ENSG00000216775	-0.611931	2.99783	-2.53056	0.0300669	0.999715	-3.37983		6	Auto	Females	0.65432	-1.5283	1.5283
ENSG00000233588	0.932753	3.27728	2.52862	0.0301668	0.999715	-3.38263	CYP51P2	13	Auto	Males	1.90892	1.90892	1.90892
ENSG00000243368	-0.572608	4.6081	-2.52805	0.0301957	0.999715	-3.38344	MCCC1-AS1	3	Auto	Females	0.6724	-1.48721	1.48721
ENSG00000060642	0.347232	4.18788	2.52616	0.0302932	0.999715	-3.38617	PIGV	1	Auto	Males	1.27212	1.27212	1.27212
ENSG00000188234	-0.728967	1.50766	-2.52585	0.0303096	0.999715	-3.38663	AGAP4	10	Auto	Females	0.603336	-1.65745	1.65745
ENSG00000224318	0.610315	2.14374	2.52475	0.0303665	0.999715	-3.38822	CHL1-AS2	3	Auto	Males	1.52659	1.52659	1.52659
ENSG00000168329	0.465364	4.87107	2.52138	0.0305417	0.999715	-3.39308	CX3CR1	3	Auto	Males	1.38067	1.38067	1.38067
ENSG00000132321	0.362491	3.84856	2.51931	0.0306496	0.999715	-3.39606	IQCA1	2	Auto	Males	1.28564	1.28564	1.28564
ENSG00000064666	-1.13917	1.19255	-2.51903	0.0306641	0.999715	-3.39646	CNN2	19	Auto	Females	0.454019	-2.20255	2.20255
ENSG00000254681	1.22935	0.723639	2.51812	0.030712	0.999715	-3.39778	PKD1P5	16	Auto	Males	2.34462	2.34462	2.34462
ENSG00000261804	0.464797	3.09414	2.51781	0.0307283	0.999715	-3.39823		16	Auto	Males	1.38012	1.38012	1.38012
ENSG00000271869	-0.893502	1.82267	-2.51364	0.030948	0.999715	-3.40426		8	Auto	Females	0.538306	-1.85768	1.85768
ENSG00000247271	0.410646	3.16572	2.51181	0.0310447	0.999715	-3.40689	ZBED5-AS1	11	Auto	Males	1.32928	1.32928	1.32928
ENSG00000122862	-0.634547	5.28041	-2.51158	0.0310568	0.999715	-3.40722	SRGN	10	Auto	Females	0.644143	-1.55245	1.55245
ENSG00000162997	-0.44811	2.43461	-2.50742	0.0312777	0.999715	-3.41322	PRORSD1P	2	Auto	Females	0.733003	-1.36425	1.36425
ENSG00000243256	0.665224	2.3969	2.50697	0.0313019	0.999715	-3.41387	RPL30P14	18	Auto	Males	1.58581	1.58581	1.58581
ENSG00000205746	0.697494	2.37976	2.50594	0.0313572	0.999715	-3.41536		16	Auto	Males	1.62169	1.62169	1.62169
ENSG00000249855	0.85838	5.19159	2.50543	0.0313842	0.999715	-3.41609	EEF1A1P19	5	Auto	Males	1.813	1.813	1.813
ENSG00000170509	-0.877751	0.921886	-2.50472	0.0314225	0.999715	-3.41712	HSD17B13	4	Auto	Females	0.544215	-1.83751	1.83751
ENSG00000198246	0.364619	3.32971	2.50419	0.0314507	0.999715	-3.41788	SLC29A3	10	Auto	Males	1.28754	1.28754	1.28754
ENSG00000261373	-0.991172	1.3878	-2.50409	0.0314563	0.999715	-3.41803	VPS9D1-AS1	16	Auto	Females	0.503069	-1.9878	1.9878
ENSG00000232533	0.333945	4.25801	2.50371	0.0314768	0.999715	-3.41858		7	Auto	Males	1.26046	1.26046	1.26046
ENSG00000229227	-0.530142	1.71738	-2.50363	0.0314807	0.999715	-3.41868		10	Auto	Females	0.692487	-1.44407	1.44407
ENSG00000139410	0.56167	2.97672	2.50363	0.0314809	0.999715	-3.41869	SDSL	12	Auto	Males	1.47598	1.47598	1.47598
ENSG00000271918	0.673023	2.77371	2.50136	0.031603	0.999715	-3.42196		5	Auto	Males	1.59441	1.59441	1.59441
ENSG00000137210	0.273629	4.37549	2.50111	0.0316167	0.999715	-3.42233	TMEM14B	6	Auto	Males	1.20885	1.20885	1.20885
ENSG00000268172	-0.502019	5.23047	-2.49927	0.0317158	0.999715	-3.42497		1	Auto	Females	0.706118	-1.41619	1.41619
ENSG00000214976	-0.366795	2.15127	-2.49796	0.031787	0.999715	-3.42687	VDAC2P1	21	Auto	Females	0.775503	-1.28949	1.28949
ENSG00000089558	-0.744322	2.77877	-2.49553	0.0319191	0.999715	-3.43037	KCNH4	17	Auto	Females	0.596948	-1.67519	1.67519
ENSG00000242686	-0.610459	2.14795	-2.49516	0.0319392	0.999715	-3.43091		4	Auto	Females	0.654988	-1.52674	1.52674
ENSG00000260417	-0.716853	0.848444	-2.49416	0.0319935	0.999715	-3.43234		16	Auto	Females	0.608423	-1.64359	1.64359
ENSG00000064655	0.706973	2.05217	2.49282	0.0320667	0.999715	-3.43427	EYA2	20	Auto	Males	1.63238	1.63238	1.63238
ENSG00000131979	-0.738947	1.94462	-2.49161	0.0321332	0.999715	-3.43602	GCH1	14	Auto	Females	0.599177	-1.66896	1.66896
ENSG00000186767	-0.363282	3.07711	-2.48521	0.0324855	0.999715	-3.44524	SPIN4	X	X	Females	0.777394	-1.28635	1.28635
ENSG00000051596	-0.481945	3.66375	-2.48433	0.0325348	0.999715	-3.44652	THOC3	5	Auto	Females	0.716012	-1.39663	1.39663
ENSG00000106991	-0.668251	3.98131	-2.48281	0.0326189	0.999715	-3.4487	ENG	9	Auto	Females	0.629269	-1.58914	1.58914
ENSG00000231628	-0.568344	2.53299	-2.48028	0.03276	0.999715	-3.45235		6	Auto	Females	0.67439	-1.48282	1.48282
ENSG00000239246	0.925046	4.26934	2.47928	0.0328158	0.999715	-3.45378		17	Auto	Males	1.89874	1.89874	1.89874
ENSG00000236653	-0.72962	0.842664	-2.47894	0.0328348	0.999715	-3.45427		2	Auto	Females	0.603063	-1.6582	1.6582
ENSG00000235595	0.510287	3.15535	2.47863	0.0328524	0.999715	-3.45472	GAPDHP23	1	Auto	Males	1.42433	1.42433	1.42433
ENSG00000228510	0.775775	2.40843	2.47823	0.0328748	0.999715	-3.4553		9	Auto	Males	1.71211	1.71211	1.71211
ENSG00000243789	0.462964	2.16729	2.47694	0.0329471	0.999715	-3.45716	JMJD7	15	Auto	Males	1.37837	1.37837	1.37837
ENSG00000087884	0.29219	2.8009	2.4756	0.0330227	0.999715	-3.45909	AAMDC	11	Auto	Males	1.2245	1.2245	1.2245
ENSG00000205664	-0.405885	3.59335	-2.47514	0.0330486	0.999715	-3.45975		X	X	Females	0.754773	-1.3249	1.3249
ENSG00000160396	-0.29362	4.70148	-2.47505	0.0330535	0.999715	-3.45988	HIPK4	19	Auto	Females	0.815852	-1.22571	1.22571
ENSG00000185010	0.504626	2.89983	2.46687	0.0335176	0.999715	-3.47166	F8	X	X	Males	1.41876	1.41876	1.41876
ENSG00000268166	0.331598	3.69962	2.46583	0.0335772	0.999715	-3.47316		19	Auto	Males	1.25841	1.25841	1.25841
ENSG00000166578	0.330406	1.9979	2.46289	0.0337461	0.999715	-3.47739	IQCD	12	Auto	Males	1.25737	1.25737	1.25737
ENSG00000180537	0.677772	4.59248	2.46256	0.0337647	0.999715	-3.47786	RNF182	6	Auto	Males	1.59967	1.59967	1.59967
ENSG00000257818	-0.575544	3.06634	-2.45786	0.0340365	0.999715	-3.48463		12	Auto	Females	0.671033	-1.49024	1.49024
ENSG00000165730	0.44933	5.77915	2.45742	0.0340618	0.999715	-3.48525	STOX1	10	Auto	Males	1.36541	1.36541	1.36541
ENSG00000185920	0.432563	2.66109	2.45406	0.0342576	0.999715	-3.49009	PTCH1	9	Auto	Males	1.34963	1.34963	1.34963
ENSG00000215795	-0.70354	1.32575	-2.4526	0.0343431	0.999715	-3.4922		1	Auto	Females	0.614064	-1.6285	1.6285
ENSG00000170860	0.372224	4.67758	2.45056	0.0344628	0.999715	-3.49513	LSM3	3	Auto	Males	1.29435	1.29435	1.29435
ENSG00000233369	0.587942	2.81073	2.44773	0.0346294	0.999715	-3.4992		7	Auto	Males	1.5031	1.5031	1.5031
ENSG00000164405	0.396141	6.66376	2.44708	0.0346674	0.999715	-3.50013	UQCRQ	5	Auto	Males	1.31598	1.31598	1.31598
ENSG00000125266	0.310014	5.80558	2.44487	0.0347984	0.999715	-3.50331	EFNB2	13	Auto	Males	1.23972	1.23972	1.23972
ENSG00000131876	-0.394339	4.51295	-2.44428	0.0348337	0.999715	-3.50417	SNRPA1	15	Auto	Females	0.760838	-1.31434	1.31434
ENSG00000261528	-0.399266	3.32933	-2.44413	0.0348424	0.999715	-3.50438		16	Auto	Females	0.758244	-1.31884	1.31884
ENSG00000259985	0.44079	2.93049	2.44292	0.0349141	0.999715	-3.50611		18	Auto	Males	1.35735	1.35735	1.35735
ENSG00000233716	-0.757106	2.08037	-2.44157	0.0349944	0.999715	-3.50805		2	Auto	Females	0.591682	-1.6901	1.6901
ENSG00000265625	-0.644517	1.74741	-2.44143	0.0350031	0.999715	-3.50826		17	Auto	Females	0.639707	-1.56322	1.56322
ENSG00000231845	-0.546675	1.82259	-2.43982	0.0350993	0.999715	-3.51058	HMGB3P14	3	Auto	Females	0.684596	-1.46071	1.46071
ENSG00000233368	-0.554982	1.3959	-2.43819	0.0351966	0.999715	-3.51291		1	Auto	Females	0.680666	-1.46915	1.46915
ENSG00000064115	0.349877	5.98071	2.43774	0.0352235	0.999715	-3.51356	TM7SF3	12	Auto	Males	1.27445	1.27445	1.27445
ENSG00000226695	-0.59824	1.74265	-2.43691	0.0352737	0.999715	-3.51476	ANKRD20A10P	13	Auto	Females	0.660559	-1.51387	1.51387
ENSG00000214756	0.340756	2.45859	2.43439	0.0354255	0.999715	-3.51838	METTL12	11	Auto	Males	1.26642	1.26642	1.26642
ENSG00000138382	0.344106	4.27837	2.43323	0.0354957	0.999715	-3.52005	METTL5	2	Auto	Males	1.26936	1.26936	1.26936
ENSG00000128944	0.302909	3.86535	2.433	0.0355093	0.999715	-3.52038	KNSTRN	15	Auto	Males	1.23363	1.23363	1.23363
ENSG00000127884	0.309039	7.37288	2.43021	0.0356784	0.999715	-3.52438	ECHS1	10	Auto	Males	1.23888	1.23888	1.23888
ENSG00000133466	0.25548	2.18934	2.43019	0.0356798	0.999715	-3.52442	C1QTNF6	22	Auto	Males	1.19373	1.19373	1.19373
ENSG00000240742	0.568218	3.22963	2.42965	0.0357123	0.999715	-3.52518		20	Auto	Males	1.48269	1.48269	1.48269
ENSG00000162961	0.358856	5.62147	2.42627	0.035919	0.999715	-3.53005	DPY30	2	Auto	Males	1.28241	1.28241	1.28241
ENSG00000259577	-0.39531	3.43542	-2.42525	0.0359814	0.999715	-3.53152		15	Auto	Females	0.760326	-1.31523	1.31523
ENSG00000136982	-0.649168	2.25801	-2.42306	0.0361154	0.999715	-3.53465	DSCC1	8	Auto	Females	0.637648	-1.56826	1.56826
ENSG00000230202	0.50684	3.87296	2.42105	0.0362392	0.999715	-3.53754		6	Auto	Males	1.42093	1.42093	1.42093
ENSG00000104313	0.812787	1.85294	2.41676	0.0365053	0.999715	-3.54371	EYA1	8	Auto	Males	1.7566	1.7566	1.7566
ENSG00000249482	-0.578416	1.90925	-2.41607	0.0365479	0.999715	-3.54469	USP17L14P	4	Auto	Females	0.669699	-1.49321	1.49321
ENSG00000110492	0.678579	3.00216	2.41578	0.0365661	0.999715	-3.54511	MDK	11	Auto	Males	1.60056	1.60056	1.60056
ENSG00000251675	-0.421569	1.64544	-2.41412	0.0366698	0.999715	-3.5475		5	Auto	Females	0.746612	-1.33938	1.33938
ENSG00000261069	1.00634	7.92156	2.41346	0.0367106	0.999715	-3.54843	SNORD116-20	15	Auto	Males	2.00881	2.00881	2.00881
ENSG00000197265	0.281477	4.69515	2.41095	0.036868	0.999715	-3.55204	GTF2E2	8	Auto	Males	1.21544	1.21544	1.21544
ENSG00000143333	-0.641117	3.63156	-2.40995	0.0369306	0.999715	-3.55347	RGS16	1	Auto	Females	0.641216	-1.55954	1.55954
ENSG00000214870	0.594074	2.41827	2.40881	0.0370025	0.999715	-3.55511		7	Auto	Males	1.5095	1.5095	1.5095
ENSG00000258741	0.844343	2.19262	2.40877	0.037005	0.999715	-3.55517		15	Auto	Males	1.79545	1.79545	1.79545
ENSG00000223974	-0.629153	1.90162	-2.40601	0.0371796	0.999715	-3.55913		7	Auto	Females	0.646556	-1.54666	1.54666
ENSG00000251333	-1.00898	2.5477	-2.40429	0.0372886	0.999715	-3.5616	RTN3P1	4	Auto	Females	0.496896	-2.01249	2.01249
ENSG00000131097	0.417493	3.39433	2.40224	0.0374186	0.999715	-3.56454	HIGD1B	17	Auto	Males	1.3356	1.3356	1.3356
ENSG00000214273	-0.608427	1.96543	-2.40116	0.0374874	0.999715	-3.56608	AGGF1P1	4	Auto	Females	0.655912	-1.5246	1.5246
ENSG00000224713	0.574299	2.49208	2.40042	0.0375346	0.999715	-3.56714		12	Auto	Males	1.48895	1.48895	1.48895
ENSG00000235453	0.30896	2.00235	2.39771	0.0377085	0.999715	-3.57104	TOPORS-AS1	9	Auto	Males	1.23881	1.23881	1.23881
ENSG00000133169	0.327498	9.67019	2.39736	0.0377308	0.999715	-3.57154	BEX1	X	X	Males	1.25483	1.25483	1.25483
ENSG00000266127	-0.362197	1.54661	-2.3972	0.0377412	0.999715	-3.57177		18	Auto	Females	0.777979	-1.28538	1.28538
ENSG00000188803	0.34331	3.67269	2.39642	0.0377913	0.999715	-3.57289	SHISA6	17	Auto	Males	1.26866	1.26866	1.26866
ENSG00000184254	0.546306	3.57376	2.39609	0.0378125	0.999715	-3.57336	ALDH1A3	15	Auto	Males	1.46034	1.46034	1.46034
ENSG00000165449	1.07358	3.27633	2.39516	0.0378725	0.999715	-3.57469	SLC16A9	10	Auto	Males	2.10465	2.10465	2.10465
ENSG00000184260	0.927883	6.59936	2.39511	0.0378756	0.999715	-3.57476	HIST2H2AC	1	Auto	Males	1.90248	1.90248	1.90248
ENSG00000078549	0.301881	6.70689	2.39485	0.0378921	0.999715	-3.57513	ADCYAP1R1	7	Auto	Males	1.23275	1.23275	1.23275
ENSG00000133661	0.368003	3.283	2.39455	0.0379115	0.999715	-3.57556	SFTPD	10	Auto	Males	1.29056	1.29056	1.29056
ENSG00000119411	0.763977	2.82249	2.39434	0.037925	0.999715	-3.57586	BSPRY	9	Auto	Males	1.69817	1.69817	1.69817
ENSG00000124145	0.552963	6.08635	2.3915	0.0381085	0.999715	-3.57993	SDC4	20	Auto	Males	1.4671	1.4671	1.4671
ENSG00000104689	-0.612981	0.997281	-2.39004	0.0382037	0.999715	-3.58203	TNFRSF10A	8	Auto	Females	0.653844	-1.52942	1.52942
ENSG00000229097	-0.97901	4.57009	-2.38968	0.0382271	0.999715	-3.58255	CALM2P2	10	Auto	Females	0.507328	-1.97111	1.97111
ENSG00000122477	-0.275704	4.30069	-2.38941	0.0382447	0.999715	-3.58293	LRRC39	1	Auto	Females	0.826047	-1.21059	1.21059
ENSG00000130635	-0.621667	0.950574	-2.38713	0.0383934	0.999715	-3.5862	COL5A1	9	Auto	Females	0.64992	-1.53865	1.53865
ENSG00000169676	0.787801	3.3627	2.38499	0.0385333	0.999715	-3.58926	DRD5	4	Auto	Males	1.72644	1.72644	1.72644
ENSG00000245112	0.74205	0.953859	2.37811	0.0389869	0.999715	-3.59912	SMARCA5-AS1	4	Auto	Males	1.67255	1.67255	1.67255
ENSG00000130202	-0.295334	3.88966	-2.37732	0.039039	0.999715	-3.60024	PVRL2	19	Auto	Females	0.814884	-1.22717	1.22717
ENSG00000269352	-0.639234	2.05662	-2.37664	0.0390845	0.999715	-3.60123		19	Auto	Females	0.642054	-1.5575	1.5575
ENSG00000259075	0.599074	1.28693	2.37602	0.0391252	0.999715	-3.6021	POC1B-GALNT4	12	Auto	Males	1.51474	1.51474	1.51474
ENSG00000219547	0.87079	1.69938	2.37593	0.0391314	0.999715	-3.60223	RPL17P25	6	Auto	Males	1.82866	1.82866	1.82866
ENSG00000255135	0.514208	3.85233	2.37569	0.0391478	0.999715	-3.60259		11	Auto	Males	1.42821	1.42821	1.42821
ENSG00000153885	0.456344	4.63523	2.3749	0.0392002	0.999715	-3.60371	KCTD15	19	Auto	Males	1.37206	1.37206	1.37206
ENSG00000228106	0.448281	2.40925	2.37297	0.0393291	0.999715	-3.60648		1	Auto	Males	1.36441	1.36441	1.36441
ENSG00000249921	0.597317	2.04196	2.37114	0.0394513	0.999715	-3.60909		5	Auto	Males	1.5129	1.5129	1.5129
ENSG00000101846	-0.392949	5.52989	-2.36877	0.0396105	0.999715	-3.61248	STS	X	X	Females	0.761571	-1.31307	1.31307
ENSG00000089022	-0.310287	4.92474	-2.36776	0.039679	0.999715	-3.61393	MAPKAPK5	12	Auto	Females	0.806481	-1.23995	1.23995
ENSG00000213866	0.880654	1.66927	2.36662	0.0397558	0.999715	-3.61556	YBX1P10	9	Auto	Males	1.84121	1.84121	1.84121
ENSG00000159251	0.357357	1.37056	2.36613	0.039789	0.999715	-3.61626	ACTC1	15	Auto	Males	1.28108	1.28108	1.28108
ENSG00000142694	0.335896	2.7838	2.36529	0.0398458	0.999715	-3.61746	EVA1B	1	Auto	Males	1.26216	1.26216	1.26216
ENSG00000228340	-0.622878	1.22678	-2.36199	0.0400697	0.999715	-3.62218		20	Auto	Females	0.649374	-1.53994	1.53994
ENSG00000164600	0.543384	7.05301	2.36089	0.0401447	0.999715	-3.62375	NEUROD6	7	Auto	Males	1.45739	1.45739	1.45739
ENSG00000003989	0.663798	3.40714	2.3602	0.0401923	0.999715	-3.62475	SLC7A2	8	Auto	Males	1.58425	1.58425	1.58425
ENSG00000169860	0.796925	4.40667	2.35931	0.0402526	0.999715	-3.62601	P2RY1	3	Auto	Males	1.73739	1.73739	1.73739
ENSG00000236922	-0.502133	2.63716	-2.35738	0.0403853	0.999715	-3.62878		4	Auto	Females	0.706062	-1.41631	1.41631
ENSG00000233846	0.513481	2.80936	2.35722	0.040396	0.999715	-3.629		9	Auto	Males	1.42749	1.42749	1.42749
ENSG00000176054	-0.565283	1.59995	-2.35639	0.0404528	0.999715	-3.63018	RPL23P2	21	Auto	Females	0.675823	-1.47968	1.47968
ENSG00000169035	0.793847	4.38755	2.35462	0.0405746	0.999715	-3.63271	KLK7	19	Auto	Males	1.73369	1.73369	1.73369
ENSG00000203867	-0.355308	1.39191	-2.3539	0.0406248	0.999715	-3.63375	RBM20	10	Auto	Females	0.781703	-1.27926	1.27926
ENSG00000082781	0.421432	3.30802	2.35382	0.0406301	0.999715	-3.63386	ITGB5	3	Auto	Males	1.33926	1.33926	1.33926
ENSG00000188763	0.431502	2.68221	2.35269	0.0407084	0.999715	-3.63548	FZD9	7	Auto	Males	1.34864	1.34864	1.34864
ENSG00000085563	-0.547936	4.56048	-2.35264	0.0407114	0.999715	-3.63555	ABCB1	7	Auto	Females	0.683998	-1.46199	1.46199
ENSG00000251867	-0.393911	3.37759	-2.3475	0.0410687	0.999715	-3.64289		8	Auto	Females	0.761064	-1.31395	1.31395
ENSG00000057252	0.250728	3.31722	2.34664	0.0411289	0.999715	-3.64413	SOAT1	1	Auto	Males	1.18981	1.18981	1.18981
ENSG00000116663	0.476326	4.14622	2.34573	0.0411923	0.999715	-3.64542	FBXO6	1	Auto	Males	1.3912	1.3912	1.3912
ENSG00000250387	-0.644251	1.00857	-2.34549	0.0412089	0.999715	-3.64576		5	Auto	Females	0.639825	-1.56293	1.56293
ENSG00000130055	0.522144	2.43131	2.34367	0.0413367	0.999715	-3.64836	GDPD2	X	X	Males	1.43609	1.43609	1.43609
ENSG00000197142	-0.457962	3.0269	-2.34315	0.041373	0.999715	-3.6491	ACSL5	10	Auto	Females	0.728014	-1.3736	1.3736
ENSG00000271911	-0.630654	1.20819	-2.34137	0.0414982	0.999715	-3.65164		6	Auto	Females	0.645884	-1.54827	1.54827
ENSG00000260641	-0.346204	2.33645	-2.33972	0.0416151	0.999715	-3.65401		4	Auto	Females	0.786651	-1.27121	1.27121
ENSG00000182871	-0.473237	2.82233	-2.33904	0.0416632	0.999715	-3.65498	COL18A1	21	Auto	Females	0.720346	-1.38822	1.38822
ENSG00000155282	0.582979	1.72753	2.33854	0.0416985	0.999715	-3.65569		9	Auto	Males	1.49794	1.49794	1.49794
ENSG00000174442	-0.374669	2.60541	-2.33198	0.0421654	0.999715	-3.66505	ZWILCH	15	Auto	Females	0.771282	-1.29654	1.29654
ENSG00000177084	0.461042	1.97893	2.33057	0.0422662	0.999715	-3.66706	POLE	12	Auto	Males	1.37654	1.37654	1.37654
ENSG00000111325	0.435157	2.51292	2.33019	0.0422935	0.999715	-3.6676	OGFOD2	12	Auto	Males	1.35206	1.35206	1.35206
ENSG00000171885	0.913863	8.37486	2.33008	0.0423018	0.999715	-3.66776	AQP4	18	Auto	Males	1.88408	1.88408	1.88408
ENSG00000173546	-0.503096	3.91387	-2.32985	0.0423182	0.999715	-3.66809	CSPG4	15	Auto	Females	0.705591	-1.41725	1.41725
ENSG00000145050	0.339892	4.68194	2.32983	0.0423194	0.999715	-3.66811	MANF	3	Auto	Males	1.26566	1.26566	1.26566
ENSG00000152669	-0.452484	3.13673	-2.32796	0.0424539	0.999715	-3.67078	CCNO	5	Auto	Females	0.730784	-1.36839	1.36839
ENSG00000197728	0.492957	6.78654	2.32737	0.0424966	0.999715	-3.67163	RPS26	12	Auto	Males	1.40733	1.40733	1.40733
ENSG00000120656	0.337515	4.494	2.32699	0.0425241	0.999715	-3.67217	TAF12	1	Auto	Males	1.26358	1.26358	1.26358
ENSG00000129270	0.72994	4.0068	2.32654	0.0425566	0.999715	-3.67281	MMP28	17	Auto	Males	1.65857	1.65857	1.65857
ENSG00000134250	0.532629	4.22908	2.32577	0.0426125	0.999715	-3.67391	NOTCH2	1	Auto	Males	1.44656	1.44656	1.44656
ENSG00000249212	-0.416592	2.83026	-2.3251	0.0426611	0.999715	-3.67487	ATP1B1P1	4	Auto	Females	0.749192	-1.33477	1.33477
ENSG00000234394	0.833279	1.60737	2.3229	0.0428207	0.999715	-3.67801		9	Auto	Males	1.78173	1.78173	1.78173
ENSG00000189280	0.680444	2.56218	2.32036	0.0430054	0.999715	-3.68162	GJB5	1	Auto	Males	1.60263	1.60263	1.60263
ENSG00000245552	0.477683	1.71968	2.31897	0.0431066	0.999715	-3.6836		11	Auto	Males	1.39251	1.39251	1.39251
ENSG00000236053	-0.665113	1.14785	-2.31792	0.0431838	0.999715	-3.6851		13	Auto	Females	0.630639	-1.58569	1.58569
ENSG00000272321	-0.364519	5.1366	-2.3171	0.0432441	0.999715	-3.68627		8	Auto	Females	0.776728	-1.28745	1.28745
ENSG00000168491	0.400209	2.75804	2.3166	0.0432808	0.999715	-3.68699	CCDC110	4	Auto	Males	1.3197	1.3197	1.3197
ENSG00000174640	-0.450535	2.25615	-2.31624	0.0433066	0.999715	-3.68749	SLCO2A1	3	Auto	Females	0.731772	-1.36655	1.36655
ENSG00000175691	-0.294164	3.58995	-2.31523	0.0433814	0.999715	-3.68894	ZNF77	19	Auto	Females	0.815545	-1.22617	1.22617
ENSG00000164181	-0.604343	4.50763	-2.31281	0.0435593	0.999715	-3.69237	ELOVL7	5	Auto	Females	0.657771	-1.52029	1.52029
ENSG00000203965	0.315373	4.19822	2.31096	0.0436963	0.999715	-3.69501	EFCAB7	1	Auto	Males	1.24433	1.24433	1.24433
ENSG00000269048	-0.526013	1.31706	-2.31088	0.0437025	0.999715	-3.69513		6	Auto	Females	0.694471	-1.43994	1.43994
ENSG00000233593	0.390785	3.3895	2.31038	0.0437392	0.999715	-3.69583		1	Auto	Males	1.31111	1.31111	1.31111
ENSG00000134871	-0.653784	3.59142	-2.30919	0.0438276	0.999715	-3.69753	COL4A2	13	Auto	Females	0.635611	-1.57329	1.57329
ENSG00000259326	-0.375661	3.73733	-2.30679	0.0440065	0.999715	-3.70095		15	Auto	Females	0.770752	-1.29743	1.29743
ENSG00000257954	-0.433452	2.98488	-2.30676	0.0440087	0.999715	-3.70099		12	Auto	Females	0.740488	-1.35046	1.35046
ENSG00000225192	-0.589209	2.93942	-2.30606	0.0440609	0.999715	-3.70199	ZNF33BP1	10	Auto	Females	0.664707	-1.50442	1.50442
ENSG00000213235	0.530318	4.64672	2.30284	0.0443023	0.999715	-3.70657	EEF1A1P16	12	Auto	Males	1.44425	1.44425	1.44425
ENSG00000259192	0.326799	2.04094	2.29934	0.0445662	0.999715	-3.71156		15	Auto	Males	1.25423	1.25423	1.25423
ENSG00000078401	-1.35234	3.7938	-2.29907	0.0445863	0.999715	-3.71194	EDN1	6	Auto	Females	0.391656	-2.55326	2.55326
ENSG00000152104	0.420058	3.05878	2.29802	0.0446656	0.999715	-3.71343	PTPN14	1	Auto	Males	1.33798	1.33798	1.33798
ENSG00000156427	-0.770151	1.04079	-2.29741	0.0447123	0.999715	-3.7143	FGF18	5	Auto	Females	0.586356	-1.70545	1.70545
ENSG00000197557	0.402231	3.65017	2.29614	0.0448084	0.999715	-3.71611	TTC30A	2	Auto	Males	1.32155	1.32155	1.32155
ENSG00000076067	-0.384309	3.50307	-2.29037	0.0452485	0.999715	-3.72431	RBMS2	12	Auto	Females	0.766146	-1.30523	1.30523
ENSG00000159374	-0.368833	1.69186	-2.29002	0.0452759	0.999715	-3.72481	M1AP	2	Auto	Females	0.774409	-1.29131	1.29131
ENSG00000227176	-0.568281	2.58659	-2.28971	0.0452993	0.999715	-3.72525		2	Auto	Females	0.67442	-1.48276	1.48276
ENSG00000271270	0.441085	3.02246	2.28875	0.0453734	0.999715	-3.72662		3	Auto	Males	1.35763	1.35763	1.35763
ENSG00000111799	0.251579	3.30699	2.28863	0.0453825	0.999715	-3.72679	COL12A1	6	Auto	Males	1.19051	1.19051	1.19051
ENSG00000105755	0.479217	3.3944	2.28729	0.0454852	0.999715	-3.72868	ETHE1	19	Auto	Males	1.39399	1.39399	1.39399
ENSG00000259001	0.756087	15.188	2.28694	0.0455124	0.999715	-3.72918	RPPH1	14	Auto	Males	1.6889	1.6889	1.6889
ENSG00000165507	-0.679177	5.06486	-2.28362	0.0457693	0.999715	-3.73391	C10orf10	10	Auto	Females	0.624522	-1.60123	1.60123
ENSG00000113369	0.461707	5.65084	2.28288	0.0458263	0.999715	-3.73495	ARRDC3	5	Auto	Males	1.37717	1.37717	1.37717
ENSG00000251661	0.541827	2.38254	2.28059	0.0460044	0.999715	-3.7382		11	Auto	Males	1.45581	1.45581	1.45581
ENSG00000007171	-0.364382	3.37123	-2.27994	0.0460556	0.999715	-3.73914	NOS2	17	Auto	Females	0.776802	-1.28733	1.28733
ENSG00000230581	-0.326735	2.49937	-2.27872	0.0461504	0.999715	-3.74086		9	Auto	Females	0.797339	-1.25417	1.25417
ENSG00000185149	0.752191	2.6342	2.27298	0.0466016	0.999715	-3.74901	NPY2R	4	Auto	Males	1.68435	1.68435	1.68435
ENSG00000164638	-0.334676	4.65864	-2.27267	0.046626	0.999715	-3.74945	SLC29A4	7	Auto	Females	0.792962	-1.26109	1.26109
ENSG00000072080	-0.798881	1.79369	-2.27209	0.0466717	0.999715	-3.75028	SPP2	2	Auto	Females	0.574795	-1.73975	1.73975
ENSG00000131373	-0.278048	5.26536	-2.27094	0.0467628	0.999715	-3.75191	HACL1	3	Auto	Females	0.824706	-1.21255	1.21255
ENSG00000183405	0.659326	5.88289	2.26839	0.0469651	0.999715	-3.75553	RPS7P1	17	Auto	Males	1.57934	1.57934	1.57934
ENSG00000173868	-0.369245	2.83448	-2.268	0.0469958	0.999715	-3.75607	PHOSPHO1	17	Auto	Females	0.774187	-1.29168	1.29168
ENSG00000167994	-0.265697	3.01695	-2.2665	0.0471151	0.999715	-3.7582	RAB3IL1	11	Auto	Females	0.831797	-1.20222	1.20222
ENSG00000122679	-0.519889	4.39496	-2.26538	0.0472051	0.999715	-3.7598	RAMP3	7	Auto	Females	0.697425	-1.43385	1.43385
ENSG00000260805	-0.472137	2.01768	-2.26382	0.0473293	0.999715	-3.762		1	Auto	Females	0.720896	-1.38716	1.38716
ENSG00000151651	0.368845	1.11488	2.26261	0.0474271	0.999715	-3.76373	ADAM8	10	Auto	Males	1.29132	1.29132	1.29132
ENSG00000111181	0.35399	3.30766	2.26059	0.0475891	0.999715	-3.76659	SLC6A12	12	Auto	Males	1.27809	1.27809	1.27809
ENSG00000170419	-0.32845	6.53623	-2.25738	0.0478482	0.999715	-3.77113	VSTM2A	7	Auto	Females	0.796391	-1.25566	1.25566
ENSG00000154133	-0.633002	2.17068	-2.25492	0.0480479	0.999715	-3.77462	ROBO4	11	Auto	Females	0.644833	-1.55079	1.55079
ENSG00000198155	-0.284681	4.34616	-2.25442	0.0480881	0.999715	-3.77532	ZNF876P	4	Auto	Females	0.820923	-1.21814	1.21814
ENSG00000213222	-0.489809	3.88078	-2.2503	0.0484251	0.999715	-3.78117		2	Auto	Females	0.712119	-1.40426	1.40426
ENSG00000250959	-0.365428	3.75456	-2.24938	0.0485002	0.999715	-3.78247	GLUD1P3	10	Auto	Females	0.776239	-1.28826	1.28826
ENSG00000224959	-0.47164	2.28383	-2.24617	0.0487638	0.999715	-3.78701		2	Auto	Females	0.721144	-1.38668	1.38668
ENSG00000236698	-0.730396	3.81827	-2.24147	0.049153	0.999715	-3.79366	EIF1AXP1	1	Auto	Females	0.602739	-1.65909	1.65909
ENSG00000171823	-0.257184	6.14139	-2.23923	0.0493394	0.999715	-3.79683	FBXL14	12	Auto	Females	0.83672	-1.19514	1.19514
ENSG00000165591	0.320683	2.50818	2.23704	0.0495227	0.999715	-3.79993	FAAH2	X	X	Males	1.24892	1.24892	1.24892
ENSG00000153446	0.773208	4.19727	2.23696	0.0495292	0.999715	-3.80004	C16orf89	16	Auto	Males	1.70907	1.70907	1.70907
ENSG00000111450	-0.296069	4.59588	-2.23677	0.0495451	0.999715	-3.80031	STX2	12	Auto	Females	0.814469	-1.22779	1.22779
ENSG00000164088	0.320789	4.22516	2.23667	0.0495536	0.999715	-3.80045	PPM1M	3	Auto	Males	1.24901	1.24901	1.24901
ENSG00000243679	-0.571063	3.19466	-2.23658	0.0495607	0.999715	-3.80057		7	Auto	Females	0.673121	-1.48562	1.48562
ENSG00000180769	0.293948	3.54011	2.23613	0.0495987	0.999715	-3.80121	WDFY3-AS2	4	Auto	Males	1.22599	1.22599	1.22599
ENSG00000222014	-0.389733	2.13185	-2.23592	0.049616	0.999715	-3.80151	RAB6C	2	Auto	Females	0.763271	-1.31015	1.31015
ENSG00000156374	-0.289511	3.55021	-2.23479	0.0497112	0.999715	-3.80311	PCGF6	10	Auto	Females	0.81818	-1.22223	1.22223
ENSG00000117228	-0.515751	2.08967	-2.23388	0.0497878	0.999715	-3.8044	GBP1	1	Auto	Females	0.699429	-1.42974	1.42974
ENSG00000242294	-0.402233	3.6836	-2.23069	0.0500571	0.999715	-3.80891	STAG3L5P	7	Auto	Females	0.756686	-1.32155	1.32155
ENSG00000063854	0.299331	6.05454	2.23067	0.0500586	0.999715	-3.80894	HAGH	16	Auto	Males	1.23057	1.23057	1.23057
ENSG00000233247	0.462723	3.22177	2.22595	0.0504587	0.999715	-3.81559		X	X	Males	1.37814	1.37814	1.37814
ENSG00000035499	-0.573008	0.742773	-2.2257	0.0504801	0.999715	-3.81595	DEPDC1B	5	Auto	Females	0.672214	-1.48762	1.48762
ENSG00000250471	0.78381	1.51628	2.22438	0.0505932	0.999715	-3.81782	GMPSP1	4	Auto	Males	1.72167	1.72167	1.72167
ENSG00000179296	-0.776872	2.1602	-2.22409	0.0506183	0.999715	-3.81823	CTGLF12P	10	Auto	Females	0.583631	-1.71341	1.71341
ENSG00000163083	0.466299	2.63475	2.22405	0.0506217	0.999715	-3.81829	INHBB	2	Auto	Males	1.38156	1.38156	1.38156
ENSG00000249302	-0.76133	1.81051	-2.22349	0.0506692	0.999715	-3.81907	FTH1P24	4	Auto	Females	0.589952	-1.69505	1.69505
ENSG00000141959	0.333872	5.65388	2.223	0.0507114	0.999715	-3.81977	PFKL	21	Auto	Males	1.26039	1.26039	1.26039
ENSG00000205517	-0.442682	1.36941	-2.22222	0.0507777	0.999715	-3.82086	RGL3	19	Auto	Females	0.735766	-1.35913	1.35913
ENSG00000188916	0.30251	3.29478	2.22187	0.0508083	0.999715	-3.82137	FAM196A	10	Auto	Males	1.23329	1.23329	1.23329
ENSG00000172428	0.385148	5.80146	2.22125	0.0508611	0.999715	-3.82224	MYEOV2	2	Auto	Males	1.30599	1.30599	1.30599
ENSG00000272375	-0.675202	2.74578	-2.22101	0.0508819	0.999715	-3.82258		8	Auto	Females	0.626245	-1.59682	1.59682
ENSG00000118096	0.268338	4.89532	2.21973	0.0509918	0.999715	-3.82438	IFT46	11	Auto	Males	1.20442	1.20442	1.20442
ENSG00000173950	0.290084	3.48363	2.21923	0.0510353	0.999715	-3.82509	XXYLT1	3	Auto	Males	1.22271	1.22271	1.22271
ENSG00000164976	0.511084	5.40797	2.21894	0.05106	0.999715	-3.8255	KIAA1161	9	Auto	Males	1.42512	1.42512	1.42512
ENSG00000110660	0.459579	2.74861	2.21889	0.051064	0.999715	-3.82556	SLC35F2	11	Auto	Males	1.37514	1.37514	1.37514
ENSG00000125347	-0.322893	2.12845	-2.21837	0.0511096	0.999715	-3.82631	IRF1	5	Auto	Females	0.799465	-1.25084	1.25084
ENSG00000167107	0.806419	2.68329	2.2179	0.0511498	0.999715	-3.82697	ACSF2	17	Auto	Males	1.74886	1.74886	1.74886
ENSG00000230183	-0.578251	2.15511	-2.21756	0.0511795	0.999715	-3.82745	CNOT6LP1	15	Auto	Females	0.669775	-1.49304	1.49304
ENSG00000186951	0.373607	3.11589	2.21723	0.0512077	0.999715	-3.82791	PPARA	22	Auto	Males	1.29559	1.29559	1.29559
ENSG00000149554	-0.356521	0.919554	-2.21708	0.0512203	0.999715	-3.82812	CHEK1	11	Auto	Females	0.781046	-1.28033	1.28033
ENSG00000228600	0.46722	1.5367	2.217	0.0512279	0.999715	-3.82824	POLR2CP	21	Auto	Males	1.38244	1.38244	1.38244
ENSG00000135272	0.388803	2.74152	2.2164	0.0512797	0.999715	-3.82909	MDFIC	7	Auto	Males	1.30931	1.30931	1.30931
ENSG00000227091	-0.433034	2.2162	-2.21609	0.0513066	0.999715	-3.82953		1	Auto	Females	0.740702	-1.35007	1.35007
ENSG00000235026	0.296359	5.23112	2.21533	0.0513724	0.999715	-3.8306		2	Auto	Males	1.22804	1.22804	1.22804
ENSG00000162433	0.506582	5.23514	2.21416	0.0514733	0.999715	-3.83224	AK4	1	Auto	Males	1.42068	1.42068	1.42068
ENSG00000167588	0.287459	3.89148	2.21318	0.0515586	0.999715	-3.83362	GPD1	12	Auto	Males	1.22049	1.22049	1.22049
ENSG00000145736	-0.432864	1.87166	-2.21227	0.0516379	0.999715	-3.8349	GTF2H2	5	Auto	Females	0.740789	-1.34991	1.34991
ENSG00000231633	-0.657424	1.59168	-2.21211	0.0516519	0.999715	-3.83513	LINC00283	13	Auto	Females	0.634009	-1.57726	1.57726
ENSG00000140022	0.589119	5.41159	2.2115	0.0517056	0.999715	-3.836	STON2	14	Auto	Males	1.50433	1.50433	1.50433
ENSG00000115541	0.413911	3.58736	2.21105	0.0517447	0.999715	-3.83663	HSPE1	2	Auto	Males	1.33229	1.33229	1.33229
ENSG00000138385	0.225408	5.26872	2.21014	0.0518239	0.999715	-3.83791	SSB	2	Auto	Males	1.16911	1.16911	1.16911
ENSG00000269746	0.396298	4.58878	2.20911	0.0519141	0.999715	-3.83936		16	Auto	Males	1.31613	1.31613	1.31613
ENSG00000080200	-0.438496	4.83174	-2.2091	0.0519147	0.999715	-3.83937	CRYBG3	3	Auto	Females	0.737903	-1.35519	1.35519
ENSG00000164188	0.873967	5.87175	2.20848	0.0519694	0.999715	-3.84025	RANBP3L	5	Auto	Males	1.8327	1.8327	1.8327
ENSG00000175324	0.389598	4.62182	2.20639	0.0521527	0.999715	-3.84319	LSM1	8	Auto	Males	1.31003	1.31003	1.31003
ENSG00000077238	-0.955282	2.35209	-2.20569	0.0522148	0.999715	-3.84419	IL4R	16	Auto	Females	0.515741	-1.93896	1.93896
ENSG00000006757	-0.317698	3.68093	-2.20389	0.0523737	0.999715	-3.84672	PNPLA4	X	X	Females	0.802349	-1.24634	1.24634
ENSG00000088986	0.360587	8.22251	2.20236	0.0525089	0.999715	-3.84888	DYNLL1	12	Auto	Males	1.28395	1.28395	1.28395
ENSG00000253424	1.30265	4.55927	2.20219	0.0525237	0.999715	-3.84911		5	Auto	Males	2.46682	2.46682	2.46682
ENSG00000110536	0.380963	3.34068	2.20084	0.0526435	0.999715	-3.85102	PTPMT1	11	Auto	Males	1.30221	1.30221	1.30221
ENSG00000138798	0.412259	1.35583	2.20068	0.0526574	0.999715	-3.85124	EGF	4	Auto	Males	1.33077	1.33077	1.33077
ENSG00000220804	-0.353057	2.90659	-2.20045	0.0526782	0.999715	-3.85157		2	Auto	Females	0.782923	-1.27726	1.27726
ENSG00000132541	0.497905	5.70185	2.20025	0.0526962	0.999715	-3.85185	HRSP12	8	Auto	Males	1.41216	1.41216	1.41216
ENSG00000123473	-0.372372	1.62118	-2.19856	0.0528464	0.999715	-3.85423	STIL	1	Auto	Females	0.772511	-1.29448	1.29448
ENSG00000105339	-0.437454	4.14726	-2.19811	0.0528864	0.999715	-3.85486	DENND3	8	Auto	Females	0.738437	-1.35421	1.35421
ENSG00000271757	-0.38226	2.42408	-2.1981	0.0528876	0.999715	-3.85488		11	Auto	Females	0.767235	-1.30338	1.30338
ENSG00000154319	0.555547	4.97563	2.19624	0.0530534	0.999715	-3.85749	FAM167A	8	Auto	Males	1.46973	1.46973	1.46973
ENSG00000249077	-0.401776	2.33976	-2.19482	0.0531804	0.999715	-3.85949		4	Auto	Females	0.756926	-1.32113	1.32113
ENSG00000244486	-0.388696	2.10374	-2.19346	0.0533023	0.999715	-3.8614	SCARF2	22	Auto	Females	0.76382	-1.30921	1.30921
ENSG00000141469	0.864255	3.92356	2.19269	0.0533724	0.999715	-3.8625	SLC14A1	18	Auto	Males	1.8204	1.8204	1.8204
ENSG00000260766	-0.222344	2.90945	-2.19266	0.0533746	0.999715	-3.86253		1	Auto	Females	0.857172	-1.16663	1.16663
ENSG00000157399	0.612717	1.46135	2.19257	0.053383	0.999715	-3.86266	ARSE	X	X	Males	1.52914	1.52914	1.52914
ENSG00000139083	-0.396834	3.53821	-2.19154	0.0534753	0.999715	-3.8641	ETV6	12	Auto	Females	0.759523	-1.31662	1.31662
ENSG00000171772	-0.319866	3.28251	-2.19109	0.053516	0.999715	-3.86474	SYCE1	10	Auto	Females	0.801145	-1.24821	1.24821
ENSG00000177106	0.541185	2.01432	2.18918	0.0536885	0.999715	-3.86743	EPS8L2	11	Auto	Males	1.45517	1.45517	1.45517
ENSG00000083807	0.269845	2.75533	2.18869	0.0537326	0.999715	-3.86811	SLC27A5	19	Auto	Males	1.20568	1.20568	1.20568
ENSG00000112576	0.267795	4.88851	2.18792	0.0538029	0.999715	-3.8692	CCND3	6	Auto	Males	1.20397	1.20397	1.20397
ENSG00000102547	0.22951	5.97336	2.18781	0.0538129	0.999715	-3.86936	CAB39L	13	Auto	Males	1.17244	1.17244	1.17244
ENSG00000114200	-0.311892	3.47435	-2.18691	0.0538941	0.999715	-3.87062	BCHE	3	Auto	Females	0.805585	-1.24133	1.24133
ENSG00000260229	-0.553948	2.16701	-2.18671	0.0539124	0.999715	-3.8709		16	Auto	Females	0.681153	-1.4681	1.4681
ENSG00000251621	-0.373174	3.64521	-2.18611	0.0539672	0.999715	-3.87175		2	Auto	Females	0.772082	-1.2952	1.2952
ENSG00000159788	-0.329396	4.67606	-2.18596	0.0539808	0.999715	-3.87196	RGS12	4	Auto	Females	0.79587	-1.25649	1.25649
ENSG00000227195	-0.967728	7.90909	-2.18534	0.0540369	0.999715	-3.87282	MIR663A	20	Auto	Females	0.511311	-1.95576	1.95576
ENSG00000271020	-0.673894	1.07713	-2.18489	0.0540781	0.999715	-3.87346		3	Auto	Females	0.626813	-1.59537	1.59537
ENSG00000162645	-0.645533	2.00391	-2.18445	0.054118	0.999715	-3.87407	GBP2	1	Auto	Females	0.639257	-1.56432	1.56432
ENSG00000138696	0.874592	4.15369	2.18433	0.0541291	0.999715	-3.87424	BMPR1B	4	Auto	Males	1.83349	1.83349	1.83349
ENSG00000205702	-0.458658	2.40735	-2.18432	0.0541297	0.999715	-3.87425	CYP2D7P1	22	Auto	Females	0.727663	-1.37426	1.37426
ENSG00000255622	-0.337879	2.67977	-2.18389	0.0541697	0.999715	-3.87487		5	Auto	Females	0.791204	-1.2639	1.2639
ENSG00000135917	-0.408393	1.98132	-2.18325	0.0542277	0.999715	-3.87576	SLC19A3	2	Auto	Females	0.753462	-1.32721	1.32721
ENSG00000260494	-0.781883	1.97044	-2.18256	0.0542909	0.999715	-3.87674		16	Auto	Females	0.581607	-1.71937	1.71937
ENSG00000127125	0.354586	5.28394	2.18186	0.0543545	0.999715	-3.87771	PPCS	1	Auto	Males	1.27862	1.27862	1.27862
ENSG00000263740	0.855061	7.49029	2.18183	0.0543573	0.999715	-3.87776	RN7SL4P	3	Auto	Males	1.80883	1.80883	1.80883
ENSG00000176723	-0.365977	1.80017	-2.18044	0.0544847	0.999715	-3.87971	ZNF843	16	Auto	Females	0.775943	-1.28875	1.28875
ENSG00000217643	-0.414416	2.5348	-2.17881	0.054635	0.999715	-3.88201	PTGES3P2	2	Auto	Females	0.750323	-1.33276	1.33276
ENSG00000145358	0.985473	2.22328	2.17787	0.0547214	0.999715	-3.88332	DDIT4L	4	Auto	Males	1.97996	1.97996	1.97996
ENSG00000119718	0.259307	4.98729	2.17772	0.0547352	0.999715	-3.88353	EIF2B2	14	Auto	Males	1.1969	1.1969	1.1969
ENSG00000220392	-0.355999	1.94275	-2.17713	0.0547896	0.999715	-3.88436	FCF1P5	6	Auto	Females	0.781329	-1.27987	1.27987
ENSG00000072042	0.250057	5.77814	2.17694	0.0548072	0.999715	-3.88463	RDH11	14	Auto	Males	1.18925	1.18925	1.18925
ENSG00000112309	0.503351	4.25859	2.17648	0.05485	0.999715	-3.88528	B3GAT2	6	Auto	Males	1.4175	1.4175	1.4175
ENSG00000229728	0.315219	2.6445	2.17587	0.0549058	0.999715	-3.88613		20	Auto	Males	1.2442	1.2442	1.2442
ENSG00000177144	0.241232	5.0594	2.17398	0.0550808	0.999715	-3.88878	NUDT4P1	1	Auto	Males	1.182	1.182	1.182
ENSG00000205106	0.746416	1.80202	2.17179	0.0552844	0.999715	-3.89186		11	Auto	Males	1.67762	1.67762	1.67762
ENSG00000229847	0.553562	4.73913	2.17139	0.0553216	0.999715	-3.89242	EMX2OS	10	Auto	Males	1.46771	1.46771	1.46771
ENSG00000189157	-0.279667	2.74892	-2.17125	0.0553348	0.999715	-3.89262	FAM47E	4	Auto	Females	0.823781	-1.21391	1.21391
ENSG00000260231	-0.440187	2.89827	-2.17108	0.0553505	0.999715	-3.89285		7	Auto	Females	0.737039	-1.35678	1.35678
ENSG00000205978	0.583081	2.76014	2.17074	0.0553822	0.999715	-3.89333	NYNRIN	14	Auto	Males	1.49805	1.49805	1.49805
ENSG00000235162	0.358914	2.13129	2.17018	0.0554343	0.999715	-3.89412	C12orf75	12	Auto	Males	1.28246	1.28246	1.28246
ENSG00000228109	0.464783	3.62851	2.16977	0.0554732	0.999715	-3.8947	MFI2-AS1	3	Auto	Males	1.38011	1.38011	1.38011
ENSG00000188039	0.864492	3.55285	2.16847	0.055594	0.999715	-3.89651	NWD1	19	Auto	Males	1.8207	1.8207	1.8207
ENSG00000186453	-0.271688	3.20666	-2.16847	0.0555942	0.999715	-3.89652	FAM228A	2	Auto	Females	0.82835	-1.20722	1.20722
ENSG00000241438	-0.688361	1.79583	-2.16663	0.0557671	0.999715	-3.8991	TDGF1P6	3	Auto	Females	0.620559	-1.61145	1.61145
ENSG00000260285	0.462369	2.22588	2.16547	0.0558757	0.999715	-3.90073		14	Auto	Males	1.3778	1.3778	1.3778
ENSG00000018625	0.536236	9.0766	2.1635	0.0560613	0.999715	-3.90349	ATP1A2	1	Auto	Males	1.45018	1.45018	1.45018
ENSG00000244005	0.211656	4.36961	2.1635	0.0560616	0.999715	-3.90349	NFS1	20	Auto	Males	1.15802	1.15802	1.15802
ENSG00000198393	-0.215961	3.92454	-2.16335	0.0560753	0.999715	-3.9037	ZNF26	12	Auto	Females	0.860972	-1.16148	1.16148
ENSG00000174652	-0.335987	4.11414	-2.16323	0.056087	0.999715	-3.90387	ZNF266	19	Auto	Females	0.792242	-1.26224	1.26224
ENSG00000107175	0.277267	6.46998	2.16257	0.0561495	0.999715	-3.9048	CREB3	9	Auto	Males	1.2119	1.2119	1.2119
ENSG00000147654	0.225994	4.29711	2.16245	0.0561603	0.999715	-3.90496	EBAG9	8	Auto	Males	1.16958	1.16958	1.16958
ENSG00000177700	0.514409	5.81624	2.16162	0.0562388	0.999715	-3.90612	POLR2L	11	Auto	Males	1.42841	1.42841	1.42841
ENSG00000121361	0.319976	3.68324	2.15881	0.0565051	0.999715	-3.91006	KCNJ8	12	Auto	Males	1.24831	1.24831	1.24831
ENSG00000221886	0.301007	4.40899	2.15614	0.0567601	0.999715	-3.91381	C5orf54	5	Auto	Males	1.232	1.232	1.232
ENSG00000272379	-0.597614	6.21165	-2.15511	0.0568584	0.999715	-3.91525		6	Auto	Females	0.660846	-1.51321	1.51321
ENSG00000008394	0.620179	2.54111	2.15459	0.0569077	0.999715	-3.91597	MGST1	12	Auto	Males	1.53707	1.53707	1.53707
ENSG00000137462	-0.932817	2.42019	-2.15407	0.0569573	0.999715	-3.9167	TLR2	4	Auto	Females	0.523834	-1.909	1.909
ENSG00000166265	-0.437652	2.32542	-2.1533	0.0570315	0.999715	-3.91778	CYYR1	21	Auto	Females	0.738335	-1.3544	1.3544
ENSG00000184677	0.230365	4.47169	2.1523	0.0571276	0.999715	-3.91919	ZBTB40	1	Auto	Males	1.17313	1.17313	1.17313
ENSG00000124203	0.520354	2.68829	2.15161	0.0571939	0.999715	-3.92015	ZNF831	20	Auto	Males	1.43431	1.43431	1.43431
ENSG00000164647	0.426964	2.47158	2.15057	0.0572937	0.999715	-3.9216	STEAP1	7	Auto	Males	1.3444	1.3444	1.3444
ENSG00000115902	0.337842	5.97379	2.15028	0.0573217	0.999715	-3.92201	SLC1A4	2	Auto	Males	1.26386	1.26386	1.26386
ENSG00000228672	-0.406054	1.43968	-2.15005	0.0573436	0.999715	-3.92233	PROB1	5	Auto	Females	0.754685	-1.32506	1.32506
ENSG00000213976	-0.338943	2.8639	-2.15	0.0573485	0.999715	-3.9224		19	Auto	Females	0.79062	-1.26483	1.26483
ENSG00000172380	0.536097	4.17015	2.14902	0.057443	0.999715	-3.92377	GNG12	1	Auto	Males	1.45004	1.45004	1.45004
ENSG00000258297	-0.373745	4.68938	-2.148	0.0575416	0.999715	-3.9252		11	Auto	Females	0.771777	-1.29571	1.29571
ENSG00000108958	-0.464643	1.27323	-2.14677	0.0576608	0.999715	-3.92692		17	Auto	Females	0.72465	-1.37998	1.37998
ENSG00000271396	-0.646749	2.38507	-2.14546	0.0577883	0.999715	-3.92876		15	Auto	Females	0.638718	-1.56564	1.56564
ENSG00000255580	0.451662	3.91281	2.14453	0.0578783	0.999715	-3.93005		11	Auto	Males	1.36761	1.36761	1.36761
ENSG00000170160	0.433669	4.22173	2.14407	0.0579229	0.999715	-3.9307	CCDC144A	17	Auto	Males	1.35066	1.35066	1.35066
ENSG00000205611	0.95762	1.51616	2.1438	0.0579496	0.999715	-3.93108		20	Auto	Males	1.9421	1.9421	1.9421
ENSG00000137252	0.847135	2.35488	2.14297	0.0580306	0.999715	-3.93224	HCRTR2	6	Auto	Males	1.79892	1.79892	1.79892
ENSG00000269699	-0.587029	2.89303	-2.14245	0.0580814	0.999715	-3.93297	ZIM2	19	Auto	Females	0.665712	-1.50215	1.50215
ENSG00000269983	-0.6735	3.60993	-2.14213	0.0581127	0.999715	-3.93342		5	Auto	Females	0.626984	-1.59494	1.59494
ENSG00000258376	0.395757	1.9729	2.14156	0.0581681	0.999715	-3.93421		14	Auto	Males	1.31563	1.31563	1.31563
ENSG00000112053	-0.271884	1.99775	-2.14094	0.0582282	0.999715	-3.93507	SLC26A8	6	Auto	Females	0.828237	-1.20738	1.20738
ENSG00000064012	-0.321452	1.17368	-2.14072	0.0582501	0.999715	-3.93538	CASP8	2	Auto	Females	0.800264	-1.24959	1.24959
ENSG00000113812	0.248692	5.61843	2.14072	0.0582502	0.999715	-3.93538	ACTR8	3	Auto	Males	1.18813	1.18813	1.18813
ENSG00000027847	0.267002	4.20677	2.14055	0.0582664	0.999715	-3.93562	B4GALT7	5	Auto	Males	1.2033	1.2033	1.2033
ENSG00000071967	0.625862	4.92113	2.14017	0.0583035	0.999715	-3.93615	CYBRD1	2	Auto	Males	1.54313	1.54313	1.54313
ENSG00000264469	0.263	2.31512	2.1393	0.0583892	0.999715	-3.93737		17	Auto	Males	1.19997	1.19997	1.19997
ENSG00000184378	0.24958	2.90307	2.13674	0.0586404	0.999715	-3.94094	ACTRT3	3	Auto	Males	1.18886	1.18886	1.18886
ENSG00000247373	0.394325	1.9386	2.13665	0.0586497	0.999715	-3.94107		12	Auto	Males	1.31433	1.31433	1.31433
ENSG00000104957	-0.29405	5.10745	-2.13541	0.0587719	0.999715	-3.9428	CCDC130	19	Auto	Females	0.815609	-1.22608	1.22608
ENSG00000160310	0.27637	5.69442	2.13535	0.0587782	0.999715	-3.94289	PRMT2	21	Auto	Males	1.21114	1.21114	1.21114
ENSG00000182484	0.317195	3.06239	2.13448	0.0588643	0.999715	-3.94411	WASH6P	X	X	Males	1.24591	1.24591	1.24591
ENSG00000091879	-0.525764	2.25065	-2.13258	0.059052	0.999715	-3.94676	ANGPT2	8	Auto	Females	0.694591	-1.4397	1.4397
ENSG00000155189	0.284758	5.74111	2.13176	0.0591329	0.999715	-3.9479	AGPAT5	8	Auto	Males	1.21821	1.21821	1.21821
ENSG00000228474	0.440534	6.04589	2.13088	0.0592212	0.999715	-3.94914	OST4	2	Auto	Males	1.35711	1.35711	1.35711
ENSG00000240907	0.917809	1.55927	2.12997	0.0593116	0.999715	-3.9504		9	Auto	Males	1.88924	1.88924	1.88924
ENSG00000196126	1.01038	4.64408	2.12969	0.0593389	0.999715	-3.95079	HLA-DRB1	6	Auto	Males	2.01444	2.01444	2.01444
ENSG00000269906	-0.593903	2.47046	-2.12827	0.0594809	0.999715	-3.95277		14	Auto	Females	0.662548	-1.50932	1.50932
ENSG00000111341	-0.678179	2.34189	-2.12738	0.0595694	0.999715	-3.95401	MGP	12	Auto	Females	0.624954	-1.60012	1.60012
ENSG00000166819	0.479687	2.11149	2.1262	0.0596879	0.999715	-3.95566	PLIN1	15	Auto	Males	1.39444	1.39444	1.39444
ENSG00000143320	0.417456	2.81721	2.12431	0.0598779	0.999715	-3.9583	CRABP2	1	Auto	Males	1.33557	1.33557	1.33557
ENSG00000138135	-0.535577	2.61567	-2.12374	0.0599347	0.999715	-3.95909	CH25H	10	Auto	Females	0.689883	-1.44952	1.44952
ENSG00000224282	-0.730216	1.38353	-2.12347	0.0599617	0.999715	-3.95947		5	Auto	Females	0.602814	-1.65889	1.65889
ENSG00000129353	0.336912	5.58131	2.12275	0.0600348	0.999715	-3.96048	SLC44A2	19	Auto	Males	1.26305	1.26305	1.26305
ENSG00000269514	-0.333394	1.84737	-2.12257	0.0600527	0.999715	-3.96073		12	Auto	Females	0.793667	-1.25997	1.25997
ENSG00000101850	0.609559	2.36164	2.12248	0.0600612	0.999715	-3.96085	GPR143	X	X	Males	1.52579	1.52579	1.52579
ENSG00000243829	0.834921	1.57934	2.12205	0.0601045	0.999715	-3.96144		19	Auto	Males	1.78376	1.78376	1.78376
ENSG00000108830	0.454187	5.76075	2.12048	0.0602633	0.999715	-3.96364	RND2	17	Auto	Males	1.37001	1.37001	1.37001
ENSG00000167900	-0.430353	1.94321	-2.11902	0.0604112	0.999715	-3.96567	TK1	17	Auto	Females	0.74208	-1.34756	1.34756
ENSG00000225259	0.701708	3.81361	2.11747	0.0605682	0.999715	-3.96783	ST13P6	8	Auto	Males	1.62643	1.62643	1.62643
ENSG00000258655	0.537086	3.11091	2.11717	0.0605985	0.999715	-3.96825	ARHGAP5-AS1	14	Auto	Males	1.45104	1.45104	1.45104
ENSG00000140525	-0.365305	1.69823	-2.11692	0.0606243	0.999715	-3.9686	FANCI	15	Auto	Females	0.776305	-1.28815	1.28815
ENSG00000244687	-0.41367	4.45936	-2.11663	0.0606542	0.999715	-3.96901	UBE2V1	20	Auto	Females	0.750711	-1.33207	1.33207
ENSG00000272370	-0.527268	1.12413	-2.11498	0.0608221	0.999715	-3.97131		5	Auto	Females	0.693867	-1.4412	1.4412
ENSG00000235597	-0.37444	3.20209	-2.11479	0.0608409	0.999715	-3.97156		2	Auto	Females	0.771405	-1.29634	1.29634
ENSG00000253716	0.372314	3.01642	2.11465	0.0608551	0.999715	-3.97176		8	Auto	Males	1.29443	1.29443	1.29443
ENSG00000189227	-0.360567	4.98001	-2.11461	0.0608597	0.999715	-3.97182	C15orf61	15	Auto	Females	0.778859	-1.28393	1.28393
ENSG00000227671	-0.275079	5.03776	-2.11458	0.0608629	0.999715	-3.97186	MIR3916	1	Auto	Females	0.826405	-1.21006	1.21006
ENSG00000186998	0.272267	3.87733	2.11409	0.0609131	0.999715	-3.97255	EMID1	22	Auto	Males	1.2077	1.2077	1.2077
ENSG00000120675	-0.239527	5.60342	-2.11405	0.0609168	0.999715	-3.9726	DNAJC15	13	Auto	Females	0.847023	-1.18061	1.18061
ENSG00000180747	-0.412906	3.18754	-2.11373	0.06095	0.999715	-3.97305		16	Auto	Females	0.751109	-1.33136	1.33136
ENSG00000233930	0.473968	4.96378	2.11322	0.0610014	0.999715	-3.97375	KRTAP5-AS1	11	Auto	Males	1.38892	1.38892	1.38892
ENSG00000187535	0.323073	3.98929	2.11304	0.0610203	0.999715	-3.97401	IFT140	16	Auto	Males	1.25099	1.25099	1.25099
ENSG00000163563	0.485487	2.24877	2.11289	0.0610352	0.999715	-3.97421	MNDA	1	Auto	Males	1.40006	1.40006	1.40006
ENSG00000255794	0.52677	5.83512	2.11235	0.0610907	0.999715	-3.97497	RMST	12	Auto	Males	1.4407	1.4407	1.4407
ENSG00000044090	0.266092	4.90627	2.11232	0.0610941	0.999715	-3.97501	CUL7	6	Auto	Males	1.20255	1.20255	1.20255
ENSG00000182117	0.359848	5.49497	2.11173	0.0611548	0.999715	-3.97584	NOP10	15	Auto	Males	1.28329	1.28329	1.28329
ENSG00000073756	-0.725054	3.23108	-2.10975	0.0613572	0.999715	-3.97858	PTGS2	1	Auto	Females	0.604974	-1.65296	1.65296
ENSG00000163762	-0.322919	2.48251	-2.10561	0.0617844	0.999715	-3.98434	TM4SF18	3	Auto	Females	0.799451	-1.25086	1.25086
ENSG00000042493	0.819171	3.61168	2.10535	0.0618114	0.999715	-3.98471	CAPG	2	Auto	Males	1.76439	1.76439	1.76439
ENSG00000251288	-0.36555	2.31235	-2.10494	0.0618546	0.999715	-3.98529		4	Auto	Females	0.776173	-1.28837	1.28837
ENSG00000263624	-0.420537	3.27161	-2.10469	0.0618806	0.999715	-3.98563		17	Auto	Females	0.747147	-1.33843	1.33843
ENSG00000105048	0.686156	2.59864	2.10446	0.0619043	0.999715	-3.98595	TNNT1	19	Auto	Males	1.60899	1.60899	1.60899
ENSG00000242852	-0.589048	1.55265	-2.10308	0.0620468	0.999715	-3.98786	ZNF709	19	Auto	Females	0.664781	-1.50425	1.50425
ENSG00000154803	-0.31054	4.51592	-2.1026	0.0620972	0.999715	-3.98853	FLCN	17	Auto	Females	0.80634	-1.24017	1.24017
ENSG00000214290	0.524362	2.36488	2.10181	0.0621797	0.999715	-3.98964	C11orf93	11	Auto	Males	1.4383	1.4383	1.4383
ENSG00000136869	0.596074	5.00231	2.10154	0.0622079	0.999715	-3.99001	TLR4	9	Auto	Males	1.5116	1.5116	1.5116
ENSG00000214283	0.59944	1.38312	2.10057	0.0623086	0.999715	-3.99136		3	Auto	Males	1.51513	1.51513	1.51513
ENSG00000149564	-0.398762	3.52459	-2.10018	0.0623495	0.999715	-3.9919	ESAM	11	Auto	Females	0.758509	-1.31838	1.31838
ENSG00000070526	-0.650275	1.99969	-2.09954	0.0624167	0.999715	-3.99279	ST6GALNAC1	17	Auto	Females	0.637159	-1.56947	1.56947
ENSG00000220749	1.32361	1.76581	2.09929	0.0624421	0.999715	-3.99313	RPL21P28	1	Auto	Males	2.50291	2.50291	2.50291
ENSG00000228808	-0.585641	2.28836	-2.09803	0.0625745	0.999715	-3.99489	HMGB3P4	13	Auto	Females	0.666353	-1.50071	1.50071
ENSG00000151023	0.428143	3.07259	2.09752	0.0626283	0.999715	-3.9956	ENKUR	10	Auto	Males	1.3455	1.3455	1.3455
ENSG00000250443	-0.567436	2.3864	-2.09733	0.062648	0.999715	-3.99586		3	Auto	Females	0.674815	-1.48189	1.48189
ENSG00000161149	0.53093	2.38323	2.09724	0.0626572	0.999715	-3.99598	TUBA3FP	22	Auto	Males	1.44486	1.44486	1.44486
ENSG00000233974	-0.793594	4.03062	-2.09721	0.0626609	0.999715	-3.99603		5	Auto	Females	0.576905	-1.73339	1.73339
ENSG00000224186	0.26511	3.60607	2.09692	0.0626911	0.999715	-3.99643		5	Auto	Males	1.20173	1.20173	1.20173
ENSG00000160321	-0.60371	2.17352	-2.09657	0.0627276	0.999715	-3.99692	ZNF208	19	Auto	Females	0.65806	-1.51962	1.51962
ENSG00000159904	0.477996	2.75061	2.09635	0.0627505	0.999715	-3.99722	ZNF890P	7	Auto	Males	1.39281	1.39281	1.39281
ENSG00000169184	-0.472113	3.51862	-2.09382	0.063017	0.999715	-4.00074	MN1	22	Auto	Females	0.720908	-1.38714	1.38714
ENSG00000227382	-0.504011	1.21952	-2.09354	0.0630468	0.999715	-4.00113	EIF4A2P2	10	Auto	Females	0.705143	-1.41815	1.41815
ENSG00000269600	-0.422842	2.58718	-2.09342	0.0630588	0.999715	-4.00129		19	Auto	Females	0.745954	-1.34057	1.34057
ENSG00000233828	-0.494865	1.88463	-2.09222	0.0631864	0.999715	-4.00296		5	Auto	Females	0.709628	-1.40919	1.40919
ENSG00000125355	0.361237	2.16246	2.08995	0.0634263	0.999715	-4.00611	TMEM255A	X	X	Males	1.28453	1.28453	1.28453
ENSG00000232229	0.753492	2.08327	2.08904	0.0635229	0.999715	-4.00737	LINC00865	10	Auto	Males	1.68587	1.68587	1.68587
ENSG00000173267	0.444659	8.34925	2.088	0.0636335	0.999715	-4.00881	SNCG	10	Auto	Males	1.36099	1.36099	1.36099
ENSG00000237437	-0.355692	2.62816	-2.08608	0.0638392	0.999715	-4.01149	ASS1P12	9	Auto	Females	0.781495	-1.2796	1.2796
ENSG00000218226	-0.499462	4.02916	-2.08597	0.063851	0.999715	-4.01164	TATDN2P2	6	Auto	Females	0.707371	-1.41369	1.41369
ENSG00000087074	-0.254941	5.74095	-2.08447	0.0640114	0.999715	-4.01372	PPP1R15A	19	Auto	Females	0.838021	-1.19329	1.19329
ENSG00000198763	-0.95516	11.0576	-2.08435	0.0640243	0.999715	-4.01389	MT-ND2	MT	Auto	Females	0.515784	-1.93879	1.93879
ENSG00000157219	0.291024	5.06903	2.0842	0.0640399	0.999715	-4.01409	HTR5A	7	Auto	Males	1.22351	1.22351	1.22351
ENSG00000148300	0.264267	5.68327	2.08394	0.0640674	0.999715	-4.01444	REXO4	9	Auto	Males	1.20103	1.20103	1.20103
ENSG00000154874	-0.472991	3.99753	-2.08225	0.064249	0.999715	-4.01679	CCDC144B	17	Auto	Females	0.720469	-1.38798	1.38798
ENSG00000172409	0.29682	3.39924	2.08079	0.0644065	0.999715	-4.01882	CLP1	11	Auto	Males	1.22843	1.22843	1.22843
ENSG00000267347	-0.491791	1.48589	-2.08052	0.0644357	0.999715	-4.0192		17	Auto	Females	0.711142	-1.40619	1.40619
ENSG00000271643	-0.54348	1.38153	-2.0795	0.0645459	0.999715	-4.02061		3	Auto	Females	0.686114	-1.45748	1.45748
ENSG00000187626	-0.284963	4.16111	-2.07711	0.0648039	0.999715	-4.02392	ZKSCAN4	6	Auto	Females	0.820763	-1.21838	1.21838
ENSG00000237683	-1.08519	1.18908	-2.07707	0.0648086	0.999715	-4.02398		1	Auto	Females	0.47133	-2.12165	2.12165
ENSG00000230799	0.446899	2.82413	2.0767	0.0648483	0.999715	-4.02448		2	Auto	Males	1.36311	1.36311	1.36311
ENSG00000083457	0.362466	1.78513	2.07515	0.0650161	0.999715	-4.02663	ITGAE	17	Auto	Males	1.28562	1.28562	1.28562
ENSG00000145979	-0.286526	3.0683	-2.07476	0.0650587	0.999715	-4.02717	TBC1D7	6	Auto	Females	0.819874	-1.2197	1.2197
ENSG00000115267	-0.372346	2.50732	-2.07461	0.0650758	0.999715	-4.02739	IFIH1	2	Auto	Females	0.772525	-1.29446	1.29446
ENSG00000255693	-0.245393	3.59641	-2.07456	0.065081	0.999715	-4.02745		12	Auto	Females	0.843586	-1.18542	1.18542
ENSG00000224598	0.483098	1.71917	2.07387	0.0651554	0.999715	-4.0284	RPS5P2	21	Auto	Males	1.39774	1.39774	1.39774
ENSG00000120457	-0.532459	1.3069	-2.07358	0.0651871	0.999715	-4.0288	KCNJ5	11	Auto	Females	0.691375	-1.44639	1.44639
ENSG00000162437	0.328546	4.0685	2.07302	0.0652485	0.999715	-4.02958	RAVER2	1	Auto	Males	1.25575	1.25575	1.25575
ENSG00000134256	0.247466	1.35763	2.07128	0.0654391	0.999715	-4.032	CD101	1	Auto	Males	1.18712	1.18712	1.18712
ENSG00000176244	0.462391	6.72775	2.07122	0.0654451	0.999715	-4.03207	ACBD7	10	Auto	Males	1.37782	1.37782	1.37782
ENSG00000171791	0.393776	4.03453	2.07106	0.0654631	0.999715	-4.0323	BCL2	18	Auto	Males	1.31383	1.31383	1.31383
ENSG00000163684	0.504861	2.12212	2.06867	0.0657248	0.999715	-4.0356	RPP14	3	Auto	Males	1.41899	1.41899	1.41899
ENSG00000189306	-0.324964	5.74439	-2.0678	0.0658197	0.999715	-4.0368	RRP7A	22	Auto	Females	0.798318	-1.25263	1.25263
ENSG00000134873	0.993713	5.03007	2.066	0.0660187	0.999715	-4.0393	CLDN10	13	Auto	Males	1.9913	1.9913	1.9913
ENSG00000223839	0.442501	4.3178	2.06593	0.0660264	0.999715	-4.0394	FAM95B1	9	Auto	Males	1.35896	1.35896	1.35896
ENSG00000100365	-0.60591	1.45193	-2.0653	0.0660961	0.999715	-4.04027	NCF4	22	Auto	Females	0.657057	-1.52194	1.52194
ENSG00000235776	0.604714	2.45593	2.06464	0.0661689	0.999715	-4.04118		22	Auto	Males	1.52068	1.52068	1.52068
ENSG00000228906	-0.481165	2.60179	-2.06391	0.066249	0.999715	-4.04218		X	X	Females	0.716399	-1.39587	1.39587
ENSG00000130312	-0.273439	5.52935	-2.06376	0.0662664	0.999715	-4.0424	MRPL34	19	Auto	Females	0.827345	-1.20869	1.20869
ENSG00000267519	-0.466081	1.61991	-2.06287	0.0663645	0.999715	-4.04362	MIR24-2	19	Auto	Females	0.723929	-1.38135	1.38135
ENSG00000213203	-0.403519	1.66982	-2.06244	0.0664119	0.999715	-4.04421	GIMAP1	7	Auto	Females	0.756012	-1.32273	1.32273
ENSG00000129667	-0.62904	1.9683	-2.0623	0.0664275	0.999715	-4.04441	RHBDF2	17	Auto	Females	0.646606	-1.54654	1.54654
ENSG00000149792	0.216467	5.81461	2.06227	0.0664306	0.999715	-4.04445	MRPL49	11	Auto	Males	1.16189	1.16189	1.16189
ENSG00000135314	-0.322211	3.81304	-2.0612	0.0665503	0.999715	-4.04594	KHDC1	6	Auto	Females	0.799843	-1.25025	1.25025
ENSG00000213409	-0.768058	1.64885	-2.06119	0.0665505	0.999715	-4.04594		11	Auto	Females	0.587208	-1.70298	1.70298
ENSG00000184867	0.276127	6.49148	2.06097	0.0665749	0.999715	-4.04624	ARMCX2	X	X	Males	1.21094	1.21094	1.21094
ENSG00000065485	-0.306988	2.29793	-2.06068	0.0666076	0.999715	-4.04665	PDIA5	3	Auto	Females	0.808327	-1.23712	1.23712
ENSG00000144218	-0.276749	5.05604	-2.06012	0.0666696	0.999715	-4.04742	AFF3	2	Auto	Females	0.825449	-1.21146	1.21146
ENSG00000185880	0.295681	4.44949	2.05989	0.066696	0.999715	-4.04775	TRIM69	15	Auto	Males	1.22746	1.22746	1.22746
ENSG00000186076	0.935502	3.51014	2.05981	0.0667041	0.999715	-4.04785		12	Auto	Males	1.91256	1.91256	1.91256
ENSG00000187010	0.615997	2.15194	2.05972	0.0667145	0.999715	-4.04798	RHD	1	Auto	Males	1.53262	1.53262	1.53262
ENSG00000130255	0.453387	7.51276	2.05753	0.0669587	0.999715	-4.051	RPL36	19	Auto	Males	1.36925	1.36925	1.36925
ENSG00000198189	0.251526	4.96528	2.05682	0.0670381	0.999715	-4.05198	HSD17B11	4	Auto	Males	1.19047	1.19047	1.19047
ENSG00000268496	-0.372188	2.83748	-2.05573	0.0671607	0.999715	-4.05349		19	Auto	Females	0.77261	-1.29431	1.29431
ENSG00000103485	0.408318	3.94856	2.05568	0.0671665	0.999715	-4.05356	QPRT	16	Auto	Males	1.32714	1.32714	1.32714
ENSG00000077152	0.367767	4.03289	2.05382	0.0673748	0.999715	-4.05612	UBE2T	1	Auto	Males	1.29035	1.29035	1.29035
ENSG00000145824	-0.422692	6.98642	-2.05338	0.0674245	0.999715	-4.05673	CXCL14	5	Auto	Females	0.746031	-1.34043	1.34043
ENSG00000157306	0.343355	3.36281	2.05278	0.0674914	0.999715	-4.05755		14	Auto	Males	1.2687	1.2687	1.2687
ENSG00000233966	0.514004	3.34296	2.0525	0.0675236	0.999715	-4.05795	UBE2SP1	17	Auto	Males	1.42801	1.42801	1.42801
ENSG00000164331	-0.288531	4.38951	-2.05221	0.0675559	0.999715	-4.05834	ANKRA2	5	Auto	Females	0.818735	-1.2214	1.2214
ENSG00000152583	0.566082	11.7315	2.05146	0.0676409	0.999715	-4.05938	SPARCL1	4	Auto	Males	1.4805	1.4805	1.4805
ENSG00000259234	0.400896	3.92097	2.05124	0.067665	0.999715	-4.05968		15	Auto	Males	1.32033	1.32033	1.32033
ENSG00000174977	0.490802	5.07202	2.05056	0.0677427	0.999715	-4.06063		17	Auto	Males	1.40523	1.40523	1.40523
ENSG00000197701	-0.30213	3.82873	-2.05033	0.0677684	0.999715	-4.06094	ZNF595	4	Auto	Females	0.811054	-1.23296	1.23296
ENSG00000154188	0.628456	1.08809	2.04906	0.0679119	0.999715	-4.06269	ANGPT1	8	Auto	Males	1.54591	1.54591	1.54591
ENSG00000106483	-0.617078	0.990671	-2.04854	0.0679706	0.999715	-4.06341	SFRP4	7	Auto	Females	0.65199	-1.53377	1.53377
ENSG00000180245	-0.552488	2.20852	-2.04776	0.0680592	0.999715	-4.06448	RRH	4	Auto	Females	0.681843	-1.46661	1.46661
ENSG00000120915	0.425292	3.20573	2.04767	0.0680701	0.999715	-4.06462	EPHX2	8	Auto	Males	1.34284	1.34284	1.34284
ENSG00000128294	-0.329829	5.1647	-2.0468	0.0681684	0.999715	-4.06581	TPST2	22	Auto	Females	0.795631	-1.25686	1.25686
ENSG00000261353	0.845741	1.72709	2.04622	0.068235	0.999715	-4.06661		6	Auto	Males	1.79719	1.79719	1.79719
ENSG00000120051	-0.413376	1.1152	-2.04522	0.0683481	0.999715	-4.06798	CCDC147	10	Auto	Females	0.750864	-1.3318	1.3318
ENSG00000181104	0.338157	1.7186	2.04505	0.0683675	0.999715	-4.06822	F2R	5	Auto	Males	1.26414	1.26414	1.26414
ENSG00000119421	0.274197	6.90541	2.0447	0.0684074	0.999715	-4.0687	NDUFA8	9	Auto	Males	1.20932	1.20932	1.20932
ENSG00000182674	0.412258	5.28194	2.04434	0.0684484	0.999715	-4.0692	KCNB2	8	Auto	Males	1.33077	1.33077	1.33077
ENSG00000252396	0.507926	2.60014	2.04364	0.0685284	0.999715	-4.07016	RN7SKP195	1	Auto	Males	1.422	1.422	1.422
ENSG00000149531	0.441523	5.88428	2.04334	0.0685634	0.999715	-4.07058	FRG1B	20	Auto	Males	1.35804	1.35804	1.35804
ENSG00000126216	-0.24899	4.65687	-2.04255	0.0686538	0.999715	-4.07167	TUBGCP3	13	Auto	Females	0.841485	-1.18837	1.18837
ENSG00000113555	0.26723	2.87011	2.04251	0.0686584	0.999715	-4.07173	PCDH12	5	Auto	Males	1.2035	1.2035	1.2035
ENSG00000158169	-0.321203	3.34227	-2.04126	0.0688011	0.999715	-4.07344	FANCC	9	Auto	Females	0.800402	-1.24937	1.24937
ENSG00000166681	0.318952	9.77424	2.03942	0.0690123	0.999715	-4.07598	NGFRAP1	X	X	Males	1.24742	1.24742	1.24742
ENSG00000271387	0.604844	1.4944	2.03899	0.0690622	0.999715	-4.07657		1	Auto	Males	1.52081	1.52081	1.52081
ENSG00000173930	0.622667	1.57222	2.03687	0.0693061	0.999715	-4.07949	SLCO4C1	5	Auto	Males	1.53972	1.53972	1.53972
ENSG00000132329	0.449401	6.54257	2.0367	0.0693266	0.999715	-4.07973	RAMP1	2	Auto	Males	1.36547	1.36547	1.36547
ENSG00000258951	-0.470181	2.48056	-2.03665	0.0693317	0.999715	-4.07979	KRT18P7	14	Auto	Females	0.721874	-1.38528	1.38528
ENSG00000250878	-0.310572	3.14774	-2.03584	0.0694253	0.999715	-4.08091	METTL21EP	13	Auto	Females	0.806322	-1.2402	1.2402
ENSG00000186871	-0.40883	0.830607	-2.03369	0.0696747	0.999715	-4.08387	ERCC6L	X	X	Females	0.753234	-1.32761	1.32761
ENSG00000269900	1.09775	12.9641	2.03339	0.0697093	0.999715	-4.08428	RMRP	9	Auto	Males	2.14021	2.14021	2.14021
ENSG00000198695	-1.31518	11.1628	-2.03334	0.0697151	0.999715	-4.08435	MT-ND6	MT	Auto	Females	0.401875	-2.48834	2.48834
ENSG00000214140	0.338375	2.47009	2.03271	0.0697889	0.999715	-4.08522	PRCD	17	Auto	Males	1.26433	1.26433	1.26433
ENSG00000182324	-0.610057	2.30494	-2.03234	0.0698316	0.999715	-4.08573	KCNJ14	19	Auto	Females	0.655171	-1.52632	1.52632
ENSG00000262587	0.350621	3.19267	2.03138	0.0699437	0.999715	-4.08705		16	Auto	Males	1.27511	1.27511	1.27511
ENSG00000104432	0.385912	2.47232	2.03129	0.0699538	0.999715	-4.08717	IL7	8	Auto	Males	1.30669	1.30669	1.30669
ENSG00000114520	-0.223511	5.89219	-2.03097	0.0699913	0.999715	-4.08761	SNX4	3	Auto	Females	0.856479	-1.16757	1.16757
ENSG00000238103	0.592139	5.98307	2.03032	0.0700674	0.999715	-4.08851	RPL9P7	X	X	Males	1.50748	1.50748	1.50748
ENSG00000179967	0.475958	2.43734	2.02966	0.0701446	0.999715	-4.08942	PPP1R14BP3	4	Auto	Males	1.39084	1.39084	1.39084
ENSG00000231125	0.305457	2.48231	2.02572	0.0706059	0.999715	-4.09483		21	Auto	Males	1.23581	1.23581	1.23581
ENSG00000259660	-0.768672	1.29349	-2.025	0.0706902	0.999715	-4.09581	DNM1P47	15	Auto	Females	0.586958	-1.7037	1.7037
ENSG00000240204	0.560767	3.49034	2.02356	0.0708601	0.999715	-4.09779	SMKR1	7	Auto	Males	1.47505	1.47505	1.47505
ENSG00000197956	0.468748	7.32543	2.02319	0.0709039	0.999715	-4.0983	S100A6	1	Auto	Males	1.38391	1.38391	1.38391
ENSG00000175084	-0.729199	1.00012	-2.02223	0.0710172	0.999715	-4.09962	DES	2	Auto	Females	0.603239	-1.65772	1.65772
ENSG00000266907	-0.489594	0.807322	-2.02172	0.071078	0.999715	-4.10033		19	Auto	Females	0.712225	-1.40405	1.40405
ENSG00000183439	-0.609577	1.18782	-2.02103	0.0711591	0.999715	-4.10127	TRIM61	4	Auto	Females	0.655389	-1.52581	1.52581
ENSG00000261315	-0.47817	0.957711	-2.02098	0.0711649	0.999715	-4.10134	LARP4P	15	Auto	Females	0.717888	-1.39298	1.39298
ENSG00000241468	0.472998	5.09141	2.02056	0.0712146	0.999715	-4.10191	ATP5J2	7	Auto	Males	1.38799	1.38799	1.38799
ENSG00000182240	-0.559628	3.03746	-2.01925	0.0713697	0.999715	-4.10371	BACE2	21	Auto	Females	0.678477	-1.47389	1.47389
ENSG00000165457	0.43467	2.73311	2.01894	0.0714069	0.999715	-4.10414	FOLR2	11	Auto	Males	1.3516	1.3516	1.3516
ENSG00000145832	-0.711202	2.85229	-2.01691	0.0716486	0.999715	-4.10692	SLC25A48	5	Auto	Females	0.610811	-1.63717	1.63717
ENSG00000196421	0.573863	1.0081	2.01446	0.0719409	0.999715	-4.11028	LINC00176	20	Auto	Males	1.4885	1.4885	1.4885
ENSG00000087250	0.259465	8.52205	2.01367	0.0720363	0.999715	-4.11137	MT3	16	Auto	Males	1.19704	1.19704	1.19704
ENSG00000234282	0.717293	1.94391	2.00911	0.0725846	0.999715	-4.11763		20	Auto	Males	1.64409	1.64409	1.64409
ENSG00000248098	-0.29369	1.09474	-2.00813	0.0727019	0.999715	-4.11896	BCKDHA	19	Auto	Females	0.815813	-1.22577	1.22577
ENSG00000213260	1.27126	2.68996	2.00793	0.0727265	0.999715	-4.11924	YWHAZP5	10	Auto	Males	2.41373	2.41373	2.41373
ENSG00000126733	0.36695	3.99275	2.0071	0.0728268	0.999715	-4.12037	DACH2	X	X	Males	1.28962	1.28962	1.28962
ENSG00000226981	-0.347763	2.83184	-2.00705	0.0728335	0.999715	-4.12045	ABHD17AP6	17	Auto	Females	0.785802	-1.27259	1.27259
ENSG00000196109	-0.527851	2.04763	-2.00695	0.0728454	0.999715	-4.12058	ZNF676	19	Auto	Females	0.693587	-1.44178	1.44178
ENSG00000231063	0.297578	2.53004	2.00691	0.0728501	0.999715	-4.12064		2	Auto	Males	1.22908	1.22908	1.22908
ENSG00000196670	0.230538	5.20285	2.006	0.07296	0.999715	-4.12188	ZFP62	5	Auto	Males	1.17327	1.17327	1.17327
ENSG00000134910	0.23226	4.13287	2.00582	0.0729817	0.999715	-4.12212	STT3A	11	Auto	Males	1.17467	1.17467	1.17467
ENSG00000168802	0.242836	4.27151	2.0056	0.0730091	0.999715	-4.12243	CHTF8	16	Auto	Males	1.18332	1.18332	1.18332
ENSG00000255167	0.586046	1.72653	2.00521	0.0730567	0.999715	-4.12297		11	Auto	Males	1.50113	1.50113	1.50113
ENSG00000162461	0.33719	2.20784	2.00488	0.0730965	0.999715	-4.12342	SLC25A34	1	Auto	Males	1.26329	1.26329	1.26329
ENSG00000196091	0.656986	3.33456	2.00384	0.0732225	0.999715	-4.12484	MYBPC1	12	Auto	Males	1.57679	1.57679	1.57679
ENSG00000143878	-0.304939	9.47921	-2.00257	0.0733768	0.999715	-4.12657	RHOB	2	Auto	Females	0.809476	-1.23537	1.23537
ENSG00000134330	0.243933	4.81144	2.00189	0.0734603	0.999715	-4.12751	IAH1	2	Auto	Males	1.18422	1.18422	1.18422
ENSG00000258225	0.644175	2.45741	2.00184	0.0734663	0.999715	-4.12757		12	Auto	Males	1.56285	1.56285	1.56285
ENSG00000160188	0.325276	3.36977	2.0018	0.0734712	0.999715	-4.12763	RSPH1	21	Auto	Males	1.2529	1.2529	1.2529
ENSG00000084073	0.22035	5.86372	2.00177	0.0734755	0.999715	-4.12768	ZMPSTE24	1	Auto	Males	1.16502	1.16502	1.16502
ENSG00000197093	0.403869	2.31731	2.00144	0.0735152	0.999715	-4.12812	GAL3ST4	7	Auto	Males	1.32305	1.32305	1.32305
ENSG00000159753	-0.253737	3.20202	-2.00082	0.0735914	0.999715	-4.12898	RLTPR	16	Auto	Females	0.838721	-1.19229	1.19229
ENSG00000204136	0.412309	2.60479	2.00022	0.073664	0.999715	-4.12979	GGTA1P	9	Auto	Males	1.33081	1.33081	1.33081
ENSG00000205885	-0.459685	1.50207	-1.99901	0.0738123	0.999715	-4.13145	C1RL-AS1	12	Auto	Females	0.727145	-1.37524	1.37524
ENSG00000161929	-0.337485	1.06411	-1.99897	0.0738172	0.999715	-4.1315	SCIMP	17	Auto	Females	0.79142	-1.26355	1.26355
ENSG00000100632	0.229305	5.99	1.99836	0.0738918	0.999715	-4.13233	ERH	14	Auto	Males	1.17227	1.17227	1.17227
ENSG00000183150	0.351231	4.03107	1.99796	0.0739418	0.999715	-4.13289	GPR19	12	Auto	Males	1.27565	1.27565	1.27565
ENSG00000253873	-0.294029	4.23832	-1.99792	0.0739464	0.999715	-4.13294	PCDHGA11	5	Auto	Females	0.815621	-1.22606	1.22606
ENSG00000236986	-0.329678	1.65169	-1.99784	0.0739564	0.999715	-4.13305		9	Auto	Females	0.795714	-1.25673	1.25673
ENSG00000214110	0.574882	3.25635	1.99635	0.074139	0.999715	-4.13508	LDHAP4	9	Auto	Males	1.48956	1.48956	1.48956
ENSG00000112972	0.336614	7.31579	1.99463	0.0743513	0.999715	-4.13744	HMGCS1	5	Auto	Males	1.26279	1.26279	1.26279
ENSG00000116985	0.656621	3.12741	1.99314	0.0745352	0.999715	-4.13947	BMP8B	1	Auto	Males	1.57639	1.57639	1.57639
ENSG00000267756	-0.357964	4.61734	-1.99282	0.0745752	0.999715	-4.13991		18	Auto	Females	0.780265	-1.28162	1.28162
ENSG00000172301	0.319744	7.23815	1.99279	0.0745794	0.999715	-4.13996	COPRS	17	Auto	Males	1.24811	1.24811	1.24811
ENSG00000177575	-1.19354	0.90569	-1.99244	0.0746221	0.999715	-4.14043	CD163	12	Auto	Females	0.437229	-2.28713	2.28713
ENSG00000115207	-0.201997	4.40354	-1.99105	0.0747943	0.999715	-4.14233	GTF3C2	2	Auto	Females	0.869346	-1.15029	1.15029
ENSG00000118894	0.421723	2.51586	1.99095	0.0748071	0.999715	-4.14247	FAM86A	16	Auto	Males	1.33953	1.33953	1.33953
ENSG00000229154	-0.503202	3.13777	-1.99019	0.0749007	0.999715	-4.1435	KCNQ5-AS1	6	Auto	Females	0.705539	-1.41736	1.41736
ENSG00000232259	-0.537954	2.66231	-1.98968	0.0749648	0.999715	-4.1442		10	Auto	Females	0.688747	-1.45191	1.45191
ENSG00000228828	-0.480523	4.0045	-1.98774	0.0752067	0.999715	-4.14685		10	Auto	Females	0.716718	-1.39525	1.39525
ENSG00000178175	-0.422933	2.2174	-1.98731	0.0752605	0.999715	-4.14744	ZNF366	5	Auto	Females	0.745907	-1.34065	1.34065
ENSG00000165322	0.250278	5.85588	1.9869	0.0753108	0.999715	-4.14799	ARHGAP12	10	Auto	Males	1.18944	1.18944	1.18944
ENSG00000104885	-0.315043	2.56006	-1.98662	0.0753469	0.999715	-4.14838	DOT1L	19	Auto	Females	0.803827	-1.24405	1.24405
ENSG00000129484	-0.275854	4.74279	-1.98576	0.0754533	0.999715	-4.14955	PARP2	14	Auto	Females	0.825961	-1.21071	1.21071
ENSG00000270689	0.404606	3.31188	1.98523	0.0755208	0.999715	-4.15028		11	Auto	Males	1.32373	1.32373	1.32373
ENSG00000162755	0.42994	5.31838	1.98504	0.0755437	0.999715	-4.15053	KLHDC9	1	Auto	Males	1.34718	1.34718	1.34718
ENSG00000050165	0.318656	9.20868	1.98493	0.0755579	0.999715	-4.15068	DKK3	11	Auto	Males	1.24717	1.24717	1.24717
ENSG00000269997	-0.294177	4.58713	-1.98477	0.0755782	0.999715	-4.15091		12	Auto	Females	0.815538	-1.22618	1.22618
ENSG00000214796	-0.243492	2.18233	-1.98379	0.0757005	0.999715	-4.15224		1	Auto	Females	0.844698	-1.18385	1.18385
ENSG00000167984	0.332637	2.79452	1.98358	0.0757276	0.999715	-4.15253	NLRC3	16	Auto	Males	1.25931	1.25931	1.25931
ENSG00000147383	0.208752	5.00305	1.98331	0.0757612	0.999715	-4.15289	NSDHL	X	X	Males	1.15569	1.15569	1.15569
ENSG00000131044	-0.395044	2.45842	-1.98308	0.0757901	0.999715	-4.15321	TTLL9	20	Auto	Females	0.760466	-1.31498	1.31498
ENSG00000204822	0.336769	2.4789	1.98259	0.0758511	0.999715	-4.15387	MRPL53	2	Auto	Males	1.26292	1.26292	1.26292
ENSG00000156804	-0.334993	5.43789	-1.98255	0.0758565	0.999715	-4.15393	FBXO32	8	Auto	Females	0.792788	-1.26137	1.26137
ENSG00000152268	0.613682	5.44258	1.98237	0.0758792	0.999715	-4.15418	SPON1	11	Auto	Males	1.53016	1.53016	1.53016
ENSG00000146574	-0.264212	2.53014	-1.9823	0.075888	0.999715	-4.15427	CCZ1B	7	Auto	Females	0.832653	-1.20098	1.20098
ENSG00000163053	0.312921	5.59775	1.98124	0.0760222	0.999715	-4.15572	SLC16A14	2	Auto	Males	1.24222	1.24222	1.24222
ENSG00000099385	0.275992	3.33797	1.98007	0.0761686	0.999715	-4.15731	BCL7C	16	Auto	Males	1.21083	1.21083	1.21083
ENSG00000230022	0.573068	1.68655	1.97985	0.0761969	0.999715	-4.15761	FNTAP2	13	Auto	Males	1.48768	1.48768	1.48768
ENSG00000197245	-0.504153	1.77867	-1.97967	0.0762201	0.999715	-4.15786	FAM110D	1	Auto	Females	0.705074	-1.41829	1.41829
ENSG00000223802	0.279412	6.03971	1.97911	0.0762901	0.999715	-4.15862	CERS1	19	Auto	Males	1.2137	1.2137	1.2137
ENSG00000162520	0.386398	3.62892	1.97796	0.0764356	0.999715	-4.16018	SYNC	1	Auto	Males	1.30713	1.30713	1.30713
ENSG00000266037	0.726473	11.8305	1.97723	0.0765284	0.999715	-4.16118	RN7SL3	14	Auto	Males	1.65459	1.65459	1.65459
ENSG00000232882	-0.706152	2.09502	-1.97722	0.0765299	0.999715	-4.1612	PHKA1P1	1	Auto	Females	0.612953	-1.63145	1.63145
ENSG00000226608	-0.855175	3.84091	-1.97715	0.0765382	0.999715	-4.16129	FTLP3	20	Auto	Females	0.552798	-1.80898	1.80898
ENSG00000182993	0.503618	1.00019	1.97674	0.0765909	0.999715	-4.16185	C12orf60	12	Auto	Males	1.41776	1.41776	1.41776
ENSG00000198959	-0.546095	3.31997	-1.97657	0.0766119	0.999715	-4.16208	TGM2	20	Auto	Females	0.684871	-1.46013	1.46013
ENSG00000180257	-0.492741	2.49739	-1.97561	0.076735	0.999715	-4.1634	ZNF816	19	Auto	Females	0.710673	-1.40712	1.40712
ENSG00000006634	-0.218244	2.69406	-1.97552	0.0767455	0.999715	-4.16351	DBF4	7	Auto	Females	0.859611	-1.16332	1.16332
ENSG00000087995	-0.22013	4.45643	-1.97485	0.0768311	0.999715	-4.16442	METTL2A	17	Auto	Females	0.858488	-1.16484	1.16484
ENSG00000203288	0.33396	2.38746	1.97247	0.0771347	0.999715	-4.16767		1	Auto	Males	1.26047	1.26047	1.26047
ENSG00000169715	0.863108	6.61776	1.9722	0.0771693	0.999715	-4.16803	MT1E	16	Auto	Males	1.81895	1.81895	1.81895
ENSG00000269883	-0.435216	2.58403	-1.96985	0.0774697	0.999715	-4.17123		14	Auto	Females	0.739583	-1.35211	1.35211
ENSG00000135778	0.265484	3.15522	1.9692	0.0775542	0.999715	-4.17212	NTPCR	1	Auto	Males	1.20204	1.20204	1.20204
ENSG00000214652	0.433309	1.58822	1.96884	0.0775994	0.999715	-4.1726		7	Auto	Males	1.35033	1.35033	1.35033
ENSG00000147592	0.694386	2.76019	1.96673	0.0778712	0.999715	-4.17547	LACTB2	8	Auto	Males	1.6182	1.6182	1.6182
ENSG00000270184	-0.776748	1.73245	-1.96669	0.0778763	0.999715	-4.17553		16	Auto	Females	0.583681	-1.71326	1.71326
ENSG00000148925	0.239984	7.43253	1.96641	0.0779131	0.999715	-4.17591	BTBD10	11	Auto	Males	1.18098	1.18098	1.18098
ENSG00000101247	-0.266327	4.71604	-1.96565	0.0780109	0.999715	-4.17695	NDUFAF5	20	Auto	Females	0.831434	-1.20274	1.20274
ENSG00000198242	0.486232	6.34142	1.96553	0.0780259	0.999715	-4.1771	RPL23A	17	Auto	Males	1.40078	1.40078	1.40078
ENSG00000196951	-0.512575	0.859738	-1.96535	0.0780493	0.999715	-4.17735		4	Auto	Females	0.70097	-1.42659	1.42659
ENSG00000135521	-0.269796	5.16256	-1.96439	0.0781743	0.999715	-4.17866	LTV1	6	Auto	Females	0.829437	-1.20564	1.20564
ENSG00000105988	0.588764	2.09705	1.96378	0.0782533	0.999715	-4.17949	NHP2P1	10	Auto	Males	1.50396	1.50396	1.50396
ENSG00000266340	-0.292333	4.41659	-1.96329	0.0783164	0.999715	-4.18015		17	Auto	Females	0.816581	-1.22462	1.22462
ENSG00000213413	-0.537232	2.77519	-1.96324	0.0783224	0.999715	-4.18022	PVRIG	7	Auto	Females	0.689092	-1.45119	1.45119
ENSG00000120875	0.81246	3.31337	1.96324	0.078323	0.999715	-4.18022	DUSP4	8	Auto	Males	1.7562	1.7562	1.7562
ENSG00000228962	0.695136	2.32472	1.96319	0.0783297	0.999715	-4.18029	HCG23	6	Auto	Males	1.61904	1.61904	1.61904
ENSG00000185808	0.370539	3.11898	1.9608	0.0786396	0.999715	-4.18354	PIGP	21	Auto	Males	1.29284	1.29284	1.29284
ENSG00000138663	0.26404	5.9424	1.96011	0.0787298	0.999715	-4.18448	COPS4	4	Auto	Males	1.20084	1.20084	1.20084
ENSG00000169093	0.291757	4.9687	1.95982	0.0787678	0.999715	-4.18487	ASMTL	X	X	Males	1.22413	1.22413	1.22413
ENSG00000233196	0.503656	1.52604	1.95818	0.0789814	0.999715	-4.18709		1	Auto	Males	1.4178	1.4178	1.4178
ENSG00000162614	-0.432406	1.32418	-1.95802	0.0790015	0.999715	-4.1873	NEXN	1	Auto	Females	0.741025	-1.34948	1.34948
ENSG00000255517	-0.258725	3.76135	-1.95789	0.0790188	0.999715	-4.18748		11	Auto	Females	0.835826	-1.19642	1.19642
ENSG00000143630	0.226133	3.3163	1.9577	0.0790436	0.999715	-4.18774	HCN3	1	Auto	Males	1.1697	1.1697	1.1697
ENSG00000204103	-0.333605	5.01346	-1.95726	0.0791022	0.999715	-4.18835	MAFB	20	Auto	Females	0.793551	-1.26016	1.26016
ENSG00000162601	-0.290507	5.35726	-1.9571	0.0791223	0.999715	-4.18856	MYSM1	1	Auto	Females	0.817615	-1.22307	1.22307
ENSG00000129559	0.286266	4.67551	1.95702	0.0791332	0.999715	-4.18867	NEDD8	14	Auto	Males	1.21948	1.21948	1.21948
ENSG00000133119	-0.407506	3.31124	-1.95685	0.0791558	0.999715	-4.1889	RFC3	13	Auto	Females	0.753926	-1.32639	1.32639
ENSG00000196476	-0.312952	3.72757	-1.95684	0.079156	0.999715	-4.18891	C20orf96	20	Auto	Females	0.804993	-1.24225	1.24225
ENSG00000162873	0.447838	3.08782	1.9559	0.0792795	0.999715	-4.19019	KLHDC8A	1	Auto	Males	1.36399	1.36399	1.36399
ENSG00000118363	-0.357141	4.96135	-1.9538	0.0795551	0.999715	-4.19303	SPCS2	11	Auto	Females	0.78071	-1.28089	1.28089
ENSG00000136238	-0.309853	7.59263	-1.95363	0.0795776	0.999715	-4.19327	RAC1	7	Auto	Females	0.806724	-1.23958	1.23958
ENSG00000163346	0.517323	6.97294	1.95237	0.0797438	0.999715	-4.19498	PBXIP1	1	Auto	Males	1.4313	1.4313	1.4313
ENSG00000260975	0.939671	3.53768	1.95231	0.079752	0.999715	-4.19506		16	Auto	Males	1.91809	1.91809	1.91809
ENSG00000236537	-0.199788	7.34627	-1.95219	0.0797679	0.999715	-4.19523		6	Auto	Females	0.870678	-1.14853	1.14853
ENSG00000257497	0.612879	1.40953	1.95008	0.0800462	0.999715	-4.19808		12	Auto	Males	1.52931	1.52931	1.52931
ENSG00000248890	0.35169	3.14308	1.94998	0.08006	0.999715	-4.19822	HHIP-AS1	4	Auto	Males	1.27605	1.27605	1.27605
ENSG00000161847	-0.383177	3.60695	-1.94994	0.0800645	0.999715	-4.19827	RAVER1	19	Auto	Females	0.766747	-1.30421	1.30421
ENSG00000139278	0.302667	4.07704	1.94994	0.0800654	0.999715	-4.19828	GLIPR1	12	Auto	Males	1.23342	1.23342	1.23342
ENSG00000132967	-0.526952	4.68252	-1.94965	0.0801029	0.999715	-4.19866	HMGB1P5	3	Auto	Females	0.69402	-1.44088	1.44088
ENSG00000248828	-0.555718	3.40557	-1.94922	0.0801599	0.999715	-4.19925		4	Auto	Females	0.680318	-1.4699	1.4699
ENSG00000145491	0.322698	1.80612	1.94832	0.0802798	0.999715	-4.20047	ROPN1L	5	Auto	Males	1.25067	1.25067	1.25067
ENSG00000272091	-0.383097	5.48489	-1.94803	0.0803179	0.999715	-4.20086		1	Auto	Females	0.76679	-1.30414	1.30414
ENSG00000234289	-0.645382	1.83048	-1.94774	0.0803565	0.999715	-4.20125	H2BFS	21	Auto	Females	0.639323	-1.56415	1.56415
ENSG00000059769	-0.4111	3.83761	-1.94697	0.0804586	0.999715	-4.2023	DNAJC25	9	Auto	Females	0.75205	-1.3297	1.3297
ENSG00000185088	0.393119	3.54963	1.9455	0.0806551	0.999715	-4.20429	RPS27L	15	Auto	Males	1.31323	1.31323	1.31323
ENSG00000258646	-0.623703	1.05954	-1.94544	0.0806622	0.999715	-4.20437		14	Auto	Females	0.649003	-1.54083	1.54083
ENSG00000271976	-0.213486	3.92952	-1.945	0.0807207	0.999715	-4.20496		3	Auto	Females	0.862451	-1.15949	1.15949
ENSG00000111775	0.486276	6.25876	1.94449	0.0807897	0.999715	-4.20566	COX6A1	12	Auto	Males	1.40082	1.40082	1.40082
ENSG00000103707	-0.2706	4.4157	-1.94356	0.0809135	0.999715	-4.20692	MTFMT	15	Auto	Females	0.828975	-1.20631	1.20631
ENSG00000198729	-0.401503	5.61583	-1.94192	0.0811325	0.999715	-4.20913	PPP1R14C	6	Auto	Females	0.757069	-1.32088	1.32088
ENSG00000176293	0.252074	4.35016	1.94068	0.0812991	0.999715	-4.21081	ZNF135	19	Auto	Males	1.19092	1.19092	1.19092
ENSG00000198937	0.260568	4.25851	1.93963	0.08144	0.999715	-4.21223	CCDC167	6	Auto	Males	1.19795	1.19795	1.19795
ENSG00000167232	-0.289999	6.53131	-1.93898	0.081527	0.999715	-4.21311	ZNF91	19	Auto	Females	0.817902	-1.22264	1.22264
ENSG00000235665	0.462714	1.20725	1.93886	0.0815433	0.999715	-4.21327		2	Auto	Males	1.37813	1.37813	1.37813
ENSG00000173548	0.287574	3.5053	1.93847	0.0815966	0.999715	-4.21381	SNX33	15	Auto	Males	1.22059	1.22059	1.22059
ENSG00000103966	-0.343605	3.06893	-1.93804	0.0816549	0.999715	-4.21439	EHD4	15	Auto	Females	0.78807	-1.26892	1.26892
ENSG00000008283	0.265549	5.38399	1.93735	0.0817476	0.999715	-4.21532	CYB561	17	Auto	Males	1.20209	1.20209	1.20209
ENSG00000224479	-0.433199	2.81197	-1.93724	0.0817616	0.999715	-4.21546		3	Auto	Females	0.740618	-1.35022	1.35022
ENSG00000164037	-0.534178	2.14181	-1.93718	0.08177	0.999715	-4.21554	SLC9B1	4	Auto	Females	0.690552	-1.44812	1.44812
ENSG00000233183	0.271117	1.09659	1.93676	0.0818272	0.999715	-4.21612		6	Auto	Males	1.20674	1.20674	1.20674
ENSG00000203666	0.292434	2.36792	1.93571	0.0819689	0.999715	-4.21753	EFCAB2	1	Auto	Males	1.22471	1.22471	1.22471
ENSG00000119138	-0.287694	7.11252	-1.93558	0.0819871	0.999715	-4.21772	KLF9	9	Auto	Females	0.81921	-1.22069	1.22069
ENSG00000168961	-0.487249	1.11558	-1.93534	0.0820195	0.999715	-4.21804	LGALS9	17	Auto	Females	0.713384	-1.40177	1.40177
ENSG00000242588	-0.297608	6.08766	-1.93471	0.0821046	0.999715	-4.21889		7	Auto	Females	0.8136	-1.2291	1.2291
ENSG00000267439	0.68349	1.30355	1.93458	0.0821224	0.999715	-4.21907		19	Auto	Males	1.60602	1.60602	1.60602
ENSG00000083535	0.200739	4.72012	1.93445	0.0821394	0.999715	-4.21924	PIBF1	13	Auto	Males	1.14929	1.14929	1.14929
ENSG00000196196	-0.82317	1.40926	-1.93392	0.082211	0.999715	-4.21995	HRCT1	9	Auto	Females	0.565198	-1.76929	1.76929
ENSG00000229419	-0.1929	4.19742	-1.93372	0.0822381	0.999715	-4.22022	RALGAPA1P	9	Auto	Females	0.874846	-1.14306	1.14306
ENSG00000214391	-0.390433	4.3314	-1.93337	0.0822863	0.999715	-4.2207		11	Auto	Females	0.762901	-1.31079	1.31079
ENSG00000187607	0.425384	2.69679	1.93251	0.082403	0.999715	-4.22186		17	Auto	Males	1.34293	1.34293	1.34293
ENSG00000241732	0.913649	3.72249	1.93227	0.0824351	0.999715	-4.22218		3	Auto	Males	1.8838	1.8838	1.8838
ENSG00000238227	0.238569	5.6884	1.93208	0.0824615	0.999715	-4.22244	C9orf69	9	Auto	Males	1.17982	1.17982	1.17982
ENSG00000196110	-0.294612	3.48497	-1.93186	0.0824908	0.999715	-4.22273	ZNF699	19	Auto	Females	0.815292	-1.22655	1.22655
ENSG00000258765	-0.63678	4.07241	-1.93186	0.0824913	0.999715	-4.22274		15	Auto	Females	0.643147	-1.55485	1.55485
ENSG00000227073	-0.536663	1.36758	-1.93134	0.0825621	0.999715	-4.22344	SDHDP2	7	Auto	Females	0.689363	-1.45061	1.45061
ENSG00000179776	-0.528403	3.13438	-1.93094	0.082617	0.999715	-4.22398	CDH5	16	Auto	Females	0.693322	-1.44233	1.44233
ENSG00000226239	0.759369	0.967817	1.93088	0.0826245	0.999715	-4.22406		20	Auto	Males	1.69275	1.69275	1.69275
ENSG00000267651	-0.367876	3.10842	-1.93056	0.082669	0.999715	-4.2245		18	Auto	Females	0.774923	-1.29045	1.29045
ENSG00000223429	-0.413327	1.50568	-1.93026	0.08271	0.999715	-4.22491		1	Auto	Females	0.75089	-1.33175	1.33175
ENSG00000137509	0.295216	4.61015	1.9301	0.0827319	0.999715	-4.22512	PRCP	11	Auto	Males	1.22707	1.22707	1.22707
ENSG00000178750	-0.341594	2.72374	-1.92968	0.0827887	0.999715	-4.22568	STX19	3	Auto	Females	0.789169	-1.26716	1.26716
ENSG00000241112	-0.451535	2.60084	-1.92926	0.0828464	0.999715	-4.22625	RPL29P14	5	Auto	Females	0.731265	-1.36749	1.36749
ENSG00000182985	0.389295	5.35408	1.92923	0.0828503	0.999715	-4.22629	CADM1	11	Auto	Males	1.30975	1.30975	1.30975
ENSG00000018280	-1.09235	0.773345	-1.9288	0.0829095	0.999715	-4.22688	SLC11A1	2	Auto	Females	0.468995	-2.13222	2.13222
ENSG00000145431	0.343205	3.36524	1.92861	0.0829345	0.999715	-4.22712	PDGFC	4	Auto	Males	1.26857	1.26857	1.26857
ENSG00000260941	-0.3376	5.35581	-1.92827	0.0829808	0.999715	-4.22758	LINC00622	1	Auto	Females	0.791356	-1.26365	1.26365
ENSG00000216802	0.571253	2.20374	1.92812	0.0830025	0.999715	-4.22779		6	Auto	Males	1.48581	1.48581	1.48581
ENSG00000181449	0.386451	7.31283	1.92785	0.0830392	0.999715	-4.22816	SOX2	3	Auto	Males	1.30717	1.30717	1.30717
ENSG00000090339	-0.56782	2.21723	-1.92725	0.0831207	0.999715	-4.22896	ICAM1	19	Auto	Females	0.674635	-1.48228	1.48228
ENSG00000198417	0.669313	3.31564	1.92516	0.0834079	0.999715	-4.23178	MT1F	16	Auto	Males	1.59032	1.59032	1.59032
ENSG00000268601	-0.393707	2.48729	-1.92481	0.0834561	0.999715	-4.23225		19	Auto	Females	0.761171	-1.31376	1.31376
ENSG00000011422	-0.418915	1.33808	-1.9242	0.0835406	0.999715	-4.23308	PLAUR	19	Auto	Females	0.747987	-1.33692	1.33692
ENSG00000069849	-0.253583	6.56092	-1.92394	0.0835764	0.999715	-4.23343	ATP1B3	3	Auto	Females	0.838811	-1.19216	1.19216
ENSG00000139835	0.444493	1.66593	1.92322	0.0836758	0.999715	-4.23441	GRTP1	13	Auto	Males	1.36084	1.36084	1.36084
ENSG00000229931	0.473452	3.86174	1.92239	0.0837891	0.999715	-4.23551		6	Auto	Males	1.38843	1.38843	1.38843
ENSG00000041353	0.396699	5.49303	1.92233	0.0837977	0.999715	-4.2356	RAB27B	18	Auto	Males	1.31649	1.31649	1.31649
ENSG00000260196	-0.271916	3.57565	-1.92173	0.0838806	0.999715	-4.2364		11	Auto	Females	0.828219	-1.20741	1.20741
ENSG00000115128	0.333952	5.45363	1.92101	0.0839798	0.999715	-4.23737		2	Auto	Males	1.26046	1.26046	1.26046
ENSG00000259462	0.510919	2.39976	1.9208	0.0840101	0.999715	-4.23767		15	Auto	Males	1.42496	1.42496	1.42496
ENSG00000000003	0.384023	3.0802	1.91897	0.0842635	0.999715	-4.24013	TSPAN6	X	X	Males	1.30498	1.30498	1.30498
ENSG00000136866	-0.246276	3.0482	-1.9185	0.0843286	0.999715	-4.24076	ZFP37	9	Auto	Females	0.84307	-1.18614	1.18614
ENSG00000157510	-0.575011	2.29701	-1.91632	0.0846313	0.999715	-4.24369	AFAP1L1	5	Auto	Females	0.671281	-1.48969	1.48969
ENSG00000260938	-0.407031	1.8888	-1.91625	0.0846416	0.999715	-4.24379		1	Auto	Females	0.754174	-1.32595	1.32595
ENSG00000170522	0.281232	5.0074	1.9161	0.0846632	0.999715	-4.244	ELOVL6	4	Auto	Males	1.21523	1.21523	1.21523
ENSG00000161509	0.65693	3.73888	1.91582	0.0847015	0.999715	-4.24437	GRIN2C	17	Auto	Males	1.57672	1.57672	1.57672
ENSG00000175471	0.264351	4.69273	1.91404	0.0849506	0.999715	-4.24677	MCTP1	5	Auto	Males	1.2011	1.2011	1.2011
ENSG00000003096	0.309771	2.20138	1.91322	0.0850651	0.999715	-4.24787	KLHL13	X	X	Males	1.23951	1.23951	1.23951
ENSG00000259673	0.309718	1.61425	1.91254	0.0851604	0.999715	-4.24879	IQCH-AS1	15	Auto	Males	1.23947	1.23947	1.23947
ENSG00000261207	-0.43238	3.1047	-1.91199	0.0852372	0.999715	-4.24952		16	Auto	Females	0.741038	-1.34946	1.34946
ENSG00000164823	0.28157	5.00172	1.91196	0.0852413	0.999715	-4.24956	OSGIN2	8	Auto	Males	1.21552	1.21552	1.21552
ENSG00000231395	-0.521208	1.73837	-1.91015	0.085496	0.999715	-4.252		3	Auto	Females	0.696788	-1.43516	1.43516
ENSG00000106538	0.423523	3.54244	1.90968	0.0855629	0.999715	-4.25264	RARRES2	7	Auto	Males	1.3412	1.3412	1.3412
ENSG00000135047	0.233708	6.39537	1.9095	0.0855881	0.999715	-4.25288	CTSL	9	Auto	Males	1.17585	1.17585	1.17585
ENSG00000178301	0.371909	4.23133	1.90654	0.0860053	0.999715	-4.25685	AQP11	11	Auto	Males	1.29406	1.29406	1.29406
ENSG00000204390	0.372793	3.63498	1.90609	0.0860695	0.999715	-4.25746	HSPA1L	6	Auto	Males	1.29486	1.29486	1.29486
ENSG00000236187	-0.42461	3.24182	-1.90531	0.0861792	0.999715	-4.2585	GJA6P	X	X	Females	0.74504	-1.34221	1.34221
ENSG00000238273	-0.683686	2.67447	-1.90508	0.0862119	0.999715	-4.25881		2	Auto	Females	0.622573	-1.60624	1.60624
ENSG00000102897	0.305412	4.81531	1.90479	0.0862538	0.999715	-4.25921	LYRM1	16	Auto	Males	1.23577	1.23577	1.23577
ENSG00000151718	-0.225908	4.28483	-1.90358	0.0864249	0.999715	-4.26083	WWC2	4	Auto	Females	0.855057	-1.16951	1.16951
ENSG00000167779	0.440333	4.69545	1.9034	0.0864504	0.999715	-4.26107	IGFBP6	12	Auto	Males	1.35692	1.35692	1.35692
ENSG00000225558	0.301196	1.23105	1.90209	0.0866367	0.999715	-4.26282	UBE2D3P2	3	Auto	Males	1.23217	1.23217	1.23217
ENSG00000178605	0.316387	5.53545	1.90147	0.0867253	0.999715	-4.26366	GTPBP6	X	X	Males	1.24521	1.24521	1.24521
ENSG00000197168	-0.385752	2.27369	-1.90139	0.0867371	0.999715	-4.26377	NEK5	13	Auto	Females	0.76538	-1.30654	1.30654
ENSG00000247157	-0.450205	3.43304	-1.90112	0.086776	0.999715	-4.26414		12	Auto	Females	0.731939	-1.36623	1.36623
ENSG00000256616	0.469252	1.64363	1.90083	0.0868169	0.999715	-4.26452		18	Auto	Males	1.38439	1.38439	1.38439
ENSG00000175093	0.3069	1.20262	1.90026	0.0868991	0.999715	-4.26529	SPSB4	3	Auto	Males	1.23705	1.23705	1.23705
ENSG00000111640	0.278931	10.1033	1.89972	0.0869756	0.999715	-4.26601	GAPDH	12	Auto	Males	1.2133	1.2133	1.2133
ENSG00000183668	0.550463	0.806519	1.89912	0.0870613	0.999715	-4.26682	PSG9	19	Auto	Males	1.46456	1.46456	1.46456
ENSG00000240499	-0.409942	4.10508	-1.89737	0.0873123	0.999715	-4.26916		7	Auto	Females	0.752654	-1.32863	1.32863
ENSG00000054392	0.439471	3.1089	1.89664	0.0874165	0.999715	-4.27014	HHAT	1	Auto	Males	1.35611	1.35611	1.35611
ENSG00000139112	0.241435	8.87693	1.89641	0.0874501	0.999715	-4.27045	GABARAPL1	12	Auto	Males	1.18217	1.18217	1.18217
ENSG00000258017	0.369505	1.76736	1.89615	0.087487	0.999715	-4.2708		12	Auto	Males	1.29191	1.29191	1.29191
ENSG00000188687	-0.752543	1.31935	-1.8961	0.087495	0.999715	-4.27087	SLC4A5	2	Auto	Females	0.593556	-1.68476	1.68476
ENSG00000184489	-0.414006	4.18398	-1.89609	0.0874964	0.999715	-4.27088	PTP4A3	8	Auto	Females	0.750536	-1.33238	1.33238
ENSG00000256981	-0.384683	3.08002	-1.89606	0.0875002	0.999715	-4.27092	TAS2R18	12	Auto	Females	0.765947	-1.30557	1.30557
ENSG00000267524	0.635966	2.88772	1.89452	0.0877217	0.999715	-4.27298	RPSAP57	18	Auto	Males	1.55398	1.55398	1.55398
ENSG00000213608	-0.729573	0.976443	-1.89428	0.0877564	0.999715	-4.2733	SLC25A14P1	4	Auto	Females	0.603083	-1.65815	1.65815
ENSG00000206140	0.464858	2.90087	1.89382	0.0878229	0.999715	-4.27392	TMEM191C	22	Auto	Males	1.38018	1.38018	1.38018
ENSG00000249852	-0.349787	1.9653	-1.89309	0.087929	0.999715	-4.27491		7	Auto	Females	0.7847	-1.27437	1.27437
ENSG00000174292	0.569666	1.76791	1.8926	0.087999	0.999715	-4.27556	TNK1	17	Auto	Males	1.48418	1.48418	1.48418
ENSG00000169750	0.314842	5.21331	1.8924	0.088028	0.999715	-4.27582	RAC3	17	Auto	Males	1.24388	1.24388	1.24388
ENSG00000185942	0.326823	3.81814	1.8905	0.0883028	0.999715	-4.27837	NKAIN3	8	Auto	Males	1.25425	1.25425	1.25425
ENSG00000271265	0.370859	1.92737	1.89007	0.0883659	0.999715	-4.27895		6	Auto	Males	1.29312	1.29312	1.29312
ENSG00000064490	0.336851	4.31195	1.88988	0.088393	0.999715	-4.2792	RFXANK	19	Auto	Males	1.263	1.263	1.263
ENSG00000269190	0.329358	3.08415	1.88966	0.0884251	0.999715	-4.27949	FBXO17	19	Auto	Males	1.25645	1.25645	1.25645
ENSG00000172164	0.412816	2.7698	1.88815	0.0886444	0.999715	-4.28152	SNTB1	8	Auto	Males	1.33128	1.33128	1.33128
ENSG00000241546	0.292816	1.50381	1.88561	0.0890153	0.999715	-4.28492		3	Auto	Males	1.22503	1.22503	1.22503
ENSG00000183154	0.28789	1.29075	1.88506	0.0890964	0.999715	-4.28566		8	Auto	Males	1.22085	1.22085	1.22085
ENSG00000173124	-0.368165	2.12103	-1.88496	0.0891105	0.999715	-4.28579	C10orf129	10	Auto	Females	0.774767	-1.29071	1.29071
ENSG00000215571	-0.563761	2.11779	-1.88454	0.0891725	0.999715	-4.28636	GRK6P1	13	Auto	Females	0.676536	-1.47812	1.47812
ENSG00000268568	0.385038	1.00595	1.88197	0.0895491	0.999715	-4.28979		19	Auto	Males	1.30589	1.30589	1.30589
ENSG00000124593	0.25101	3.36475	1.88177	0.089578	0.999715	-4.29005	PRICKLE4	6	Auto	Males	1.19004	1.19004	1.19004
ENSG00000137338	-0.244195	5.01824	-1.8817	0.0895889	0.999715	-4.29015	PGBD1	6	Auto	Females	0.844287	-1.18443	1.18443
ENSG00000250530	0.590767	1.48774	1.88139	0.0896336	0.999715	-4.29056		5	Auto	Males	1.50605	1.50605	1.50605
ENSG00000083444	0.253554	4.67491	1.88091	0.0897052	0.999715	-4.29121	PLOD1	1	Auto	Males	1.19214	1.19214	1.19214
ENSG00000249755	0.377143	1.74973	1.8807	0.0897349	0.999715	-4.29148		4	Auto	Males	1.29877	1.29877	1.29877
ENSG00000169926	-0.225015	6.3851	-1.88028	0.0897974	0.999715	-4.29205	KLF13	15	Auto	Females	0.855586	-1.16879	1.16879
ENSG00000136449	0.346113	0.976198	1.87962	0.089894	0.999715	-4.29292	MYCBPAP	17	Auto	Males	1.27113	1.27113	1.27113
ENSG00000256383	0.226657	3.8701	1.87866	0.0900369	0.999715	-4.29422		19	Auto	Males	1.17012	1.17012	1.17012
ENSG00000172062	-0.350695	2.34349	-1.87844	0.0900684	0.999715	-4.2945	SMN1	5	Auto	Females	0.784206	-1.27517	1.27517
ENSG00000130822	0.334597	5.10207	1.87727	0.0902414	0.999715	-4.29606	PNCK	X	X	Males	1.26103	1.26103	1.26103
ENSG00000178752	0.642812	2.24759	1.87686	0.0903021	0.999715	-4.29661	FAM132B	2	Auto	Males	1.56137	1.56137	1.56137
ENSG00000267532	0.623245	1.84599	1.87538	0.0905221	0.999715	-4.29859	MIR497HG	17	Auto	Males	1.54034	1.54034	1.54034
ENSG00000197208	-0.215374	3.52396	-1.87455	0.0906453	0.999715	-4.2997	SLC22A4	5	Auto	Females	0.861323	-1.161	1.161
ENSG00000204682	0.285478	3.41811	1.87362	0.0907834	0.999715	-4.30094	CASC10	10	Auto	Males	1.21881	1.21881	1.21881
ENSG00000175898	-0.622608	1.6422	-1.87354	0.0907951	0.999715	-4.30104		19	Auto	Females	0.649496	-1.53966	1.53966
ENSG00000182208	0.21179	4.48446	1.87334	0.0908256	0.999715	-4.30132	MOB2	11	Auto	Males	1.15812	1.15812	1.15812
ENSG00000007392	-0.288319	5.52985	-1.87311	0.090859	0.999715	-4.30162	LUC7L	16	Auto	Females	0.818856	-1.22122	1.22122
ENSG00000075290	-0.329808	1.45471	-1.87295	0.0908832	0.999715	-4.30183	WNT8B	10	Auto	Females	0.795642	-1.25685	1.25685
ENSG00000250764	-0.412413	2.82237	-1.87238	0.0909681	0.999715	-4.30259		5	Auto	Females	0.751366	-1.33091	1.33091
ENSG00000237672	-0.5671	3.61187	-1.8718	0.0910542	0.999715	-4.30336	KRR1P1	13	Auto	Females	0.674972	-1.48154	1.48154
ENSG00000142910	-0.559511	2.20061	-1.87124	0.0911378	0.999715	-4.30411	TINAGL1	1	Auto	Females	0.678532	-1.47377	1.47377
ENSG00000230002	-0.460084	2.35129	-1.87068	0.0912213	0.999715	-4.30486	ALMS1-IT1	2	Auto	Females	0.726944	-1.37562	1.37562
ENSG00000180447	0.294234	3.41365	1.87	0.0913232	0.999715	-4.30577	GAS1	9	Auto	Males	1.22623	1.22623	1.22623
ENSG00000181585	0.280555	4.44521	1.86991	0.091337	0.999715	-4.30589	TMIE	3	Auto	Males	1.21466	1.21466	1.21466
ENSG00000231212	-0.3118	3.22712	-1.86985	0.0913459	0.999715	-4.30597		9	Auto	Females	0.805636	-1.24126	1.24126
ENSG00000269707	-0.371004	3.82436	-1.86979	0.0913553	0.999715	-4.30605		2	Auto	Females	0.773244	-1.29325	1.29325
ENSG00000143466	-0.47295	1.55652	-1.86942	0.0914108	0.999715	-4.30655	IKBKE	1	Auto	Females	0.72049	-1.38794	1.38794
ENSG00000261888	-0.573837	0.923876	-1.86915	0.0914503	0.999715	-4.3069		17	Auto	Females	0.671828	-1.48848	1.48848
ENSG00000136425	0.408039	3.34386	1.86789	0.0916402	0.999715	-4.30858	CIB2	15	Auto	Males	1.32688	1.32688	1.32688
ENSG00000101542	0.288607	5.71706	1.86724	0.091737	0.999715	-4.30944	CDH20	18	Auto	Males	1.22146	1.22146	1.22146
ENSG00000169439	0.528373	4.67334	1.86709	0.0917594	0.999715	-4.30964	SDC2	8	Auto	Males	1.4423	1.4423	1.4423
ENSG00000154146	-0.811627	8.95781	-1.86569	0.0919712	0.999715	-4.31152	NRGN	11	Auto	Females	0.569739	-1.75519	1.75519
ENSG00000226648	0.340886	2.60908	1.86531	0.0920275	0.999715	-4.31202		20	Auto	Males	1.26653	1.26653	1.26653
ENSG00000168476	-0.389112	1.80525	-1.86431	0.092179	0.999715	-4.31335	REEP4	8	Auto	Females	0.763599	-1.30959	1.30959
ENSG00000100014	0.245855	5.40615	1.86309	0.0923624	0.999715	-4.31497	SPECC1L	22	Auto	Males	1.1858	1.1858	1.1858
ENSG00000172167	-0.369034	1.23645	-1.86259	0.0924381	0.999715	-4.31564	MTBP	8	Auto	Females	0.774301	-1.29149	1.29149
ENSG00000261872	-0.566451	2.00051	-1.86216	0.0925042	0.999715	-4.31622		17	Auto	Females	0.675276	-1.48088	1.48088
ENSG00000245105	0.281594	3.11048	1.86178	0.0925614	0.999715	-4.31672	A2M-AS1	12	Auto	Males	1.21554	1.21554	1.21554
ENSG00000236668	0.374956	2.80779	1.8617	0.0925736	0.999715	-4.31683		9	Auto	Males	1.2968	1.2968	1.2968
ENSG00000239959	-0.602437	2.45551	-1.86056	0.0927462	0.999715	-4.31834	ENPP7P2	3	Auto	Females	0.65864	-1.51828	1.51828
ENSG00000242267	-0.515225	4.82993	-1.86045	0.092763	0.999715	-4.31849	SKINTL	1	Auto	Females	0.699684	-1.42922	1.42922
ENSG00000206344	-0.397877	2.55145	-1.85823	0.0931001	0.999715	-4.32144	HCG27	6	Auto	Females	0.758974	-1.31757	1.31757
ENSG00000187054	0.365215	1.58164	1.85743	0.0932231	0.999715	-4.32251	TMPRSS11A	4	Auto	Males	1.28807	1.28807	1.28807
ENSG00000163945	-0.515119	3.50724	-1.85735	0.0932346	0.999715	-4.32261	UVSSA	4	Auto	Females	0.699735	-1.42911	1.42911
ENSG00000233812	-0.33483	2.91886	-1.85729	0.0932448	0.999715	-4.3227		15	Auto	Females	0.792878	-1.26123	1.26123
ENSG00000251580	0.36458	1.7229	1.85718	0.0932612	0.999715	-4.32284		4	Auto	Males	1.28751	1.28751	1.28751
ENSG00000087116	-0.355131	1.31071	-1.85703	0.0932833	0.999715	-4.32303	ADAMTS2	5	Auto	Females	0.781799	-1.2791	1.2791
ENSG00000125753	-0.359749	2.7951	-1.85597	0.0934451	0.999715	-4.32444	VASP	19	Auto	Females	0.7793	-1.2832	1.2832
ENSG00000122952	-0.331434	2.16437	-1.85404	0.0937412	0.999715	-4.32701	ZWINT	10	Auto	Females	0.794746	-1.25826	1.25826
ENSG00000144035	0.44515	2.6248	1.85346	0.0938296	0.999715	-4.32778	NAT8	2	Auto	Males	1.36146	1.36146	1.36146
ENSG00000169989	0.335359	2.32888	1.85312	0.0938829	0.999715	-4.32824	TIGD4	4	Auto	Males	1.26169	1.26169	1.26169
ENSG00000109920	-0.281158	5.0432	-1.85293	0.0939121	0.999715	-4.32849	FNBP4	11	Auto	Females	0.82293	-1.21517	1.21517
ENSG00000184451	0.345641	1.96979	1.85234	0.0940028	0.999715	-4.32928	CCR10	17	Auto	Males	1.27072	1.27072	1.27072
ENSG00000163808	-0.306354	0.968618	-1.85223	0.0940196	0.999715	-4.32942	KIF15	3	Auto	Females	0.808683	-1.23658	1.23658
ENSG00000198339	-0.258174	3.50265	-1.85146	0.0941374	0.999715	-4.33044	HIST1H4I	6	Auto	Females	0.836145	-1.19596	1.19596
ENSG00000151790	-0.415998	0.846002	-1.85137	0.0941506	0.999715	-4.33055	TDO2	4	Auto	Females	0.749501	-1.33422	1.33422
ENSG00000234969	-0.393869	3.09779	-1.85107	0.0941973	0.999715	-4.33096		X	X	Females	0.761086	-1.31391	1.31391
ENSG00000186594	-0.312261	4.43006	-1.85044	0.0942946	0.999715	-4.33179	MIR22HG	17	Auto	Females	0.805379	-1.24165	1.24165
ENSG00000091651	-0.400226	4.91597	-1.8503	0.0943165	0.999715	-4.33198	ORC6	16	Auto	Females	0.75774	-1.31971	1.31971
ENSG00000267010	-0.272794	2.44339	-1.84918	0.0944894	0.999715	-4.33347		18	Auto	Females	0.827715	-1.20815	1.20815
ENSG00000254498	0.442063	1.74994	1.84854	0.0945874	0.999715	-4.33431		11	Auto	Males	1.35855	1.35855	1.35855
ENSG00000185610	0.544778	2.46938	1.84841	0.0946076	0.999715	-4.33449	DBX2	12	Auto	Males	1.4588	1.4588	1.4588
ENSG00000237387	-0.546393	1.90673	-1.84798	0.0946737	0.999715	-4.33505		22	Auto	Females	0.68473	-1.46043	1.46043
ENSG00000119703	0.310325	3.34703	1.84723	0.09479	0.999715	-4.33605	ZC2HC1C	14	Auto	Males	1.23999	1.23999	1.23999
ENSG00000163006	-0.206993	3.84359	-1.84641	0.0949174	0.999715	-4.33714	CCDC138	2	Auto	Females	0.866341	-1.15428	1.15428
ENSG00000226010	-0.660018	0.944927	-1.84608	0.0949682	0.999715	-4.33757		X	X	Females	0.63287	-1.5801	1.5801
ENSG00000270145	-0.620751	1.14537	-1.84551	0.0950569	0.999715	-4.33833		17	Auto	Females	0.650332	-1.53768	1.53768
ENSG00000271664	-0.426379	2.56373	-1.84478	0.0951712	0.999715	-4.33931		7	Auto	Females	0.744127	-1.34386	1.34386
ENSG00000221990	-0.435982	3.712	-1.84469	0.0951846	0.999715	-4.33942	C5orf55	5	Auto	Females	0.739191	-1.35283	1.35283
ENSG00000153140	0.261202	4.09349	1.84437	0.095235	0.999715	-4.33985	CETN3	5	Auto	Males	1.19848	1.19848	1.19848
ENSG00000112149	0.389619	5.68942	1.84398	0.0952952	0.999715	-4.34036	CD83	6	Auto	Males	1.31005	1.31005	1.31005
ENSG00000129187	0.255985	5.61383	1.84389	0.0953091	0.999715	-4.34048	DCTD	4	Auto	Males	1.19415	1.19415	1.19415
ENSG00000229212	-0.398279	0.700227	-1.8438	0.0953229	0.999715	-4.3406		15	Auto	Females	0.758763	-1.31793	1.31793
ENSG00000173918	-0.494917	2.13558	-1.84313	0.0954274	0.999715	-4.34149	C1QTNF1	17	Auto	Females	0.709603	-1.40924	1.40924
ENSG00000123870	-0.398043	2.82117	-1.8425	0.0955254	0.999715	-4.34232	ZNF137P	19	Auto	Females	0.758887	-1.31772	1.31772
ENSG00000152661	0.630121	8.1995	1.84213	0.0955833	0.999715	-4.34281	GJA1	6	Auto	Males	1.54769	1.54769	1.54769
ENSG00000263146	0.192198	4.18367	1.8418	0.0956354	0.999715	-4.34326		18	Auto	Males	1.1425	1.1425	1.1425
ENSG00000128595	-0.219439	5.90726	-1.84126	0.09572	0.999715	-4.34397	CALU	7	Auto	Females	0.8589	-1.16428	1.16428
ENSG00000224557	0.812237	0.976288	1.84098	0.0957638	0.999715	-4.34434	HLA-DPB2	6	Auto	Males	1.75593	1.75593	1.75593
ENSG00000021762	-0.264314	3.64606	-1.84089	0.0957775	0.999715	-4.34446	OSBPL5	11	Auto	Females	0.832594	-1.20107	1.20107
ENSG00000188987	0.625695	6.84154	1.84074	0.0958011	0.999715	-4.34466	HIST1H4D	6	Auto	Males	1.54295	1.54295	1.54295
ENSG00000202058	1.14112	6.62069	1.84073	0.095803	0.999715	-4.34468	RN7SKP80	22	Auto	Males	2.20552	2.20552	2.20552
ENSG00000228214	-0.242588	2.81055	-1.84059	0.0958246	0.999715	-4.34486	LINC00693	3	Auto	Females	0.845228	-1.18311	1.18311
ENSG00000176401	-0.280072	5.01773	-1.8399	0.0959317	0.999715	-4.34576	EID2B	19	Auto	Females	0.82355	-1.21426	1.21426
ENSG00000186314	0.462827	2.90145	1.83964	0.0959735	0.999715	-4.34612	PRELID2	5	Auto	Males	1.37824	1.37824	1.37824
ENSG00000118785	-0.811443	7.51726	-1.83933	0.0960213	0.999715	-4.34652	SPP1	4	Auto	Females	0.569811	-1.75497	1.75497
ENSG00000154144	-0.237877	6.5299	-1.83924	0.0960349	0.999715	-4.34664	TBRG1	11	Auto	Females	0.847992	-1.17926	1.17926
ENSG00000168569	0.220778	5.12579	1.83837	0.0961718	0.999715	-4.34779	TMEM223	11	Auto	Males	1.16536	1.16536	1.16536
ENSG00000178404	-0.475865	3.16418	-1.8382	0.096198	0.999715	-4.34801		17	Auto	Females	0.719036	-1.39075	1.39075
ENSG00000157502	0.399291	5.01139	1.83775	0.0962694	0.999715	-4.34861	MUM1L1	X	X	Males	1.31886	1.31886	1.31886
ENSG00000226268	0.655486	3.76992	1.83763	0.0962885	0.999715	-4.34878		11	Auto	Males	1.57515	1.57515	1.57515
ENSG00000214357	-0.42205	4.62921	-1.83736	0.0963301	0.999715	-4.34913	NEURL1B	5	Auto	Females	0.746363	-1.33983	1.33983
ENSG00000182872	0.278298	5.90029	1.83519	0.0966725	0.999715	-4.352	RBM10	X	X	Males	1.21276	1.21276	1.21276
ENSG00000227573	0.338954	2.50312	1.83463	0.0967607	0.999715	-4.35274		7	Auto	Males	1.26484	1.26484	1.26484
ENSG00000188649	0.45833	1.82168	1.83369	0.0969086	0.999715	-4.35398	CC2D2B	10	Auto	Males	1.37395	1.37395	1.37395
ENSG00000204241	0.271793	3.00736	1.83341	0.0969535	0.999715	-4.35436		11	Auto	Males	1.20731	1.20731	1.20731
ENSG00000258315	0.616484	2.03784	1.83328	0.0969743	0.999715	-4.35453	C17orf49	17	Auto	Males	1.53313	1.53313	1.53313
ENSG00000144834	0.244471	9.71958	1.83304	0.0970123	0.999715	-4.35485	TAGLN3	3	Auto	Males	1.18466	1.18466	1.18466
ENSG00000171476	0.467683	5.52385	1.83279	0.0970518	0.999715	-4.35518	HOPX	4	Auto	Males	1.38289	1.38289	1.38289
ENSG00000206149	-0.324037	4.22272	-1.83269	0.0970681	0.999715	-4.35531	HERC2P9	15	Auto	Females	0.798832	-1.25183	1.25183
ENSG00000183569	-0.332442	3.81972	-1.83191	0.0971918	0.999715	-4.35635	SERHL2	22	Auto	Females	0.794191	-1.25914	1.25914
ENSG00000018699	0.251054	3.8412	1.83179	0.0972097	0.999715	-4.3565	TTC27	2	Auto	Males	1.19008	1.19008	1.19008
ENSG00000111875	0.298466	5.25387	1.83144	0.0972661	0.999715	-4.35696	ASF1A	6	Auto	Males	1.22984	1.22984	1.22984
ENSG00000107223	0.409564	8.49519	1.83121	0.0973015	0.999715	-4.35726	EDF1	9	Auto	Males	1.32828	1.32828	1.32828
ENSG00000203276	-0.379805	2.27105	-1.8307	0.0973838	0.999715	-4.35794		1	Auto	Females	0.768541	-1.30117	1.30117
ENSG00000182752	0.261303	1.75275	1.82946	0.097581	0.999715	-4.35958	PAPPA	9	Auto	Males	1.19856	1.19856	1.19856
ENSG00000179673	-0.33478	4.60136	-1.8283	0.0977649	0.999715	-4.36111	RPRML	17	Auto	Females	0.792905	-1.26118	1.26118
ENSG00000188243	0.31468	4.43248	1.82815	0.0977897	0.999715	-4.36131	COMMD6	13	Auto	Males	1.24374	1.24374	1.24374
ENSG00000261061	-0.336026	2.05936	-1.82782	0.0978419	0.999715	-4.36175		16	Auto	Females	0.792221	-1.26227	1.26227
ENSG00000224287	-0.43479	2.32935	-1.82758	0.09788	0.999715	-4.36206	MSL3P1	2	Auto	Females	0.739801	-1.35171	1.35171
ENSG00000185641	0.703237	3.73157	1.82739	0.0979098	0.999715	-4.36231		5	Auto	Males	1.62815	1.62815	1.62815
ENSG00000228528	-0.37037	2.35292	-1.82737	0.0979137	0.999715	-4.36234		2	Auto	Females	0.773584	-1.29268	1.29268
ENSG00000105327	-0.409855	3.00244	-1.82713	0.0979521	0.999715	-4.36266	BBC3	19	Auto	Females	0.752699	-1.32855	1.32855
ENSG00000059378	-0.249435	2.07221	-1.82618	0.0981033	0.999715	-4.36391	PARP12	7	Auto	Females	0.841226	-1.18874	1.18874
ENSG00000254332	0.603876	2.45831	1.82596	0.0981389	0.999715	-4.3642		8	Auto	Males	1.51979	1.51979	1.51979
ENSG00000087842	0.442685	3.65609	1.82593	0.0981426	0.999715	-4.36423	PIR	X	X	Males	1.35913	1.35913	1.35913
ENSG00000225683	0.406688	2.30193	1.82567	0.098185	0.999715	-4.36458		6	Auto	Males	1.32564	1.32564	1.32564
ENSG00000227395	-0.370378	1.44802	-1.82463	0.0983522	0.999715	-4.36596	EIF2AP4	10	Auto	Females	0.77358	-1.29269	1.29269
ENSG00000206384	0.410458	1.20839	1.82431	0.0984024	0.999715	-4.36637	COL6A6	3	Auto	Males	1.32911	1.32911	1.32911
ENSG00000151012	0.643114	4.89496	1.82414	0.0984299	0.999715	-4.3666	SLC7A11	4	Auto	Males	1.5617	1.5617	1.5617
ENSG00000136810	-0.264727	6.42812	-1.82403	0.0984472	0.999715	-4.36674	TXN	9	Auto	Females	0.832356	-1.20141	1.20141
ENSG00000060138	-0.482734	1.28504	-1.82307	0.0986023	0.999715	-4.36802	YBX3	12	Auto	Females	0.71562	-1.39739	1.39739
ENSG00000075426	-0.425139	5.6232	-1.82283	0.0986399	0.999715	-4.36833	FOSL2	2	Auto	Females	0.744767	-1.3427	1.3427
ENSG00000230470	0.548271	1.93527	1.82273	0.0986557	0.999715	-4.36846		1	Auto	Males	1.46233	1.46233	1.46233
ENSG00000198743	0.367948	4.93753	1.82263	0.0986724	0.999715	-4.36859	SLC5A3	21	Auto	Males	1.29052	1.29052	1.29052
ENSG00000138744	0.269624	3.04707	1.82137	0.0988751	0.999715	-4.37025	NAAA	4	Auto	Males	1.20549	1.20549	1.20549
ENSG00000237126	-0.401954	0.964743	-1.82126	0.0988925	0.999715	-4.3704		2	Auto	Females	0.756833	-1.3213	1.3213
ENSG00000125885	-0.299869	2.88481	-1.82056	0.0990061	0.999715	-4.37133	MCM8	20	Auto	Females	0.812326	-1.23103	1.23103
ENSG00000124641	0.260544	3.94197	1.82056	0.0990063	0.999715	-4.37133	MED20	6	Auto	Males	1.19793	1.19793	1.19793
ENSG00000179978	-0.588843	1.07873	-1.8194	0.0991923	0.999715	-4.37285		5	Auto	Females	0.664876	-1.50404	1.50404
ENSG00000139626	0.412339	1.17096	1.8193	0.0992087	0.999715	-4.37298	ITGB7	12	Auto	Males	1.33084	1.33084	1.33084
ENSG00000132855	0.290516	2.35303	1.81907	0.0992457	0.999715	-4.37328	ANGPTL3	1	Auto	Males	1.22308	1.22308	1.22308
ENSG00000240692	-0.390845	2.37074	-1.81821	0.0993856	0.999715	-4.37442	RN7SL538P	1	Auto	Females	0.762683	-1.31116	1.31116
ENSG00000186567	-0.428559	1.7583	-1.81768	0.0994707	0.999715	-4.37511	CEACAM19	19	Auto	Females	0.743004	-1.34589	1.34589
ENSG00000228599	-0.376775	2.43772	-1.81715	0.0995571	0.999715	-4.37582		22	Auto	Females	0.770157	-1.29844	1.29844
ENSG00000229558	0.256035	1.84712	1.81711	0.0995643	0.999715	-4.37588	SACS-AS1	13	Auto	Males	1.19419	1.19419	1.19419
ENSG00000147454	-0.289864	4.73646	-1.8171	0.0995654	0.999715	-4.37588	SLC25A37	8	Auto	Females	0.817979	-1.22253	1.22253
ENSG00000085831	0.344121	1.7941	1.81672	0.0996262	0.999715	-4.37638	TTC39A	1	Auto	Males	1.26938	1.26938	1.26938
ENSG00000226416	0.347047	2.7004	1.81592	0.0997569	0.999715	-4.37744	MRPL23-AS1	11	Auto	Males	1.27195	1.27195	1.27195
ENSG00000234377	0.666232	1.78872	1.81568	0.099795	0.999715	-4.37775	RNF219-AS1	13	Auto	Males	1.58692	1.58692	1.58692
ENSG00000141736	0.401958	2.07094	1.81489	0.0999245	0.999715	-4.3788	ERBB2	17	Auto	Males	1.3213	1.3213	1.3213
ENSG00000226314	-0.31099	3.89288	-1.81359	0.100136	0.999715	-4.38051	ZNF192P1	6	Auto	Females	0.806088	-1.24056	1.24056
ENSG00000243547	0.955923	3.3414	1.81298	0.100235	0.999715	-4.38131	HNRNPKP4	3	Auto	Males	1.93982	1.93982	1.93982
ENSG00000154277	0.258986	10.3615	1.81291	0.100246	0.999715	-4.3814	UCHL1	4	Auto	Males	1.19664	1.19664	1.19664
ENSG00000267254	-0.291868	3.99578	-1.81275	0.100272	0.999715	-4.38161		19	Auto	Females	0.816844	-1.22422	1.22422
ENSG00000167173	-0.304705	2.05034	-1.81233	0.100341	0.999715	-4.38216	C15orf39	15	Auto	Females	0.809608	-1.23517	1.23517
ENSG00000164542	0.285826	4.02454	1.81211	0.100378	0.999715	-4.38246	KIAA0895	7	Auto	Males	1.21911	1.21911	1.21911
ENSG00000219607	0.558336	3.32146	1.81204	0.100389	0.999715	-4.38255	PPP1R3G	6	Auto	Males	1.47257	1.47257	1.47257
ENSG00000237441	0.17495	4.52412	1.81179	0.100429	0.999715	-4.38287	RGL2	6	Auto	Males	1.12893	1.12893	1.12893
ENSG00000135486	-0.376166	6.74484	-1.81098	0.100563	0.999715	-4.38394	HNRNPA1	12	Auto	Females	0.770482	-1.29789	1.29789
ENSG00000261597	-0.217914	3.92452	-1.8109	0.100575	0.999715	-4.38405		15	Auto	Females	0.859808	-1.16305	1.16305
ENSG00000261428	-0.204959	2.98136	-1.81026	0.100679	0.999715	-4.38488		2	Auto	Females	0.867563	-1.15265	1.15265
ENSG00000266709	-0.913449	1.1977	-1.80933	0.100832	0.999715	-4.38611		17	Auto	Females	0.530914	-1.88354	1.88354
ENSG00000169962	0.418616	1.39918	1.8091	0.10087	0.999715	-4.38641	TAS1R3	1	Auto	Males	1.33665	1.33665	1.33665
ENSG00000109771	0.229765	3.33218	1.80887	0.100908	0.999715	-4.38672	LRP2BP	4	Auto	Males	1.17264	1.17264	1.17264
ENSG00000179271	0.290322	6.98933	1.80834	0.100995	0.999715	-4.38741	GADD45GIP1	19	Auto	Males	1.22291	1.22291	1.22291
ENSG00000258780	0.576935	1.80899	1.80825	0.101009	0.999715	-4.38753		15	Auto	Males	1.49168	1.49168	1.49168
ENSG00000260804	0.196135	6.66326	1.80774	0.101092	0.999715	-4.38819		2	Auto	Males	1.14562	1.14562	1.14562
ENSG00000143479	0.37803	2.64719	1.80731	0.101163	0.999715	-4.38876	DYRK3	1	Auto	Males	1.29957	1.29957	1.29957
ENSG00000071205	-0.475236	2.78932	-1.80704	0.101208	0.999715	-4.38911	ARHGAP10	4	Auto	Females	0.719349	-1.39015	1.39015
ENSG00000237484	-0.689637	1.83903	-1.80696	0.101221	0.999715	-4.38922		21	Auto	Females	0.62001	-1.61288	1.61288
ENSG00000070540	0.223364	4.37231	1.80693	0.101227	0.999715	-4.38926	WIPI1	17	Auto	Males	1.16745	1.16745	1.16745
ENSG00000270504	-0.600872	0.980629	-1.80674	0.101258	0.999715	-4.38952		6	Auto	Females	0.659355	-1.51663	1.51663
ENSG00000224315	-0.561436	2.36666	-1.80664	0.101274	0.999715	-4.38964		1	Auto	Females	0.677627	-1.47574	1.47574
ENSG00000180616	0.443694	6.62589	1.80603	0.101374	0.999715	-4.39044	SSTR2	17	Auto	Males	1.36008	1.36008	1.36008
ENSG00000186976	0.358237	2.7832	1.80585	0.101405	0.999715	-4.39069	EFCAB6	22	Auto	Males	1.28186	1.28186	1.28186
ENSG00000142583	-0.576999	2.63158	-1.80561	0.101444	0.999715	-4.391	SLC2A5	1	Auto	Females	0.670357	-1.49174	1.49174
ENSG00000170681	-0.228563	3.44027	-1.80521	0.10151	0.999715	-4.39152	MURC	9	Auto	Females	0.853484	-1.17167	1.17167
ENSG00000069399	-0.641956	0.844694	-1.80463	0.101606	0.999715	-4.39228	BCL3	19	Auto	Females	0.640843	-1.56044	1.56044
ENSG00000118620	-0.260559	3.20044	-1.80444	0.101638	0.999715	-4.39254	ZNF430	19	Auto	Females	0.834765	-1.19794	1.19794
ENSG00000164022	-0.216661	5.07242	-1.8032	0.101842	0.999715	-4.39416	AIMP1	4	Auto	Females	0.860555	-1.16204	1.16204
ENSG00000121454	0.301452	2.43585	1.80275	0.101916	0.999715	-4.39475	LHX4	1	Auto	Males	1.23238	1.23238	1.23238
ENSG00000085999	-0.308932	2.82251	-1.80271	0.101923	0.999715	-4.3948	RAD54L	1	Auto	Females	0.807239	-1.23879	1.23879
ENSG00000127249	0.521275	5.32396	1.80262	0.101938	0.999715	-4.39492	ATP13A4	3	Auto	Males	1.43522	1.43522	1.43522
ENSG00000102837	0.590969	1.36925	1.80244	0.101967	0.999715	-4.39516	OLFM4	13	Auto	Males	1.50626	1.50626	1.50626
ENSG00000172531	0.212897	6.46257	1.8024	0.101974	0.999715	-4.39521	PPP1CA	11	Auto	Males	1.15901	1.15901	1.15901
ENSG00000170315	0.282088	8.75243	1.80215	0.102016	0.999715	-4.39554	UBB	17	Auto	Males	1.21595	1.21595	1.21595
ENSG00000254469	-0.276826	1.73539	-1.80164	0.102101	0.999715	-4.39622		11	Auto	Females	0.825405	-1.21153	1.21153
ENSG00000000938	-0.536497	2.09558	-1.80135	0.102148	0.999715	-4.39659	FGR	1	Auto	Females	0.689443	-1.45045	1.45045
ENSG00000105656	-0.222165	3.66964	-1.80108	0.102194	0.999715	-4.39695	ELL	19	Auto	Females	0.857278	-1.16648	1.16648
ENSG00000236814	0.380924	4.04408	1.80043	0.102301	0.999715	-4.3978		8	Auto	Males	1.30218	1.30218	1.30218
ENSG00000254272	-0.306878	2.2661	-1.79935	0.102481	0.999715	-4.39922		8	Auto	Females	0.808389	-1.23703	1.23703
ENSG00000226647	-0.40908	2.41336	-1.7992	0.102505	0.999715	-4.3994		10	Auto	Females	0.753103	-1.32784	1.32784
ENSG00000169919	-0.230292	3.74952	-1.79834	0.102648	0.999715	-4.40053	GUSB	7	Auto	Females	0.852462	-1.17307	1.17307
ENSG00000178222	-0.410498	0.796421	-1.79782	0.102736	0.999715	-4.40122	RNF212	4	Auto	Females	0.752364	-1.32914	1.32914
ENSG00000228302	-0.634472	1.45679	-1.79782	0.102736	0.999715	-4.40122		10	Auto	Females	0.644177	-1.55237	1.55237
ENSG00000211450	-0.222194	5.49586	-1.79735	0.102814	0.999715	-4.40183	C11orf31	11	Auto	Females	0.857261	-1.16651	1.16651
ENSG00000241991	-0.323983	1.42697	-1.79721	0.102837	0.999715	-4.40202		5	Auto	Females	0.798861	-1.25178	1.25178
ENSG00000267575	0.280169	3.64806	1.79687	0.102895	0.999715	-4.40247		19	Auto	Males	1.21434	1.21434	1.21434
ENSG00000177764	0.427394	2.68782	1.79611	0.103022	0.999715	-4.40346	ZCCHC3	20	Auto	Males	1.3448	1.3448	1.3448
ENSG00000272301	0.344399	3.32303	1.79537	0.103145	0.999715	-4.40443		11	Auto	Males	1.26962	1.26962	1.26962
ENSG00000163347	-0.315965	1.57194	-1.79534	0.10315	0.999715	-4.40447	CLDN1	3	Auto	Females	0.803314	-1.24484	1.24484
ENSG00000130475	-0.323657	4.49042	-1.79526	0.103164	0.999715	-4.40457	FCHO1	19	Auto	Females	0.799042	-1.2515	1.2515
ENSG00000236670	-0.593554	2.05218	-1.79518	0.103176	0.999715	-4.40467	KRT18P5	22	Auto	Females	0.662709	-1.50896	1.50896
ENSG00000214050	0.271141	4.22458	1.79507	0.103195	0.999715	-4.40482	FBXO16	8	Auto	Males	1.20676	1.20676	1.20676
ENSG00000137285	0.529819	7.65476	1.79485	0.103232	0.999715	-4.40511	TUBB2B	6	Auto	Males	1.44375	1.44375	1.44375
ENSG00000136868	-0.187194	4.25479	-1.79457	0.103279	0.999715	-4.40547	SLC31A1	9	Auto	Females	0.878313	-1.13855	1.13855
ENSG00000108590	0.32105	3.323	1.79312	0.103523	0.999715	-4.40738	MED31	17	Auto	Males	1.24924	1.24924	1.24924
ENSG00000237337	0.430758	2.43607	1.79243	0.103638	0.999715	-4.40828		1	Auto	Males	1.34794	1.34794	1.34794
ENSG00000144320	0.222359	5.24271	1.79183	0.10374	0.999715	-4.40907	KIAA1715	2	Auto	Males	1.16664	1.16664	1.16664
ENSG00000174206	-0.213473	3.80912	-1.79164	0.103771	0.999715	-4.40931	C12orf66	12	Auto	Females	0.862458	-1.15948	1.15948
ENSG00000164086	-0.379793	5.20836	-1.79099	0.103881	0.999715	-4.41017	DUSP7	3	Auto	Females	0.768548	-1.30116	1.30116
ENSG00000165046	0.376264	2.22979	1.79034	0.103991	0.999715	-4.41102	LETM2	8	Auto	Males	1.29798	1.29798	1.29798
ENSG00000189292	0.613044	2.12546	1.79028	0.104001	0.999715	-4.4111	FAM150B	2	Auto	Males	1.52948	1.52948	1.52948
ENSG00000169507	-0.440988	3.21662	-1.78987	0.10407	0.999715	-4.41163	SLC38A11	2	Auto	Females	0.73663	-1.35753	1.35753
ENSG00000073737	-0.36287	0.693752	-1.78934	0.10416	0.999715	-4.41232	DHRS9	2	Auto	Females	0.777616	-1.28598	1.28598
ENSG00000260233	0.468462	2.31445	1.78833	0.10433	0.999715	-4.41365	SSSCA1-AS1	11	Auto	Males	1.38363	1.38363	1.38363
ENSG00000266369	-0.510284	2.00262	-1.78811	0.104367	0.999715	-4.41393		17	Auto	Females	0.702084	-1.42433	1.42433
ENSG00000165714	-0.246391	6.18929	-1.78755	0.104462	0.999715	-4.41466	LOH12CR1	12	Auto	Females	0.843003	-1.18624	1.18624
ENSG00000197550	0.595909	1.31258	1.7874	0.104488	0.999715	-4.41487		9	Auto	Males	1.51142	1.51142	1.51142
ENSG00000153246	0.419979	1.97481	1.7867	0.104607	0.999715	-4.41578	PLA2R1	2	Auto	Males	1.33791	1.33791	1.33791
ENSG00000248115	0.354079	1.33757	1.78666	0.104614	0.999715	-4.41583		4	Auto	Males	1.27817	1.27817	1.27817
ENSG00000262580	0.446053	1.00148	1.786	0.104725	0.999715	-4.41669		17	Auto	Males	1.36231	1.36231	1.36231
ENSG00000039123	0.190767	5.35999	1.78571	0.104774	0.999715	-4.41707	SKIV2L2	5	Auto	Males	1.14137	1.14137	1.14137
ENSG00000260409	0.780554	1.9519	1.78567	0.104781	0.999715	-4.41712		15	Auto	Males	1.71779	1.71779	1.71779
ENSG00000160051	0.232899	3.99428	1.78542	0.104824	0.999715	-4.41746	IQCC	1	Auto	Males	1.17519	1.17519	1.17519
ENSG00000248367	0.439646	2.27364	1.7853	0.104844	0.999715	-4.4176		5	Auto	Males	1.35627	1.35627	1.35627
ENSG00000198786	-0.744036	11.9804	-1.78466	0.104952	0.999715	-4.41844	MT-ND5	MT	Auto	Females	0.597067	-1.67485	1.67485
ENSG00000160602	-0.380437	1.24933	-1.78456	0.10497	0.999715	-4.41858	NEK8	17	Auto	Females	0.768205	-1.30174	1.30174
ENSG00000093100	-0.534337	2.66344	-1.7844	0.104997	0.999715	-4.41878		22	Auto	Females	0.690476	-1.44828	1.44828
ENSG00000236027	0.24897	1.7987	1.78377	0.105105	0.999715	-4.41961	PATE3	11	Auto	Males	1.18836	1.18836	1.18836
ENSG00000225978	-0.298816	4.87129	-1.78358	0.105137	0.999715	-4.41985	HAR1A	20	Auto	Females	0.812919	-1.23013	1.23013
ENSG00000086712	-0.207496	5.03546	-1.78337	0.105172	0.999715	-4.42012	TXLNG	X	X	Females	0.866039	-1.15468	1.15468
ENSG00000227541	-0.431157	1.92163	-1.78295	0.105244	0.999715	-4.42068		X	X	Females	0.741667	-1.34831	1.34831
ENSG00000037042	-0.395654	6.57337	-1.78292	0.10525	0.999715	-4.42072	TUBG2	17	Auto	Females	0.760145	-1.31554	1.31554
ENSG00000162032	0.687167	1.33945	1.78281	0.105268	0.999715	-4.42086	SPSB3	16	Auto	Males	1.61012	1.61012	1.61012
ENSG00000234040	-0.354182	1.41614	-1.78244	0.105331	0.999715	-4.42134		12	Auto	Females	0.782313	-1.27826	1.27826
ENSG00000251079	-0.483432	4.28447	-1.78164	0.105468	0.999715	-4.42239	BMS1P2	10	Auto	Females	0.715274	-1.39807	1.39807
ENSG00000179979	-0.362503	2.6185	-1.78162	0.105471	0.999715	-4.42241	CRIPAK	4	Auto	Females	0.777814	-1.28565	1.28565
ENSG00000139985	-0.250456	3.42106	-1.7816	0.105474	0.999715	-4.42243	ADAM21	14	Auto	Females	0.840631	-1.18958	1.18958
ENSG00000105122	-0.387976	0.82939	-1.78072	0.105625	0.999715	-4.42359	RASAL3	19	Auto	Females	0.764201	-1.30856	1.30856
ENSG00000105171	0.406567	3.69796	1.77988	0.10577	0.999715	-4.42469	POP4	19	Auto	Males	1.32553	1.32553	1.32553
ENSG00000150779	0.404412	5.90033	1.77943	0.105845	0.999715	-4.42527	TIMM8B	11	Auto	Males	1.32355	1.32355	1.32355
ENSG00000017483	-0.381058	3.39686	-1.77857	0.105994	0.999715	-4.42639	SLC38A5	X	X	Females	0.767874	-1.3023	1.3023
ENSG00000135587	0.254387	3.45841	1.77829	0.106043	0.999715	-4.42677	SMPD2	6	Auto	Males	1.19283	1.19283	1.19283
ENSG00000182903	-0.354111	6.44262	-1.77744	0.106189	0.999715	-4.42787	ZNF721	4	Auto	Females	0.782352	-1.2782	1.2782
ENSG00000265787	0.565667	2.05849	1.77742	0.106192	0.999715	-4.4279	CYP4F35P	18	Auto	Males	1.48007	1.48007	1.48007
ENSG00000116761	-0.253794	3.44443	-1.77741	0.106192	0.999715	-4.4279	CTH	1	Auto	Females	0.838688	-1.19234	1.19234
ENSG00000159885	0.255055	3.89032	1.77734	0.106206	0.999715	-4.428	ZNF222	19	Auto	Males	1.19338	1.19338	1.19338
ENSG00000198502	1.36298	3.03233	1.77704	0.106257	0.999715	-4.42839	HLA-DRB5	6	Auto	Males	2.57215	2.57215	2.57215
ENSG00000229917	-0.311304	2.64459	-1.77657	0.106338	0.999715	-4.429		16	Auto	Females	0.805913	-1.24083	1.24083
ENSG00000271769	0.527498	2.01766	1.77574	0.106481	0.999715	-4.43009		12	Auto	Males	1.44143	1.44143	1.44143
ENSG00000198553	0.453629	2.2904	1.77546	0.106528	0.999715	-4.43045	KCNRG	13	Auto	Males	1.36948	1.36948	1.36948
ENSG00000146070	0.587509	2.71026	1.77524	0.106567	0.999715	-4.43074	PLA2G7	6	Auto	Males	1.50265	1.50265	1.50265
ENSG00000143631	0.774391	1.30978	1.77471	0.106659	0.999715	-4.43143	FLG	1	Auto	Males	1.71047	1.71047	1.71047
ENSG00000250539	-0.36492	2.78337	-1.77449	0.106696	0.999715	-4.43171	KRT8P33	5	Auto	Females	0.776512	-1.28781	1.28781
ENSG00000137834	-0.581211	2.76206	-1.77348	0.10687	0.999715	-4.43303	SMAD6	15	Auto	Females	0.668403	-1.4961	1.4961
ENSG00000215386	0.287177	4.70848	1.7733	0.106903	0.999715	-4.43327	LINC00478	21	Auto	Males	1.22025	1.22025	1.22025
ENSG00000121769	0.361683	7.99739	1.77304	0.106947	0.999715	-4.4336	FABP3	1	Auto	Males	1.28492	1.28492	1.28492
ENSG00000227945	-0.320918	3.39228	-1.77247	0.107047	0.999715	-4.43435		6	Auto	Females	0.80056	-1.24912	1.24912
ENSG00000181904	-0.207658	5.59339	-1.77242	0.107055	0.999715	-4.43441	C5orf24	5	Auto	Females	0.865942	-1.15481	1.15481
ENSG00000177464	-0.710218	1.1243	-1.772	0.107127	0.999715	-4.43496	GPR4	19	Auto	Females	0.611228	-1.63605	1.63605
ENSG00000215241	-0.262856	4.46807	-1.77179	0.107164	0.999715	-4.43524		12	Auto	Females	0.833437	-1.19985	1.19985
ENSG00000137561	0.534456	2.51333	1.77147	0.10722	0.999715	-4.43565	TTPA	8	Auto	Males	1.4484	1.4484	1.4484
ENSG00000142149	-0.328846	3.53796	-1.77143	0.107227	0.999715	-4.4357	HUNK	21	Auto	Females	0.796173	-1.25601	1.25601
ENSG00000116981	0.218242	4.80075	1.77092	0.107315	0.999715	-4.43637	NT5C1A	1	Auto	Males	1.16331	1.16331	1.16331
ENSG00000115935	-0.60123	3.19958	-1.77023	0.107434	0.999715	-4.43726	WIPF1	2	Auto	Females	0.659192	-1.51701	1.51701
ENSG00000232334	-0.378345	2.25973	-1.77008	0.10746	0.999715	-4.43745		10	Auto	Females	0.76932	-1.29985	1.29985
ENSG00000258366	0.418542	2.47471	1.76875	0.107691	0.999715	-4.43918	RTEL1	20	Auto	Males	1.33658	1.33658	1.33658
ENSG00000236709	0.358136	2.25547	1.76873	0.107695	0.999715	-4.43921	DAPK1-IT1	9	Auto	Males	1.28177	1.28177	1.28177
ENSG00000228439	-0.320001	3.08717	-1.7684	0.107752	0.999715	-4.43964	TSTD3	6	Auto	Females	0.801069	-1.24833	1.24833
ENSG00000177197	-0.629257	2.82281	-1.76833	0.107766	0.999715	-4.43974	PCNPP5	13	Auto	Females	0.646509	-1.54677	1.54677
ENSG00000180089	-0.503971	1.82882	-1.76753	0.107905	0.999715	-4.44078	TMEM86B	19	Auto	Females	0.705163	-1.41811	1.41811
ENSG00000103363	0.353085	8.09537	1.76706	0.107986	0.999715	-4.44138	TCEB2	16	Auto	Males	1.27729	1.27729	1.27729
ENSG00000214376	0.213929	3.27091	1.7667	0.108049	0.999715	-4.44185	VSTM5	11	Auto	Males	1.15984	1.15984	1.15984
ENSG00000176928	-0.375802	4.6313	-1.76659	0.108069	0.999715	-4.442	GCNT4	5	Auto	Females	0.770677	-1.29756	1.29756
ENSG00000115738	0.313032	7.36408	1.76622	0.108134	0.999715	-4.44249	ID2	2	Auto	Males	1.24232	1.24232	1.24232
ENSG00000112667	0.492011	4.81247	1.76612	0.108151	0.999715	-4.44261	DNPH1	6	Auto	Males	1.4064	1.4064	1.4064
ENSG00000167637	-0.188224	4.14548	-1.76608	0.108158	0.999715	-4.44266	ZNF283	19	Auto	Females	0.877686	-1.13936	1.13936
ENSG00000187109	-0.196138	6.72648	-1.76592	0.108186	0.999715	-4.44287	NAP1L1	12	Auto	Females	0.872884	-1.14563	1.14563
ENSG00000043591	-0.248702	5.29347	-1.76563	0.108236	0.999715	-4.44324	ADRB1	10	Auto	Females	0.841653	-1.18814	1.18814
ENSG00000196878	0.444221	3.02993	1.76477	0.108388	0.999715	-4.44437	LAMB3	1	Auto	Males	1.36058	1.36058	1.36058
ENSG00000179933	0.287995	4.57864	1.76477	0.108388	0.999715	-4.44437	C14orf119	14	Auto	Males	1.22094	1.22094	1.22094
ENSG00000141376	0.248704	3.64853	1.76443	0.108447	0.999715	-4.44481	BCAS3	17	Auto	Males	1.18814	1.18814	1.18814
ENSG00000102595	-0.206975	4.68845	-1.76432	0.108466	0.999715	-4.44495	UGGT2	13	Auto	Females	0.866352	-1.15427	1.15427
ENSG00000250320	-0.507958	3.33238	-1.76398	0.108526	0.999715	-4.44539		5	Auto	Females	0.703217	-1.42204	1.42204
ENSG00000255040	0.722898	2.16913	1.76388	0.108543	0.999715	-4.44552		11	Auto	Males	1.65049	1.65049	1.65049
ENSG00000147604	0.315718	6.12334	1.76363	0.108588	0.999715	-4.44585	RPL7	8	Auto	Males	1.24463	1.24463	1.24463
ENSG00000186446	-0.303926	3.01137	-1.76314	0.108673	0.999715	-4.44648	ZNF501	3	Auto	Females	0.810045	-1.2345	1.2345
ENSG00000085465	-0.447663	3.88079	-1.76276	0.10874	0.999715	-4.44698	OVGP1	1	Auto	Females	0.73323	-1.36383	1.36383
ENSG00000006576	-0.236439	3.84401	-1.76212	0.108853	0.999715	-4.44781	PHTF2	7	Auto	Females	0.848838	-1.17808	1.17808
ENSG00000171241	-0.271008	0.810382	-1.76162	0.10894	0.999715	-4.44846	SHCBP1	16	Auto	Females	0.82874	-1.20665	1.20665
ENSG00000225193	-0.342526	2.57615	-1.76158	0.108948	0.999715	-4.44852	RPS12P26	15	Auto	Females	0.788659	-1.26797	1.26797
ENSG00000111321	-0.309643	1.96301	-1.76156	0.108951	0.999715	-4.44854	LTBR	12	Auto	Females	0.806841	-1.2394	1.2394
ENSG00000134255	0.208169	3.82167	1.75978	0.109265	0.999715	-4.45085	CEPT1	1	Auto	Males	1.15522	1.15522	1.15522
ENSG00000100767	0.283435	3.63343	1.75945	0.109324	0.999715	-4.45128	PAPLN	14	Auto	Males	1.21709	1.21709	1.21709
ENSG00000238009	-0.417323	1.8501	-1.75941	0.10933	0.999715	-4.45132		1	Auto	Females	0.748813	-1.33545	1.33545
ENSG00000071462	0.261136	3.39657	1.75925	0.109358	0.999715	-4.45153	WBSCR22	7	Auto	Males	1.19842	1.19842	1.19842
[truncated: 18,023 more rows]

## Sheet: prenatal_array
Differential expression results in full from exon array data from prenatal data set
[truncated: 9,890 more rows]
