# Supplementary material for: Gene expression in human brain implicates sexually dimorphic pathways in autism spectrum disorders
Source: Nat Commun. 2016 Feb 19;7:10717. doi: 10.1038/ncomms10717 (PMC4762891; doi:10.1038/ncomms10717)
Supplement: Supplementary Data 2 — Tables for all ASD-risk and ASD-associated gene sets tested for enrichment of sex-differential expression. [file ncomms10717-s3.xlsx]

## Sheet: ASD_candidates
Description:	ASD candidate and syndromic genes from SFARIGene database, Basu et al 2009
ensembl_gene_id	hgnc_symbol	chromosome_name	start_position	end_position	strand	band	gene_biotype
ENSG00000183044	ABAT	16	8768422	8878432	1	p13.2	protein_coding
ENSG00000196839	ADA	20	43248163	43280874	-1	q13.12	protein_coding
ENSG00000239900	ADSL	22	40742507	40764823	1	q13.1	protein_coding
ENSG00000180772	AGTR2	X	115301975	115306225	1	q23	protein_coding
ENSG00000112294	ALDH5A1	6	24495080	24537435	1	p22.3	protein_coding
ENSG00000004848	ARX	X	25021811	25034065	-1	p21.3	protein_coding
ENSG00000172893	DHCR7	11	71139239	71163914	-1	q13.4	protein_coding
ENSG00000181744	C3orf58	3	143690640	143767561	1	q24	protein_coding
ENSG00000104936	DMPK	19	46272975	46285810	-1	q13.32	protein_coding
ENSG00000198947	DMD	X	31137336	33357558	-1	p21.1	protein_coding
ENSG00000188641	DPYD	1	97543299	98386605	-1	p21.3	protein_coding
ENSG00000102081	FMR1	X	146993469	147032645	1	q27.3	protein_coding
ENSG00000128573	FOXP2	7	113726382	114333827	1	q31.1	protein_coding
ENSG00000169306	IL1RAPL1	X	28605516	29974840	1	p21.3	protein_coding
ENSG00000189221	MAOA	X	43515467	43606068	1	p11.3	protein_coding
ENSG00000147316	MCPH1	8	6264113	6501144	1	p23.1	protein_coding
ENSG00000169057	MECP2	X	153287024	153402578	-1	q28	protein_coding
ENSG00000196712	NF1	17	29421945	29709134	1	q11.2	protein_coding
ENSG00000198400	NTRK1	1	156785432	156851642	1	q23.1	protein_coding
ENSG00000108557	RAI1	17	17584787	17714767	1	p11.2	protein_coding
ENSG00000189056	RELN	7	103112231	103629963	-1	q22.1	protein_coding
ENSG00000130821	SLC6A8	X	152953554	152962048	1	q28	protein_coding
ENSG00000165699	TSC1	9	135766735	135820020	-1	q34.13	protein_coding
ENSG00000103197	TSC2	16	2097466	2138716	1	p13.3	protein_coding
ENSG00000114062	UBE3A	15	25582381	25684128	-1	q11.2	protein_coding
ENSG00000008086	CDKL5	X	18443703	18671749	1	p22.13	protein_coding
ENSG00000196338	NLGN3	X	70364681	70391051	1	q13.1	protein_coding
ENSG00000146938	NLGN4X	X	5758678	6146904	-1	p22.31	protein_coding
ENSG00000147403	RPL10	X	153618315	153637504	1	q28	protein_coding
ENSG00000198689	SLC9A6	X	135067598	135129423	1	q26.3	protein_coding
ENSG00000155961	RAB39B	X	154487526	154493874	-1	q28	protein_coding
ENSG00000165186	PTCHD1	X	23352133	23422489	1	p22.11	protein_coding
ENSG00000179915	NRXN1	2	50145643	51259674	-1	p16.3	protein_coding
ENSG00000174469	CNTNAP2	7	145813453	148118090	1	q35	protein_coding
ENSG00000183454	GRIN2A	16	9852376	10276611	-1	p13.2	protein_coding
ENSG00000162105	SHANK2	11	70313961	70963623	-1	q13.4	protein_coding
ENSG00000251322	SHANK3	22	51112843	51171726	1	q13.33	protein_coding
ENSG00000174775	HRAS	11	532242	537287	-1	p15.5	protein_coding
ENSG00000105976	MET	7	116312444	116438440	1	q31.2	protein_coding
ENSG00000196557	CACNA1H	16	1203241	1271771	1	p13.3	protein_coding
ENSG00000144619	CNTN4	3	2140497	3099645	1	p26.3	protein_coding
ENSG00000101883	RHOXF1	X	119243011	119249847	-1	q24	protein_coding
ENSG00000167522	ANKRD11	16	89334038	89556969	-1	q24.3	protein_coding
ENSG00000034053	APBA2	15	29129629	29410518	1	q13.1	protein_coding
ENSG00000130226	DPP6	7	153584182	154685995	1	q36.2	protein_coding
ENSG00000185115	NDNL2	15	29560353	29562033	-1	q13.1	protein_coding
ENSG00000040731	CDH10	5	24487209	24645087	-1	p14.1	protein_coding
ENSG00000113100	CDH9	5	26880709	27121257	-1	p14.1	protein_coding
ENSG00000107816	LZTS2	10	102756375	102767593	1	q24.31	protein_coding
ENSG00000128271	ADORA2A	22	24813847	24838328	1	q11.23	protein_coding
ENSG00000169252	ADRB2	5	148206156	148208196	1	q32	protein_coding
ENSG00000169083	AR	X	66764465	66950461	1	q12	protein_coding
ENSG00000172379	ARNT2	15	80696692	80890278	1	q25.1	protein_coding
ENSG00000224389	C4B	6	31982539	32003195	1	p21.33	protein_coding
ENSG00000102001	CACNA1F	X	49061523	49089833	-1	p11.23	protein_coding
ENSG00000183230	CTNNA3	10	67679719	69455927	-1	q21.3	protein_coding
ENSG00000160882	CYP11B1	8	143953772	143961262	-1	q24.3	protein_coding
ENSG00000006377	DLX6	7	96634860	96640351	1	q21.3	protein_coding
ENSG00000151577	DRD3	3	113847499	113918254	-1	q13.31	protein_coding
ENSG00000164778	EN2	7	155250824	155257526	1	q36.3	protein_coding
ENSG00000140009	ESR2	14	64550950	64804830	-1	q23.3	protein_coding
ENSG00000119715	ESRRB	14	76776957	76968178	1	q24.3	protein_coding
ENSG00000164687	FABP5	8	82192598	82197012	1	q21.13	protein_coding
ENSG00000153266	FEZF2	3	62355356	62359999	-1	p14.2	protein_coding
ENSG00000111816	FRK	6	116252312	116381921	-1	q22.1	protein_coding
ENSG00000109158	GABRA4	4	46920917	46996424	-1	p12	protein_coding
ENSG00000124767	GLO1	6	38643701	38670917	-1	p21.2	protein_coding
ENSG00000233276	GPX1	3	49394609	49396033	-1	p21.31	protein_coding
ENSG00000134184	GSTM1	1	110230436	110251661	1	p13.3	protein_coding
ENSG00000229215	HLA-A	HSCHR6_MHC_APD	29845529	29850151	1	p22.1	protein_coding
ENSG00000249853	HS3ST5	6	114376750	114664209	-1	q22.1	protein_coding
ENSG00000117594	HSD11B1	1	209859510	209908295	1	q32.2	protein_coding
ENSG00000135312	HTR1B	6	78171948	78173490	-1	q14.1	protein_coding
ENSG00000166736	HTR3A	11	113845603	113861035	1	q23.2	protein_coding
ENSG00000178084	HTR3C	3	183770835	183778459	1	q27.1	protein_coding
ENSG00000151689	INPP1	2	191208196	191236391	1	q32.2	protein_coding
ENSG00000156113	KCNMA1	10	78629359	79398353	-1	q22.3	protein_coding
ENSG00000137269	LRRC1	6	53659295	53788919	1	p12.1	protein_coding
ENSG00000116141	MARK1	1	220701568	220837803	1	q41	protein_coding
ENSG00000188786	MTF1	1	38275239	38325292	-1	p34.3	protein_coding
ENSG00000041515	MYO16	13	109248500	109860355	1	q33.3	protein_coding
ENSG00000169760	NLGN1	3	173114074	174004434	1	q26.31	protein_coding
ENSG00000165246	NLGN4Y	Y	16634518	16957530	1	q11.221	protein_coding
ENSG00000170485	NPAS2	2	101436614	101613291	1	q11.2	protein_coding
ENSG00000091129	NRCAM	7	107788068	108097161	-1	q31.1	protein_coding
ENSG00000118257	NRP2	2	206546714	206662857	1	q33.3	protein_coding
ENSG00000140538	NTRK3	15	88402982	88799999	-1	q25.3	protein_coding
ENSG00000179094	PER1	17	8043790	8059824	-1	p13.1	protein_coding
ENSG00000105851	PIK3CG	7	106505723	106547590	1	q22.3	protein_coding
ENSG00000069011	PITX1	5	134363425	134370503	-1	q31.1	protein_coding
ENSG00000073756	PTGS2	1	186640923	186649559	-1	q31.1	protein_coding
ENSG00000106688	SLC1A1	9	4490444	4587469	1	p24.2	protein_coding
ENSG00000115840	SLC25A12	2	172640880	172864766	-1	q31.1	protein_coding
ENSG00000108576	SLC6A4	17	28521337	28563020	-1	q11.2	protein_coding
ENSG00000198648	STK39	2	168810530	169104651	-1	q24.3	protein_coding
ENSG00000103528	SYT17	16	19179293	19279652	1	p12.3	protein_coding
ENSG00000262635	TDO2	HSCHR4_1_CTG12	156775890	156841558	1	q32.1	protein_coding
ENSG00000186591	UBE2H	7	129470572	129592789	-1	q32.2	protein_coding
ENSG00000196433	ASMT	X	1733894	1761974	1	p22.33	protein_coding
ENSG00000005379	BZRAP1	17	56378592	56406152	-1	q22	protein_coding
ENSG00000131686	CA6	1	9005922	9035151	1	p36.23	protein_coding
ENSG00000182985	CADM1	11	115039938	115375675	-1	q23.3	protein_coding
ENSG00000149654	CDH22	20	44802372	44937137	-1	q13.12	protein_coding
ENSG00000198010	DLGAP2	8	1449532	1656642	1	p23.3	protein_coding
ENSG00000175497	DPP10	2	115199876	116603328	1	q14.1	protein_coding
ENSG00000151247	EIF4E	4	99792835	99851788	-1	q23	protein_coding
ENSG00000163833	FBXO40	3	121311966	121349139	1	q13.33	protein_coding
ENSG00000189283	FHIT	3	59735036	61237133	-1	p14.2	protein_coding
ENSG00000144278	GALNT13	2	154728426	155310361	1	q23.3	protein_coding
ENSG00000168116	KIAA1586	6	56911347	56920023	1	p12.1	protein_coding
ENSG00000141644	MBD1	18	47793252	47808144	-1	q21.1	protein_coding
ENSG00000071655	MBD3	19	1576639	1592882	-1	p13.3	protein_coding
ENSG00000129071	MBD4	3	129149787	129158878	-1	q21.3	protein_coding
ENSG00000139915	MDGA2	14	47308826	48144157	-1	q21.3	protein_coding
ENSG00000162631	NTNG1	1	107682629	108026080	1	p13.3	protein_coding
ENSG00000181781	ODF3L2	19	463346	474983	-1	p13.3	protein_coding
ENSG00000221888	OR1C1	1	247920676	247921982	-1	q44	protein_coding
ENSG00000185345	PARK2	6	161768452	163148803	-1	q26	protein_coding
ENSG00000138650	PCDH10	4	134070470	134129356	1	q28.3	protein_coding
ENSG00000184226	PCDH9	13	66876967	67804468	-1	q21.32	protein_coding
ENSG00000198523	PLN	6	118869461	118881893	1	q22.31	protein_coding
ENSG00000091428	RAPGEF4	2	173600002	173917621	1	q31.1	protein_coding
ENSG00000165476	REEP3	10	65281123	65384883	1	q21.3	protein_coding
ENSG00000117016	RIMS3	1	41086351	41131329	-1	p34.2	protein_coding
ENSG00000071242	RPS6KA2	6	166822852	167319939	-1	q27	protein_coding
ENSG00000136531	SCN2A	2	166095912	166248818	1	q24.3	protein_coding
ENSG00000169439	SDC2	8	97505579	97624000	1	q22.1	protein_coding
ENSG00000144290	SLC4A10	2	162480845	162841792	1	q24.2	protein_coding
ENSG00000181804	SLC9A9	3	142984064	143567373	-1	q24	protein_coding
ENSG00000004866	ST7	7	116593292	116870157	1	q31.2	protein_coding
ENSG00000071246	VASH1	14	77228532	77249354	1	q24.3	protein_coding
ENSG00000259207	ITGB3	17	45331212	45421658	1	q21.32	protein_coding
ENSG00000135541	AHI1	6	135604670	135818914	-1	q23.3	protein_coding
ENSG00000105991	HOXA1	7	27132612	27135615	-1	p15.2	protein_coding
ENSG00000144285	SCN1A	2	166845670	166984523	-1	q24.3	protein_coding
ENSG00000166206	GABRB3	15	26788693	27184686	-1	q12	protein_coding
ENSG00000174938	SEZ6L2	16	29882480	29910868	-1	p11.2	protein_coding
ENSG00000081803	CADPS2	7	121958481	122526813	-1	q31.32	protein_coding
ENSG00000206190	ATP10A	15	25922420	26110317	-1	q12	protein_coding
ENSG00000172915	NBEA	13	35516424	36247159	1	q13.3	protein_coding
ENSG00000112902	SEMA5A	5	9035138	9546187	-1	p15.31	protein_coding
ENSG00000115844	DLX2	2	172964167	172967628	-1	q31.1	protein_coding
ENSG00000162946	DISC1	1	231762561	232177018	1	q42.2	protein_coding
ENSG00000165355	FBXO33	14	39866873	39901704	-1	q21.1	protein_coding
ENSG00000165379	LRFN5	14	42076773	42373752	1	q21.1	protein_coding
ENSG00000180914	OXTR	3	8792094	8811314	-1	p25.3	protein_coding
ENSG00000005421	PON1	7	94926988	95025673	-1	q21.3	protein_coding
ENSG00000164418	GRIK2	6	101846664	102517958	1	q16.3	protein_coding
ENSG00000091136	LAMB1	7	107564244	107643700	-1	q31.1	protein_coding
ENSG00000148219	ASTN2	9	119187504	120177348	-1	q33.1	protein_coding
ENSG00000078328	RBFOX1	16	6069095	7763340	1	p13.3	protein_coding
ENSG00000158321	AUTS2	7	69063905	70258054	1	q11.22	protein_coding
ENSG00000151067	CACNA1C	12	2079952	2802108	1	p13.33	protein_coding

## Sheet: ASD_proDisrRDNVs
Description:	Genes with protein-disrupting rare de novo variants in ASD cases, Iossifov et al 2014
ensembl_gene_id	hgnc_symbol	chromosome_name	start_position	end_position	strand	band	gene_biotype
ENSG00000100888	CHD8	14	21853353	21924285	-1	q11.2	protein_coding
ENSG00000157540	DYRK1A	21	38739236	38887680	1	q22.13	protein_coding
ENSG00000145362	ANK2	4	113739265	114304896	1	q25	protein_coding
ENSG00000150086	GRIN2B	12	13714144	14133053	-1	p13.1	protein_coding
ENSG00000171587	DSCAM	21	41382926	42219065	-1	q22.2	protein_coding
ENSG00000173575	CHD2	15	93425937	93571237	1	q26.1	protein_coding
ENSG00000049618	ARID1B	6	157099063	157531913	1	q25.3	protein_coding
ENSG00000132510	KDM6B	17	7743222	7758114	1	p13.1	protein_coding
ENSG00000101126	ADNP	20	49505585	49547958	-1	q13.13	protein_coding
ENSG00000123066	MED13L	12	116395711	116715143	-1	q24.21	protein_coding
ENSG00000136531	SCN2A	2	166095912	166248818	1	q24.3	protein_coding
ENSG00000163625	WDFY3	4	85590704	85887544	-1	q21.23	protein_coding
ENSG00000167522	ANKRD11	16	89334038	89556969	-1	q24.3	protein_coding
ENSG00000160305	DIP2A	21	47878812	47989926	1	q22.3	protein_coding
ENSG00000061676	NCKAP1	2	183789605	183903586	-1	q32.1	protein_coding
ENSG00000100354	TNRC6B	22	40440821	40731811	1	q13.1	protein_coding
ENSG00000197724	PHF2	9	96338689	96441869	1	q22.31	protein_coding
ENSG00000095787	WAC	10	28821422	28909928	1	p12.1	protein_coding
ENSG00000117139	KDM5B	1	202696526	202778598	-1	q32.1	protein_coding
ENSG00000143442	POGZ	1	151375200	151431941	-1	q21.3	protein_coding
ENSG00000136535	TBR1	2	162272605	162282381	1	q24.2	protein_coding
ENSG00000114861	FOXP1	3	71003844	71633140	-1	p13	protein_coding
ENSG00000146830	GIGYF1	7	100277130	100287071	-1	q22.1	protein_coding
ENSG00000167216	KATNAL2	18	44497455	44627658	1	q21.1	protein_coding
ENSG00000005483	KMT2E	7	104654626	104754808	1	q22.3	protein_coding
ENSG00000079841	RIMS1	6	72596406	73112845	1	q13	protein_coding
ENSG00000148737	TCF7L2	10	114710009	114927437	1	q25.2	protein_coding
ENSG00000116539	ASH1L	1	155305059	155532598	-1	q22	protein_coding
ENSG00000104885	DOT1L	19	2164148	2232577	1	p13.3	protein_coding
ENSG00000065526	SPEN	1	16174359	16266955	1	p36.21	protein_coding
ENSG00000127914	AKAP9	7	91570181	91739987	1	q21.2	protein_coding
ENSG00000151240	DIP2C	10	320130	735683	-1	p15.3	protein_coding
ENSG00000169258	GPRIN1	5	176022803	176037134	-1	q35.2	protein_coding
ENSG00000204406	MBD5	2	148778580	149275805	1	q23.1	protein_coding
ENSG00000108510	MED13	17	60019966	60142643	-1	q23.2	protein_coding
ENSG00000172915	NBEA	13	35516424	36247159	1	q13.3	protein_coding
ENSG00000143569	UBAP2L	1	154192655	154243986	1	q21.3	protein_coding
ENSG00000104517	UBR5	8	103265240	103425069	-1	q22.3	protein_coding
ENSG00000133026	MYH10	17	8377523	8534079	-1	p13.1	protein_coding
ENSG00000197283	SYNGAP1	6	33387847	33421466	1	p21.32	protein_coding
ENSG00000153827	TRIP12	2	230628554	230787955	-1	q36.3	protein_coding
ENSG00000126705	AHDC1	1	27860546	27930942	-1	p36.11	protein_coding
ENSG00000079432	CIC	19	42772689	42799949	1	q13.2	protein_coding
ENSG00000168036	CTNNB1	3	41236328	41301587	1	p22.1	protein_coding
ENSG00000151914	DST	6	56322785	56819426	-1	p12.1	protein_coding
ENSG00000007202	KIAA0100	17	26941458	26972472	-1	q11.2	protein_coding
ENSG00000139116	KIF21A	12	39687030	39837192	-1	q12	protein_coding
ENSG00000196712	NF1	17	29421945	29709134	1	q11.2	protein_coding
ENSG00000008294	SPAG9	17	49039535	49198226	-1	q21.33	protein_coding
ENSG00000115306	SPTBN1	2	54683422	54896812	1	p16.2	protein_coding
ENSG00000170921	TANC2	17	61086917	61505060	1	q23.2	protein_coding
ENSG00000130749	ZC3H4	19	47567444	47617009	-1	q13.32	protein_coding
ENSG00000166313	APBB1	11	6416355	6440644	-1	p15.4	protein_coding
ENSG00000099889	ARVCF	22	19957419	20004331	-1	q11.21	protein_coding
ENSG00000163399	ATP1A1	1	116915290	116952883	1	p13.1	protein_coding
ENSG00000143153	ATP1B1	1	169074935	169101960	1	q24.2	protein_coding
ENSG00000181790	BAI1	8	143530791	143626370	1	q24.3	protein_coding
ENSG00000198752	CDC42BPB	14	103398716	103523799	-1	q32.32	protein_coding
ENSG00000177103	DSCAML1	11	117298489	117688240	-1	q23.3	protein_coding
ENSG00000176853	FAM91A1	8	124780696	124827692	1	q24.13	protein_coding
ENSG00000127124	HIVEP3	1	41972036	42501596	-1	p34.2	protein_coding
ENSG00000142235	LMTK3	19	48988528	49016446	-1	q13.33	protein_coding
ENSG00000179915	NRXN1	2	50145643	51259674	-1	p16.3	protein_coding
ENSG00000158828	PINK1	1	20959948	20978004	1	p36.12	protein_coding
ENSG00000162105	SHANK2	11	70313961	70963623	-1	q13.4	protein_coding
ENSG00000182095	TNRC18	7	5346421	5465045	-1	p22.1	protein_coding
ENSG00000083067	TRPM3	9	73149949	74061820	-1	q21.13	protein_coding
ENSG00000144357	UBR3	2	170683968	170940641	1	q31.1	protein_coding
ENSG00000119772	DNMT3A	2	25455845	25565459	-1	p23.3	protein_coding
ENSG00000080603	SRCAP	16	30709530	30755602	1	p11.2	protein_coding
ENSG00000110066	SUV420H1	11	67922330	67981295	-1	q13.2	protein_coding
ENSG00000118482	PHF3	6	64345725	64489229	1	q12	protein_coding
ENSG00000181555	SETD2	3	47057919	47205457	-1	p21.31	protein_coding
ENSG00000012048	BRCA1	17	41196312	41277500	-1	q21.31	protein_coding
ENSG00000153922	CHD1	5	98190908	98262240	-1	q21.1	protein_coding
ENSG00000083168	KAT6A	8	41786997	41909508	-1	p11.21	protein_coding
ENSG00000174579	MSL2	3	135867764	135916083	-1	q22.3	protein_coding
ENSG00000123636	BAZ2B	2	160175490	160473203	-1	q24.2	protein_coding
ENSG00000185658	BRWD1	21	40556102	40693485	-1	q22.2	protein_coding
ENSG00000141582	CBX4	17	77806955	77813228	-1	q25.3	protein_coding
ENSG00000114166	KAT2B	3	20081515	20195896	1	p24.3	protein_coding
ENSG00000196199	MPHOSPH8	13	20207788	20247599	1	q12.11	protein_coding
ENSG00000135365	PHF21A	11	45950871	46142985	-1	p11.2	protein_coding
ENSG00000010318	PHF7	3	52443510	52457657	1	p21.1	protein_coding
ENSG00000108557	RAI1	17	17584787	17714767	1	p11.2	protein_coding
ENSG00000260150	ZMYND11	HG905_PATCH	184465	304637	1	p15.3	protein_coding
ENSG00000102974	CTCF	16	67596310	67673086	1	q22.1	protein_coding
ENSG00000138081	FBXO11	2	48016455	48132932	-1	p16.3	protein_coding
ENSG00000168092	PAFAH1B2	11	117014983	117047610	1	q23.3	protein_coding
ENSG00000152217	SETBP1	18	42260138	42648475	1	q12.3	protein_coding
ENSG00000072121	ZFYVE26	14	68194091	68283307	-1	q24.1	protein_coding
ENSG00000119866	BCL11A	2	60678302	60780702	-1	p16.1	protein_coding
ENSG00000095564	BTAF1	10	93683526	93790082	1	q23.32	protein_coding
ENSG00000118412	CASP8AP2	6	90539613	90584155	1	q15	processed_transcript
ENSG00000088038	CNOT3	19	54641444	54659419	1	q13.42	protein_coding
ENSG00000009307	CSDE1	1	115259534	115301297	-1	p13.2	protein_coding
ENSG00000177613	CSTF2T	10	53455247	53459355	-1	q21.1	protein_coding
ENSG00000077063	CTTNBP2	7	117350705	117514193	-1	q31.31	protein_coding
ENSG00000036257	CUL3	2	225334867	225450110	-1	q36.2	protein_coding
ENSG00000067248	DHX29	5	54552073	54603550	-1	q11.2	protein_coding
ENSG00000198719	DLL1	6	170591294	170599561	-1	q27	protein_coding
ENSG00000161202	DVL3	3	183873176	183891398	1	q27.1	protein_coding
ENSG00000133216	EPHB2	1	23037332	23241818	1	p36.12	protein_coding
ENSG00000152767	FARP1	13	98794816	99102027	1	q32.2	protein_coding
ENSG00000204120	GIGYF2	2	233562009	233725285	1	q37.1	protein_coding
ENSG00000105373	GLTSCR2	19	48248779	48260315	1	q13.33	protein_coding
ENSG00000047932	GOPC	6	117639374	117923691	-1	q22.1	protein_coding
ENSG00000143061	IGSF3	1	117117031	117210375	-1	p13.1	protein_coding
ENSG00000143621	ILF2	1	153634512	153643524	-1	q21.3	protein_coding
ENSG00000145703	IQGAP2	5	75699074	76003957	1	q13.3	protein_coding
ENSG00000198910	L1CAM	X	153126969	153174677	-1	q28	protein_coding
ENSG00000005156	LIG3	17	33307513	33332083	1	q12	protein_coding
ENSG00000070018	LRP6	12	12268959	12419946	-1	p13.2	protein_coding
ENSG00000128915	NARG2	15	60711808	60771359	-1	q22.2	protein_coding
ENSG00000162599	NFIA	1	61330931	61928465	1	p31.3	protein_coding
ENSG00000147862	NFIB	9	14081842	14398982	-1	p22.3	protein_coding
ENSG00000091039	OSBPL8	12	76745577	76953589	-1	q21.2	protein_coding
ENSG00000170836	PPM1D	17	58677544	58741849	1	q23.2	protein_coding
ENSG00000137075	RNF38	9	36336393	36487545	-1	p13.2	protein_coding
ENSG00000180592	SKIDA1	10	21802407	21814611	-1	p12.31	protein_coding
ENSG00000021574	SPAST	2	32288680	32382706	1	p22.3	protein_coding
ENSG00000107882	SUFU	10	104263744	104393292	1	q24.32	protein_coding
ENSG00000121775	TMEM39B	1	32537632	32568467	1	p35.1	protein_coding
ENSG00000116747	TROVE2	1	193028552	193060907	1	q31.2	protein_coding
ENSG00000125351	UPF3B	X	118967985	118986961	-1	q24	protein_coding
ENSG00000142556	ZNF614	19	52516018	52533493	-1	q13.41	protein_coding
ENSG00000174442	ZWILCH	15	66797297	66842115	1	q22.31	protein_coding
ENSG00000117983	MUC5B	11	1244296	1283406	1	p15.5	protein_coding
ENSG00000055609	KMT2C	7	151832010	152133090	-1	q36.1	protein_coding
ENSG00000235718	MFRP	11	119209652	119217383	-1	q23.3	protein_coding
ENSG00000157483	MYO1E	15	59427113	59665099	-1	q22.2	protein_coding
ENSG00000151623	NR3C2	4	148999913	149365850	-1	q31.23	protein_coding
ENSG00000112655	PTK7	6	43044006	43129457	1	p21.1	protein_coding
ENSG00000076555	ACACB	12	109554400	109706031	1	q24.11	protein_coding
ENSG00000213995	CARKD	13	111267881	111292340	1	q34	protein_coding
ENSG00000039139	DNAH5	5	13690440	13944652	-1	p15.2	protein_coding
ENSG00000134452	FBXO18	10	5931535	5979556	1	p15.1	protein_coding
ENSG00000171115	GIMAP8	7	150147718	150176480	1	q36.1	protein_coding
ENSG00000102786	INTS6	13	51928213	52028400	-1	q14.3	protein_coding
ENSG00000119669	IRF2BPL	14	77490888	77495034	-1	q24.3	protein_coding
ENSG00000156564	LRFN2	6	40359325	40555204	-1	p21.1	protein_coding
ENSG00000081479	LRP2	2	169983619	170219195	-1	q31.1	protein_coding
ENSG00000112159	MDN1	6	90352218	90529442	-1	q15	protein_coding
ENSG00000105926	MPP6	7	24612887	24729159	1	p15.3	protein_coding
ENSG00000129422	MTUS1	8	17501304	17658426	-1	p22	protein_coding
ENSG00000148400	NOTCH1	9	139388896	139440314	-1	q34.3	protein_coding
ENSG00000074590	NUAK1	12	106457118	106533811	-1	q23.3	protein_coding
ENSG00000198967	OR10Z1	1	158576229	158577170	1	q23.1	protein_coding
ENSG00000188389	PDCD1	2	242792033	242801060	-1	q37.3	protein_coding
ENSG00000130653	PNPLA7	9	140354404	140444986	-1	q34.3	protein_coding
ENSG00000112640	PPP2R5D	6	42952237	42980080	1	p21.1	protein_coding
ENSG00000153201	RANBP2	2	109335937	109402267	1	q12.3	protein_coding
ENSG00000183638	RP1L1	8	10463859	10569697	-1	p23.1	protein_coding
ENSG00000175356	SCUBE2	11	9041071	9159661	-1	p15.4	protein_coding
ENSG00000159433	STARD9	15	42867857	43013179	1	q15.2	protein_coding
ENSG00000177565	TBL1XR1	3	176737143	176915261	-1	q26.32	protein_coding
ENSG00000109927	TECTA	11	120971882	121062202	1	q23.3	protein_coding
ENSG00000132604	TERF2	16	69389464	69442474	-1	q22.1	protein_coding
ENSG00000146872	TLK2	17	60536019	60692842	1	q23.2	protein_coding
ENSG00000214063	TSPAN4	11	842808	867116	1	p15.5	protein_coding
ENSG00000144406	UNC80	2	210636717	210864024	1	q34	protein_coding
ENSG00000142207	URB1	21	33683329	33765335	-1	q22.11	protein_coding
ENSG00000123552	USP45	6	99880190	99969604	-1	q16.2	protein_coding
ENSG00000140836	ZFHX3	16	72816784	73093597	-1	q22.3	protein_coding
ENSG00000168306	ACOX2	3	58490863	58523046	-1	p14.3	protein_coding
ENSG00000149451	ADAM33	20	3648612	3662893	-1	p13	protein_coding
ENSG00000163638	ADAMTS9	3	64501333	64673676	-1	p14.1	protein_coding
ENSG00000162104	ADCY9	16	4003388	4166186	-1	p13.3	protein_coding
ENSG00000079557	AFM	4	74347400	74369691	1	q13.3	protein_coding
ENSG00000106927	AMBP	9	116822407	116840752	-1	q32	protein_coding
ENSG00000166025	AMOTL1	11	94439597	94609918	1	q21	protein_coding
ENSG00000153930	ANKFN1	17	54188319	54589020	1	q22	protein_coding
ENSG00000171714	ANO5	11	22214722	22304903	1	p14.3	protein_coding
ENSG00000185101	ANO9	11	417933	442011	-1	p15.5	protein_coding
ENSG00000186517	ARHGAP30	1	161016736	161039760	-1	q23.3	protein_coding
ENSG00000100852	ARHGAP5	14	32545320	32628934	1	q12	protein_coding
ENSG00000188611	ASAH2	10	51944621	52008370	-1	q11.23	protein_coding
ENSG00000145246	ATP10D	4	47487305	47595503	1	p12	protein_coding
ENSG00000135454	B4GALNT1	12	58017193	58027138	-1	q13.3	protein_coding
ENSG00000113734	BNIP1	5	172571445	172591390	1	q35.1	protein_coding
ENSG00000104221	BRF2	8	37700786	37707422	-1	p11.23	protein_coding
ENSG00000130303	BST2	19	17513748	17516457	-1	p13.11	protein_coding
ENSG00000183826	BTBD9	6	38136227	38607924	-1	p21.2	protein_coding
ENSG00000124557	BTN1A1	6	26501449	26510650	1	p22.2	protein_coding
ENSG00000154493	C10orf90	10	128113566	128359079	-1	q26.2	protein_coding
ENSG00000171067	C11orf24	11	68028803	68039469	-1	q13.2	protein_coding
ENSG00000130731	C16orf13	16	684429	686358	-1	p13.3	protein_coding
ENSG00000160226	C21orf2	21	45748827	45759285	-1	q22.3	protein_coding
ENSG00000157445	CACNA2D3	3	54156574	55108584	1	p21.1	protein_coding
ENSG00000203697	CAPN8	1	223711349	223853436	-1	q41	protein_coding
ENSG00000132024	CC2D1A	19	14017014	14041692	1	p13.12	protein_coding
ENSG00000164989	CCDC171	9	15552895	16061661	1	p22.3	protein_coding
ENSG00000180376	CCDC66	3	56591189	56655846	1	p14.3	protein_coding
ENSG00000182791	CCDC87	11	66357640	66360554	-1	q13.2	protein_coding
ENSG00000260916	CCPG1	15	55632230	55700708	-1	q21.3	protein_coding
ENSG00000140326	CDAN1	15	43015757	43029324	-1	q15.2	protein_coding
ENSG00000094880	CDC23	5	137523339	137549032	-1	q31.2	protein_coding
ENSG00000134326	CMPK2	2	6980701	7006766	-1	p25.2	protein_coding
ENSG00000188517	COL25A1	4	109731877	110223813	-1	q25	protein_coding
ENSG00000080573	COL5A3	19	10070237	10121147	-1	p13.2	protein_coding
ENSG00000206384	COL6A6	3	130279178	130396999	1	q22.1	protein_coding
ENSG00000108582	CPD	17	28705923	28797007	1	q11.2	protein_coding
ENSG00000121904	CSMD2	1	33979609	34631443	-1	p34.3	protein_coding
ENSG00000183230	CTNNA3	10	67679719	69455927	-1	q21.3	protein_coding
ENSG00000107611	CUBN	10	16865963	17171830	-1	p13	protein_coding
ENSG00000186684	CYP27C1	2	127941696	127977654	-1	q14.3	protein_coding
ENSG00000215301	DDX3X	X	41192651	41223725	1	p11.4	protein_coding
ENSG00000137628	DDX60	4	169137444	169239958	-1	q32.3	protein_coding
ENSG00000147459	DOCK5	8	25042238	25275598	1	p21.2	protein_coding
ENSG00000134757	DSG3	18	29027758	29058665	1	q12.1	protein_coding
ENSG00000117298	ECE1	1	21543740	21671997	-1	p36.12	protein_coding
ENSG00000106823	ECM2	9	95256365	95298937	-1	q22.31	protein_coding
ENSG00000176927	EFCAB5	17	28256218	28435470	1	q11.2	protein_coding
ENSG00000055332	EIF2AK2	2	37326353	37384208	-1	p22.2	protein_coding
ENSG00000107105	ELAVL2	9	23690102	23826335	-1	p21.3	protein_coding
ENSG00000105379	ETFB	19	51848423	51869672	-1	q13.41	protein_coding
ENSG00000152102	FAM168B	2	131805449	131851033	-1	q21.1	protein_coding
ENSG00000237765	FAM200B	4	15683285	15707188	1	p15.32	protein_coding
ENSG00000137414	FAM8A1	6	17600586	17611950	1	p22.3	protein_coding
ENSG00000072803	FBXW11	5	171288553	171433877	-1	q35.1	protein_coding
ENSG00000181036	FCRL6	1	159770301	159786041	1	q23.2	protein_coding
ENSG00000249715	FER1L5	2	97308474	97370624	1	q11.2	pseudogene
ENSG00000143631	FLG	1	152274651	152297679	-1	q21.3	protein_coding
ENSG00000183090	FREM3	4	144498455	144621828	-1	q31.21	protein_coding
ENSG00000110328	GALNT18	11	11292423	11643552	-1	p15.3	protein_coding
ENSG00000066455	GOLGA5	14	93260576	93306308	1	q32.12	protein_coding
ENSG00000175318	GRAMD2	15	72452148	72490126	-1	q23	protein_coding
ENSG00000092148	HECTD1	14	31569318	31677010	-1	q12	protein_coding
ENSG00000128645	HOXD1	2	177053307	177055688	1	q31.1	protein_coding
ENSG00000216490	IFI30	19	18283972	18288927	1	p13.11	protein_coding
ENSG00000137959	IFI44L	1	79085607	79108484	1	p31.1	protein_coding
ENSG00000186803	IFNA10	9	21206180	21207142	-1	p21.3	protein_coding
ENSG00000032742	IFT88	13	21140585	21265503	1	q12.11	protein_coding
ENSG00000177663	IL17RA	22	17565844	17596583	1	q11.1	protein_coding
ENSG00000164399	IL3	5	131396222	131398897	1	q31.1	protein_coding
ENSG00000152969	JAKMIP1	4	6027926	6202318	-1	p16.1	protein_coding
ENSG00000170871	KIAA0232	4	6783102	6885897	1	p16.1	protein_coding
ENSG00000166004	KIAA1731	11	93394805	93463522	1	q21	protein_coding
ENSG00000215764	KIR2DL2	GL000209.1	7891	96246	1		protein_coding
ENSG00000134962	KLB	4	39408473	39453156	1	p14	protein_coding
ENSG00000128607	KLHDC10	7	129710350	129775560	1	q32.2	protein_coding
ENSG00000118058	KMT2A	11	118307205	118397539	1	q23.3	protein_coding
ENSG00000107929	LARP4B	10	855484	977564	-1	p15.3	protein_coding
ENSG00000124831	LRRFIP1	2	238536219	238722325	1	q37.3	protein_coding
ENSG00000198862	LTN1	21	30300466	30365277	-1	q21.3	protein_coding
ENSG00000006062	MAP3K14	17	43340488	43394414	-1	q21.31	processed_transcript
ENSG00000162591	MEGF6	1	3406484	3528059	-1	p36.32	protein_coding
ENSG00000162959	MEMO1	2	32092878	32236299	-1	p22.3	protein_coding
ENSG00000167700	MFSD3	8	145734457	145736596	1	q24.3	protein_coding
ENSG00000120215	MLANA	9	5890802	5910606	1	p24.1	protein_coding
ENSG00000159256	MORC3	21	37692487	37758446	1	q22.12	protein_coding
ENSG00000155363	MOV10	1	113215763	113243368	1	p13.2	protein_coding
ENSG00000204544	MUC21	6	30951495	30957680	1	p21.33	protein_coding
ENSG00000125414	MYH2	17	10424465	10453274	-1	p13.1	protein_coding
ENSG00000160877	NACC1	19	13228917	13251955	1	p13.2	protein_coding
ENSG00000147813	NAPRT1	8	144656955	144660819	-1	q24.3	protein_coding
ENSG00000138653	NDST4	4	115748919	116035032	-1	q26	protein_coding
ENSG00000111859	NEDD9	6	11183531	11382581	-1	p24.2	protein_coding
ENSG00000050344	NFE2L3	7	26191860	26226745	1	p15.2	protein_coding
ENSG00000206440	NFKBIL1	HSCHR6_MHC_QBL	31504921	31516872	1	p21.33	protein_coding
ENSG00000100503	NIN	14	51186481	51297839	-1	q22.1	protein_coding
ENSG00000101004	NINL	20	25433341	25566153	-1	p11.21	protein_coding
ENSG00000136448	NMT1	17	43128978	43186384	1	q21.31	protein_coding
ENSG00000186364	NUDT17	1	145586115	145590461	-1	q21.1	protein_coding
ENSG00000137634	NXPE4	11	114441313	114466484	-1	q23.2	protein_coding
ENSG00000118733	OLFM3	1	102268130	102462586	-1	p21.1	protein_coding
ENSG00000184022	OR2T10	1	248756052	248757100	-1	q44	protein_coding
ENSG00000172188	OR4C11	11	55370830	55371874	-1	q11	protein_coding
ENSG00000197790	OR52M1	11	4566421	4567374	1	p15.4	protein_coding
ENSG00000083454	P2RX5	17	3575493	3599698	-1	p13.2	protein_coding
ENSG00000116117	PARD3B	2	205410516	206484886	1	q33.3	protein_coding
ENSG00000196092	PAX5	9	36833272	37034103	-1	p13.2	protein_coding
ENSG00000239389	PCDHA13	5	140261793	140391929	1	q31.3	protein_coding
ENSG00000106333	PCOLCE	7	100199800	100205798	1	q22.1	protein_coding
ENSG00000125851	PCSK2	20	17206752	17465223	1	p12.1	protein_coding
ENSG00000132326	PER2	2	239152679	239198743	-1	q37.3	protein_coding
ENSG00000123836	PFKFB2	1	207222801	207254369	1	q32.2	protein_coding
ENSG00000141959	PFKL	21	45719934	45747259	1	q22.3	protein_coding
ENSG00000115556	PLCD4	2	219472488	219501907	1	q35	protein_coding
ENSG00000023902	PLEKHO1	1	150121373	150136916	1	q21.2	protein_coding
ENSG00000099821	POLRMT	19	617223	633597	-1	p13.3	protein_coding
ENSG00000185888	PRSS38	1	228003394	228034171	1	q42.13	protein_coding
ENSG00000156011	PSD3	8	18384811	18942240	-1	p22	protein_coding
ENSG00000197170	PSMD12	17	65334032	65362743	-1	q24.2	protein_coding
ENSG00000163629	PTPN13	4	87515468	87736324	1	q21.3	protein_coding
ENSG00000104388	RAB2A	8	61429416	61536186	1	q12.1	protein_coding
ENSG00000244588	RAD21L1	20	1206700	1277065	1	p13	protein_coding
ENSG00000136144	RCBTB1	13	50106082	50159719	-1	q14.2	protein_coding
ENSG00000079313	REXO1	19	1815248	1848452	-1	p13.3	protein_coding
ENSG00000147223	RIPPLY1	X	106143293	106146565	-1	q22.3	protein_coding
ENSG00000118518	RNF146	6	127587755	127609712	1	q22.33	protein_coding
ENSG00000173821	RNF213	17	78234665	78372586	1	q25.3	protein_coding
ENSG00000103932	RPAP1	15	41809374	41836467	-1	q15.1	protein_coding
ENSG00000177189	RPS6KA3	X	20168029	20285523	-1	p22.12	protein_coding
ENSG00000198863	RUNDC1	17	41132582	41145707	1	q21.31	protein_coding
ENSG00000105784	RUNDC3B	7	87256864	87461611	1	q21.12	protein_coding
ENSG00000169906	S100G	X	16668281	16672793	1	p22.2	protein_coding
ENSG00000140497	SCAMP2	15	75136071	75165706	-1	q24.1	protein_coding
ENSG00000162572	SCNN1D	1	1215816	1227409	1	p36.33	protein_coding
ENSG00000116171	SCP2	1	53392901	53517375	1	p32.3	protein_coding
ENSG00000165689	SDCCAG3	9	139296377	139305061	-1	q34.3	protein_coding
ENSG00000178188	SH2B1	16	28857921	28885526	1	p11.2	protein_coding
ENSG00000160584	SIK3	11	116714118	116969153	-1	q23.3	protein_coding
ENSG00000013306	SLC25A39	17	42396993	42402238	-1	q21.31	protein_coding
ENSG00000169100	SLC25A6	X	1505045	1511617	-1	p22.33	protein_coding
ENSG00000188338	SLC38A3	3	50242679	50258411	1	p21.31	processed_transcript
ENSG00000130821	SLC6A8	X	152953554	152962048	1	q28	protein_coding
ENSG00000155465	SLC7A7	14	23242431	23299029	-1	q11.2	protein_coding
ENSG00000084070	SMAP2	1	40810522	40888998	1	p34.2	protein_coding
ENSG00000095637	SORBS1	10	97071528	97321171	-1	q24.1	protein_coding
ENSG00000182957	SPATA13	13	24553839	24895169	1	q12.12	protein_coding
ENSG00000204710	SPDYC	11	64937625	64940715	1	q13.1	protein_coding
ENSG00000133710	SPINK5	5	147405246	147516852	1	q32	protein_coding
ENSG00000260045	STAM	HG544_PATCH	17686124	17757913	1	p12.33	protein_coding
ENSG00000214530	STARD10	11	72465774	72504726	-1	q13.4	protein_coding
ENSG00000172340	SUCLG2	3	67410884	67705038	-1	p14.1	protein_coding
ENSG00000036054	TBC1D23	3	99979844	100044095	1	q12.1	protein_coding
ENSG00000177683	THAP5	7	108194987	108210194	-1	q31.1	protein_coding
ENSG00000005108	THSD7A	7	11414247	11871824	-1	p21.3	protein_coding
ENSG00000145107	TM4SF19	3	196042953	196065374	-1	q29	protein_coding
ENSG00000120949	TNFRSF8	1	12123434	12204264	1	p36.22	protein_coding
ENSG00000169905	TOR1AIP2	1	179809102	179846934	-1	q25.2	protein_coding
ENSG00000166157	TPTE	21	10906201	11029719	-1	p11.1	protein_coding
ENSG00000162931	TRIM17	1	228595641	228604562	-1	q42.13	protein_coding
ENSG00000070985	TRPM5	11	2425745	2444275	-1	p15.5	protein_coding
ENSG00000048140	TSPAN17	5	176074388	176086058	1	q35.2	protein_coding
ENSG00000198680	TUSC1	9	25676396	25678856	-1	p21.2	protein_coding
ENSG00000162971	TYW5	2	200794698	200820459	-1	q33.1	protein_coding
ENSG00000157741	UBN2	7	138915102	138992981	1	q34	protein_coding
ENSG00000241635	UGT1A1	2	234668894	234681945	1	q37.1	protein_coding
ENSG00000242515	UGT1A10	2	234545100	234681951	1	q37.1	protein_coding
ENSG00000243135	UGT1A3	2	234637754	234681945	1	q37.1	protein_coding
ENSG00000244474	UGT1A4	2	234627424	234681945	1	q37.1	protein_coding
ENSG00000240224	UGT1A5	2	234621638	234681945	1	q37.1	protein_coding
ENSG00000167165	UGT1A6	2	234600253	234681946	1	q37.1	protein_coding
ENSG00000244122	UGT1A7	2	234590584	234681945	1	q37.1	protein_coding
ENSG00000242366	UGT1A8	2	234526291	234681956	1	q37.1	protein_coding
ENSG00000241119	UGT1A9	2	234580499	234681946	1	q37.1	protein_coding
ENSG00000133958	UNC79	14	93799565	94174222	1	q32.12	protein_coding
ENSG00000135655	USP15	12	62654119	62811211	1	q14.1	protein_coding
ENSG00000131864	USP29	19	57630506	57643294	1	q13.43	protein_coding
ENSG00000134215	VAV3	1	108113782	108507766	-1	p13.3	protein_coding
ENSG00000165280	VCP	9	35056061	35073246	-1	p13.3	protein_coding
ENSG00000155659	VSIG4	X	65241580	65259967	-1	q12	protein_coding
ENSG00000136709	WDR33	2	128458596	128568761	-1	q14.3	protein_coding
ENSG00000188064	WNT7B	22	46316242	46373009	-1	q13.31	protein_coding
ENSG00000143816	WNT9A	1	228106357	228135631	-1	q42.13	protein_coding
ENSG00000171044	XKR6	8	10753555	11058875	-1	p23.1	protein_coding
ENSG00000083896	YTHDC1	4	69176105	69215807	-1	q13.2	protein_coding
ENSG00000198939	ZFP2	5	178322895	178360213	1	q35.3	protein_coding
ENSG00000188033	ZNF490	19	12688775	12750912	-1	p13.2	protein_coding
ENSG00000167962	ZNF598	16	2047655	2059824	-1	p13.3	protein_coding
ENSG00000236609	ZNF853	7	6655248	6663921	1	p22.1	protein_coding

## Sheet: ASD_proDisrMissRDNVs
Description:	Genes with protein-disrupting or missense rare de novo variants in ASD cases, Iossifov et al 2014
ensembl_gene_id	hgnc_symbol	chromosome_name	start_position	end_position	strand	band	gene_biotype
ENSG00000100888	CHD8	14	21853353	21924285	-1	q11.2	protein_coding
ENSG00000157540	DYRK1A	21	38739236	38887680	1	q22.13	protein_coding
ENSG00000145362	ANK2	4	113739265	114304896	1	q25	protein_coding
ENSG00000150086	GRIN2B	12	13714144	14133053	-1	p13.1	protein_coding
ENSG00000171587	DSCAM	21	41382926	42219065	-1	q22.2	protein_coding
ENSG00000173575	CHD2	15	93425937	93571237	1	q26.1	protein_coding
ENSG00000049618	ARID1B	6	157099063	157531913	1	q25.3	protein_coding
ENSG00000132510	KDM6B	17	7743222	7758114	1	p13.1	protein_coding
ENSG00000101126	ADNP	20	49505585	49547958	-1	q13.13	protein_coding
ENSG00000123066	MED13L	12	116395711	116715143	-1	q24.21	protein_coding
ENSG00000136531	SCN2A	2	166095912	166248818	1	q24.3	protein_coding
ENSG00000163625	WDFY3	4	85590704	85887544	-1	q21.23	protein_coding
ENSG00000167522	ANKRD11	16	89334038	89556969	-1	q24.3	protein_coding
ENSG00000160305	DIP2A	21	47878812	47989926	1	q22.3	protein_coding
ENSG00000061676	NCKAP1	2	183789605	183903586	-1	q32.1	protein_coding
ENSG00000100354	TNRC6B	22	40440821	40731811	1	q13.1	protein_coding
ENSG00000197724	PHF2	9	96338689	96441869	1	q22.31	protein_coding
ENSG00000095787	WAC	10	28821422	28909928	1	p12.1	protein_coding
ENSG00000117139	KDM5B	1	202696526	202778598	-1	q32.1	protein_coding
ENSG00000143442	POGZ	1	151375200	151431941	-1	q21.3	protein_coding
ENSG00000136535	TBR1	2	162272605	162282381	1	q24.2	protein_coding
ENSG00000114861	FOXP1	3	71003844	71633140	-1	p13	protein_coding
ENSG00000146830	GIGYF1	7	100277130	100287071	-1	q22.1	protein_coding
ENSG00000167216	KATNAL2	18	44497455	44627658	1	q21.1	protein_coding
ENSG00000005483	KMT2E	7	104654626	104754808	1	q22.3	protein_coding
ENSG00000079841	RIMS1	6	72596406	73112845	1	q13	protein_coding
ENSG00000148737	TCF7L2	10	114710009	114927437	1	q25.2	protein_coding
ENSG00000116539	ASH1L	1	155305059	155532598	-1	q22	protein_coding
ENSG00000104885	DOT1L	19	2164148	2232577	1	p13.3	protein_coding
ENSG00000065526	SPEN	1	16174359	16266955	1	p36.21	protein_coding
ENSG00000127914	AKAP9	7	91570181	91739987	1	q21.2	protein_coding
ENSG00000151240	DIP2C	10	320130	735683	-1	p15.3	protein_coding
ENSG00000169258	GPRIN1	5	176022803	176037134	-1	q35.2	protein_coding
ENSG00000204406	MBD5	2	148778580	149275805	1	q23.1	protein_coding
ENSG00000108510	MED13	17	60019966	60142643	-1	q23.2	protein_coding
ENSG00000172915	NBEA	13	35516424	36247159	1	q13.3	protein_coding
ENSG00000143569	UBAP2L	1	154192655	154243986	1	q21.3	protein_coding
ENSG00000104517	UBR5	8	103265240	103425069	-1	q22.3	protein_coding
ENSG00000133026	MYH10	17	8377523	8534079	-1	p13.1	protein_coding
ENSG00000197283	SYNGAP1	6	33387847	33421466	1	p21.32	protein_coding
ENSG00000153827	TRIP12	2	230628554	230787955	-1	q36.3	protein_coding
ENSG00000126705	AHDC1	1	27860546	27930942	-1	p36.11	protein_coding
ENSG00000079432	CIC	19	42772689	42799949	1	q13.2	protein_coding
ENSG00000168036	CTNNB1	3	41236328	41301587	1	p22.1	protein_coding
ENSG00000151914	DST	6	56322785	56819426	-1	p12.1	protein_coding
ENSG00000007202	KIAA0100	17	26941458	26972472	-1	q11.2	protein_coding
ENSG00000139116	KIF21A	12	39687030	39837192	-1	q12	protein_coding
ENSG00000196712	NF1	17	29421945	29709134	1	q11.2	protein_coding
ENSG00000008294	SPAG9	17	49039535	49198226	-1	q21.33	protein_coding
ENSG00000115306	SPTBN1	2	54683422	54896812	1	p16.2	protein_coding
ENSG00000170921	TANC2	17	61086917	61505060	1	q23.2	protein_coding
ENSG00000130749	ZC3H4	19	47567444	47617009	-1	q13.32	protein_coding
ENSG00000166313	APBB1	11	6416355	6440644	-1	p15.4	protein_coding
ENSG00000099889	ARVCF	22	19957419	20004331	-1	q11.21	protein_coding
ENSG00000163399	ATP1A1	1	116915290	116952883	1	p13.1	protein_coding
ENSG00000143153	ATP1B1	1	169074935	169101960	1	q24.2	protein_coding
ENSG00000181790	BAI1	8	143530791	143626370	1	q24.3	protein_coding
ENSG00000198752	CDC42BPB	14	103398716	103523799	-1	q32.32	protein_coding
ENSG00000177103	DSCAML1	11	117298489	117688240	-1	q23.3	protein_coding
ENSG00000176853	FAM91A1	8	124780696	124827692	1	q24.13	protein_coding
ENSG00000127124	HIVEP3	1	41972036	42501596	-1	p34.2	protein_coding
ENSG00000142235	LMTK3	19	48988528	49016446	-1	q13.33	protein_coding
ENSG00000179915	NRXN1	2	50145643	51259674	-1	p16.3	protein_coding
ENSG00000158828	PINK1	1	20959948	20978004	1	p36.12	protein_coding
ENSG00000162105	SHANK2	11	70313961	70963623	-1	q13.4	protein_coding
ENSG00000182095	TNRC18	7	5346421	5465045	-1	p22.1	protein_coding
ENSG00000083067	TRPM3	9	73149949	74061820	-1	q21.13	protein_coding
ENSG00000144357	UBR3	2	170683968	170940641	1	q31.1	protein_coding
ENSG00000119772	DNMT3A	2	25455845	25565459	-1	p23.3	protein_coding
ENSG00000080603	SRCAP	16	30709530	30755602	1	p11.2	protein_coding
ENSG00000110066	SUV420H1	11	67922330	67981295	-1	q13.2	protein_coding
ENSG00000118482	PHF3	6	64345725	64489229	1	q12	protein_coding
ENSG00000181555	SETD2	3	47057919	47205457	-1	p21.31	protein_coding
ENSG00000012048	BRCA1	17	41196312	41277500	-1	q21.31	protein_coding
ENSG00000153922	CHD1	5	98190908	98262240	-1	q21.1	protein_coding
ENSG00000083168	KAT6A	8	41786997	41909508	-1	p11.21	protein_coding
ENSG00000174579	MSL2	3	135867764	135916083	-1	q22.3	protein_coding
ENSG00000123636	BAZ2B	2	160175490	160473203	-1	q24.2	protein_coding
ENSG00000185658	BRWD1	21	40556102	40693485	-1	q22.2	protein_coding
ENSG00000141582	CBX4	17	77806955	77813228	-1	q25.3	protein_coding
ENSG00000114166	KAT2B	3	20081515	20195896	1	p24.3	protein_coding
ENSG00000196199	MPHOSPH8	13	20207788	20247599	1	q12.11	protein_coding
ENSG00000135365	PHF21A	11	45950871	46142985	-1	p11.2	protein_coding
ENSG00000010318	PHF7	3	52443510	52457657	1	p21.1	protein_coding
ENSG00000108557	RAI1	17	17584787	17714767	1	p11.2	protein_coding
ENSG00000260150	ZMYND11	HG905_PATCH	184465	304637	1	p15.3	protein_coding
ENSG00000102974	CTCF	16	67596310	67673086	1	q22.1	protein_coding
ENSG00000138081	FBXO11	2	48016455	48132932	-1	p16.3	protein_coding
ENSG00000168092	PAFAH1B2	11	117014983	117047610	1	q23.3	protein_coding
ENSG00000152217	SETBP1	18	42260138	42648475	1	q12.3	protein_coding
ENSG00000072121	ZFYVE26	14	68194091	68283307	-1	q24.1	protein_coding
ENSG00000119866	BCL11A	2	60678302	60780702	-1	p16.1	protein_coding
ENSG00000095564	BTAF1	10	93683526	93790082	1	q23.32	protein_coding
ENSG00000118412	CASP8AP2	6	90539613	90584155	1	q15	processed_transcript
ENSG00000088038	CNOT3	19	54641444	54659419	1	q13.42	protein_coding
ENSG00000009307	CSDE1	1	115259534	115301297	-1	p13.2	protein_coding
ENSG00000177613	CSTF2T	10	53455247	53459355	-1	q21.1	protein_coding
ENSG00000077063	CTTNBP2	7	117350705	117514193	-1	q31.31	protein_coding
ENSG00000036257	CUL3	2	225334867	225450110	-1	q36.2	protein_coding
ENSG00000067248	DHX29	5	54552073	54603550	-1	q11.2	protein_coding
ENSG00000198719	DLL1	6	170591294	170599561	-1	q27	protein_coding
ENSG00000161202	DVL3	3	183873176	183891398	1	q27.1	protein_coding
ENSG00000133216	EPHB2	1	23037332	23241818	1	p36.12	protein_coding
ENSG00000152767	FARP1	13	98794816	99102027	1	q32.2	protein_coding
ENSG00000204120	GIGYF2	2	233562009	233725285	1	q37.1	protein_coding
ENSG00000105373	GLTSCR2	19	48248779	48260315	1	q13.33	protein_coding
ENSG00000047932	GOPC	6	117639374	117923691	-1	q22.1	protein_coding
ENSG00000143061	IGSF3	1	117117031	117210375	-1	p13.1	protein_coding
ENSG00000143621	ILF2	1	153634512	153643524	-1	q21.3	protein_coding
ENSG00000145703	IQGAP2	5	75699074	76003957	1	q13.3	protein_coding
ENSG00000198910	L1CAM	X	153126969	153174677	-1	q28	protein_coding
ENSG00000005156	LIG3	17	33307513	33332083	1	q12	protein_coding
ENSG00000070018	LRP6	12	12268959	12419946	-1	p13.2	protein_coding
ENSG00000128915	NARG2	15	60711808	60771359	-1	q22.2	protein_coding
ENSG00000162599	NFIA	1	61330931	61928465	1	p31.3	protein_coding
ENSG00000147862	NFIB	9	14081842	14398982	-1	p22.3	protein_coding
ENSG00000091039	OSBPL8	12	76745577	76953589	-1	q21.2	protein_coding
ENSG00000170836	PPM1D	17	58677544	58741849	1	q23.2	protein_coding
ENSG00000137075	RNF38	9	36336393	36487545	-1	p13.2	protein_coding
ENSG00000180592	SKIDA1	10	21802407	21814611	-1	p12.31	protein_coding
ENSG00000021574	SPAST	2	32288680	32382706	1	p22.3	protein_coding
ENSG00000107882	SUFU	10	104263744	104393292	1	q24.32	protein_coding
ENSG00000121775	TMEM39B	1	32537632	32568467	1	p35.1	protein_coding
ENSG00000116747	TROVE2	1	193028552	193060907	1	q31.2	protein_coding
ENSG00000125351	UPF3B	X	118967985	118986961	-1	q24	protein_coding
ENSG00000142556	ZNF614	19	52516018	52533493	-1	q13.41	protein_coding
ENSG00000174442	ZWILCH	15	66797297	66842115	1	q22.31	protein_coding
ENSG00000117983	MUC5B	11	1244296	1283406	1	p15.5	protein_coding
ENSG00000055609	KMT2C	7	151832010	152133090	-1	q36.1	protein_coding
ENSG00000235718	MFRP	11	119209652	119217383	-1	q23.3	protein_coding
ENSG00000157483	MYO1E	15	59427113	59665099	-1	q22.2	protein_coding
ENSG00000151623	NR3C2	4	148999913	149365850	-1	q31.23	protein_coding
ENSG00000112655	PTK7	6	43044006	43129457	1	p21.1	protein_coding
ENSG00000076555	ACACB	12	109554400	109706031	1	q24.11	protein_coding
ENSG00000213995	CARKD	13	111267881	111292340	1	q34	protein_coding
ENSG00000039139	DNAH5	5	13690440	13944652	-1	p15.2	protein_coding
ENSG00000134452	FBXO18	10	5931535	5979556	1	p15.1	protein_coding
ENSG00000171115	GIMAP8	7	150147718	150176480	1	q36.1	protein_coding
ENSG00000102786	INTS6	13	51928213	52028400	-1	q14.3	protein_coding
ENSG00000119669	IRF2BPL	14	77490888	77495034	-1	q24.3	protein_coding
ENSG00000156564	LRFN2	6	40359325	40555204	-1	p21.1	protein_coding
ENSG00000081479	LRP2	2	169983619	170219195	-1	q31.1	protein_coding
ENSG00000112159	MDN1	6	90352218	90529442	-1	q15	protein_coding
ENSG00000105926	MPP6	7	24612887	24729159	1	p15.3	protein_coding
ENSG00000129422	MTUS1	8	17501304	17658426	-1	p22	protein_coding
ENSG00000148400	NOTCH1	9	139388896	139440314	-1	q34.3	protein_coding
ENSG00000074590	NUAK1	12	106457118	106533811	-1	q23.3	protein_coding
ENSG00000198967	OR10Z1	1	158576229	158577170	1	q23.1	protein_coding
ENSG00000188389	PDCD1	2	242792033	242801060	-1	q37.3	protein_coding
ENSG00000130653	PNPLA7	9	140354404	140444986	-1	q34.3	protein_coding
ENSG00000112640	PPP2R5D	6	42952237	42980080	1	p21.1	protein_coding
ENSG00000153201	RANBP2	2	109335937	109402267	1	q12.3	protein_coding
ENSG00000183638	RP1L1	8	10463859	10569697	-1	p23.1	protein_coding
ENSG00000175356	SCUBE2	11	9041071	9159661	-1	p15.4	protein_coding
ENSG00000159433	STARD9	15	42867857	43013179	1	q15.2	protein_coding
ENSG00000177565	TBL1XR1	3	176737143	176915261	-1	q26.32	protein_coding
ENSG00000109927	TECTA	11	120971882	121062202	1	q23.3	protein_coding
ENSG00000132604	TERF2	16	69389464	69442474	-1	q22.1	protein_coding
ENSG00000146872	TLK2	17	60536019	60692842	1	q23.2	protein_coding
ENSG00000214063	TSPAN4	11	842808	867116	1	p15.5	protein_coding
ENSG00000144406	UNC80	2	210636717	210864024	1	q34	protein_coding
ENSG00000142207	URB1	21	33683329	33765335	-1	q22.11	protein_coding
ENSG00000123552	USP45	6	99880190	99969604	-1	q16.2	protein_coding
ENSG00000140836	ZFHX3	16	72816784	73093597	-1	q22.3	protein_coding
ENSG00000168306	ACOX2	3	58490863	58523046	-1	p14.3	protein_coding
ENSG00000149451	ADAM33	20	3648612	3662893	-1	p13	protein_coding
ENSG00000163638	ADAMTS9	3	64501333	64673676	-1	p14.1	protein_coding
ENSG00000162104	ADCY9	16	4003388	4166186	-1	p13.3	protein_coding
ENSG00000079557	AFM	4	74347400	74369691	1	q13.3	protein_coding
ENSG00000106927	AMBP	9	116822407	116840752	-1	q32	protein_coding
ENSG00000166025	AMOTL1	11	94439597	94609918	1	q21	protein_coding
ENSG00000153930	ANKFN1	17	54188319	54589020	1	q22	protein_coding
ENSG00000171714	ANO5	11	22214722	22304903	1	p14.3	protein_coding
ENSG00000185101	ANO9	11	417933	442011	-1	p15.5	protein_coding
ENSG00000186517	ARHGAP30	1	161016736	161039760	-1	q23.3	protein_coding
ENSG00000100852	ARHGAP5	14	32545320	32628934	1	q12	protein_coding
ENSG00000188611	ASAH2	10	51944621	52008370	-1	q11.23	protein_coding
ENSG00000145246	ATP10D	4	47487305	47595503	1	p12	protein_coding
ENSG00000135454	B4GALNT1	12	58017193	58027138	-1	q13.3	protein_coding
ENSG00000113734	BNIP1	5	172571445	172591390	1	q35.1	protein_coding
ENSG00000104221	BRF2	8	37700786	37707422	-1	p11.23	protein_coding
ENSG00000130303	BST2	19	17513748	17516457	-1	p13.11	protein_coding
ENSG00000183826	BTBD9	6	38136227	38607924	-1	p21.2	protein_coding
ENSG00000124557	BTN1A1	6	26501449	26510650	1	p22.2	protein_coding
ENSG00000154493	C10orf90	10	128113566	128359079	-1	q26.2	protein_coding
ENSG00000171067	C11orf24	11	68028803	68039469	-1	q13.2	protein_coding
ENSG00000130731	C16orf13	16	684429	686358	-1	p13.3	protein_coding
ENSG00000160226	C21orf2	21	45748827	45759285	-1	q22.3	protein_coding
ENSG00000157445	CACNA2D3	3	54156574	55108584	1	p21.1	protein_coding
ENSG00000203697	CAPN8	1	223711349	223853436	-1	q41	protein_coding
ENSG00000132024	CC2D1A	19	14017014	14041692	1	p13.12	protein_coding
ENSG00000164989	CCDC171	9	15552895	16061661	1	p22.3	protein_coding
ENSG00000180376	CCDC66	3	56591189	56655846	1	p14.3	protein_coding
ENSG00000182791	CCDC87	11	66357640	66360554	-1	q13.2	protein_coding
ENSG00000260916	CCPG1	15	55632230	55700708	-1	q21.3	protein_coding
ENSG00000140326	CDAN1	15	43015757	43029324	-1	q15.2	protein_coding
ENSG00000094880	CDC23	5	137523339	137549032	-1	q31.2	protein_coding
ENSG00000134326	CMPK2	2	6980701	7006766	-1	p25.2	protein_coding
ENSG00000188517	COL25A1	4	109731877	110223813	-1	q25	protein_coding
ENSG00000080573	COL5A3	19	10070237	10121147	-1	p13.2	protein_coding
ENSG00000206384	COL6A6	3	130279178	130396999	1	q22.1	protein_coding
ENSG00000108582	CPD	17	28705923	28797007	1	q11.2	protein_coding
ENSG00000121904	CSMD2	1	33979609	34631443	-1	p34.3	protein_coding
ENSG00000183230	CTNNA3	10	67679719	69455927	-1	q21.3	protein_coding
ENSG00000107611	CUBN	10	16865963	17171830	-1	p13	protein_coding
ENSG00000186684	CYP27C1	2	127941696	127977654	-1	q14.3	protein_coding
ENSG00000215301	DDX3X	X	41192651	41223725	1	p11.4	protein_coding
ENSG00000137628	DDX60	4	169137444	169239958	-1	q32.3	protein_coding
ENSG00000147459	DOCK5	8	25042238	25275598	1	p21.2	protein_coding
ENSG00000134757	DSG3	18	29027758	29058665	1	q12.1	protein_coding
ENSG00000117298	ECE1	1	21543740	21671997	-1	p36.12	protein_coding
ENSG00000106823	ECM2	9	95256365	95298937	-1	q22.31	protein_coding
ENSG00000176927	EFCAB5	17	28256218	28435470	1	q11.2	protein_coding
ENSG00000055332	EIF2AK2	2	37326353	37384208	-1	p22.2	protein_coding
ENSG00000107105	ELAVL2	9	23690102	23826335	-1	p21.3	protein_coding
ENSG00000105379	ETFB	19	51848423	51869672	-1	q13.41	protein_coding
ENSG00000152102	FAM168B	2	131805449	131851033	-1	q21.1	protein_coding
ENSG00000237765	FAM200B	4	15683285	15707188	1	p15.32	protein_coding
ENSG00000137414	FAM8A1	6	17600586	17611950	1	p22.3	protein_coding
ENSG00000072803	FBXW11	5	171288553	171433877	-1	q35.1	protein_coding
ENSG00000181036	FCRL6	1	159770301	159786041	1	q23.2	protein_coding
ENSG00000249715	FER1L5	2	97308474	97370624	1	q11.2	pseudogene
ENSG00000143631	FLG	1	152274651	152297679	-1	q21.3	protein_coding
ENSG00000183090	FREM3	4	144498455	144621828	-1	q31.21	protein_coding
ENSG00000110328	GALNT18	11	11292423	11643552	-1	p15.3	protein_coding
ENSG00000066455	GOLGA5	14	93260576	93306308	1	q32.12	protein_coding
ENSG00000175318	GRAMD2	15	72452148	72490126	-1	q23	protein_coding
ENSG00000092148	HECTD1	14	31569318	31677010	-1	q12	protein_coding
ENSG00000128645	HOXD1	2	177053307	177055688	1	q31.1	protein_coding
ENSG00000216490	IFI30	19	18283972	18288927	1	p13.11	protein_coding
ENSG00000137959	IFI44L	1	79085607	79108484	1	p31.1	protein_coding
ENSG00000186803	IFNA10	9	21206180	21207142	-1	p21.3	protein_coding
ENSG00000032742	IFT88	13	21140585	21265503	1	q12.11	protein_coding
ENSG00000177663	IL17RA	22	17565844	17596583	1	q11.1	protein_coding
ENSG00000164399	IL3	5	131396222	131398897	1	q31.1	protein_coding
ENSG00000152969	JAKMIP1	4	6027926	6202318	-1	p16.1	protein_coding
ENSG00000170871	KIAA0232	4	6783102	6885897	1	p16.1	protein_coding
ENSG00000166004	KIAA1731	11	93394805	93463522	1	q21	protein_coding
ENSG00000215764	KIR2DL2	GL000209.1	7891	96246	1		protein_coding
ENSG00000134962	KLB	4	39408473	39453156	1	p14	protein_coding
ENSG00000128607	KLHDC10	7	129710350	129775560	1	q32.2	protein_coding
ENSG00000118058	KMT2A	11	118307205	118397539	1	q23.3	protein_coding
ENSG00000107929	LARP4B	10	855484	977564	-1	p15.3	protein_coding
ENSG00000124831	LRRFIP1	2	238536219	238722325	1	q37.3	protein_coding
ENSG00000198862	LTN1	21	30300466	30365277	-1	q21.3	protein_coding
ENSG00000006062	MAP3K14	17	43340488	43394414	-1	q21.31	processed_transcript
ENSG00000162591	MEGF6	1	3406484	3528059	-1	p36.32	protein_coding
ENSG00000162959	MEMO1	2	32092878	32236299	-1	p22.3	protein_coding
ENSG00000167700	MFSD3	8	145734457	145736596	1	q24.3	protein_coding
ENSG00000120215	MLANA	9	5890802	5910606	1	p24.1	protein_coding
ENSG00000159256	MORC3	21	37692487	37758446	1	q22.12	protein_coding
ENSG00000155363	MOV10	1	113215763	113243368	1	p13.2	protein_coding
ENSG00000204544	MUC21	6	30951495	30957680	1	p21.33	protein_coding
ENSG00000125414	MYH2	17	10424465	10453274	-1	p13.1	protein_coding
ENSG00000160877	NACC1	19	13228917	13251955	1	p13.2	protein_coding
ENSG00000147813	NAPRT1	8	144656955	144660819	-1	q24.3	protein_coding
ENSG00000138653	NDST4	4	115748919	116035032	-1	q26	protein_coding
ENSG00000111859	NEDD9	6	11183531	11382581	-1	p24.2	protein_coding
ENSG00000050344	NFE2L3	7	26191860	26226745	1	p15.2	protein_coding
ENSG00000206440	NFKBIL1	HSCHR6_MHC_QBL	31504921	31516872	1	p21.33	protein_coding
ENSG00000100503	NIN	14	51186481	51297839	-1	q22.1	protein_coding
ENSG00000101004	NINL	20	25433341	25566153	-1	p11.21	protein_coding
ENSG00000136448	NMT1	17	43128978	43186384	1	q21.31	protein_coding
ENSG00000186364	NUDT17	1	145586115	145590461	-1	q21.1	protein_coding
ENSG00000137634	NXPE4	11	114441313	114466484	-1	q23.2	protein_coding
ENSG00000118733	OLFM3	1	102268130	102462586	-1	p21.1	protein_coding
ENSG00000184022	OR2T10	1	248756052	248757100	-1	q44	protein_coding
ENSG00000172188	OR4C11	11	55370830	55371874	-1	q11	protein_coding
ENSG00000197790	OR52M1	11	4566421	4567374	1	p15.4	protein_coding
ENSG00000083454	P2RX5	17	3575493	3599698	-1	p13.2	protein_coding
ENSG00000116117	PARD3B	2	205410516	206484886	1	q33.3	protein_coding
ENSG00000196092	PAX5	9	36833272	37034103	-1	p13.2	protein_coding
ENSG00000239389	PCDHA13	5	140261793	140391929	1	q31.3	protein_coding
ENSG00000106333	PCOLCE	7	100199800	100205798	1	q22.1	protein_coding
ENSG00000125851	PCSK2	20	17206752	17465223	1	p12.1	protein_coding
ENSG00000132326	PER2	2	239152679	239198743	-1	q37.3	protein_coding
ENSG00000123836	PFKFB2	1	207222801	207254369	1	q32.2	protein_coding
ENSG00000141959	PFKL	21	45719934	45747259	1	q22.3	protein_coding
ENSG00000115556	PLCD4	2	219472488	219501907	1	q35	protein_coding
ENSG00000023902	PLEKHO1	1	150121373	150136916	1	q21.2	protein_coding
ENSG00000099821	POLRMT	19	617223	633597	-1	p13.3	protein_coding
ENSG00000185888	PRSS38	1	228003394	228034171	1	q42.13	protein_coding
ENSG00000156011	PSD3	8	18384811	18942240	-1	p22	protein_coding
ENSG00000197170	PSMD12	17	65334032	65362743	-1	q24.2	protein_coding
ENSG00000163629	PTPN13	4	87515468	87736324	1	q21.3	protein_coding
ENSG00000104388	RAB2A	8	61429416	61536186	1	q12.1	protein_coding
ENSG00000244588	RAD21L1	20	1206700	1277065	1	p13	protein_coding
ENSG00000136144	RCBTB1	13	50106082	50159719	-1	q14.2	protein_coding
ENSG00000079313	REXO1	19	1815248	1848452	-1	p13.3	protein_coding
ENSG00000147223	RIPPLY1	X	106143293	106146565	-1	q22.3	protein_coding
ENSG00000118518	RNF146	6	127587755	127609712	1	q22.33	protein_coding
ENSG00000173821	RNF213	17	78234665	78372586	1	q25.3	protein_coding
ENSG00000103932	RPAP1	15	41809374	41836467	-1	q15.1	protein_coding
ENSG00000177189	RPS6KA3	X	20168029	20285523	-1	p22.12	protein_coding
ENSG00000198863	RUNDC1	17	41132582	41145707	1	q21.31	protein_coding
ENSG00000105784	RUNDC3B	7	87256864	87461611	1	q21.12	protein_coding
ENSG00000169906	S100G	X	16668281	16672793	1	p22.2	protein_coding
ENSG00000140497	SCAMP2	15	75136071	75165706	-1	q24.1	protein_coding
ENSG00000162572	SCNN1D	1	1215816	1227409	1	p36.33	protein_coding
ENSG00000116171	SCP2	1	53392901	53517375	1	p32.3	protein_coding
ENSG00000165689	SDCCAG3	9	139296377	139305061	-1	q34.3	protein_coding
ENSG00000178188	SH2B1	16	28857921	28885526	1	p11.2	protein_coding
ENSG00000160584	SIK3	11	116714118	116969153	-1	q23.3	protein_coding
ENSG00000013306	SLC25A39	17	42396993	42402238	-1	q21.31	protein_coding
ENSG00000169100	SLC25A6	X	1505045	1511617	-1	p22.33	protein_coding
ENSG00000188338	SLC38A3	3	50242679	50258411	1	p21.31	processed_transcript
ENSG00000130821	SLC6A8	X	152953554	152962048	1	q28	protein_coding
ENSG00000155465	SLC7A7	14	23242431	23299029	-1	q11.2	protein_coding
ENSG00000084070	SMAP2	1	40810522	40888998	1	p34.2	protein_coding
ENSG00000095637	SORBS1	10	97071528	97321171	-1	q24.1	protein_coding
ENSG00000182957	SPATA13	13	24553839	24895169	1	q12.12	protein_coding
ENSG00000204710	SPDYC	11	64937625	64940715	1	q13.1	protein_coding
ENSG00000133710	SPINK5	5	147405246	147516852	1	q32	protein_coding
ENSG00000260045	STAM	HG544_PATCH	17686124	17757913	1	p12.33	protein_coding
ENSG00000214530	STARD10	11	72465774	72504726	-1	q13.4	protein_coding
ENSG00000172340	SUCLG2	3	67410884	67705038	-1	p14.1	protein_coding
ENSG00000036054	TBC1D23	3	99979844	100044095	1	q12.1	protein_coding
ENSG00000177683	THAP5	7	108194987	108210194	-1	q31.1	protein_coding
ENSG00000005108	THSD7A	7	11414247	11871824	-1	p21.3	protein_coding
ENSG00000145107	TM4SF19	3	196042953	196065374	-1	q29	protein_coding
ENSG00000120949	TNFRSF8	1	12123434	12204264	1	p36.22	protein_coding
ENSG00000169905	TOR1AIP2	1	179809102	179846934	-1	q25.2	protein_coding
ENSG00000166157	TPTE	21	10906201	11029719	-1	p11.1	protein_coding
ENSG00000162931	TRIM17	1	228595641	228604562	-1	q42.13	protein_coding
ENSG00000070985	TRPM5	11	2425745	2444275	-1	p15.5	protein_coding
ENSG00000048140	TSPAN17	5	176074388	176086058	1	q35.2	protein_coding
ENSG00000198680	TUSC1	9	25676396	25678856	-1	p21.2	protein_coding
ENSG00000162971	TYW5	2	200794698	200820459	-1	q33.1	protein_coding
ENSG00000157741	UBN2	7	138915102	138992981	1	q34	protein_coding
ENSG00000241635	UGT1A1	2	234668894	234681945	1	q37.1	protein_coding
ENSG00000242515	UGT1A10	2	234545100	234681951	1	q37.1	protein_coding
ENSG00000243135	UGT1A3	2	234637754	234681945	1	q37.1	protein_coding
ENSG00000244474	UGT1A4	2	234627424	234681945	1	q37.1	protein_coding
ENSG00000240224	UGT1A5	2	234621638	234681945	1	q37.1	protein_coding
ENSG00000167165	UGT1A6	2	234600253	234681946	1	q37.1	protein_coding
ENSG00000244122	UGT1A7	2	234590584	234681945	1	q37.1	protein_coding
ENSG00000242366	UGT1A8	2	234526291	234681956	1	q37.1	protein_coding
ENSG00000241119	UGT1A9	2	234580499	234681946	1	q37.1	protein_coding
ENSG00000133958	UNC79	14	93799565	94174222	1	q32.12	protein_coding
ENSG00000135655	USP15	12	62654119	62811211	1	q14.1	protein_coding
ENSG00000131864	USP29	19	57630506	57643294	1	q13.43	protein_coding
ENSG00000134215	VAV3	1	108113782	108507766	-1	p13.3	protein_coding
ENSG00000165280	VCP	9	35056061	35073246	-1	p13.3	protein_coding
ENSG00000155659	VSIG4	X	65241580	65259967	-1	q12	protein_coding
ENSG00000136709	WDR33	2	128458596	128568761	-1	q14.3	protein_coding
ENSG00000188064	WNT7B	22	46316242	46373009	-1	q13.31	protein_coding
ENSG00000143816	WNT9A	1	228106357	228135631	-1	q42.13	protein_coding
ENSG00000171044	XKR6	8	10753555	11058875	-1	p23.1	protein_coding
ENSG00000083896	YTHDC1	4	69176105	69215807	-1	q13.2	protein_coding
ENSG00000198939	ZFP2	5	178322895	178360213	1	q35.3	protein_coding
ENSG00000188033	ZNF490	19	12688775	12750912	-1	p13.2	protein_coding
ENSG00000167962	ZNF598	16	2047655	2059824	-1	p13.3	protein_coding
ENSG00000236609	ZNF853	7	6655248	6663921	1	p22.1	protein_coding
ENSG00000005339	CREBBP	16	3775055	3930727	-1	p13.3	protein_coding
ENSG00000261023	TRRAP	HG946_PATCH	98507245	98642555	1	q22.1	protein_coding
ENSG00000170004	CHD3	17	7788124	7816078	1	p13.1	protein_coding
ENSG00000111642	CHD4	12	6679249	6716642	-1	p13.31	protein_coding
ENSG00000100393	EP300	22	41487790	41576081	1	q13.2	protein_coding
ENSG00000183495	EP400	12	132434508	132565005	1	q24.33	protein_coding
ENSG00000168137	SETD5	3	9439299	9520924	1	p25.3	protein_coding
ENSG00000189079	ARID2	12	46123448	46301823	1	q12	protein_coding
ENSG00000101191	DIDO1	20	61509090	61569304	-1	q13.33	protein_coding
ENSG00000084676	NCOA1	2	24714783	24993571	1	p23.3	protein_coding
ENSG00000089169	RPH3A	12	113008184	113336686	1	q24.13	protein_coding
ENSG00000038382	TRIO	5	14143811	14532235	1	p15.2	protein_coding
ENSG00000074054	CLASP1	2	122095352	122407163	-1	q14.3	protein_coding
ENSG00000103197	TSC2	16	2097466	2138716	1	p13.3	protein_coding
ENSG00000115760	BIRC6	2	32582096	32843966	1	p22.3	protein_coding
ENSG00000130559	CAMSAP1	9	138700333	138799074	-1	q34.3	protein_coding
ENSG00000100697	DICER1	14	95552565	95624347	-1	q32.13	protein_coding
ENSG00000110321	EIF4G2	11	10818597	10830657	-1	p15.3	protein_coding
ENSG00000115207	GTF3C2	2	27548716	27579868	-1	p23.3	protein_coding
ENSG00000105323	HNRNPUL1	19	41768401	41813503	1	q13.2	protein_coding
ENSG00000086015	MAST2	1	46252659	46501796	1	p34.1	protein_coding
ENSG00000141027	NCOR1	17	15932471	16121499	-1	p11.2	protein_coding
ENSG00000100731	PCNX	14	71374122	71582099	1	q24.2	protein_coding
ENSG00000076356	PLXNA2	1	208195587	208417665	-1	q32.2	protein_coding
ENSG00000174231	PRPF8	17	1553923	1588176	-1	p13.3	protein_coding
ENSG00000167978	SRRM2	16	2802330	2822539	1	p13.3	protein_coding
ENSG00000140332	TLE3	15	70340129	70390515	-1	q23	protein_coding
ENSG00000173273	TNKS	8	9413424	9639856	1	p23.1	protein_coding
ENSG00000115464	USP34	2	61414598	61697904	-1	p15	protein_coding
ENSG00000124486	USP9X	X	40944888	41093672	1	p11.4	protein_coding
ENSG00000148143	ZNF462	9	109625378	109775915	1	q31.2	protein_coding
ENSG00000165323	FAT3	11	92085262	92629618	1	q14.3	protein_coding
ENSG00000171862	PTEN	10	89622870	89731687	1	q23.31	protein_coding
ENSG00000157103	SLC6A1	3	11034410	11080933	1	p25.3	protein_coding
ENSG00000131018	SYNE1	6	152442819	152958936	-1	q25.2	protein_coding
ENSG00000159842	ABR	17	906758	1132315	-1	p13.3	protein_coding
ENSG00000173175	ADCY5	3	123001143	123168605	-1	q21.1	protein_coding
ENSG00000135439	AGAP2	12	58118980	58135940	-1	q14.1	protein_coding
ENSG00000151150	ANK3	10	61788159	62493248	-1	q21.2	protein_coding
ENSG00000087460	GNAS	20	57414773	57486247	1	q13.32	protein_coding
ENSG00000103657	HERC1	15	63900817	64126141	-1	q22.31	protein_coding
ENSG00000123384	LRP1	12	57522276	57607134	1	q13.3	protein_coding
ENSG00000133816	MICAL2	11	12115543	12285334	1	p15.3	protein_coding
ENSG00000166833	NAV2	11	19372271	20143144	1	p15.1	protein_coding
ENSG00000111961	SASH1	6	148593440	148873186	1	q24.3	protein_coding
ENSG00000100241	SBF1	22	50885184	50913454	-1	q13.33	protein_coding
ENSG00000107290	SETX	9	135136743	135230372	-1	q34.13	protein_coding
ENSG00000165300	SLITRK5	13	88324870	88331871	1	q31.2	protein_coding
ENSG00000196220	SRGAP3	3	9022275	9404737	-1	p25.3	protein_coding
ENSG00000009335	UBE3C	7	156931607	157062066	1	q36.3	protein_coding
ENSG00000107331	ABCA2	9	139901686	139923367	-1	q34.3	protein_coding
ENSG00000160179	ABCG1	21	43619799	43717354	1	q22.3	protein_coding
ENSG00000105963	ADAP1	7	937540	995043	-1	p22.3	protein_coding
ENSG00000157985	AGAP1	2	236402733	237035198	1	q37.2	protein_coding
ENSG00000003393	ALS2	2	202565277	202645912	-1	q33.1	protein_coding
ENSG00000132466	ANKRD17	4	73939093	74124515	-1	q13.3	protein_coding
ENSG00000065000	AP3D1	19	2100988	2164464	-1	p13.3	protein_coding
ENSG00000107282	APBA1	9	72042446	72287222	-1	q21.12	protein_coding
ENSG00000115266	APC2	19	1446300	1473243	1	p13.3	protein_coding
ENSG00000107863	ARHGAP21	10	24872538	25012597	-1	p12.1	protein_coding
ENSG00000132694	ARHGEF11	1	156904632	157015162	-1	q23.1	protein_coding
ENSG00000136002	ARHGEF4	2	131594489	131804836	1	q21.1	protein_coding
ENSG00000066739	ATG2B	14	96747595	96830207	-1	q32.2	protein_coding
ENSG00000157087	ATP2B2	3	10365707	10749716	-1	p25.3	protein_coding
ENSG00000058668	ATP2B4	1	203595689	203713209	1	q32.1	protein_coding
ENSG00000198216	CACNA1E	1	181382238	181777219	1	q25.3	protein_coding
ENSG00000006283	CACNA1G	17	48638429	48704835	1	q21.33	protein_coding
ENSG00000070808	CAMK2A	5	149599054	149669854	-1	q32	protein_coding
ENSG00000175040	CHST2	3	142838173	142841800	1	q24	protein_coding
ENSG00000122966	CIT	12	120123595	120315095	-1	q24.23	protein_coding
ENSG00000260283	CNP	HG185_PATCH	40122993	40131428	1	q21.2	protein_coding
ENSG00000106078	COBL	7	51083909	51384515	-1	p12.1	protein_coding
ENSG00000169169	CPT1C	19	50194155	50216988	1	q13.33	protein_coding
ENSG00000112659	CUL9	6	43149913	43192325	1	p21.1	protein_coding
ENSG00000196730	DAPK1	9	90112143	90323548	1	q21.33	protein_coding
ENSG00000133083	DCLK1	13	36345478	36705443	-1	q13.3	protein_coding
ENSG00000164741	DLC1	8	12940870	13373167	-1	p22	protein_coding
ENSG00000198010	DLGAP2	8	1449532	1656642	1	p23.3	protein_coding
ENSG00000104093	DMXL2	15	51739908	51915030	-1	q21.2	protein_coding
ENSG00000128512	DOCK4	7	111366166	111846466	-1	q31.1	protein_coding
ENSG00000092964	DPYSL2	8	26371791	26515694	1	p21.2	protein_coding
ENSG00000197102	DYNC1H1	14	102430865	102517129	1	q32.31	protein_coding
ENSG00000101210	EEF1A2	20	62119366	62130505	-1	q13.33	protein_coding
ENSG00000114867	EIF4G1	3	184032283	184053146	1	q27.1	protein_coding
ENSG00000083857	FAT1	4	187508937	187647876	-1	q35.2	protein_coding
ENSG00000086570	FAT2	5	150883654	150948505	-1	q33.1	protein_coding
ENSG00000089154	GCN1L1	12	120565007	120632513	-1	q24.23	protein_coding
ENSG00000087258	GNAO1	16	56225302	56391356	1	q12.2	protein_coding
ENSG00000023171	GRAMD1B	11	123396344	123498482	1	q24.1	protein_coding
ENSG00000105737	GRIK5	19	42502473	42573650	-1	q13.2	protein_coding
ENSG00000077235	GTF3C1	16	27470876	27561234	-1	p12.1	protein_coding
ENSG00000099822	HCN2	19	589893	617159	1	p13.3	protein_coding
ENSG00000115677	HDLBP	2	242166679	242256476	-1	q37.3	protein_coding
ENSG00000263162	HERC2	HSCHR15_1_CTG4	28356186	28567298	-1	q13.1	protein_coding
ENSG00000113716	HMGXB3	5	149379884	149432386	1	q32	protein_coding
ENSG00000150995	ITPR1	3	4535032	4889524	1	p26.1	protein_coding
ENSG00000162434	JAK1	1	65298912	65432187	-1	p31.3	protein_coding
ENSG00000154118	JPH3	16	87635441	87731762	1	q24.2	protein_coding
ENSG00000135519	KCNH3	12	49932940	49952091	1	q13.12	protein_coding
ENSG00000130294	KIF1A	2	241653181	241759725	-1	q37.3	protein_coding
ENSG00000131899	LLGL1	17	18128901	18148189	1	p11.2	protein_coding
ENSG00000101577	LPIN2	18	2916992	3013313	-1	p11.31	protein_coding
ENSG00000127603	MACF1	1	39546988	39952849	1	p34.3	protein_coding
ENSG00000110514	MADD	11	47290712	47351582	1	p11.2	protein_coding
ENSG00000047849	MAP4	3	47892182	48130769	-1	p21.31	protein_coding
ENSG00000121653	MAPK8IP1	11	45907202	45928016	1	p11.2	protein_coding
ENSG00000138834	MAPK8IP3	16	1756184	1820318	1	p13.3	protein_coding
ENSG00000101752	MIB1	18	19284918	19450918	1	q11.2	protein_coding
ENSG00000141503	MINK1	17	4736683	4801356	1	p13.2	protein_coding
ENSG00000198793	MTOR	1	11166592	11322564	-1	p36.22	protein_coding
ENSG00000197535	MYO5A	15	52599480	52821247	-1	q21.2	protein_coding
ENSG00000186487	MYT1L	2	1792885	2335032	-1	p25.3	protein_coding
ENSG00000196498	NCOR2	12	124808961	125052135	-1	q24.31	protein_coding
ENSG00000135540	NHSL1	6	138743180	139013708	-1	q24.1	protein_coding
ENSG00000196338	NLGN3	X	70364681	70391051	1	q13.1	protein_coding
ENSG00000175745	NR2F1	5	92919043	92930321	1	q15	protein_coding
ENSG00000148053	NTRK2	9	87283466	87638505	1	q21.33	protein_coding
ENSG00000179364	PACS2	14	105766900	105864484	1	q32.33	protein_coding
ENSG00000137843	PAK6	15	40509629	40569688	1	q15.1	protein_coding
ENSG00000156453	PCDH1	5	141232938	141258811	-1	q31.3	protein_coding
ENSG00000169851	PCDH7	4	30722037	31148422	1	p15.1	protein_coding
ENSG00000133401	PDZD2	5	31639517	32111037	1	p13.3	protein_coding
ENSG00000152556	PFKM	12	48498922	48540187	1	q13.11	protein_coding
ENSG00000115020	PIKFYVE	2	209130991	209223475	1	q34	protein_coding
ENSG00000164050	PLXNB1	3	48445261	48471594	-1	p21.31	protein_coding
ENSG00000179295	PTPN11	12	112856155	112947717	1	q24.13	protein_coding
ENSG00000142949	PTPRF	1	43990858	44089343	1	p34.2	protein_coding
ENSG00000091428	RAPGEF4	2	173600002	173917621	1	q31.1	protein_coding
ENSG00000189056	RELN	7	103112231	103629963	-1	q22.1	protein_coding
ENSG00000141564	RPTOR	17	78518619	78940171	1	q25.3	protein_coding
ENSG00000198626	RYR2	1	237205505	237997288	1	q43	protein_coding
ENSG00000080493	SLC4A4	4	72053003	72437804	1	q13.3	protein_coding
ENSG00000118160	SLC8A2	19	47931274	47975425	-1	q13.32	protein_coding
ENSG00000065609	SNAP91	6	84262599	84419410	-1	q14.2	protein_coding
ENSG00000159140	SON	21	34914924	34949812	1	q22.11	protein_coding
ENSG00000072195	SPEG	2	220299568	220363009	1	q35	protein_coding
ENSG00000197694	SPTAN1	9	131314866	131395941	1	q34.11	protein_coding
ENSG00000159164	SV2A	1	149874870	149889434	-1	q21.2	protein_coding
ENSG00000185518	SV2B	15	91643180	91844539	1	q26.1	protein_coding
ENSG00000125755	SYMPK	19	46318668	46366548	-1	q13.32	protein_coding
ENSG00000011347	SYT7	11	61282785	61348620	-1	q12.2	protein_coding
ENSG00000154310	TNIK	3	170779128	171178197	-1	q26.31	protein_coding
ENSG00000182606	TRAK1	3	42055294	42267381	1	p22.1	protein_coding
ENSG00000115993	TRAK2	2	202241930	202316302	-1	q33.1	protein_coding
ENSG00000160218	TRAPPC10	21	45432200	45526433	1	q22.3	protein_coding
ENSG00000130338	TULP4	6	158733692	158932860	1	q25.3	protein_coding
ENSG00000048707	VPS13D	1	12290124	12572099	1	p36.22	protein_coding
ENSG00000169554	ZEB2	2	145141648	145282147	-1	q22.3	protein_coding
ENSG00000174306	ZHX3	20	39807088	39946312	-1	q12	protein_coding
ENSG00000122515	ZMIZ2	7	44788180	44809477	1	p13	protein_coding
ENSG00000198604	BAZ1A	14	35221937	35344853	-1	q13.2	protein_coding
ENSG00000100425	BRD1	22	50166931	50221160	-1	q13.33	protein_coding
ENSG00000169925	BRD3	9	136895427	136933657	-1	q34.2	protein_coding
ENSG00000156983	BRPF1	3	9773413	9789702	1	p25.3	protein_coding
ENSG00000177200	CHD9	16	53088945	53363062	1	q12.2	protein_coding
ENSG00000156650	KAT6B	10	76585340	76792380	1	q22.2	protein_coding
ENSG00000004487	KDM1A	1	23345941	23410182	1	p36.12	protein_coding
ENSG00000089094	KDM2B	12	121866900	122018920	-1	q24.31	protein_coding
ENSG00000143033	MTF2	1	93544792	93604638	1	p22.1	protein_coding
ENSG00000163939	PBRM1	3	52579368	52719933	-1	p21.1	protein_coding
ENSG00000146247	PHIP	6	79645584	79787953	-1	q14.1	protein_coding
ENSG00000175792	RUVBL1	3	127783621	127872757	-1	q21.3	protein_coding
ENSG00000146414	SHPRH	6	146185381	146285559	-1	q24.3	protein_coding
ENSG00000092201	SUPT16H	14	21819631	21852425	-1	q11.2	protein_coding
ENSG00000138336	TET1	10	70320413	70454239	1	q21.3	protein_coding
ENSG00000101040	ZMYND8	20	45837859	45985567	-1	q13.12	protein_coding
ENSG00000121057	AKAP1	17	55162453	55198710	1	q22	protein_coding
ENSG00000096070	BRPF3	6	36164521	36200567	1	p21.31	protein_coding
ENSG00000171316	CHD7	8	61591337	61779465	1	q12.1	protein_coding
ENSG00000198919	DZIP3	3	108308529	108413693	1	q13.13	protein_coding
ENSG00000116478	HDAC1	1	32757687	32799236	1	p35.1	protein_coding
ENSG00000048052	HDAC9	7	18126572	19036993	1	p21.1	protein_coding
ENSG00000173120	KDM2A	11	66886740	67025558	1	q13.2	protein_coding
ENSG00000185513	L3MBTL1	20	42136320	42179590	1	q13.12	protein_coding
ENSG00000134046	MBD2	18	51679079	51751158	-1	q21.2	protein_coding
ENSG00000129071	MBD4	3	129149787	129158878	-1	q21.3	protein_coding
ENSG00000119403	PHF19	9	123617977	123639606	-1	q33.2	protein_coding
ENSG00000070047	PHRF1	11	576486	612222	1	p15.5	protein_coding
ENSG00000134627	PIWIL4	11	94277006	94354587	1	q21	protein_coding
ENSG00000126856	PRDM7	16	90122974	90158480	-1	q24.3	protein_coding
ENSG00000111218	PRMT8	12	3490515	3703139	1	p13.32	protein_coding
ENSG00000115593	SMYD1	2	88367299	88412906	1	p11.2	protein_coding
ENSG00000197157	SND1	7	127292234	127732661	1	q32.1	protein_coding
ENSG00000135899	SP110	2	231032009	231090444	-1	q37.1	protein_coding
ENSG00000118046	STK11	19	1189406	1228428	1	p13.3	protein_coding
ENSG00000196335	STK31	7	23749786	23872132	1	p15.3	protein_coding
ENSG00000263302	TAF9	HSCHR5_1_CTG1	68646822	68665854	-1	q13.2	protein_coding
ENSG00000163239	TDRD10	1	154474695	154520623	1	q21.3	protein_coding
ENSG00000168769	TET2	4	106067032	106200973	1	q24	protein_coding
ENSG00000253729	PRKDC	8	48685669	48872743	-1	q11.21	protein_coding
ENSG00000115484	CCT4	2	62095224	62115939	-1	p15	protein_coding
ENSG00000116641	DOCK7	1	62920399	63153969	-1	p31.3	protein_coding
ENSG00000196361	ELAVL3	19	11562141	11591861	-1	p13.2	protein_coding
ENSG00000189132	FAM47B	X	34960913	34963034	1	p21.1	protein_coding
ENSG00000101958	GLRA2	X	14547420	14749934	1	p22.2	protein_coding
ENSG00000116580	GON4L	1	155719508	155829191	-1	q22	protein_coding
ENSG00000183856	IQGAP3	1	156495197	156542396	-1	q23.1	protein_coding
ENSG00000069248	NUP133	1	229577045	229644103	-1	q42.13	protein_coding
ENSG00000051341	POLQ	3	121150278	121264853	-1	q13.33	protein_coding
ENSG00000186300	ZNF555	19	2841433	2860482	1	p13.3	protein_coding
ENSG00000097007	ABL1	9	133589333	133763062	1	q34.12	protein_coding
ENSG00000136378	ADAMTS7	15	79051545	79103773	-1	q25.1	protein_coding
ENSG00000059573	ALDH18A1	10	97365696	97416463	-1	q24.1	protein_coding
ENSG00000116127	ALMS1	2	73612886	73837920	1	p13.1	protein_coding
ENSG00000163297	ANTXR2	4	80822303	81046608	-1	q21.21	protein_coding
ENSG00000120868	APAF1	12	99038919	99129204	1	q23.1	protein_coding
ENSG00000066279	ASPM	1	197053258	197115824	-1	q31.3	protein_coding
ENSG00000176208	ATAD5	17	29158988	29222887	1	q11.2	protein_coding
ENSG00000101974	ATP11C	X	138808505	139027435	-1	q27.1	protein_coding
ENSG00000085185	BCORL1	X	129115083	129192058	1	q26.1	protein_coding
ENSG00000107938	C10orf137	10	127408084	127452712	1	q26.13	protein_coding
ENSG00000168014	C2CD3	11	73723763	73882255	-1	q13.4	protein_coding
ENSG00000221886	C5orf54	5	159820155	159827104	-1	q33.3	protein_coding
ENSG00000084774	CAD	2	27440258	27466811	1	p23.3	protein_coding
ENSG00000147044	CASK	X	41374187	41782716	-1	p11.4	protein_coding
ENSG00000110395	CBL	11	119076752	119178859	1	q23.3	protein_coding
ENSG00000147144	CCDC120	X	48911101	48927509	1	p11.23	protein_coding
ENSG00000134057	CCNB1	5	68462837	68474072	1	q13.2	protein_coding
ENSG00000155111	CDK19	6	110931181	111137161	-1	q21	protein_coding
ENSG00000102384	CENPI	X	100353178	100418670	1	q22.1	protein_coding
ENSG00000174799	CEP135	4	56815037	56899529	1	q12	protein_coding
ENSG00000172292	CERS6	2	169312372	169631644	1	q24.3	protein_coding
ENSG00000163320	CGGBP1	3	88101094	88199035	-1	p11.1	protein_coding
ENSG00000125107	CNOT1	16	58553855	58663790	-1	q21	protein_coding
ENSG00000113300	CNOT6	5	179921412	180005405	1	q35.3	protein_coding
ENSG00000101266	CSNK2A1	20	459116	524482	-1	p13	protein_coding
ENSG00000044090	CUL7	6	43005355	43021683	-1	p21.1	protein_coding
ENSG00000138231	DBR1	3	137879854	137893791	-1	q22.3	protein_coding
ENSG00000139990	DCAF5	14	69517598	69619867	-1	q24.1	protein_coding
ENSG00000174243	DDX23	12	49223547	49246625	-1	q13.12	protein_coding
ENSG00000100056	DGCR14	22	19117792	19132197	-1	q11.21	protein_coding
ENSG00000135829	DHX9	1	182808504	182856886	1	q25.3	protein_coding
ENSG00000113657	DPYSL3	5	146770374	146889619	-1	q32	protein_coding
ENSG00000099617	EFNA2	19	1286153	1301430	1	p13.3	protein_coding
ENSG00000172071	EIF2AK3	2	88856259	88927094	-1	p11.2	protein_coding
ENSG00000161960	EIF4A1	17	7476024	7482323	1	p13.1	protein_coding
ENSG00000136628	EPRS	1	220141943	220220000	-1	q41	protein_coding
ENSG00000186871	ERCC6L	X	71424510	71458897	-1	q13.1	protein_coding
ENSG00000142449	FBN3	19	8130286	8214730	-1	p13.2	protein_coding
ENSG00000118496	FBXO30	6	146114638	146135889	-1	q24.3	protein_coding
ENSG00000079459	FDFT1	8	11653082	11696818	1	p23.1	protein_coding
ENSG00000137942	FNBP1L	1	93913688	94020218	1	p22.1	protein_coding
ENSG00000172159	FRMD3	9	85857905	86153461	-1	q21.32	protein_coding
ENSG00000203879	GDI1	X	153665266	153671814	1	q28	protein_coding
ENSG00000163281	GNPDA2	4	44703885	44728612	-1	p12	protein_coding
ENSG00000115806	GORASP2	2	171784974	171823639	1	q31.1	protein_coding
ENSG00000198522	GPN1	2	27851114	27874375	1	p23.3	protein_coding
ENSG00000168274	HIST1H2AE	6	26217165	26217711	1	p22.2	protein_coding
ENSG00000169813	HNRNPF	10	43881065	43904614	-1	q11.21	protein_coding
ENSG00000171105	INSR	19	7112266	7294045	-1	p13.2	protein_coding
ENSG00000143493	INTS7	1	212113741	212208884	-1	q32.3	protein_coding
ENSG00000136381	IREB2	15	78729773	78793798	1	q25.1	protein_coding
ENSG00000261577	JUP	HG185_PATCH	39910856	39943183	-1	q21.2	protein_coding
ENSG00000120071	KANSL1	17	44107282	44302733	-1	q21.31	protein_coding
ENSG00000100578	KIAA0586	14	58894103	59015216	1	q23.1	protein_coding
ENSG00000135315	KIAA1009	6	84833960	84937353	-1	q14.3	protein_coding
ENSG00000121621	KIF18A	11	28042167	28129855	-1	p14.1	protein_coding
ENSG00000183655	KLHL25	15	86302554	86338261	-1	q25.3	protein_coding
ENSG00000179454	KLHL28	14	45393522	45511525	-1	q21.2	protein_coding
ENSG00000066557	LRRC40	1	70610488	70671303	-1	p31.1	protein_coding
ENSG00000133739	LRRCC1	8	86019382	86058311	1	q21.2	protein_coding
ENSG00000041802	LSG1	3	194361517	194393206	-1	q29	protein_coding
ENSG00000075413	MARK3	14	103851729	103970168	1	q32.32	protein_coding
ENSG00000076003	MCM6	2	136597196	136633996	-1	q21.3	protein_coding
ENSG00000135679	MDM2	12	69201956	69239214	1	q15	protein_coding
ENSG00000112282	MED23	6	131895106	131949369	-1	q23.2	protein_coding
ENSG00000148773	MKI67	10	129894923	129924649	-1	q26.2	protein_coding
ENSG00000076242	MLH1	3	37034823	37107380	1	p22.2	protein_coding
ENSG00000146263	MMS22L	6	97590037	97731093	-1	q16.1	protein_coding
ENSG00000116062	MSH6	2	47922669	48034092	1	p16.3	protein_coding
ENSG00000102043	MTMR8	X	63444187	63615333	-1	q11.2	protein_coding
ENSG00000085274	MYNN	3	169490619	169507504	1	q26.2	protein_coding
ENSG00000102921	N4BP1	16	48572637	48654059	-1	q12.1	protein_coding
ENSG00000110583	NAA40	11	63706431	63724800	1	q13.1	protein_coding
ENSG00000010292	NCAPD2	12	6602522	6641121	1	p13.31	protein_coding
ENSG00000170448	NFXL1	4	47849257	47916653	-1	p12	protein_coding
ENSG00000166197	NOLC1	10	103911933	103923627	1	q24.32	protein_coding
ENSG00000120526	NUDCD1	8	110253148	110346614	-1	q23.1	protein_coding
ENSG00000126883	NUP214	9	134000948	134110057	1	q34.13	protein_coding
ENSG00000115947	ORC4	2	148691732	148779147	-1	q23.1	protein_coding
ENSG00000090060	PAPOLA	14	96967770	97033448	1	q32.2	protein_coding
ENSG00000196963	PCDHB16	5	140560980	140565793	1	q31.3	protein_coding
ENSG00000177839	PCDHB9	5	140566893	140571111	1	q31.3	pseudogene
ENSG00000078674	PCM1	8	17780349	17885478	1	p22	protein_coding
ENSG00000148843	PDCD11	10	105156405	105206049	1	q24.33	protein_coding
ENSG00000121892	PDS5A	4	39824483	39979576	-1	p14	protein_coding
ENSG00000197329	PELI1	2	64319786	64371588	-1	p14	protein_coding
ENSG00000105647	PIK3R2	19	18263626	18281350	1	p13.11	protein_coding
ENSG00000090924	PLEKHG2	19	39903225	39919054	1	q13.2	protein_coding
ENSG00000014138	POLA2	11	65029233	65073060	1	q13.1	protein_coding
ENSG00000062822	POLD1	19	50887461	50921273	1	q13.33	protein_coding
ENSG00000262234	PPIP5K2	HG1063_PATCH	102455853	102538940	1	q21.1	protein_coding
ENSG00000148840	PPRC1	10	103892787	103910082	1	q24.32	protein_coding
ENSG00000141127	PRPSAP2	17	18743398	18834581	1	p11.2	protein_coding
ENSG00000013275	PSMC4	19	40476912	40487348	1	q13.2	protein_coding
ENSG00000051180	RAD51	15	40986972	41024354	1	q15.1	protein_coding
ENSG00000102317	RBM3	X	48432837	48437454	1	p11.23	protein_coding
ENSG00000167771	RCOR2	11	63678693	63684316	-1	q13.1	protein_coding
ENSG00000168411	RFWD3	16	74655292	74700779	-1	q23.1	protein_coding
ENSG00000181827	RFX7	15	56379478	56535483	-1	q21.3	protein_coding
ENSG00000171792	RHNO1	12	2985424	2998626	1	p13.33	protein_coding
ENSG00000102218	RP2	X	46696375	46741793	1	p11.23	protein_coding
ENSG00000133812	SBF2	11	9800214	10315754	-1	p15.4	protein_coding
ENSG00000153253	SCN3A	2	165944032	166060577	-1	q24.3	protein_coding
ENSG00000159307	SCUBE1	22	43599229	43739394	-1	q13.2	protein_coding
ENSG00000113615	SEC24A	5	133984479	134063513	1	q31.1	protein_coding
ENSG00000168758	SEMA4C	2	97525453	97536494	-1	q11.2	protein_coding
ENSG00000095539	SEMA4G	10	102729275	102745628	1	q24.31	protein_coding
ENSG00000115524	SF3B1	2	198256698	198299815	-1	q33.1	protein_coding
ENSG00000116560	SFPQ	1	35641979	35658749	-1	p34.3	protein_coding
ENSG00000169375	SIN3A	15	75661720	75748183	-1	q24.2	protein_coding
ENSG00000165480	SKA3	13	21727734	21750741	-1	q12.11	protein_coding
ENSG00000175387	SMAD2	18	45357922	45457515	-1	q21.1	protein_coding
ENSG00000141646	SMAD4	18	48494410	48611415	1	q21.2	protein_coding
ENSG00000108055	SMC3	10	112327449	112364394	1	q25.2	protein_coding
ENSG00000163029	SMC6	2	17845079	17981509	-1	p24.2	protein_coding
ENSG00000214338	SOGA3	6	127759551	127840500	-1	q22.33	protein_coding
ENSG00000172845	SP3	2	174771187	174830430	-1	q31.1	protein_coding
ENSG00000145375	SPATA5	4	123844229	124235809	1	q28.1	protein_coding
ENSG00000100014	SPECC1L	22	24666786	24813708	1	q11.23	protein_coding
ENSG00000068784	SRBD1	2	45615819	45839304	-1	p21	protein_coding
ENSG00000149136	SSRP1	11	57093459	57103351	-1	q12.1	protein_coding
ENSG00000123473	STIL	1	47715811	47779819	-1	p33	protein_coding
ENSG00000134910	STT3A	11	125461607	125495110	1	q24.2	protein_coding
ENSG00000006114	SYNRG	17	35874900	35969544	-1	q12	protein_coding
ENSG00000143469	SYT14	1	210111538	210337636	1	q32.2	protein_coding
ENSG00000071564	TCF3	19	1609291	1652604	-1	p13.3	protein_coding
ENSG00000042088	TDP1	14	90421283	90511106	1	q32.11	protein_coding
ENSG00000054118	THRAP3	1	36690017	36770958	1	p34.3	protein_coding
ENSG00000064419	TNPO3	7	128594948	128695198	-1	q32.1	protein_coding
ENSG00000047410	TPR	1	186282954	186344825	-1	q31.1	protein_coding
ENSG00000168538	TRAPPC11	4	184580420	184634745	1	q35.1	protein_coding
ENSG00000135451	TROAP	12	49717019	49725514	1	q13.12	protein_coding
ENSG00000167552	TUBA1A	12	49578579	49583107	-1	q13.12	protein_coding
ENSG00000114062	UBE3A	15	25582381	25684128	-1	q11.2	protein_coding
ENSG00000136731	UGGT1	2	128848774	128953251	1	q14.3	protein_coding
ENSG00000162402	USP24	1	55532032	55680786	-1	p32.3	protein_coding
ENSG00000120800	UTP20	12	101673887	101780394	1	q23.2	protein_coding
ENSG00000166887	VPS39	15	42450899	42500514	-1	q15.1	protein_coding
ENSG00000088930	XRN2	20	21283942	21370463	1	p11.23	protein_coding
ENSG00000184677	ZBTB40	1	22778344	22857650	1	p36.12	protein_coding
ENSG00000177888	ZBTB41	1	197122810	197169672	-1	q31.3	protein_coding
ENSG00000187815	ZFP69	1	40942887	40962015	1	p34.2	protein_coding
ENSG00000256771	ZNF253	19	19976695	20005483	1	p13.11	protein_coding
ENSG00000189180	ZNF33A	10	38299578	38354016	1	p11.1	protein_coding
ENSG00000185219	ZNF445	3	44481262	44519162	-1	p21.31	protein_coding
ENSG00000178187	ZNF454	5	178368192	178393434	1	q35.3	protein_coding
ENSG00000197714	ZNF460	19	57791419	57804937	1	q13.43	protein_coding
ENSG00000074657	ZNF532	18	56529832	56653712	1	q21.32	protein_coding
ENSG00000105732	ZNF574	19	42572629	42585701	1	q13.2	protein_coding
ENSG00000122482	ZNF644	1	91380859	91487829	-1	p22.2	protein_coding
ENSG00000196172	ZNF681	19	23921997	23941693	-1	p12	protein_coding
ENSG00000155657	TTN	2	179390716	179695529	-1	q31.2	protein_coding
ENSG00000181143	MUC16	19	8959520	9092018	-1	p13.2	protein_coding
ENSG00000198788	MUC2	11	1074875	1104419	1	p15.5	protein_coding
ENSG00000145113	MUC4	3	195473636	195539148	-1	q29	protein_coding
ENSG00000206190	ATP10A	15	25922420	26110317	-1	q12	protein_coding
ENSG00000183117	CSMD1	8	2792875	4852494	-1	p23.2	protein_coding
ENSG00000165219	GAPVD1	9	128024073	128129486	1	q33.3	protein_coding
ENSG00000169994	MYO7B	2	128293378	128395304	1	q14.3	protein_coding
ENSG00000154358	OBSCN	1	228395831	228566577	1	q42.13	protein_coding
ENSG00000196218	RYR1	19	38924339	39078204	1	q13.2	protein_coding
ENSG00000179869	ABCA13	7	48211055	48687092	1	p12.3	protein_coding
ENSG00000114770	ABCC5	3	183637722	183735803	-1	q27.1	protein_coding
ENSG00000138443	ABI2	2	204192942	204301606	1	q33.2	protein_coding
ENSG00000087085	ACHE	7	100487615	100494594	-1	q22.1	protein_coding
ENSG00000185567	AHNAK2	14	105403581	105444694	-1	q32.33	protein_coding
ENSG00000265231	AKR1C2	HG871_PATCH	5029587	5060223	-1	p15.1	protein_coding
ENSG00000138363	ATIC	2	216176540	216214487	1	q35	protein_coding
ENSG00000196296	ATP2A1	16	28889726	28915830	1	p11.2	protein_coding
ENSG00000115998	C2orf42	2	70377012	70475747	-1	p13.3	protein_coding
ENSG00000157388	CACNA1D	3	53528683	53846490	1	p21.1	protein_coding
ENSG00000196557	CACNA1H	16	1203241	1271771	1	p13.3	protein_coding
ENSG00000081248	CACNA1S	1	201008642	201081694	-1	q32.1	protein_coding
ENSG00000147082	CCNB3	X	49967364	50094909	1	p11.22	protein_coding
ENSG00000177697	CD151	11	832843	839831	1	p15.5	protein_coding
ENSG00000137975	CLCA2	1	86889769	86922241	1	p22.3	protein_coding
ENSG00000070729	CNGB1	16	57917503	58005020	-1	q21	protein_coding
ENSG00000152910	CNTNAP4	16	76311176	76593135	1	q23.1	protein_coding
ENSG00000158270	COLEC12	18	319361	500722	-1	p11.32	protein_coding
ENSG00000176566	DCAF4L2	8	88882973	88886296	-1	q21.3	protein_coding
ENSG00000174485	DENND4A	15	65950384	66084631	-1	q22.31	protein_coding
ENSG00000144535	DIS3L2	2	232825955	233209060	1	q37.1	protein_coding
ENSG00000162946	DISC1	1	231762561	232177018	1	q42.2	protein_coding
ENSG00000064195	DLX3	17	48067369	48072588	-1	q21.33	protein_coding
ENSG00000197653	DNAH10	12	124247042	124420753	1	q24.31	protein_coding
ENSG00000105877	DNAH11	7	21582833	21941457	1	p15.3	protein_coding
ENSG00000187775	DNAH17	17	76419778	76573476	-1	q25.3	protein_coding
ENSG00000146648	EGFR	7	55086714	55324313	1	p11.2	protein_coding
ENSG00000154928	EPHB1	3	134316643	134979309	1	q22.2	protein_coding
ENSG00000166147	FBN1	15	48700503	48938046	-1	q21.1	protein_coding
ENSG00000166206	GABRB3	15	26788693	27184686	-1	q12	protein_coding
ENSG00000164199	GPR98	5	89825161	90460038	1	q14.3	protein_coding
ENSG00000131149	GSE1	16	85645015	85709810	1	q24.1	protein_coding
ENSG00000096433	ITPR3	6	33588142	33664351	1	p21.31	protein_coding
ENSG00000177728	KIAA0195	17	73437240	73496171	1	q25.1	protein_coding
ENSG00000107036	KIAA1432	9	5629025	5776557	1	p24.1	protein_coding
ENSG00000133619	KRBA1	7	149411872	149431664	1	q36.1	protein_coding
ENSG00000091136	LAMB1	7	107564244	107643700	-1	q31.1	protein_coding
ENSG00000172037	LAMB2	3	49158547	49170551	-1	p21.31	protein_coding
ENSG00000050555	LAMC3	9	133884469	133969860	1	q34.12	protein_coding
ENSG00000155495	MAGEC1	X	140991680	140997174	1	q27.2	protein_coding
ENSG00000263138	MEGF11	HSCHR15_1_CTG8	66187417	66558222	-1	q22.31	protein_coding
ENSG00000128833	MYO5C	15	52484519	52587995	-1	q21.2	protein_coding
ENSG00000099331	MYO9B	19	17186591	17325346	1	p13.11	protein_coding
ENSG00000183091	NEB	2	152341850	152591001	-1	q23.3	protein_coding
ENSG00000160703	NLRX1	11	119037277	119054725	1	q23.3	protein_coding
ENSG00000162631	NTNG1	1	107682629	108026080	1	p13.3	protein_coding
ENSG00000165899	OTOGL	12	80603233	80772870	1	q21.31	protein_coding
ENSG00000187800	PEAR1	1	156863490	156886226	1	q23.1	protein_coding
ENSG00000170927	PKHD1	6	51480098	51952423	-1	p12.2	protein_coding
ENSG00000197943	PLCG2	16	81772702	81991899	1	q23.3	protein_coding
ENSG00000106086	PLEKHA8	7	30067020	30170096	1	p14.3	protein_coding
ENSG00000011485	PPP5C	19	46850251	46896238	1	q13.32	protein_coding
ENSG00000230657	PRB4	12	11460017	11463369	-1	p13.2	protein_coding
ENSG00000188191	PRKAR1B	7	588834	767287	-1	p22.3	protein_coding
ENSG00000154229	PRKCA	17	64298754	64806861	1	q24.2	protein_coding
ENSG00000068878	PSME4	2	54091204	54197977	-1	p16.2	protein_coding
ENSG00000148344	PTGES	9	132500610	132515326	-1	q34.11	protein_coding
ENSG00000134247	PTGFRN	1	117452679	117532980	1	p13.1	protein_coding
ENSG00000080511	RDH8	19	10123925	10132955	1	p13.2	protein_coding
ENSG00000196460	RFX8	2	102013823	102091165	-1	q11.2	protein_coding
ENSG00000143344	RGL1	1	183605208	183897666	1	q25.3	protein_coding
ENSG00000182175	RGMA	15	93586636	93632433	-1	q26.1	protein_coding
ENSG00000142327	RNPEPL1	2	241505221	241518149	1	q37.3	protein_coding
ENSG00000168356	SCN11A	3	38887260	38992052	-1	p22.2	protein_coding
ENSG00000144285	SCN1A	2	166845670	166984523	-1	q24.3	protein_coding
ENSG00000100359	SGSM3	22	40766595	40806293	1	q13.1	protein_coding
ENSG00000010379	SLC6A13	12	329789	372039	-1	p13.33	protein_coding
ENSG00000139155	SLCO1C1	12	20848289	20906320	1	p12.2	protein_coding
ENSG00000188827	SLX4	16	3631182	3661599	-1	p13.3	protein_coding
ENSG00000163482	STK36	2	219536749	219567439	1	q35	protein_coding
ENSG00000106290	TAF6	7	99704693	99717464	-1	q22.1	protein_coding
ENSG00000135090	TAOK3	12	118587606	118810750	-1	q24.23	protein_coding
ENSG00000145348	TBCK	4	106965474	107242652	-1	q24	protein_coding
ENSG00000145934	TENM2	5	166711804	167691162	1	q34	protein_coding
ENSG00000119121	TRPM6	9	77337411	77503010	-1	q21.13	protein_coding
ENSG00000261264	TRPV5	HG7_PATCH	142668776	142694414	-1	q34	protein_coding
ENSG00000171045	TSNARE1	8	143293441	143484601	-1	q24.3	protein_coding
ENSG00000119685	TTLL5	14	76099968	76421421	1	q24.3	protein_coding
ENSG00000127481	UBR4	1	19401000	19536770	-1	p36.13	protein_coding
ENSG00000087206	UIMC1	5	176332006	176449634	-1	q35.2	protein_coding
ENSG00000141161	UNC45B	17	33474836	33516364	1	q12	protein_coding
ENSG00000167992	VWCE	11	61025762	61062896	-1	q12.2	protein_coding
ENSG00000128815	WDFY4	10	49892921	50191001	1	q11.22	protein_coding
ENSG00000121988	ZRANB3	2	135894486	136288806	-1	q21.3	protein_coding
ENSG00000175899	A2M	12	9220260	9268825	-1	p13.31	protein_coding
ENSG00000166535	A2ML1	12	8975068	9039597	1	p13.31	protein_coding
ENSG00000261846	AADACL2	HSCHR3_1_CTG2_1	151462242	151489665	1	q25.1	protein_coding
ENSG00000008311	AASS	7	121715701	121784334	-1	q31.32	protein_coding
ENSG00000165029	ABCA1	9	107543283	107690518	-1	q31.1	protein_coding
ENSG00000064687	ABCA7	19	1040102	1065571	1	p13.3	protein_coding
ENSG00000141338	ABCA8	17	66863433	66951533	-1	q24.2	protein_coding
ENSG00000115657	ABCB6	2	220074490	220083712	-1	q35	protein_coding
ENSG00000150967	ABCB9	12	123405498	123466196	-1	q24.31	protein_coding
ENSG00000125257	ABCC4	13	95672083	95953687	-1	q32.1	protein_coding
ENSG00000118777	ABCG2	4	89011416	89152474	-1	q22.1	protein_coding
ENSG00000100997	ABHD12	20	25275379	25371619	-1	p11.21	protein_coding
ENSG00000154175	ABI3BP	3	100468000	100712359	-1	q12.2	protein_coding
ENSG00000143322	ABL2	1	179068462	179198819	-1	q25.2	protein_coding
ENSG00000114626	ABTB1	3	127391778	127399768	1	q21.3	protein_coding
ENSG00000111271	ACAD10	12	112123857	112194903	1	q24.12	protein_coding
ENSG00000159640	ACE	17	61554422	61599205	1	q23.3	protein_coding
ENSG00000144648	ACKR2	3	42846244	42949597	1	p22.1	protein_coding
ENSG00000134575	ACP2	11	47260853	47270457	-1	p11.2	protein_coding
ENSG00000111644	ACRBP	12	6747241	6756626	-1	p13.31	protein_coding
ENSG00000183549	ACSM5	16	20420856	20452658	1	p12.3	protein_coding
ENSG00000130402	ACTN4	19	39138289	39222223	1	q13.2	protein_coding
ENSG00000075089	ACTR6	12	100592900	100635643	1	q23.1	protein_coding
ENSG00000184378	ACTRT3	3	169484709	169487683	-1	q26.2	protein_coding
ENSG00000168619	ADAM18	8	39442008	39587583	1	p11.22	protein_coding
ENSG00000178031	ADAMTSL1	9	18473892	18910948	1	p22.2	protein_coding
ENSG00000143382	ADAMTSL4	1	150521884	150533413	1	q21.3	protein_coding
ENSG00000148700	ADD3	10	111756126	111895323	1	q25.1	protein_coding
ENSG00000170222	ADPRM	17	10600911	10614550	1	p13.1	protein_coding
ENSG00000100077	ADRBK2	22	25960816	26125259	1	q12.1	protein_coding
ENSG00000139154	AEBP2	12	19556979	19873735	1	p12.3	protein_coding
ENSG00000196526	AFAP1	4	7760441	7941653	-1	p16.1	protein_coding
ENSG00000081051	AFP	4	74296855	74321891	1	q13.3	protein_coding
ENSG00000006530	AGK	7	141250989	141355044	1	q34	protein_coding
ENSG00000092847	AGO1	1	36335409	36395211	1	p34.3	protein_coding
ENSG00000135744	AGT	1	230838269	230850043	-1	q42.2	protein_coding
ENSG00000177674	AGTRAP	1	11796141	11814859	1	p36.22	protein_coding
ENSG00000135541	AHI1	6	135604670	135818914	-1	q23.3	protein_coding
ENSG00000124942	AHNAK	11	62201016	62323707	-1	q12.3	protein_coding
ENSG00000106992	AK1	9	130628759	130640022	-1	q34.11	protein_coding
ENSG00000147081	AKAP4	X	49955406	49965664	-1	p11.22	protein_coding
ENSG00000106948	AKNA	9	117096436	117156685	-1	q32	protein_coding
ENSG00000227471	AKR1B15	7	134233888	134264627	1	q33	protein_coding
ENSG00000122787	AKR1D1	7	137687070	137802732	1	q33	protein_coding
ENSG00000105221	AKT2	19	40736224	40791443	-1	q13.2	protein_coding
ENSG00000144908	ALDH1L1	3	125822412	125916837	-1	q21.3	protein_coding
ENSG00000108602	ALDH3A1	17	19641297	19652256	-1	p11.2	protein_coding
ENSG00000112294	ALDH5A1	6	24495080	24537435	1	p22.3	protein_coding
ENSG00000110497	AMBRA1	11	46417964	46615675	-1	p11.2	protein_coding
ENSG00000116337	AMPD2	1	110158726	110174673	1	p13.3	protein_coding
ENSG00000240038	AMY2B	1	104096437	104122156	1	p21.1	protein_coding
ENSG00000174945	AMZ1	7	2719156	2815134	1	p22.3	protein_coding
ENSG00000091879	ANGPT2	8	6357172	6420930	-1	p23.1	protein_coding
ENSG00000167772	ANGPTL4	19	8428173	8439257	1	p13.2	protein_coding
ENSG00000131503	ANKHD1	5	139781399	139929163	1	q31.3	protein_coding
ENSG00000254996	ANKHD1-EIF4EBP3	5	139781493	139929154	1	q31.3	protein_coding
ENSG00000170209	ANKK1	11	113258513	113271140	1	q23.2	protein_coding
ENSG00000163126	ANKRD23	2	97490263	97523671	-1	q11.2	protein_coding
ENSG00000180777	ANKRD30B	18	14728271	14852737	1	p11.21	protein_coding
ENSG00000134343	ANO3	11	26210829	26684835	1	p14.2	protein_coding
ENSG00000177119	ANO6	12	45609770	45834187	1	q12	protein_coding
ENSG00000139223	ANP32D	12	48866448	48866843	1	q13.11	protein_coding
ENSG00000131471	AOC3	17	41003201	41010147	1	q21.31	protein_coding
ENSG00000182287	AP1S2	X	15843929	15873054	-1	p22.2	protein_coding
ENSG00000042753	AP2S1	19	47341393	47354249	-1	q13.32	protein_coding
ENSG00000103723	AP3B2	15	83328033	83378666	-1	q25.2	protein_coding
ENSG00000198768	APCDD1L	20	57034157	57090187	-1	q13.32	protein_coding
ENSG00000169188	APEX2	X	55026790	55035490	1	p11.21	protein_coding
ENSG00000110243	APOA5	11	116660083	116663136	-1	q23.3	protein_coding
ENSG00000084674	APOB	2	21224301	21266945	-1	p24.1	protein_coding
ENSG00000184730	APOBR	16	28505970	28510291	1	p11.2	protein_coding
ENSG00000100336	APOL4	22	36585172	36600886	-1	q12.3	protein_coding
ENSG00000119682	AREL1	14	75120140	75179818	-1	q24.3	protein_coding
ENSG00000074964	ARHGEF10L	1	17866330	18024369	1	p36.13	protein_coding
ENSG00000130762	ARHGEF16	1	3370990	3397677	1	p36.32	protein_coding
ENSG00000163947	ARHGEF3	3	56761446	57113357	-1	p14.3	protein_coding
ENSG00000165309	ARMC3	10	23216953	23326518	1	p12.2	protein_coding
ENSG00000004848	ARX	X	25021811	25034065	-1	p21.3	protein_coding
ENSG00000165192	ASB11	X	15298053	15333778	-1	p22.2	protein_coding
ENSG00000239388	ASB14	3	57302375	57326710	-1	p14.3	protein_coding
ENSG00000126522	ASL	7	65540785	65558545	1	q11.21	protein_coding
ENSG00000132681	ATP1A4	1	160121360	160156767	1	q23.2	protein_coding
ENSG00000105675	ATP4A	19	36040945	36054560	-1	q13.12	protein_coding
ENSG00000114573	ATP6V1A	3	113465866	113530903	1	q13.2	protein_coding
ENSG00000143515	ATP8B2	1	154298029	154323783	1	q21.3	protein_coding
ENSG00000108641	B9D1	17	19240867	19281495	-1	p11.2	protein_coding
ENSG00000135298	BAI3	6	69345259	70099403	1	q12	protein_coding
ENSG00000006453	BAIAP2L1	7	97920963	98030380	-1	q22.1	protein_coding
ENSG00000107949	BCCIP	10	127512115	127542264	1	q26.2	protein_coding
ENSG00000114200	BCHE	3	165490692	165555260	-1	q26.1	protein_coding
ENSG00000121380	BCL2L14	12	12202778	12364018	1	p13.2	protein_coding
ENSG00000127325	BEST3	12	70037140	70093256	-1	q15	protein_coding
ENSG00000136573	BLK	8	11351510	11422113	1	p23.1	protein_coding
ENSG00000168487	BMP1	8	22022249	22069839	1	p21.3	protein_coding
ENSG00000130385	BMP15	X	50653784	50659607	1	p11.22	protein_coding
ENSG00000169594	BNC1	15	83924655	83953466	-1	q25.2	protein_coding
ENSG00000185024	BRF1	14	105675623	105781926	-1	q32.33	protein_coding
ENSG00000133243	BTBD2	19	1985447	2034880	-1	p13.3	protein_coding
ENSG00000168070	C11orf85	11	64704989	64739557	-1	q13.1	protein_coding
ENSG00000174917	C19orf70	19	5678432	5680907	-1	p13.3	protein_coding
ENSG00000178965	C1orf173	1	75033795	75139422	-1	p31.1	protein_coding
ENSG00000196476	C20orf96	20	251504	271390	-1	p13	protein_coding
ENSG00000177994	C2orf73	2	54557171	54610879	1	p16.2	protein_coding
ENSG00000154274	C4orf19	4	37455563	37625117	1	p14	protein_coding
ENSG00000056050	C4orf27	4	170650616	170679104	-1	q33	protein_coding
ENSG00000136932	C9orf156	9	100666771	100684852	-1	q22.33	protein_coding
ENSG00000204669	C9orf57	9	74666292	74687733	-1	q21.13	protein_coding
ENSG00000164879	CA3	8	86285665	86361269	1	q21.2	protein_coding
ENSG00000100314	CABP7	22	30116073	30127828	1	q12.2	protein_coding
ENSG00000151067	CACNA1C	12	2079952	2802108	1	p13.33	protein_coding
ENSG00000153956	CACNA2D1	7	81575760	82073114	-1	q21.11	protein_coding
ENSG00000183128	CALHM3	10	105232561	105238997	-1	q24.33	protein_coding
ENSG00000112186	CAP2	6	17393447	17558023	1	p22.3	protein_coding
ENSG00000142330	CAPN10	2	241526133	241557122	1	q37.3	protein_coding
ENSG00000182472	CAPN12	19	39220827	39260544	-1	q13.2	protein_coding
ENSG00000110888	CAPRIN2	12	30862486	30907885	-1	p11.21	protein_coding
ENSG00000110619	CARS	11	3022152	3078843	-1	p15.4	protein_coding
ENSG00000134905	CARS2	13	111293759	111365950	-1	q34	protein_coding
ENSG00000137752	CASP1	11	104896170	104972158	-1	q22.3	protein_coding
ENSG00000121691	CAT	11	34460472	34493609	1	p13	protein_coding
ENSG00000099338	CATSPERG	19	38826415	38861589	1	q13.2	protein_coding
ENSG00000137944	CCBL2	1	89401456	89458636	-1	p22.2	protein_coding
ENSG00000169193	CCDC126	7	23636998	23684327	1	p15.3	protein_coding
ENSG00000180347	CCDC129	7	31553704	31698334	1	p14.3	protein_coding
ENSG00000175455	CCDC14	3	123616152	123680564	-1	q21.1	protein_coding
ENSG00000163749	CCDC158	4	77234154	77343021	-1	q21.1	protein_coding
ENSG00000250709	CCDC169-SOHLH2	13	36742931	36871979	-1	q13.3	protein_coding
ENSG00000101997	CCDC22	X	49091927	49106987	1	p11.23	protein_coding
ENSG00000162592	CCDC27	1	3668962	3688209	1	p36.32	protein_coding
ENSG00000160050	CCDC28B	1	32665987	32670988	1	p35.1	protein_coding
ENSG00000176155	CCDC57	17	80059336	80170706	-1	q25.3	protein_coding
ENSG00000139537	CCDC65	12	49297893	49325623	1	q13.12	protein_coding
ENSG00000186166	CCDC84	11	118868852	118886501	1	q23.3	protein_coding
ENSG00000015133	CCDC88C	14	91737667	91884188	-1	q32.11	protein_coding
ENSG00000234114	CCHCR1	HSCHR6_MHC_COX	31102772	31118543	-1	p21.33	protein_coding
ENSG00000161570	CCL5	17	34198495	34207797	-1	q12	protein_coding
ENSG00000135083	CCNJL	5	159678659	159772403	-1	q33.3	protein_coding
ENSG00000126353	CCR7	17	38710021	38721724	-1	q21.2	protein_coding
ENSG00000132141	CCT6B	17	33254878	33308097	-1	q12	protein_coding
ENSG00000085063	CD59	11	33719807	33757991	-1	p13	protein_coding
ENSG00000137101	CD72	9	35609530	35646807	-1	p13.3	protein_coding
ENSG00000099804	CDC34	19	531714	542097	1	p13.3	protein_coding
ENSG00000140945	CDH13	16	82660408	83830204	1	q23.3	protein_coding
ENSG00000139880	CDH24	14	23516271	23526747	-1	q11.2	protein_coding
ENSG00000179776	CDH5	16	66400533	66438686	1	q21	protein_coding
ENSG00000074276	CDHR2	5	175969512	176022975	1	q35.2	protein_coding
ENSG00000065883	CDK13	7	39989636	40136733	1	p14.1	protein_coding
ENSG00000117266	CDK18	1	205473723	205501921	1	q32.1	protein_coding
ENSG00000153879	CEBPG	19	33864236	33873591	1	q13.11	protein_coding
ENSG00000100629	CEP128	14	80943330	81425861	-1	q31.1	protein_coding
ENSG00000099814	CEP170B	14	105331617	105363107	1	q32.33	protein_coding
ENSG00000101639	CEP192	18	12991361	13125051	1	p11.21	protein_coding
ENSG00000135837	CEP350	1	179923873	180084015	1	q25.2	protein_coding
ENSG00000172831	CES2	16	66968347	66978999	1	q22.1	protein_coding
ENSG00000128849	CGNL1	15	57668165	57842925	1	q21.3	protein_coding
ENSG00000100604	CHGA	14	93389425	93401638	1	q32.12	protein_coding
ENSG00000100288	CHKB	22	51017378	51039884	-1	q13.33	protein_coding
ENSG00000131165	CHMP1A	16	89710839	89724253	-1	q24.3	protein_coding
ENSG00000170175	CHRNB1	17	7348380	7361026	1	p13.1	protein_coding
ENSG00000135902	CHRND	2	233390703	233401377	1	q37.1	protein_coding
ENSG00000196811	CHRNG	2	233404437	233411113	1	q37.1	protein_coding
ENSG00000131873	CHSY1	15	101715928	101792137	-1	q26.3	protein_coding
ENSG00000114737	CISH	3	50643921	50649262	-1	p21.2	protein_coding
ENSG00000103249	CLCN7	16	1494935	1525581	-1	p13.3	protein_coding
ENSG00000184908	CLCNKB	1	16370272	16383803	1	p36.13	protein_coding
ENSG00000106665	CLIP2	7	73703805	73820273	1	q11.23	protein_coding
ENSG00000111726	CMAS	12	22199108	22218608	1	p12.1	protein_coding
ENSG00000080802	CNOT4	7	135046547	135194875	-1	q33	protein_coding
ENSG00000257727	CNPY2	12	56703626	56710120	-1	q13.3	protein_coding
ENSG00000162852	CNST	1	246729746	246831886	1	q44	protein_coding
ENSG00000134115	CNTN6	3	1134260	1445901	1	p26.3	protein_coding
ENSG00000111799	COL12A1	6	75794042	75915767	-1	q14.1	protein_coding
ENSG00000101203	COL20A1	20	61924538	61966203	1	q13.33	protein_coding
ENSG00000050767	COL23A1	5	177664619	178017556	-1	q35.3	protein_coding
ENSG00000160963	COL26A1	7	101006101	101202304	1	q22.1	polymorphic_pseudogene
ENSG00000196739	COL27A1	9	116917840	117074791	1	q32	protein_coding
ENSG00000113163	COL4A3BP	5	74664311	74807963	-1	q13.3	protein_coding
ENSG00000128510	CPA4	7	129932974	129964020	1	q32.2	protein_coding
ENSG00000160111	CPAMD8	19	17003758	17137625	-1	p13.11	protein_coding
ENSG00000205560	CPT1B	22	51007290	51017899	-1	q13.33	protein_coding
ENSG00000088882	CPXM1	20	2774715	2781283	-1	p13	protein_coding
ENSG00000109625	CPZ	4	8594387	8621488	1	p16.1	protein_coding
ENSG00000203710	CR1	1	207669492	207813992	1	q32.2	protein_coding
ENSG00000197721	CR1L	1	207818458	207911761	1	q32.2	protein_coding
ENSG00000111269	CREBL2	12	12764761	12798042	1	p13.2	protein_coding
ENSG00000120088	CRHR1	17	43699267	43913194	1	q21.31	protein_coding
ENSG00000058453	CROCC	1	17066768	17299474	1	p36.13	protein_coding
ENSG00000140577	CRTC3	15	91073157	91188577	1	q26.1	protein_coding
ENSG00000121671	CRY2	11	45868669	45904798	1	p11.2	protein_coding
ENSG00000139631	CSAD	12	53551447	53575135	-1	q13.13	protein_coding
ENSG00000100368	CSF2RB	22	37309670	37336491	1	q12.3	protein_coding
ENSG00000121552	CSTA	3	122044091	122060819	1	q21.1	protein_coding
ENSG00000236446	CT47B1	X	120006457	120009779	-1	q24	protein_coding
ENSG00000166266	CUL5	11	107879459	107978503	1	q22.3	protein_coding
ENSG00000021461	CYP3A43	7	99425636	99463718	1	q22.1	protein_coding
ENSG00000186204	CYP4F12	19	15783567	15807984	1	p13.12	protein_coding
ENSG00000186529	CYP4F3	19	15751707	15773634	1	p13.12	protein_coding
ENSG00000186160	CYP4Z1	1	47533160	47583991	1	p33	protein_coding
ENSG00000132676	DAP3	1	155657751	155708803	1	q22	protein_coding
ENSG00000117593	DARS2	1	173793641	173827684	1	q25.1	protein_coding
ENSG00000100897	DCAF11	14	24583404	24594451	1	q11.2	protein_coding
ENSG00000198889	DCAF12L1	X	125683369	125686834	-1	q25	protein_coding
ENSG00000222046	DCDC2B	1	32674695	32681797	1	p35.1	protein_coding
ENSG00000167986	DDB1	11	61066923	61110068	-1	q12.2	protein_coding
ENSG00000162733	DDR2	1	162601163	162750237	1	q23.3	protein_coding
ENSG00000064703	DDX20	1	112297867	112310638	1	p13.2	protein_coding
ENSG00000107625	DDX50	10	70661034	70706603	1	q22.1	protein_coding
ENSG00000107201	DDX58	9	32455300	32526322	-1	p21.1	protein_coding
ENSG00000170456	DENND5B	12	31535157	31744031	-1	p11.21	protein_coding
ENSG00000121690	DEPDC7	11	33037410	33055128	1	p13	protein_coding
ENSG00000155792	DEPTOR	8	120885957	121063152	1	q24.12	protein_coding
ENSG00000185000	DGAT1	8	145539954	145550573	-1	q24.3	protein_coding
ENSG00000104936	DMPK	19	46272975	46285810	-1	q13.32	protein_coding
ENSG00000154099	DNAAF1	16	84178865	84212373	1	q23.3	protein_coding
ENSG00000183914	DNAH2	17	7620672	7737062	1	p13.1	protein_coding
ENSG00000118997	DNAH7	2	196602427	196933536	-1	q32.3	protein_coding
ENSG00000007174	DNAH9	17	11501748	11873485	1	p12	protein_coding
ENSG00000090520	DNAJB11	3	186285192	186315061	1	q27.3	protein_coding
ENSG00000137094	DNAJB5	9	34989638	34998897	1	p13.3	protein_coding
ENSG00000105993	DNAJB6	7	157128075	157210133	1	q36.3	protein_coding
ENSG00000128590	DNAJB9	7	108210012	108215294	1	q31.1	protein_coding
ENSG00000138246	DNAJC13	3	132136370	132257876	1	q22.1	protein_coding
ENSG00000213918	DNASE1	16	3661729	3730144	1	p13.3	protein_coding
ENSG00000179532	DNHD1	11	6518490	6614988	1	p15.4	protein_coding
ENSG00000150760	DOCK1	10	128593978	129250781	1	q26.2	protein_coding
ENSG00000129932	DOHH	19	3490819	3500938	-1	p13.3	protein_coding
ENSG00000225682	DOM3Z	HSCHR6_MHC_COX	31925139	31927621	-1	p21.33	protein_coding
ENSG00000130226	DPP6	7	153584182	154685995	1	q36.2	protein_coding
ENSG00000140279	DUOX2	15	45384848	45406542	-1	q21.1	protein_coding
ENSG00000169718	DUS1L	17	80015382	80023763	-1	q25.3	protein_coding
ENSG00000161326	DUSP14	17	35849937	35873603	1	q12	protein_coding
ENSG00000178690	DYNAP	18	52254988	52266724	1	q21.2	protein_coding
ENSG00000135636	DYSF	2	71680852	71913898	1	p13.2	protein_coding
ENSG00000232125	DYTN	2	207516345	207583120	-1	q33.3	protein_coding
ENSG00000158163	DZIP1L	3	137780832	137834660	-1	q22.3	protein_coding
ENSG00000147654	EBAG9	8	110551940	110578225	1	q23.2	protein_coding
ENSG00000108001	EBF3	10	131633547	131762105	-1	q26.3	protein_coding
ENSG00000122882	ECD	10	74889913	74927853	-1	q22.2	protein_coding
ENSG00000145194	ECE2	3	183967438	184010819	1	q27.1	protein_coding
ENSG00000134463	ECHDC3	10	11784365	11806069	1	p14	protein_coding
ENSG00000186976	EFCAB6	22	43924624	44208217	-1	q13.31	protein_coding
ENSG00000132294	EFR3A	8	132916335	133025889	1	q24.22	protein_coding
ENSG00000084710	EFR3B	2	25264999	25378243	1	p23.3	protein_coding
ENSG00000198759	EGFL6	X	13587724	13651694	1	p22.2	protein_coding
ENSG00000024422	EHD2	19	48216600	48246391	1	q13.33	protein_coding
ENSG00000255302	EID1	15	49170083	49172380	1	q21.1	protein_coding
ENSG00000106263	EIF3B	7	2393721	2420380	1	p22.3	protein_coding
ENSG00000130811	EIF3G	19	10225693	10230596	-1	p13.2	protein_coding
ENSG00000104131	EIF3J	15	44829255	44855227	1	q21.1	protein_coding
ENSG00000126767	ELK1	X	47494920	47510003	-1	p11.23	protein_coding
ENSG00000066322	ELOVL1	1	43829068	43833696	-1	p34.2	protein_coding
ENSG00000128463	EMC4	15	34517200	34522357	1	q14	protein_coding
ENSG00000197774	EME2	16	1823208	1831709	1	p13.3	protein_coding
ENSG00000138080	EMILIN1	2	27301435	27309271	1	p23.3	protein_coding
ENSG00000174837	EMR1	19	6887577	6940470	1	p13.3	protein_coding
ENSG00000136960	ENPP2	8	120569326	120685693	-1	q24.12	protein_coding
ENSG00000166947	EPB42	15	43398423	43513481	-1	q15.2	protein_coding
ENSG00000146904	EPHA1	7	143087382	143105985	-1	q35	protein_coding
ENSG00000120915	EPHX2	8	27348296	27403081	1	p21.2	protein_coding
ENSG00000138018	EPT1	2	26531415	26618759	1	p23.3	protein_coding
ENSG00000112851	ERBB2IP	5	65222303	65378377	1	q12.3	protein_coding
ENSG00000023318	ERP44	9	102741461	102861322	-1	q31.1	protein_coding
ENSG00000139083	ETV6	12	11802788	12048336	1	p13.2	protein_coding
ENSG00000173040	EVC2	4	5544499	5711275	-1	p16.2	protein_coding
ENSG00000081177	EXD2	14	69658228	69709075	1	q24.1	protein_coding
ENSG00000158008	EXTL1	1	26346375	26362955	1	p36.11	protein_coding
ENSG00000104313	EYA1	8	72109668	72274467	-1	q13.3	protein_coding
ENSG00000165591	FAAH2	X	57313139	57515629	1	p11.21	protein_coding
ENSG00000170323	FABP4	8	82390654	82395498	-1	q21.13	protein_coding
ENSG00000113194	FAF2	5	175874629	175937075	1	q35.2	protein_coding
ENSG00000112584	FAM120B	6	170599791	170716153	1	q27	protein_coding
ENSG00000136830	FAM129B	9	130267618	130341268	-1	q34.11	protein_coding
ENSG00000144567	FAM134A	2	220040947	220050201	1	q35	protein_coding
ENSG00000035141	FAM136A	2	70523107	70529222	-1	p13.3	protein_coding
ENSG00000162391	FAM151A	1	55074855	55089229	-1	p32.3	protein_coding
ENSG00000156050	FAM161B	14	74398204	74417117	-1	q24.3	protein_coding
ENSG00000197520	FAM177B	1	222910549	222924147	1	q41	protein_coding
ENSG00000196666	FAM180B	11	47608198	47610746	1	p11.2	protein_coding
ENSG00000047662	FAM184B	4	17630929	17783135	-1	p15.32	protein_coding
ENSG00000205108	FAM205A	9	34723052	34729464	-1	p13.3	protein_coding
ENSG00000005238	FAM214B	9	35104109	35116338	-1	p13.3	protein_coding
ENSG00000119979	FAM45A	10	120863598	120897496	1	q26.11	protein_coding
ENSG00000125998	FAM83C	20	33873534	33880204	-1	q11.22	protein_coding
ENSG00000188522	FAM83G	17	18872102	18908117	-1	p11.2	protein_coding
ENSG00000153789	FAM92B	16	85131965	85146114	-1	q24.1	protein_coding
ENSG00000078098	FAP	2	163027194	163101661	-1	q24.2	protein_coding
ENSG00000182325	FBXL6	8	145579091	145583036	-1	q24.3	protein_coding
ENSG00000147912	FBXO10	9	37510889	37588871	-1	p13.2	protein_coding
ENSG00000145868	FBXO38	5	147763498	147822399	1	q32	protein_coding
ENSG00000156509	FBXO43	8	101145588	101158028	-1	q22.2	protein_coding
ENSG00000132004	FBXW9	19	12798867	12807457	-1	p13.2	protein_coding
ENSG00000186431	FCAR	19	55385704	55401838	1	q13.42	protein_coding
ENSG00000090920	FCGBP	19	40353963	40440533	-1	q13.2	protein_coding
ENSG00000101311	FERMT1	20	6055492	6104191	-1	p12.3	protein_coding
ENSG00000153266	FEZF2	3	62355356	62359999	-1	p14.2	protein_coding
ENSG00000127084	FGD3	9	95709733	95798518	1	q22.31	protein_coding
ENSG00000138685	FGF2	4	123747863	123819391	1	q27	protein_coding
ENSG00000137440	FGFBP1	4	15937192	15940363	-1	p15.32	protein_coding
ENSG00000172456	FGGY	1	59762310	60233347	1	p32.1	protein_coding
ENSG00000177731	FLII	17	18148150	18162230	-1	p11.2	protein_coding
ENSG00000122176	FMOD	1	203309753	203320617	-1	q32.1	protein_coding
ENSG00000115414	FN1	2	216225163	216300895	-1	q35	protein_coding
ENSG00000049768	FOXP3	X	49106897	49121288	-1	p11.23	protein_coding
ENSG00000138759	FRAS1	4	78978724	79465423	1	q21.21	protein_coding
ENSG00000075539	FRYL	4	48499378	48782339	-1	p11	protein_coding
ENSG00000131808	FSHB	11	30252563	30256808	1	p14.1	protein_coding
ENSG00000108592	FTSJ3	17	61896793	61907372	-1	q23.3	protein_coding
ENSG00000163820	FYCO1	3	45959396	46037316	-1	p21.31	protein_coding
ENSG00000138757	G3BP2	4	76567966	76649709	-1	q21.1	protein_coding
ENSG00000262563	G6PC2	HSCHR2_1_CTG12	169774739	169783494	1	q31.1	protein_coding
ENSG00000160219	GAB3	X	153903529	153979858	-1	q28	protein_coding
ENSG00000022355	GABRA1	5	161274197	161326975	1	q34	protein_coding
ENSG00000145864	GABRB2	5	160715436	160976050	-1	q34	protein_coding
ENSG00000259919	GALNT9	HG996_PATCH	132680924	132910380	-1	q24.33	protein_coding
ENSG00000132139	GAS2L2	17	34071530	34079897	-1	q12	protein_coding
ENSG00000136574	GATA4	8	11534468	11617511	1	p23.1	protein_coding
ENSG00000213512	GBP7	1	89597434	89641723	-1	p22.2	protein_coding
ENSG00000001084	GCLC	6	53362139	53481768	-1	p12.1	protein_coding
ENSG00000124827	GCM2	6	10873456	10882174	-1	p24.2	protein_coding
ENSG00000125965	GDF5	20	34021145	34042568	-1	q11.22	protein_coding
ENSG00000131067	GGT7	20	33432523	33460663	-1	q11.22	protein_coding
ENSG00000135355	GJA10	6	90604188	90605839	1	q15	protein_coding
ENSG00000106415	GLCCI1	7	8008425	8133902	1	p21.3	protein_coding
ENSG00000250571	GLI4	8	144349603	144359101	1	q24.3	protein_coding
ENSG00000174842	GLMN	1	92711959	92764544	-1	p22.1	protein_coding
ENSG00000167699	GLOD4	17	660337	685581	-1	p13.3	protein_coding
ENSG00000112624	GLTSCR1L	6	42749765	42836298	1	p21.1	protein_coding
ENSG00000168237	GLYCTK	3	52321105	52329272	1	p21.1	protein_coding
ENSG00000127955	GNAI1	7	79763271	79848718	1	q21.11	protein_coding
ENSG00000163938	GNL3	3	52715172	52728508	1	p21.1	protein_coding
ENSG00000090581	GNPTG	16	1401924	1413352	1	p13.3	protein_coding
ENSG00000090615	GOLGA3	12	133345495	133405444	-1	q24.33	protein_coding
ENSG00000144674	GOLGA4	3	37284668	37408242	1	p22.2	protein_coding
ENSG00000062194	GPBP1	5	56469775	56560506	1	q11.2	protein_coding
ENSG00000179399	GPC5	13	92050929	93519490	1	q31.3	protein_coding
ENSG00000125772	GPCPD1	20	5525085	5591672	-1	p12.3	protein_coding
ENSG00000156920	GPR112	X	135383122	135519215	1	q26.3	protein_coding
ENSG00000159618	GPR114	16	57576333	57625593	1	q21	protein_coding
ENSG00000180269	GPR139	16	20042807	20085239	-1	p12.3	protein_coding
ENSG00000164849	GPR146	7	1084212	1098897	1	p22.3	protein_coding
ENSG00000147138	GPR174	X	78426469	78427726	1	q21.1	protein_coding
ENSG00000260825	GPR179	HG745_PATCH	36481493	36499730	-1	q12	protein_coding
ENSG00000115239	GPR75-ASB3	2	53759810	54087170	-1	p16.2	protein_coding
ENSG00000198932	GPRASP1	X	101906294	101914011	1	q22.1	protein_coding
ENSG00000169727	GPS1	17	80008567	80015346	1	q25.3	protein_coding
ENSG00000260789	GPSM1	HG998_2_PATCH	139235598	139267507	1	q34.3	protein_coding
ENSG00000155511	GRIA1	5	152869175	153193429	1	q33.2	protein_coding
ENSG00000125388	GRK4	4	2965335	3042474	1	p16.3	protein_coding
ENSG00000113262	GRM6	5	178405328	178423207	-1	q35.3	protein_coding
ENSG00000196277	GRM7	3	6811688	7783215	1	p26.1	protein_coding
ENSG00000186088	GSAP	7	76940068	77045717	-1	q11.23	protein_coding
ENSG00000111305	GSG1	12	13236494	13256619	-1	p13.1	protein_coding
ENSG00000100744	GSKIP	14	96829814	96853625	1	q32.2	protein_coding
ENSG00000006704	GTF2IRD1	7	73868120	74016931	1	q11.23	protein_coding
ENSG00000164116	GUCY1A3	4	156587863	156653501	1	q32.1	protein_coding
ENSG00000056998	GYG2	X	2746829	2800859	1	p22.33	protein_coding
ENSG00000197465	GYPE	4	144792020	144826716	-1	q31.21	protein_coding
ENSG00000105968	H2AFV	7	44866390	44887682	-1	p13	protein_coding
ENSG00000085382	HACE1	6	105175968	105307794	-1	q16.3	protein_coding
ENSG00000084754	HADHA	2	26413504	26467594	-1	p23.3	protein_coding
ENSG00000138029	HADHB	2	26466038	26513336	1	p23.3	protein_coding
ENSG00000113249	HAVCR1	5	156456424	156486130	-1	q33.3	protein_coding
ENSG00000182782	HCAR2	12	123185840	123187890	-1	q24.31	protein_coding
ENSG00000138622	HCN4	15	73612200	73661605	-1	q24.1	protein_coding
ENSG00000138411	HECW2	2	197063977	197458416	-1	q33.1	protein_coding
ENSG00000163312	HELQ	4	84328496	84377009	-1	q21.23	protein_coding
ENSG00000165478	HEPACAM	11	124789089	124806308	-1	q24.2	protein_coding
ENSG00000164683	HEY1	8	80676245	80680098	-1	q21.13	protein_coding
ENSG00000146066	HIGD2A	5	175815748	175816772	1	q35.2	protein_coding
ENSG00000124635	HIST1H2BJ	6	27093676	27100541	-1	p22.1	protein_coding
ENSG00000256018	HIST1H3G	6	26271146	26271612	-1	p22.2	protein_coding
ENSG00000134240	HMGCS2	1	120290619	120311528	-1	p12	protein_coding
ENSG00000180448	HMHA1	19	1065922	1086627	1	p13.3	protein_coding
ENSG00000214753	HNRNPUL2	11	62480102	62494821	-1	q12.3	protein_coding
ENSG00000121905	HPCA	1	33351595	33364042	1	p35.1	protein_coding
ENSG00000113749	HRH2	5	175085033	175113245	1	q35.2	protein_coding
ENSG00000086696	HSD17B2	16	82068609	82132139	1	q23.3	protein_coding
ENSG00000203857	HSD3B1	1	120049821	120057681	1	p12	protein_coding
ENSG00000080824	HSP90AA1	14	102547075	102606036	-1	q32.31	protein_coding
ENSG00000170606	HSPA4	5	132387654	132442141	1	q31.1	protein_coding
ENSG00000109854	HTATIP2	11	20385231	20405329	1	p15.1	protein_coding
ENSG00000179546	HTR1D	1	23516993	23521222	-1	p36.12	protein_coding
ENSG00000003147	ICA1	7	8152814	8302317	-1	p21.3	protein_coding
ENSG00000188676	IDO2	8	39792133	39873910	1	p11.21	protein_coding
ENSG00000115267	IFIH1	2	163123589	163175213	-1	q24.2	protein_coding
ENSG00000236637	IFNA4	9	21186617	21187598	-1	p21.3	protein_coding
ENSG00000138002	IFT172	2	27667238	27712656	-1	p23.3	protein_coding
ENSG00000197081	IGF2R	6	160390131	160534539	1	q25.3	protein_coding
ENSG00000128322	IGLL1	22	23915312	23922495	-1	q11.23	protein_coding
ENSG00000254709	IGLL5	22	23229960	23238005	1	q11.22	protein_coding
ENSG00000152580	IGSF10	3	151143172	151176497	-1	q25.1	protein_coding
ENSG00000183067	IGSF5	21	41117334	41174023	1	q22.2	protein_coding
ENSG00000166130	IKBIP	12	99007183	99038891	-1	q23.1	protein_coding
ENSG00000070061	IKBKAP	9	111629797	111696396	-1	q31.3	protein_coding
ENSG00000104365	IKBKB	8	42128820	42189973	1	p11.21	protein_coding
ENSG00000030419	IKZF2	2	213864429	214017151	-1	q34	protein_coding
ENSG00000016402	IL20RA	6	137321108	137366298	-1	q23.3	protein_coding
ENSG00000174564	IL20RB	3	136665072	136729927	1	q22.3	protein_coding
ENSG00000104998	IL27RA	19	14142560	14163743	1	p13.12	protein_coding
ENSG00000137033	IL33	9	6215805	6257983	1	p24.1	protein_coding
ENSG00000168685	IL7R	5	35852797	35879705	1	p13.2	protein_coding
ENSG00000196388	INCA1	17	4891425	4900905	-1	p13.2	protein_coding
ENSG00000149503	INCENP	11	61891445	61920635	1	q12.3	protein_coding
ENSG00000148153	INIP	9	115446206	115480516	-1	q32	protein_coding
ENSG00000204084	INPP5B	1	38326369	38412729	-1	p34.3	protein_coding
ENSG00000104613	INTS10	8	19674651	19709594	1	p21.3	protein_coding
ENSG00000160051	IQCC	1	32671236	32674288	1	p35.1	protein_coding
ENSG00000261796	ISY1-RAB43	3	128806418	128879879	-1	q21.3	protein_coding
ENSG00000005961	ITGA2B	17	42449548	42466873	-1	q21.31	protein_coding
ENSG00000135424	ITGA7	12	56078352	56109827	-1	q13.2	protein_coding
ENSG00000077943	ITGA8	10	15555948	15762124	-1	p13	protein_coding
ENSG00000138448	ITGAV	2	187454792	187545628	1	q32.1	protein_coding
ENSG00000259207	ITGB3	17	45331212	45421658	1	q21.32	protein_coding
ENSG00000162267	ITIH3	3	52828784	52843025	1	p21.1	protein_coding
ENSG00000198399	ITSN2	2	24425733	24583583	-1	p23.3	protein_coding
ENSG00000107104	KANK1	9	470291	746105	1	p24.3	protein_coding
ENSG00000129159	KCNC1	11	17756359	17804602	1	p15.1	protein_coding
ENSG00000171385	KCND3	1	112313284	112531777	-1	p13.2	protein_coding
ENSG00000183960	KCNH8	3	19189946	19577138	1	p24.3	protein_coding
ENSG00000157551	KCNJ15	21	39529128	39673748	1	q22.13	protein_coding
ENSG00000168676	KCTD19	16	67323331	67360666	-1	q22.1	protein_coding
ENSG00000112078	KCTD20	6	36410544	36458920	1	p21.31	protein_coding
ENSG00000136636	KCTD3	1	215740735	215795149	1	q41	protein_coding
ENSG00000168301	KCTD6	3	58477841	58488087	1	p14.3	protein_coding
ENSG00000128052	KDR	4	55944644	55991756	-1	q12	protein_coding
ENSG00000164976	KIAA1161	9	34366668	34376851	-1	p13.3	protein_coding
ENSG00000196872	KIAA1211L	2	99410309	99552722	-1	q11.2	protein_coding
ENSG00000116299	KIAA1324	1	109656301	109749401	1	p13.3	protein_coding
ENSG00000165757	KIAA1462	10	30301729	30404423	-1	p11.23	protein_coding
ENSG00000165185	KIAA1958	9	115249127	115431677	1	q32	protein_coding
ENSG00000158941	KIAA1967	8	22462145	22479027	1	p21.3	protein_coding
ENSG00000213213	KIAA1984	9	139690802	139704494	1	q34.3	protein_coding
ENSG00000050030	KIAA2022	X	73952684	74145320	-1	q13.3	protein_coding
ENSG00000197892	KIF13B	8	28924796	29120641	-1	p12	protein_coding
ENSG00000140859	KIFC3	16	57792129	57896957	-1	q21	protein_coding
ENSG00000126259	KIRREL2	19	36346763	36358048	1	q13.12	protein_coding
ENSG00000149571	KIRREL3	11	126293254	126873355	-1	q24.2	protein_coding
ENSG00000102554	KLF5	13	73629114	73651676	1	q22.1	protein_coding
ENSG00000197705	KLHL14	18	30252634	30353025	-1	q12.1	protein_coding
ENSG00000102271	KLHL4	X	86772752	86925050	1	q21.31	protein_coding
ENSG00000167748	KLK1	19	51322404	51327043	-1	q13.33	protein_coding
ENSG00000167548	KMT2D	12	49412758	49453557	-1	q13.12	protein_coding
ENSG00000203786	KPRP	1	152730506	152734529	1	q21.3	protein_coding
ENSG00000186832	KRT16	17	39766030	39772151	-1	q21.2	protein_coding
ENSG00000171360	KRT38	17	39592698	39597173	-1	q21.2	protein_coding
ENSG00000167767	KRT80	12	52562780	52585784	-1	q13.13	protein_coding
ENSG00000161850	KRT82	12	52787715	52800139	-1	q13.13	protein_coding
ENSG00000262808	KRTAP1-1	HSCHR17_4_CTG4	39196936	39197838	-1	q21.2	protein_coding
ENSG00000262347	KRTAP1-3	HSCHR17_4_CTG4	39190263	39191234	-1	q21.2	protein_coding
ENSG00000241123	KRTAP10-5	21	45999332	46000481	-1	q22.3	protein_coding
ENSG00000171396	KRTAP4-4	17	39315910	39316983	-1	q21.2	protein_coding
ENSG00000262749	KRTAP9-3	HSCHR17_5_CTG4	39388714	39389705	1	q21.2	protein_coding
ENSG00000240563	L1TD1	1	62660503	62678000	1	p31.3	protein_coding
ENSG00000101680	LAMA1	18	6941743	7117813	-1	p11.23	protein_coding
ENSG00000196569	LAMA2	6	129204342	129837714	1	q22.33	protein_coding
ENSG00000053747	LAMA3	18	21269407	21535030	1	q11.2	protein_coding
ENSG00000263699	LAMA4	HG1304_PATCH	112430063	112576141	-1	q21	protein_coding
ENSG00000196878	LAMB3	1	209788215	209825811	-1	q32.2	protein_coding
ENSG00000135862	LAMC1	1	182992595	183114727	1	q25.3	protein_coding
ENSG00000078081	LAMP3	3	182840001	182881627	-1	q27.1	protein_coding
ENSG00000135338	LCA5	6	80194708	80247147	-1	q14.1	protein_coding
ENSG00000196734	LCE1B	1	152784447	152785585	1	q21.3	protein_coding
ENSG00000187922	LCN10	9	139632619	139637808	-1	q34.3	protein_coding
ENSG00000168924	LETM1	4	1813206	1857974	-1	p16.3	protein_coding
ENSG00000187416	LHFPL3	7	103969104	104549001	1	q22.2	protein_coding
ENSG00000104974	LILRA1	19	55105047	55113555	1	q13.42	protein_coding
ENSG00000106683	LIMK1	7	73497263	73536855	1	q11.23	protein_coding
ENSG00000144182	LIPT1	2	99771418	99779620	1	q11.2	protein_coding
ENSG00000175536	LIPT2	11	74202757	74204778	-1	q13.4	protein_coding
ENSG00000145721	LIX1	5	96427574	96478576	-1	q15	protein_coding
ENSG00000072201	LNX1	4	54325468	54567572	-1	q12	protein_coding
ENSG00000117114	LPHN2	1	81771845	82458120	1	p31.1	protein_coding
ENSG00000077454	LRCH4	7	100169855	100183776	-1	q22.1	protein_coding
ENSG00000120256	LRP11	6	150139934	150186199	-1	q25.1	protein_coding
ENSG00000163956	LRPAP1	4	3508103	3534286	-1	p16.3	protein_coding
ENSG00000184434	LRRC19	9	26993134	27005691	-1	p21.2	protein_coding
ENSG00000114248	LRRC31	3	169556967	169587718	-1	q26.2	protein_coding
ENSG00000176809	LRRC37A3	17	62850430	62915598	-1	q24.1	protein_coding
ENSG00000158113	LRRC43	12	122652285	122688018	1	q24.31	protein_coding
ENSG00000154237	LRRK1	15	101459420	101610317	1	q26.3	protein_coding
ENSG00000049323	LTBP1	2	33172039	33624576	1	p22.3	protein_coding
ENSG00000062524	LTK	15	41795836	41806085	-1	q15.1	protein_coding
ENSG00000163155	LYSMD1	1	151132224	151138424	-1	q21.3	protein_coding
ENSG00000099949	LZTR1	22	21333751	21353327	1	q11.21	protein_coding
ENSG00000183742	MACC1	7	20174278	20257027	-1	p21.1	protein_coding
ENSG00000221867	MAGEA3	X	151934652	151938240	-1	q28	protein_coding
ENSG00000156009	MAGEA8	X	149009941	149014609	1	q28	protein_coding
ENSG00000198934	MAGEE1	X	75648046	75651744	1	q13.3	protein_coding
ENSG00000013619	MAMLD1	X	149529689	149682448	1	q28	protein_coding
ENSG00000104774	MAN2B1	19	12757325	12777556	-1	p13.2	protein_coding
ENSG00000109323	MANBA	4	103552660	103682151	-1	q24	protein_coding
ENSG00000111261	MANSC1	12	12482198	12503475	-1	p13.2	protein_coding
ENSG00000034152	MAP2K3	17	21187984	21218552	1	p11.2	protein_coding
ENSG00000076984	MAP2K7	19	7968728	7979363	1	p13.2	protein_coding
ENSG00000130758	MAP3K10	19	40697651	40721482	1	q13.2	protein_coding
ENSG00000104814	MAP4K1	19	39078281	39109522	-1	q13.2	protein_coding
ENSG00000156711	MAPK13	6	36095586	36107842	1	p21.31	protein_coding
ENSG00000127241	MASP1	3	186935942	187009810	-1	q27.3	protein_coding
ENSG00000152601	MBNL1	3	151961617	152183569	1	q25.1	protein_coding
ENSG00000076706	MCAM	11	119179241	119192231	-1	q23.3	protein_coding
ENSG00000262057	MCCC2	HSCHR5_1_CTG1	70098418	70169834	1	q13.2	protein_coding
ENSG00000053524	MCF2L2	3	182895831	183146566	-1	q27.1	protein_coding
ENSG00000055732	MCOLN3	1	85483765	85514182	-1	p22.3	protein_coding
ENSG00000140563	MCTP2	15	94774767	95023632	1	q26.2	protein_coding
ENSG00000111554	MDM1	12	68666223	68726161	-1	q15	protein_coding
ENSG00000144893	MED12L	3	150803484	151154860	1	q25.1	protein_coding
ENSG00000008838	MED24	17	38175350	38217468	-1	q21.1	protein_coding
ENSG00000105429	MEGF8	19	42829761	42882921	1	q13.2	protein_coding
ENSG00000165792	METTL17	14	21457929	21465189	1	q11.2	protein_coding
ENSG00000171109	MFN1	3	179065480	179112719	1	q26.33	protein_coding
ENSG00000161013	MGAT4B	5	179224597	179233952	-1	q35.3	protein_coding
ENSG00000182050	MGAT4C	12	86372516	87232681	-1	q21.32	protein_coding
ENSG00000196588	MKL1	22	40806285	41032706	-1	q13.2	protein_coding
ENSG00000011143	MKS1	17	56282803	56296966	-1	q22	protein_coding
ENSG00000115648	MLPH	2	238394071	238463961	1	q37.3	protein_coding
ENSG00000102996	MMP15	16	58059470	58080805	1	q21	protein_coding
ENSG00000263313	MMP3	HG305_PATCH	102706532	102714534	-1	q22.2	protein_coding
ENSG00000118113	MMP8	11	102582526	102597781	-1	q22.2	protein_coding
ENSG00000138722	MMRN1	4	90800683	90875780	1	q22.1	protein_coding
ENSG00000138587	MNS1	15	56713742	56757335	-1	q21.3	protein_coding
ENSG00000075643	MOCOS	18	33767482	33852120	1	q12.2	protein_coding
ENSG00000178802	MPI	15	75182346	75191798	1	q24.1	protein_coding
ENSG00000005381	MPO	17	56347217	56358296	-1	q22	protein_coding
ENSG00000153029	MR1	1	181003067	181031074	1	q25.3	protein_coding
ENSG00000170255	MRGPRX1	11	18955360	18961054	-1	p15.1	protein_coding
ENSG00000226807	MROH5	8	142443929	142517330	-1	q24.3	polymorphic_pseudogene
ENSG00000184313	MROH7	1	55107463	55175939	1	p32.3	protein_coding
ENSG00000136897	MRPL50	9	104149915	104160896	-1	q31.1	protein_coding
ENSG00000144029	MRPS5	2	95752952	95815179	-1	q11.1	protein_coding
ENSG00000148187	MRRF	9	125026882	125085743	1	q33.2	protein_coding
ENSG00000113318	MSH3	5	79950467	80172279	1	q14.1	protein_coding
ENSG00000164078	MST1R	3	49924435	49941299	-1	p21.31	protein_coding
ENSG00000122085	MTERFD2	2	242014469	242041747	-1	q37.3	protein_coding
ENSG00000087053	MTMR2	11	95566046	95658479	-1	q21	protein_coding
ENSG00000104643	MTMR9	8	11141925	11185646	1	p23.1	protein_coding
ENSG00000116984	MTR	1	236958610	237067281	1	q43	protein_coding
ENSG00000169876	MUC17	7	100663353	100702020	1	q22.1	protein_coding
ENSG00000184956	MUC6	11	1012821	1036706	-1	p15.5	protein_coding
ENSG00000118513	MYB	6	135502453	135540311	1	q23.3	protein_coding
ENSG00000132382	MYBBP1A	17	4442192	4458926	-1	p13.2	protein_coding
ENSG00000196091	MYBPC1	12	101962131	102079796	1	q23.2	protein_coding
ENSG00000109063	MYH3	17	10531843	10560626	-1	p13.1	protein_coding
ENSG00000100345	MYH9	22	36677327	36784063	-1	q12.3	protein_coding
ENSG00000091536	MYO15A	17	18012020	18083116	1	p11.2	protein_coding
ENSG00000141052	MYOCD	17	12569207	12672266	1	p12	protein_coding
ENSG00000196531	NACA	12	57106212	57125412	-1	q13.3	protein_coding
ENSG00000160796	NBEAL2	3	47021173	47051193	1	p21.31	protein_coding
ENSG00000101079	NDRG3	20	35280169	35374481	-1	q11.23	protein_coding
ENSG00000184752	NDUFA12	12	95290831	95397546	-1	q22	protein_coding
ENSG00000186010	NDUFA13	19	19626545	19639863	1	p13.11	protein_coding
ENSG00000125967	NECAB3	20	32244893	32262269	-1	q11.22	protein_coding
ENSG00000163491	NEK10	3	27151576	27410951	-1	p24.1	protein_coding
ENSG00000163531	NFASC	1	204797779	204991950	1	q32.1	protein_coding
ENSG00000165030	NFIL3	9	94171327	94186144	-1	q22.31	protein_coding
ENSG00000087303	NID2	14	52471521	52535712	-1	q22.1	protein_coding
ENSG00000169760	NLGN1	3	173114074	174004434	1	q26.31	protein_coding
ENSG00000091106	NLRC4	2	32449522	32490923	-1	p22.3	protein_coding
ENSG00000162711	NLRP3	1	247579458	247612410	1	q44	protein_coding
ENSG00000171487	NLRP5	19	56511092	56573179	1	q13.43	protein_coding
ENSG00000167634	NLRP7	19	55434877	55477680	-1	q13.42	protein_coding
ENSG00000152465	NMT2	10	15144583	15210692	-1	p13	protein_coding
ENSG00000164867	NOS3	7	150688083	150711676	1	q36.1	protein_coding
ENSG00000213240	NOTCH2NL	1	145209119	145291972	1	q21.1	protein_coding
ENSG00000074181	NOTCH3	19	15270444	15311792	-1	p13.12	protein_coding
ENSG00000056291	NPFFR2	4	72897521	73013784	1	q13.3	protein_coding
ENSG00000153234	NR4A2	2	157180944	157198860	-1	q24.1	protein_coding
ENSG00000197893	NRAP	10	115348475	115423886	-1	q25.3	protein_coding
ENSG00000125841	NRSN2	20	327527	335512	1	p13	protein_coding
ENSG00000241058	NSUN6	10	18834490	18940551	-1	p12.31	protein_coding
ENSG00000179299	NSUN7	4	40751914	40812002	1	p14	protein_coding
ENSG00000065320	NTN1	17	8924859	9147317	1	p13.1	protein_coding
ENSG00000142233	NTN5	19	49164664	49176338	-1	q13.33	protein_coding
ENSG00000013374	NUB1	7	151038785	151075535	1	q36.1	protein_coding
ENSG00000137497	NUMA1	11	71713910	71791739	-1	q13.4	protein_coding
ENSG00000095319	NUP188	9	131709978	131769375	1	q34.11	protein_coding
ENSG00000132182	NUP210	3	13357737	13461809	-1	p25.1	protein_coding
ENSG00000169856	ONECUT1	15	53049637	53083273	-1	q21.3	protein_coding
ENSG00000261479	OPLAH	HG104_HG975_PATCH	145133436	145146004	-1	q24.3	processed_transcript
ENSG00000125510	OPRL1	20	62711526	62731996	1	q13.33	protein_coding
ENSG00000196266	OR10J3	1	159283460	159284449	-1	q23.2	protein_coding
ENSG00000197591	OR11L1	1	248004199	248005254	-1	q44	protein_coding
ENSG00000184166	OR1D2	17	2995352	2996290	-1	p13.3	protein_coding
ENSG00000172774	OR1S1	11	57982217	57983195	1	q12.1	protein_coding
ENSG00000177535	OR2B11	1	247614255	247615308	-1	q44	protein_coding
ENSG00000221910	OR2F2	7	143632259	143633372	1	q35	protein_coding
ENSG00000171133	OR2K2	9	114089763	114090800	-1	q31.3	protein_coding
ENSG00000175143	OR2T1	1	248569296	248570405	1	q44	protein_coding
ENSG00000196539	OR2T3	1	248636627	248637634	1	q44	protein_coding
ENSG00000181935	OR4C16	11	55339604	55340536	1	q11	protein_coding
ENSG00000221977	OR4E2	14	22133297	22134238	1	q11.2	protein_coding
ENSG00000176555	OR4S1	11	48327775	48328704	1	p11.2	protein_coding
ENSG00000205409	OR52E6	11	5862158	5863182	-1	p15.4	protein_coding
ENSG00000196578	OR5AC2	3	97806017	97806946	1	q11.2	protein_coding
ENSG00000181371	OR5M8	11	56257825	56258871	-1	q12.1	protein_coding
ENSG00000150269	OR5M9	11	56229945	56230877	-1	q12.1	protein_coding
ENSG00000205329	OR6C3	12	55725485	55726420	1	q13.2	protein_coding
ENSG00000225781	OR6V1	7	142749417	142750444	1	q34	protein_coding
ENSG00000244165	P2RY11	19	10222214	10226048	1	p13.2	protein_coding
ENSG00000072682	P4HA2	5	131527531	131631008	-1	q31.1	protein_coding
ENSG00000122133	PAEP	9	138453602	138458801	1	q34.3	protein_coding
ENSG00000148832	PAOX	10	135192695	135205198	1	q26.3	protein_coding
ENSG00000164329	PAPD4	5	78907943	78982471	1	q14.1	protein_coding
ENSG00000105717	PBX4	19	19672522	19729725	-1	p13.11	protein_coding
ENSG00000173599	PC	11	66615704	66725847	-1	q13.2	protein_coding
ENSG00000150275	PCDH15	10	55562531	57387702	-1	q21.1	protein_coding
ENSG00000249158	PCDHA11	5	140248689	140391929	1	q31.3	protein_coding
ENSG00000204969	PCDHA2	5	140174444	140391929	1	q31.3	protein_coding
ENSG00000204961	PCDHA9	5	140227048	140391929	1	q31.3	protein_coding
ENSG00000081818	PCDHB4	5	140501581	140505201	1	q31.3	protein_coding
ENSG00000160299	PCNT	21	47744036	47865682	1	q22.3	protein_coding
ENSG00000141179	PCTP	17	53828340	53920191	1	q22	protein_coding
ENSG00000095464	PDE6C	10	95372345	95425767	1	q23.33	protein_coding
ENSG00000170962	PDGFD	11	103777914	104035107	-1	q22.3	protein_coding
ENSG00000113721	PDGFRB	5	149493400	149535435	-1	q32	protein_coding
ENSG00000185615	PDIA2	16	333152	337215	1	p13.3	protein_coding
ENSG00000155660	PDIA4	7	148700154	148725733	-1	q36.1	protein_coding
ENSG00000143870	PDIA6	2	10923517	10978103	-1	p25.1	protein_coding
ENSG00000005882	PDK2	17	48172101	48189516	1	q21.33	protein_coding
ENSG00000107438	PDLIM1	10	96997329	97050781	-1	q24.1	protein_coding
ENSG00000164494	PDSS2	6	107473761	107780768	-1	q21	protein_coding
ENSG00000124299	PEPD	19	33877856	34012700	-1	q13.11	protein_coding
ENSG00000114757	PEX5L	3	179512746	179754841	-1	q26.33	protein_coding
ENSG00000256713	PGA5	11	61008514	61018920	1	q12.2	protein_coding
ENSG00000169299	PGM2	4	37828255	37864558	1	p14	protein_coding
ENSG00000101856	PGRMC1	X	118370216	118378429	1	q24	protein_coding
ENSG00000105229	PIAS4	19	4007644	4039384	1	p13.3	protein_coding
ENSG00000154864	PIEZO2	18	10666480	11148587	-1	p11.21	protein_coding
ENSG00000011405	PIK3C2A	11	17099277	17229530	-1	p15.1	protein_coding
ENSG00000069011	PITX1	5	134363425	134370503	-1	q31.1	protein_coding
ENSG00000067225	PKM	15	72491370	72524164	-1	q23	protein_coding
ENSG00000123143	PKN1	19	14543865	14582679	1	p13.12	protein_coding
ENSG00000182378	PLCXD1	X	192989	220023	1	p22.33	protein_coding
ENSG00000166428	PLD4	14	105391153	105399574	1	q32.33	protein_coding
ENSG00000180287	PLD5	1	242251689	242687998	-1	q43	protein_coding
ENSG00000105559	PLEKHA4	19	49340354	49371889	-1	q13.33	protein_coding
ENSG00000167676	PLIN4	19	4502204	4517716	-1	p13.3	protein_coding
ENSG00000152952	PLOD2	3	145787227	145881440	-1	q24	protein_coding
ENSG00000106397	PLOD3	7	100849258	100861701	-1	q22.1	protein_coding
ENSG00000161381	PLXDC1	17	37219556	37310647	-1	q12	protein_coding
ENSG00000196576	PLXNB2	22	50713408	50746056	-1	q13.33	protein_coding
ENSG00000198753	PLXNB3	X	153029651	153044801	1	q28	protein_coding
ENSG00000162877	PM20D1	1	205797150	205819260	-1	q32.1	protein_coding
ENSG00000064933	PMS1	2	190649107	190742355	1	q32.2	protein_coding
ENSG00000132424	PNISR	6	99845927	99873207	-1	q16.2	protein_coding
ENSG00000163389	POGLUT1	3	119187785	119213555	1	q13.33	protein_coding
ENSG00000196767	POU3F4	X	82763269	82764775	1	q21.1	protein_coding
ENSG00000184271	POU6F1	12	51580719	51611477	-1	q13.13	protein_coding
ENSG00000243207	PPAN-P2RY11	19	10216899	10225456	1	p13.2	protein_coding
ENSG00000155846	PPARGC1B	5	149109861	149234585	1	q32	protein_coding
ENSG00000131626	PPFIA1	11	70116806	70230509	1	q13.3	protein_coding
ENSG00000100614	PPM1A	14	60712470	60765805	1	q23.1	protein_coding
ENSG00000138032	PPM1B	2	44395108	44471523	1	p21	protein_coding
ENSG00000196422	PPP1R26	9	138370925	138380739	1	q34.3	protein_coding
ENSG00000154415	PPP1R3A	7	113516832	113715975	-1	q31.1	protein_coding
ENSG00000158528	PPP1R9A	7	94536514	94925727	1	q21.3	protein_coding
ENSG00000262764	PPP2R1B	HG388_HG400_PATCH	111597632	111637151	-1	q23.1	protein_coding
ENSG00000100239	PPP6R2	22	50781733	50883514	1	q13.33	protein_coding
ENSG00000116721	PRAMEF1	1	12851546	12856777	1	p36.21	protein_coding
ENSG00000116726	PRAMEF12	1	12834984	12838049	1	p36.21	protein_coding
ENSG00000197870	PRB3	12	11418857	11422739	-1	p13.2	polymorphic_pseudogene
ENSG00000137509	PRCP	11	82534544	82681626	-1	q14.1	protein_coding
ENSG00000141956	PRDM15	21	43218385	43299591	-1	q22.3	protein_coding
ENSG00000116690	PRG4	1	186265405	186283694	1	q31.1	protein_coding
ENSG00000184304	PRKD1	14	30045687	30661104	-1	q12	protein_coding
ENSG00000101292	PROKR2	20	5282317	5297378	-1	p12.3	protein_coding
ENSG00000184500	PROS1	3	93591881	93692910	-1	q11.1	protein_coding
ENSG00000165630	PRPF18	10	13628927	13672868	1	p13	protein_coding
ENSG00000229937	PRPS1L1	7	18066405	18067486	-1	p21.1	protein_coding
ENSG00000221961	PRR21	2	240981230	240982399	-1	q37.3	protein_coding
ENSG00000206260	PRR23A	3	138722804	138725110	-1	q23	protein_coding
ENSG00000117523	PRRC2C	1	171454651	171562650	1	q24.3	protein_coding
ENSG00000151006	PRSS53	16	31094746	31100949	-1	p11.2	protein_coding
ENSG00000106772	PRUNE2	9	79226292	79521003	-1	q21.2	protein_coding
ENSG00000125637	PSD4	2	113914902	113960814	1	q13	protein_coding
ENSG00000080815	PSEN1	14	73603126	73690399	1	q24.2	protein_coding
ENSG00000243130	PSG11	19	43511808	43530664	-1	q13.31	protein_coding
ENSG00000087191	PSMC5	17	61904512	61909379	1	q23.3	protein_coding
ENSG00000099341	PSMD8	19	38865176	38874464	1	q13.2	protein_coding
ENSG00000180822	PSMG4	6	3231637	3303607	1	p25.2	protein_coding
ENSG00000188647	PTAR1	9	72324438	72374875	-1	q21.12	protein_coding
ENSG00000267060	PTGES3L	17	41120105	41132545	-1	q21.31	protein_coding
ENSG00000108825	PTGES3L-AARSD1	17	41102543	41132545	-1	q21.31	protein_coding
ENSG00000106853	PTGR1	9	114312002	114362135	-1	q31.3	protein_coding
ENSG00000074696	PTPLAD1	15	65822756	65870687	1	q22.31	protein_coding
ENSG00000143851	PTPN7	1	202116141	202130716	-1	q32.1	protein_coding
ENSG00000152894	PTPRK	6	128289924	128841870	-1	q22.33	protein_coding
ENSG00000173482	PTPRM	18	7566780	8406859	1	p11.23	protein_coding
ENSG00000106278	PTPRZ1	7	121513143	121702090	1	q31.32	protein_coding
ENSG00000091127	PUS7	7	105080108	105162714	-1	q22.3	protein_coding
ENSG00000130508	PXDN	2	1635659	1748624	-1	p25.3	protein_coding
ENSG00000147485	PXDNL	8	52232138	52722005	-1	q11.23	protein_coding
ENSG00000163564	PYHIN1	1	158900586	158946844	1	q23.1	protein_coding
ENSG00000151576	QTRTD1	3	113724680	113807269	1	q13.31	protein_coding
ENSG00000172780	RAB43	3	128806412	128841644	-1	q21.3	protein_coding
ENSG00000196642	RABL6	9	139694818	139735639	1	q34.3	protein_coding
ENSG00000151164	RAD9B	12	110939460	110969891	1	q24.11	protein_coding
ENSG00000132341	RAN	12	131356424	131362223	1	q24.33	protein_coding
ENSG00000204764	RANBP17	5	170288874	170727019	1	q35.1	protein_coding
ENSG00000131759	RARA	17	38465444	38513094	1	q21.2	protein_coding
ENSG00000105122	RASAL3	19	15562438	15575377	-1	p13.12	protein_coding
ENSG00000244462	RBM12	20	34236847	34252878	-1	q11.22	protein_coding
ENSG00000091009	RBM27	5	145583113	145718814	1	q32	protein_coding
ENSG00000131795	RBM8A	1	145507598	145511444	1	q21.1	protein_coding
ENSG00000144642	RBMS3	3	29322473	30051886	1	p24.1	protein_coding
ENSG00000104918	RETN	19	7733930	7735334	1	p13.2	protein_coding
ENSG00000111445	RFC5	12	118451393	118470935	1	q24.23	protein_coding
ENSG00000143207	RFWD2	1	175913967	176176629	-1	q25.2	protein_coding
ENSG00000087903	RFX2	19	5993175	6199583	-1	p13.3	protein_coding
ENSG00000130988	RGN	X	46937775	46952712	1	p11.23	protein_coding
ENSG00000132554	RGS22	8	100973164	101143496	-1	q22.2	protein_coding
ENSG00000140983	RHOT2	16	718086	724174	1	p13.3	protein_coding
ENSG00000131941	RHPN2	19	33469499	33555794	-1	q13.11	protein_coding
ENSG00000177963	RIC8A	11	207511	215113	1	p15.5	protein_coding
ENSG00000111785	RIC8B	12	107168373	107283090	1	q23.3	protein_coding
ENSG00000164327	RICTOR	5	38938021	39074510	-1	p13.1	protein_coding
ENSG00000176406	RIMS2	8	104512976	105268322	1	q22.3	protein_coding
ENSG00000132669	RIN2	20	19867165	19983101	1	p11.23	protein_coding
ENSG00000159753	RLTPR	16	67678822	67691472	1	q22.1	protein_coding
ENSG00000173464	RNASE11	14	21051051	21078043	-1	q11.2	protein_coding
ENSG00000164068	RNF123	3	49726932	49758962	1	p21.31	protein_coding
ENSG00000179580	RNF151	16	2016824	2018976	1	p13.3	protein_coding
ENSG00000163481	RNF25	2	219528587	219537134	-1	q35	protein_coding
ENSG00000154133	ROBO4	11	124753587	124768396	-1	q24.2	protein_coding
ENSG00000198963	RORB	9	77112281	77302117	1	q21.13	protein_coding
ENSG00000047936	ROS1	6	117609463	117747018	-1	q22.1	protein_coding
ENSG00000117133	RPF1	1	84944942	84963473	1	p22.3	protein_coding
ENSG00000103494	RPGRIP1L	16	53631595	53737850	-1	q12.2	protein_coding
ENSG00000122026	RPL21	13	27825446	27830828	1	q12.2	protein_coding
ENSG00000117676	RPS6KA1	1	26856252	26901521	1	p36.11	protein_coding
ENSG00000116954	RRAGC	1	39303870	39325495	-1	p34.3	protein_coding
ENSG00000132275	RRP8	11	6616305	6624850	-1	p15.4	protein_coding
ENSG00000137996	RTCA	1	100731763	100758325	1	p21.2	protein_coding
ENSG00000204130	RUFY2	10	70100864	70167051	-1	q21.3	protein_coding
ENSG00000198838	RYR3	15	33603163	34158303	1	q14	protein_coding
ENSG00000151835	SACS	13	23902965	24007841	-1	q12.12	protein_coding
ENSG00000181433	SAGE1	X	134971374	134995220	1	q26.3	protein_coding
ENSG00000138760	SCARB2	4	77079890	77135046	-1	q21.1	protein_coding
ENSG00000007314	SCN4A	17	62015914	62050278	-1	q23.3	protein_coding
ENSG00000183873	SCN5A	3	38589548	38691164	-1	p22.2	protein_coding
ENSG00000162512	SDC3	1	31342314	31381608	-1	p35.2	protein_coding
ENSG00000073578	SDHA	5	218356	256815	1	p15.33	protein_coding
ENSG00000146555	SDK1	7	3341080	4308632	1	p22.2	protein_coding
ENSG00000069188	SDK2	17	71330523	71640228	-1	q25.1	protein_coding
ENSG00000103184	SEC14L5	16	5008318	5069159	1	p13.3	protein_coding
ENSG00000120341	SEC16B	1	177893091	177939348	-1	q25.2	protein_coding
ENSG00000150961	SEC24D	4	119643978	119759838	-1	q26	protein_coding
ENSG00000141574	SECTM1	17	80278900	80291950	-1	q25.3	protein_coding
ENSG00000112902	SEMA5A	5	9035138	9546187	-1	p15.31	protein_coding
ENSG00000130766	SESN2	1	28586038	28609002	1	p35.3	protein_coding
ENSG00000139718	SETD1B	12	122242086	122270562	1	q24.31	protein_coding
ENSG00000168066	SF1	11	64532078	64546258	-1	q13.1	protein_coding
ENSG00000167037	SGSM1	22	25202236	25323545	1	q11.23	protein_coding
ENSG00000095370	SH2D3C	9	130500596	130541020	-1	q34.11	protein_coding
ENSG00000172985	SH3RF3	2	109745804	110262207	1	q12.3	protein_coding
ENSG00000185960	SHOX	X	585079	620146	1	p22.33	protein_coding
ENSG00000142178	SIK1	21	44834395	44847008	-1	q22.3	protein_coding
ENSG00000127511	SIN3B	19	16940211	16991164	1	p13.11	protein_coding
ENSG00000136603	SKIL	3	170075466	170114623	1	q26.2	protein_coding
ENSG00000124067	SLC12A4	16	67977377	68003504	-1	q22.1	protein_coding
ENSG00000146828	SLC12A9	7	100424442	100464631	1	q22.1	protein_coding
ENSG00000112394	SLC16A10	6	111408781	111552397	1	q21	protein_coding
ENSG00000170190	SLC16A5	17	73083822	73102257	1	q25.1	protein_coding
ENSG00000124568	SLC17A1	6	25783125	25832287	-1	p22.2	protein_coding
ENSG00000124564	SLC17A3	6	25833294	25882514	-1	p22.2	protein_coding
ENSG00000168065	SLC22A11	11	64323098	64340347	1	q13.1	protein_coding
ENSG00000110628	SLC22A18	11	2920951	2946476	1	p15.4	protein_coding
ENSG00000197658	SLC22A24	11	62847412	62911693	-1	q12.3	protein_coding
ENSG00000197901	SLC22A6	11	62703857	62752455	-1	q12.3	protein_coding
ENSG00000149742	SLC22A9	11	63137261	63177766	1	q12.3	protein_coding
ENSG00000170482	SLC23A1	5	138702885	138720242	-1	q31.2	protein_coding
ENSG00000197119	SLC25A29	14	100757448	100772884	-1	q32.2	protein_coding
ENSG00000077713	SLC25A43	X	118533023	118588441	1	q24	protein_coding
ENSG00000170615	SLC26A5	7	102993177	103086624	-1	q22.1	protein_coding
ENSG00000147606	SLC26A7	8	92221722	92410378	1	q21.3	protein_coding
ENSG00000197496	SLC2A10	20	45338126	45364965	1	q13.12	protein_coding
ENSG00000109667	SLC2A9	4	9772777	10056560	-1	p16.1	protein_coding
ENSG00000145740	SLC30A5	5	68389473	68426896	1	q13.1	protein_coding
ENSG00000080189	SLC35C2	20	44978167	44993043	-1	q13.12	protein_coding
ENSG00000127526	SLC35E1	19	16660642	16683193	-1	p13.11	protein_coding
ENSG00000259777	SLC39A12	HG544_PATCH	17993891	18085286	1	p12.33	protein_coding
ENSG00000114544	SLC41A3	3	125725198	125820404	-1	q21.3	protein_coding
ENSG00000164889	SLC4A2	7	150754297	150773614	1	q36.1	protein_coding
ENSG00000100170	SLC5A1	22	32439019	32509016	1	q12.3	protein_coding
ENSG00000066230	SLC9A3	5	473425	524447	-1	p15.33	protein_coding
ENSG00000101187	SLCO4A1	20	61273797	61317137	1	q13.33	protein_coding
ENSG00000166750	SLFN5	17	33570055	33600674	1	q12	protein_coding
ENSG00000184564	SLITRK6	13	86366925	86373623	-1	q31.1	protein_coding
ENSG00000070366	SMG6	17	1963133	2207065	-1	p13.3	protein_coding
ENSG00000116698	SMG7	1	183441351	183567381	1	q25.3	protein_coding
ENSG00000164975	SNAPC3	9	15422702	15465951	1	p22.3	protein_coding
ENSG00000174446	SNAPC5	15	66782473	66790151	-1	q22.31	protein_coding
ENSG00000163788	SNRK	3	43328004	43466256	1	p22.1	protein_coding
ENSG00000120451	SNX19	11	130745331	130786404	-1	q24.3	protein_coding
ENSG00000089006	SNX5	20	17922241	17949623	-1	p11.23	protein_coding
ENSG00000168502	SOGA2	18	8705659	8832776	1	p11.22	protein_coding
ENSG00000165643	SOHLH1	9	138585253	138591374	-1	q34.3	protein_coding
ENSG00000120669	SOHLH2	13	36742345	36871979	-1	q13.3	protein_coding
ENSG00000108018	SORCS1	10	108333421	108924292	-1	q25.1	protein_coding
ENSG00000100146	SOX10	22	38366693	38383429	-1	q13.1	protein_coding
ENSG00000110693	SOX6	11	15987995	16761138	-1	p15.1	protein_coding
ENSG00000170374	SP7	12	53720362	53739099	-1	q13.13	protein_coding
ENSG00000155761	SPAG17	1	118496484	118727846	-1	p12	protein_coding
ENSG00000196406	SPANXD	X	140785568	140786896	-1	q27.2	protein_coding
ENSG00000104133	SPG11	15	44854894	44955876	-1	q21.1	protein_coding
ENSG00000169474	SPRR1A	1	152956557	152958289	1	q21.3	protein_coding
ENSG00000049319	SRD5A2	2	31747550	31806136	-1	p23.1	processed_transcript
ENSG00000112658	SRF	6	43139037	43149243	1	p21.1	protein_coding
ENSG00000182934	SRPR	11	126132814	126139039	-1	q24.2	protein_coding
ENSG00000179954	SSC5D	19	55999771	56030465	1	q13.42	protein_coding
ENSG00000197558	SSPO	7	149473131	149531068	1	q36.1	processed_transcript
ENSG00000149418	ST14	11	130029457	130080271	1	q24.3	protein_coding
ENSG00000126091	ST3GAL3	1	44171495	44396831	1	p34.1	protein_coding
ENSG00000066923	STAG3	7	99775186	99819111	1	q22.1	protein_coding
ENSG00000164211	STARD4	5	110831731	110848288	-1	q22.1	protein_coding
ENSG00000115415	STAT1	2	191829084	191885686	-1	q32.2	protein_coding
ENSG00000226033	STK19	HSCHR6_MHC_MCF	32015399	32025671	1	p21.33	protein_coding
ENSG00000128578	STRIP2	7	129074274	129128240	1	q32.1	protein_coding
ENSG00000103266	STUB1	16	730224	732799	1	p13.3	protein_coding
ENSG00000196562	SULF2	20	46285092	46415360	-1	q13.13	protein_coding
ENSG00000143502	SUSD4	1	223394161	223537544	-1	q41	protein_coding
ENSG00000133789	SWAP70	11	9685624	9774538	1	p15.4	protein_coding
ENSG00000198198	SZT2	1	43855553	43918321	1	p34.2	protein_coding
ENSG00000136463	TACO1	17	61678231	61685725	1	q23.3	protein_coding
ENSG00000136560	TANK	2	161993419	162092732	1	q24.2	protein_coding
ENSG00000271987	TAS2R10	HSCHR12_2_CTG2	10977916	10978957	-1	p13.2	protein_coding
ENSG00000127362	TAS2R3	7	141463897	141464997	1	q34	protein_coding
ENSG00000157014	TATDN2	3	10289707	10322902	1	p25.3	protein_coding
ENSG00000095383	TBC1D2	9	100961311	101017915	-1	q22.33	protein_coding
ENSG00000065491	TBC1D22B	6	37225548	37300746	1	p21.2	protein_coding
ENSG00000068354	TBC1D25	X	48397845	48420997	1	p11.23	protein_coding
ENSG00000167202	TBC1D2B	15	78276378	78370066	-1	q25.1	protein_coding
ENSG00000156787	TBC1D31	8	124054208	124164393	1	q24.13	protein_coding
ENSG00000133138	TBC1D8B	X	106045910	106119375	1	q22.3	protein_coding
ENSG00000105254	TBCB	19	36605191	36616849	1	q13.12	protein_coding
ENSG00000122145	TBX22	X	79270255	79287268	1	q21.1	protein_coding
ENSG00000176769	TCERG1L	10	132890654	133109984	-1	q26.3	protein_coding
ENSG00000152284	TCF7L1	2	85360533	85537511	1	p11.2	protein_coding
ENSG00000159450	TCHH	1	152078793	152086556	-1	q21.3	protein_coding
ENSG00000205678	TECRL	4	65140975	65275186	-1	q13.1	protein_coding
ENSG00000172171	TEFM	17	29224354	29233838	-1	q11.2	protein_coding
ENSG00000167858	TEKT1	17	6692452	6735080	-1	p13.1	protein_coding
ENSG00000149256	TENM4	11	78363876	79151992	-1	q14.1	protein_coding
ENSG00000159648	TEPP	16	58010339	58022020	1	q21	protein_coding
ENSG00000185264	TEX33	22	37387163	37403882	-1	q12.3	protein_coding
ENSG00000112561	TFEB	6	41651716	41703997	-1	p21.1	protein_coding
ENSG00000125780	TGM3	20	2276647	2321724	1	p13	protein_coding
ENSG00000180176	TH	11	2185159	2193107	-1	p15.5	protein_coding
ENSG00000169231	THBS3	1	155165379	155178842	-1	q22	protein_coding
ENSG00000187720	THSD4	15	71389291	72075722	1	q23	protein_coding
ENSG00000151923	TIAL1	10	121334199	121356541	-1	q26.11	protein_coding
ENSG00000145365	TIFA	4	113196783	113207059	-1	q25	protein_coding
ENSG00000075131	TIPIN	15	66628544	66679084	-1	q22.31	protein_coding
ENSG00000151005	TKTL2	4	164392257	164395047	-1	q32.2	protein_coding
ENSG00000106829	TLE4	9	82186688	82341658	1	q21.31	protein_coding
ENSG00000174123	TLR10	4	38773860	38784611	-1	p14	protein_coding
ENSG00000101916	TLR8	X	12924739	12941288	1	p22.2	protein_coding
ENSG00000167608	TMC4	19	54663846	54676944	-1	q13.42	protein_coding
ENSG00000189077	TMEM120A	7	75616155	75623977	-1	q11.23	polymorphic_pseudogene
ENSG00000221962	TMEM14E	3	152057484	152058779	-1	q25.1	protein_coding
ENSG00000152154	TMEM178A	2	39892122	39945103	1	p22.1	protein_coding
ENSG00000188807	TMEM201	1	9648932	9674935	1	p36.22	protein_coding
ENSG00000119777	TMEM214	2	27255778	27264563	1	p23.3	protein_coding
ENSG00000163900	TMEM41A	3	185194284	185216845	-1	q27.2	protein_coding
ENSG00000137842	TMEM62	15	43415477	43477344	1	q15.2	protein_coding
ENSG00000129925	TMEM8A	16	420773	437113	-1	p13.3	protein_coding
ENSG00000144747	TMF1	3	69068978	69101484	-1	p14.1	protein_coding
ENSG00000153802	TMPRSS11D	4	68686594	68749750	-1	q13.2	protein_coding
ENSG00000184012	TMPRSS2	21	42836478	42903043	-1	q22.3	protein_coding
ENSG00000187045	TMPRSS6	22	37461476	37505603	-1	q12.3	protein_coding
ENSG00000184428	TOP1MT	8	144386554	144442149	-1	q24.3	protein_coding
ENSG00000100038	TOP3B	22	22311397	22337213	-1	q11.22	protein_coding
ENSG00000196511	TPK1	7	144149034	144533488	-1	q35	protein_coding
ENSG00000169902	TPST1	7	65670186	65885530	1	q11.21	protein_coding
ENSG00000167632	TRAPPC9	8	140742586	141468678	-1	q24.3	protein_coding
ENSG00000107614	TRDMT1	10	17184253	17244053	-1	p13	protein_coding
ENSG00000118094	TREH	11	118528026	118550399	-1	q23.3	protein_coding
ENSG00000258659	TRIM34	11	5640994	5665628	1	p15.4	protein_coding
ENSG00000163462	TRIM46	1	155145873	155157447	1	q22	protein_coding
ENSG00000147573	TRIM55	8	67039131	67087720	1	q13.1	protein_coding
ENSG00000121236	TRIM6	11	5617339	5634188	1	p15.4	protein_coding
ENSG00000100815	TRIP11	14	92432335	92507240	-1	q32.12	protein_coding
ENSG00000134160	TRPM1	15	31293264	31453476	-1	q13.3	protein_coding
ENSG00000092439	TRPM7	15	50844670	50979012	-1	q21.2	protein_coding
ENSG00000111199	TRPV4	12	110220890	110271212	-1	q24.11	protein_coding
ENSG00000158526	TSR2	X	54466834	54471920	1	p11.22	protein_coding
ENSG00000206203	TSSK2	22	19118321	19120134	1	q11.21	protein_coding
ENSG00000052841	TTC17	11	43380482	43516483	1	p12	protein_coding
ENSG00000168026	TTC21A	3	39149152	39180394	1	p22.2	protein_coding
ENSG00000120440	TTLL2	6	167738574	167772991	1	q27	protein_coding
ENSG00000188229	TUBB4B	9	140135665	140138159	1	q34.3	protein_coding
ENSG00000261456	TUBB8	HG905_PATCH	96892	100113	-1	p15.3	protein_coding
ENSG00000137822	TUBGCP4	15	43661419	43699293	1	q15.3	protein_coding
ENSG00000153575	TUBGCP5	15	22833395	22873892	1	q11.2	protein_coding
ENSG00000262485	TUSC2	HG325_PATCH	50357459	50365683	-1	p21.31	protein_coding
ENSG00000239264	TXNDC5	6	7881750	7911047	-1	p24.3	protein_coding
ENSG00000198431	TXNRD1	12	104609557	104744061	1	q23.3	protein_coding
ENSG00000163714	U2SURP	3	142683339	142779567	1	q23	protein_coding
ENSG00000170315	UBB	17	16284112	16286059	1	p11.2	protein_coding
ENSG00000110344	UBE4A	11	118230300	118269926	1	q23.3	protein_coding
ENSG00000175520	UBQLN3	11	5528530	5531215	-1	p15.4	protein_coding
ENSG00000173960	UBXN2A	2	24150155	24227779	1	p23.3	protein_coding
ENSG00000167671	UBXN6	19	4444996	4457819	-1	p13.3	protein_coding
ENSG00000165623	UCMA	10	13263767	13276334	-1	p13	protein_coding
ENSG00000169062	UPF3A	13	115047059	115071283	1	q34	protein_coding
ENSG00000140740	UQCRC2	16	21963981	21994981	1	p12.2	protein_coding
ENSG00000042781	USH2A	1	215796236	216596738	-1	q41	protein_coding
ENSG00000135093	USP30	12	109460894	109525831	1	q24.11	protein_coding
ENSG00000109189	USP46	4	53460340	53525502	-1	q12	protein_coding
ENSG00000187555	USP7	16	8985951	9058371	-1	p13.2	protein_coding
ENSG00000163945	UVSSA	4	1341054	1381837	1	p16.3	protein_coding
ENSG00000205642	VCX3B	X	8432871	8434550	1	p22.31	protein_coding
ENSG00000112299	VNN1	6	133002729	133035188	-1	q23.2	protein_coding
ENSG00000197969	VPS13A	9	79792269	80036457	1	q21.2	protein_coding
ENSG00000104142	VPS18	15	41186628	41196173	1	q15.1	protein_coding
ENSG00000131475	VPS25	17	40925454	40931617	1	q21.31	protein_coding
ENSG00000132612	VPS4A	16	69333562	69358949	1	q22.1	protein_coding
ENSG00000185274	WBSCR17	7	70597155	71178585	1	q11.22	protein_coding
ENSG00000162923	WDR26	1	224572845	224624735	-1	q42.12	protein_coding
ENSG00000047056	WDR37	10	1095478	1178237	1	p15.3	protein_coding
ENSG00000160193	WDR4	21	44263204	44299678	-1	q22.3	protein_coding
ENSG00000196998	WDR45	X	48929385	48958108	-1	p11.23	protein_coding
ENSG00000120314	WDR55	5	140044261	140053709	1	q31.3	protein_coding
ENSG00000171804	WDR87	19	38375463	38397317	-1	q13.13	protein_coding
ENSG00000168334	XIRP1	3	39224701	39234087	-1	p22.2	protein_coding
ENSG00000122121	XPNPEP2	X	128872950	128903514	1	q26.1	protein_coding
ENSG00000015532	XYLT2	17	48423453	48440499	1	q21.33	protein_coding
ENSG00000145817	YIPF5	5	143537723	143550278	-1	q31.3	protein_coding
ENSG00000047188	YTHDC2	5	112849380	112930982	1	q22.2	protein_coding
ENSG00000146839	ZAN	7	100331249	100395419	1	q22.1	polymorphic_pseudogene
ENSG00000173276	ZBTB21	21	43406940	43430496	-1	q22.3	protein_coding
ENSG00000177311	ZBTB38	3	141043055	141168634	1	q23	protein_coding
ENSG00000168826	ZBTB49	4	4291924	4323513	1	p16.3	protein_coding
ENSG00000058673	ZC3H11A	1	203764782	203823252	1	q32.1	protein_coding
ENSG00000102053	ZC3H12B	X	64708615	64727767	1	q12	protein_coding
ENSG00000014164	ZC3H3	8	144519825	144623623	-1	q24.3	protein_coding
ENSG00000177108	ZDHHC22	14	77597613	77609077	-1	q24.3	protein_coding
ENSG00000020256	ZFP64	20	50668202	50820847	-1	q13.2	protein_coding
ENSG00000169946	ZFPM2	8	106330920	106816760	1	q23.1	protein_coding
ENSG00000157077	ZFYVE9	1	52608046	52812358	1	p32.3	protein_coding
ENSG00000100319	ZMAT5	22	30126945	30163000	-1	q12.2	protein_coding
ENSG00000085644	ZNF213	16	3179778	3192806	1	p13.3	protein_coding
ENSG00000165804	ZNF219	14	21558205	21572881	-1	q11.2	protein_coding
ENSG00000198026	ZNF335	20	44577292	44600833	-1	q13.12	protein_coding
ENSG00000178175	ZNF366	5	71738479	71803554	-1	q13.2	protein_coding
ENSG00000161298	ZNF382	19	37095719	37119499	1	q13.12	protein_coding
ENSG00000186812	ZNF397	18	32820994	32847097	1	q12.2	protein_coding
ENSG00000176222	ZNF404	19	44376515	44405537	-1	q13.31	protein_coding
ENSG00000215421	ZNF407	18	72265106	72777627	1	q22.3	protein_coding
ENSG00000105136	ZNF419	19	57999079	58006048	1	q13.43	protein_coding
ENSG00000197050	ZNF420	19	37498759	37621216	1	q13.12	protein_coding
ENSG00000197857	ZNF44	19	12335501	12405702	-1	p13.2	protein_coding
ENSG00000196268	ZNF493	19	21579921	21610375	1	p12	protein_coding
ENSG00000189164	ZNF527	19	37861963	37883968	1	q13.12	protein_coding
ENSG00000183647	ZNF530	19	58111253	58124090	1	q13.43	protein_coding
ENSG00000188321	ZNF559	19	9434448	9461838	1	p13.2	protein_coding
ENSG00000180626	ZNF594	17	5082831	5095178	-1	p13.2	protein_coding
ENSG00000197497	ZNF665	19	53662466	53696639	-1	q13.42	protein_coding
ENSG00000175691	ZNF77	19	2933216	2944969	-1	p13.3	protein_coding
ENSG00000197362	ZNF786	7	148766735	148787874	-1	q36.1	protein_coding
ENSG00000196466	ZNF799	19	12500830	12512085	-1	p13.2	protein_coding
ENSG00000170396	ZNF804A	2	185463093	185804219	1	q32.1	protein_coding
ENSG00000182348	ZNF804B	7	88388682	88966346	1	q21.13	protein_coding
ENSG00000124203	ZNF831	20	57766075	57834168	1	q13.32	protein_coding
ENSG00000197385	ZNF860	3	32023263	32033120	1	p23	protein_coding
ENSG00000106479	ZNF862	7	149535456	149564568	1	q36.1	protein_coding
ENSG00000213973	ZNF99	19	22939007	22966909	-1	p12	protein_coding
ENSG00000186814	ZSCAN30	18	32831032	32870196	-1	q12.2	protein_coding
ENSG00000180532	ZSCAN4	19	58180303	58190520	1	q13.43	protein_coding
ENSG00000163012	ZSWIM2	2	187692562	187713935	-1	q32.1	protein_coding
ENSG00000214655	ZSWIM8	10	75545340	75561551	1	q22.2	protein_coding
ENSG00000070476	ZXDC	3	126156444	126194762	-1	q21.3	protein_coding
ENSG00000159840	ZYX	7	143078173	143088204	1	q34	protein_coding

## Sheet: ASD_FMRPTargets
Description:	Binding targets of FMRP as assayed in mouse, Darnell et al 2011
ensembl_gene_id	hgnc_symbol	chromosome_name	start_position	end_position	strand	band	gene_biotype
ENSG00000003393	ALS2	2	202565277	202645912	-1	q33.1	protein_coding
ENSG00000004399	PLXND1	3	129274018	129325661	-1	q22.1	protein_coding
ENSG00000004777	ARHGAP33	19	36265434	36279724	1	q13.12	protein_coding
ENSG00000005339	CREBBP	16	3775055	3930727	-1	p13.3	protein_coding
ENSG00000005379	BZRAP1	17	56378592	56406152	-1	q22	protein_coding
ENSG00000005810	MYCBP2	13	77618792	77901185	-1	q22.3	protein_coding
ENSG00000006118	TMEM132A	11	60691935	60704631	1	q12.2	protein_coding
ENSG00000006283	CACNA1G	17	48638429	48704835	1	q21.33	protein_coding
ENSG00000006715	VPS41	7	38762563	38971994	-1	p14.1	protein_coding
ENSG00000006740	ARHGAP44	17	12692856	12894960	1	p12	protein_coding
ENSG00000007237	GAS7	17	9813926	10101868	-1	p13.1	protein_coding
ENSG00000007541	PIGQ	16	616995	634136	1	p13.3	protein_coding
ENSG00000008056	SYN1	X	47431303	47479252	-1	p11.23	protein_coding
ENSG00000008086	CDKL5	X	18443703	18671749	1	p22.13	protein_coding
ENSG00000008294	SPAG9	17	49039535	49198226	-1	q21.33	protein_coding
ENSG00000008300	CELSR3	3	48673902	48700348	-1	p21.31	protein_coding
ENSG00000008441	NFIX	19	13106422	13209610	1	p13.2	protein_coding
ENSG00000008710	PKD1	16	2138711	2185899	-1	p13.3	protein_coding
ENSG00000008853	RHOBTB2	8	22844930	22877712	1	p21.3	protein_coding
ENSG00000008869	HEATR5B	2	37195526	37311485	-1	p22.2	protein_coding
ENSG00000009335	UBE3C	7	156931607	157062066	1	q36.3	protein_coding
ENSG00000009413	REV3L	6	111620234	111804918	-1	q21	protein_coding
ENSG00000010256	UQCRC1	3	48636435	48648409	-1	p21.31	protein_coding
ENSG00000010322	NISCH	3	52489134	52527087	1	p21.1	protein_coding
ENSG00000010404	IDS	X	148558521	148615470	-1	q28	protein_coding
ENSG00000010810	FYN	6	111981535	112194655	-1	q21	protein_coding
ENSG00000010818	HIVEP2	6	143072604	143266338	-1	q24.2	protein_coding
ENSG00000011347	SYT7	11	61282785	61348620	-1	q12.2	protein_coding
ENSG00000011376	LARS2	3	45429998	45590913	1	p21.31	protein_coding
ENSG00000012232	EXTL3	8	28457986	28613116	1	p21.1	protein_coding
ENSG00000017373	SRCIN1	17	36686251	36762183	-1	q12	protein_coding
ENSG00000018625	ATP1A2	1	160085549	160113381	1	q23.2	protein_coding
ENSG00000019144	PHLDB1	11	118477155	118528741	1	q23.3	protein_coding
ENSG00000020129	NCDN	1	36023074	36032875	1	p34.3	protein_coding
ENSG00000021645	NRXN3	14	78708734	80330762	1	q24.3	protein_coding
ENSG00000023171	GRAMD1B	11	123396344	123498482	1	q24.1	protein_coding
ENSG00000025293	PHF20	20	34359896	34538303	1	q11.22	protein_coding
ENSG00000029534	ANK1	8	41510739	41754280	-1	p11.21	protein_coding
ENSG00000033122	LRRC7	1	70034081	70617628	1	p31.1	protein_coding
ENSG00000033627	ATP6V0A1	17	40610862	40674629	1	q21.2	protein_coding
ENSG00000038382	TRIO	5	14143811	14532235	1	p15.2	protein_coding
ENSG00000038532	CLEC16A	16	11038345	11276046	1	p13.13	protein_coding
ENSG00000039523	FAM65A	16	67552321	67580691	1	q22.1	protein_coding
ENSG00000040608	RTN4R	22	20228938	20270769	-1	q11.21	protein_coding
ENSG00000040933	INPP4A	2	99061317	99207496	1	q11.2	protein_coding
ENSG00000041515	MYO16	13	109248500	109860355	1	q33.3	protein_coding
ENSG00000046889	PREX2	8	68864353	69149265	1	q13.2	protein_coding
ENSG00000047365	ARAP2	4	35949843	36246131	-1	p14	protein_coding
ENSG00000047849	MAP4	3	47892182	48130769	-1	p21.31	protein_coding
ENSG00000048707	VPS13D	1	12290124	12572099	1	p36.22	protein_coding
ENSG00000048828	FAM120A	9	96214004	96328397	1	q22.31	protein_coding
ENSG00000048991	R3HDM1	2	136289025	136482840	1	q21.3	protein_coding
ENSG00000049618	ARID1B	6	157099063	157531913	1	q25.3	protein_coding
ENSG00000050438	SLC4A8	12	51785101	51902980	1	q13.13	protein_coding
ENSG00000051009	FAM160A2	11	6232565	6255941	-1	p15.4	protein_coding
ENSG00000054523	KIF1B	1	10270863	10441661	1	p36.22	protein_coding
ENSG00000054793	ATP9A	20	50213053	50385173	-1	q13.2	protein_coding
ENSG00000055163	CYFIP2	5	156693089	156822606	1	q33.3	protein_coding
ENSG00000055917	PUM2	2	20448452	20551995	-1	p24.1	protein_coding
ENSG00000056097	ZFR	5	32354456	32444867	-1	p13.3	protein_coding
ENSG00000056586	RC3H2	9	125606835	125667620	-1	q33.2	protein_coding
ENSG00000058335	RASGRF1	15	79252289	79383115	-1	q25.1	protein_coding
ENSG00000059758	CDK17	12	96672039	96794338	-1	q23.1	protein_coding
ENSG00000059915	PSD	10	104162376	104181296	-1	q24.32	protein_coding
ENSG00000060237	WNK1	12	861759	1020618	1	p13.33	protein_coding
ENSG00000060709	RIMBP2	12	130880682	131200826	-1	q24.33	protein_coding
ENSG00000061676	NCKAP1	2	183789605	183903586	-1	q32.1	protein_coding
ENSG00000061938	TNK2	3	195590235	195638816	-1	q29	protein_coding
ENSG00000061987	MON2	12	62860597	62991363	1	q14.1	protein_coding
ENSG00000062598	ELMO2	20	44994688	45061704	-1	q13.12	protein_coding
ENSG00000063245	EPN1	19	56186592	56221224	1	q13.42	protein_coding
ENSG00000064393	HIPK2	7	139246316	139477577	-1	q34	protein_coding
ENSG00000065000	AP3D1	19	2100988	2164464	-1	p13.3	protein_coding
ENSG00000065150	IPO5	13	98605912	98676551	1	q32.2	protein_coding
ENSG00000065526	SPEN	1	16174359	16266955	1	p36.21	protein_coding
ENSG00000066084	DIP2B	12	50898768	51142450	1	q13.12	protein_coding
ENSG00000066248	NGEF	2	233743396	233877982	-1	q37.1	protein_coding
ENSG00000066739	ATG2B	14	96747595	96830207	-1	q32.2	protein_coding
ENSG00000066777	ARFGEF1	8	68085747	68255912	-1	q13.2	protein_coding
ENSG00000067191	CACNB1	17	37329709	37353956	-1	q12	protein_coding
ENSG00000067445	TRO	X	54946895	54957864	1	p11.21	protein_coding
ENSG00000067715	SYT1	12	79257773	79845788	1	q21.2	protein_coding
ENSG00000067798	NAV3	12	78224685	78606790	1	q21.2	protein_coding
ENSG00000068024	HDAC4	2	239969864	240323348	-1	q37.3	protein_coding
ENSG00000068971	PPP2R5B	11	64685025	64701945	1	q13.1	protein_coding
ENSG00000069020	MAST4	5	65892176	66465423	1	q12.3	protein_coding
ENSG00000069869	NEDD4	15	56119120	56285944	-1	q21.3	protein_coding
ENSG00000070182	SPTB	14	65213002	65346601	-1	q23.3	protein_coding
ENSG00000070614	NDST1	5	149865381	149937773	1	q33.1	protein_coding
ENSG00000071054	MAP4K4	2	102313312	102511149	1	q11.2	protein_coding
ENSG00000072195	SPEG	2	220299568	220363009	1	q35	protein_coding
ENSG00000072364	AFF4	5	132211071	132299326	-1	q31.1	protein_coding
ENSG00000072832	CRMP1	4	5749811	5894785	-1	p16.2	protein_coding
ENSG00000073910	FRY	13	32605437	32870794	1	q13.1	protein_coding
ENSG00000073969	NSF	17	44668035	44834830	1	q21.31	protein_coding
ENSG00000074054	CLASP1	2	122095352	122407163	-1	q14.3	protein_coding
ENSG00000074211	PPP2R2C	4	6322305	6565327	-1	p16.1	protein_coding
ENSG00000074603	DPP8	15	65734801	65810042	-1	q22.31	protein_coding
ENSG00000075043	KCNQ2	20	62037542	62103993	-1	q13.33	protein_coding
ENSG00000075151	EIF4G3	1	21132963	21503377	-1	p36.12	protein_coding
ENSG00000075618	FSCN1	7	5632439	5646286	1	p22.1	protein_coding
ENSG00000075624	ACTB	7	5566782	5603415	-1	p22.1	protein_coding
ENSG00000076108	BAZ2A	12	56989380	57030600	-1	q13.3	protein_coding
ENSG00000076356	PLXNA2	1	208195587	208417665	-1	q32.2	protein_coding
ENSG00000076864	RAP1GAP	1	21922708	21995801	-1	p36.12	protein_coding
ENSG00000077235	GTF3C1	16	27470876	27561234	-1	p12.1	protein_coding
ENSG00000078018	MAP2	2	210288782	210598842	1	q34	protein_coding
ENSG00000078053	AMPH	7	38423305	38671167	-1	p14.1	protein_coding
ENSG00000078369	GNB1	1	1716729	1822495	-1	p36.33	protein_coding
ENSG00000079432	CIC	19	42772689	42799949	1	q13.2	protein_coding
ENSG00000080493	SLC4A4	4	72053003	72437804	1	q13.3	protein_coding
ENSG00000080503	SMARCA2	9	2015342	2193624	1	p24.3	protein_coding
ENSG00000080845	DLGAP4	20	34894258	35157040	1	q11.23	protein_coding
ENSG00000080854	IGSF9B	11	133778459	133826880	-1	q25	protein_coding
ENSG00000082701	GSK3B	3	119540170	119813264	-1	q13.33	protein_coding
ENSG00000083067	TRPM3	9	73149949	74061820	-1	q21.13	protein_coding
ENSG00000083097	DOPEY1	6	83777385	83881069	1	q14.1	protein_coding
ENSG00000083168	KAT6A	8	41786997	41909508	-1	p11.21	protein_coding
ENSG00000083290	ULK2	17	19674142	19771249	-1	p11.2	protein_coding
ENSG00000083642	PDS5B	13	33160564	33352157	1	q13.1	protein_coding
ENSG00000083857	FAT1	4	187508937	187647876	-1	q35.2	protein_coding
ENSG00000084676	NCOA1	2	24714783	24993571	1	p23.3	protein_coding
ENSG00000084731	KIF3C	2	26149471	26205618	-1	p23.3	protein_coding
ENSG00000086015	MAST2	1	46252659	46501796	1	p34.1	protein_coding
ENSG00000086570	FAT2	5	150883654	150948505	-1	q33.1	protein_coding
ENSG00000086758	HUWE1	X	53559057	53713673	-1	p11.22	protein_coding
ENSG00000087258	GNAO1	16	56225302	56391356	1	q12.2	protein_coding
ENSG00000087274	ADD1	4	2845584	2931803	1	p16.3	protein_coding
ENSG00000087460	GNAS	20	57414773	57486247	1	q13.32	protein_coding
ENSG00000088387	DOCK9	13	99445741	99738879	-1	q32.3	protein_coding
ENSG00000088538	DOCK3	3	50712672	51421629	1	p21.2	protein_coding
ENSG00000089091	DZANK1	20	18364011	18447829	-1	p11.23	protein_coding
ENSG00000089154	GCN1L1	12	120565007	120632513	-1	q24.23	protein_coding
ENSG00000089169	RPH3A	12	113008184	113336686	1	q24.13	protein_coding
ENSG00000089737	DDX24	14	94517266	94547591	-1	q32.12	protein_coding
ENSG00000090372	STRN4	19	47222764	47250251	-1	q13.32	protein_coding
ENSG00000090975	PITPNM2	12	123468027	123634562	-1	q24.31	protein_coding
ENSG00000091428	RAPGEF4	2	173600002	173917621	1	q31.1	protein_coding
ENSG00000092051	JPH4	14	24037244	24048009	-1	q11.2	protein_coding
ENSG00000092096	SLC22A17	14	23815515	23822121	-1	q11.2	protein_coding
ENSG00000092964	DPYSL2	8	26371791	26515694	1	p21.2	protein_coding
ENSG00000095951	HIVEP1	6	12008995	12165232	1	p24.1	protein_coding
ENSG00000096384	HSP90AB1	6	44214824	44221620	1	p21.1	protein_coding
ENSG00000099364	FBXL19	16	30934376	30960104	1	p11.2	protein_coding
ENSG00000099822	HCN2	19	589893	617159	1	p13.3	protein_coding
ENSG00000099889	ARVCF	22	19957419	20004331	-1	q11.21	protein_coding
ENSG00000099910	KLHL22	22	20783528	20850170	-1	q11.21	protein_coding
ENSG00000099991	CABIN1	22	24407642	24574596	1	q11.23	protein_coding
ENSG00000100030	MAPK1	22	22108789	22221970	-1	q11.22	protein_coding
ENSG00000100167	2015-09-03	22	42372276	42394225	1	q13.2	protein_coding
ENSG00000100239	PPP6R2	22	50781733	50883514	1	q13.33	protein_coding
ENSG00000100241	SBF1	22	50885184	50913454	-1	q13.33	protein_coding
ENSG00000100280	AP1B1	22	29723669	29819168	-1	q12.2	protein_coding
ENSG00000100321	SYNGR1	22	39745930	39781593	1	q13.1	protein_coding
ENSG00000100346	CACNA1I	22	39966758	40085742	1	q13.1	protein_coding
ENSG00000100354	TNRC6B	22	40440821	40731811	1	q13.1	protein_coding
ENSG00000100393	EP300	22	41487790	41576081	1	q13.2	protein_coding
ENSG00000100403	ZC3H7B	22	41697526	41756151	1	q13.2	protein_coding
ENSG00000100412	ACO2	22	41865129	41924993	1	q13.2	protein_coding
ENSG00000100505	TRIM9	14	51441980	51562779	-1	q22.1	protein_coding
ENSG00000100697	DICER1	14	95552565	95624347	-1	q32.13	protein_coding
ENSG00000100731	PCNX	14	71374122	71582099	1	q24.2	protein_coding
ENSG00000100888	CHD8	14	21853353	21924285	-1	q11.2	protein_coding
ENSG00000100934	SEC23A	14	39501123	39578850	-1	q21.1	protein_coding
ENSG00000100991	TRPC4AP	20	33590207	33680674	-1	q11.22	protein_coding
ENSG00000101126	ADNP	20	49505585	49547958	-1	q13.13	protein_coding
ENSG00000101191	DIDO1	20	61509090	61569304	-1	q13.33	protein_coding
ENSG00000101210	EEF1A2	20	62119366	62130505	-1	q13.33	protein_coding
ENSG00000101298	SNPH	20	1246960	1289972	1	p13	protein_coding
ENSG00000101577	LPIN2	18	2916992	3013313	-1	p11.31	protein_coding
ENSG00000101752	MIB1	18	19284918	19450918	1	q11.2	protein_coding
ENSG00000101940	WDR13	X	48448430	48463581	1	p11.23	protein_coding
ENSG00000102225	CDK16	X	47077259	47089396	1	p11.23	protein_coding
ENSG00000102606	ARHGEF7	13	111766906	111958084	1	q34	protein_coding
ENSG00000103034	NDRG4	16	58496750	58547532	1	q21	protein_coding
ENSG00000103056	SMPD3	16	68392231	68482591	-1	q22.1	protein_coding
ENSG00000103197	TSC2	16	2097466	2138716	1	p13.3	protein_coding
ENSG00000103657	HERC1	15	63900817	64126141	-1	q22.31	protein_coding
ENSG00000103994	ZNF106	15	42705021	42783321	-1	q15.1	protein_coding
ENSG00000104093	DMXL2	15	51739908	51915030	-1	q21.2	protein_coding
ENSG00000104517	UBR5	8	103265240	103425069	-1	q22.3	protein_coding
ENSG00000104833	TUBB4A	19	6494330	6502859	-1	p13.3	protein_coding
ENSG00000104885	DOT1L	19	2164148	2232577	1	p13.3	protein_coding
ENSG00000104888	SLC17A7	19	49932658	49945617	-1	q13.33	protein_coding
ENSG00000105063	PPP6R1	19	55741148	55770363	-1	q13.42	protein_coding
ENSG00000105223	PLD3	19	40854363	40886346	1	q13.2	protein_coding
ENSG00000105270	CLIP3	19	36505562	36524245	-1	q13.12	protein_coding
ENSG00000105290	APLP1	19	36358801	36370693	1	q13.12	protein_coding
ENSG00000105323	HNRNPUL1	19	41768401	41813503	1	q13.2	protein_coding
ENSG00000105409	ATP1A3	19	42470734	42501649	-1	q13.2	protein_coding
ENSG00000105426	PTPRS	19	5158506	5340814	-1	p13.3	protein_coding
ENSG00000105568	PPP2R1A	19	52693292	52730687	1	q13.41	protein_coding
ENSG00000105576	TNPO2	19	12810008	12834825	-1	p13.2	protein_coding
ENSG00000105613	MAST1	19	12944765	12985765	1	p13.2	protein_coding
ENSG00000105662	CRTC1	19	18794487	18893004	1	p13.11	protein_coding
ENSG00000105701	FKBP8	19	18642568	18654863	-1	p13.11	protein_coding
ENSG00000105737	GRIK5	19	42502473	42573650	-1	q13.2	protein_coding
ENSG00000105738	SIPA1L3	19	38397868	38699012	1	q13.13	protein_coding
ENSG00000105953	OGDH	7	44646171	44748665	1	p13	protein_coding
ENSG00000105963	ADAP1	7	937540	995043	-1	p22.3	protein_coding
ENSG00000106069	CHN2	7	29161956	29553944	1	p14.3	protein_coding
ENSG00000106078	COBL	7	51083909	51384515	-1	p12.1	protein_coding
ENSG00000106976	DNM1	9	130965658	131017527	1	q34.11	protein_coding
ENSG00000107130	NCS1	9	132934857	132999583	1	q34.11	protein_coding
ENSG00000107147	KCNT1	9	138594031	138684992	1	q34.3	protein_coding
ENSG00000107263	RAPGEF1	9	134452157	134615461	-1	q34.13	protein_coding
ENSG00000107282	APBA1	9	72042446	72287222	-1	q21.12	protein_coding
ENSG00000107290	SETX	9	135136743	135230372	-1	q34.13	protein_coding
ENSG00000107331	ABCA2	9	139901686	139923367	-1	q34.3	protein_coding
ENSG00000107862	GBF1	10	104005289	104142656	1	q24.32	protein_coding
ENSG00000107863	ARHGAP21	10	24872538	25012597	-1	p12.1	protein_coding
ENSG00000108175	ZMIZ1	10	80828792	81076276	1	q22.3	protein_coding
ENSG00000108262	GIT1	17	27900487	27921072	-1	q11.2	protein_coding
ENSG00000108352	RAPGEFL1	17	38333263	38351908	1	q21.1	protein_coding
ENSG00000108389	MTMR4	17	56566898	56595266	-1	q22	protein_coding
ENSG00000108395	TRIM37	17	57059999	57184282	-1	q22	protein_coding
ENSG00000108509	CAMTA2	17	4871287	4890960	-1	p13.2	protein_coding
ENSG00000108510	MED13	17	60019966	60142643	-1	q23.2	protein_coding
ENSG00000108840	HDAC5	17	42154114	42201070	-1	q21.31	protein_coding
ENSG00000109107	ALDOC	17	26900133	26904282	-1	q11.2	protein_coding
ENSG00000109118	PHF12	17	27232268	27278789	-1	q11.2	protein_coding
ENSG00000109436	TBC1D9	4	141541919	141677274	-1	q31.21	protein_coding
ENSG00000109472	CPE	4	166282346	166419472	1	q32.3	protein_coding
ENSG00000109572	CLCN3	4	170533784	170644824	1	q33	protein_coding
ENSG00000109654	TRIM2	4	154073494	154260472	1	q31.3	protein_coding
ENSG00000109756	RAPGEF2	4	160025330	160281321	1	q32.1	protein_coding
ENSG00000109819	PPARGC1A	4	23756664	23905712	-1	p15.2	protein_coding
ENSG00000109956	B3GAT1	11	134248398	134281812	-1	q25	protein_coding
ENSG00000110046	ATG2A	11	64662007	64684722	-1	q13.1	protein_coding
ENSG00000110076	NRXN2	11	64373646	64490660	-1	q13.1	protein_coding
ENSG00000110171	TRIM3	11	6469843	6495689	-1	p15.4	protein_coding
ENSG00000110237	ARHGEF17	11	73019334	73080136	1	q13.4	protein_coding
ENSG00000110321	EIF4G2	11	10818597	10830657	-1	p15.3	protein_coding
ENSG00000110422	HIPK3	11	33278218	33378569	1	p13	protein_coding
ENSG00000110436	SLC1A2	11	35272753	35441610	-1	p13	protein_coding
ENSG00000110514	MADD	11	47290712	47351582	1	p11.2	protein_coding
ENSG00000110697	PITPNM1	11	67259239	67273734	-1	q13.2	protein_coding
ENSG00000110713	NUP98	11	3692313	3819022	-1	p15.4	protein_coding
ENSG00000110786	PTPN5	11	18749475	18814268	-1	p15.1	protein_coding
ENSG00000110931	CAMKK2	12	121675497	121736111	-1	q24.31	protein_coding
ENSG00000110955	ATP5B	12	57031959	57039798	-1	q13.3	protein_coding
ENSG00000111249	CUX2	12	111471828	111788358	1	q24.11	protein_coding
ENSG00000111530	CAND1	12	67663061	67713731	1	q14.3	protein_coding
ENSG00000111642	CHD4	12	6679249	6716642	-1	p13.31	protein_coding
ENSG00000111647	UHRF1BP1L	12	100422233	100536626	-1	q23.1	protein_coding
ENSG00000111667	USP5	12	6961292	6975796	1	p13.31	protein_coding
ENSG00000111676	ATN1	12	7033626	7051484	1	p13.31	protein_coding
ENSG00000111961	SASH1	6	148593440	148873186	1	q24.3	protein_coding
ENSG00000112320	SOBP	6	107811162	107981357	1	q21	protein_coding
ENSG00000112659	CUL9	6	43149913	43192325	1	p21.1	protein_coding
ENSG00000113231	PDE8B	5	76506274	76725632	1	q13.3	protein_coding
ENSG00000113645	WWC1	5	167718656	167899308	1	q34	protein_coding
ENSG00000113716	HMGXB3	5	149379884	149432386	1	q32	protein_coding
ENSG00000113763	UNC5A	5	176237478	176307897	1	q35.2	protein_coding
ENSG00000114554	PLXNA1	3	126707437	126756235	1	q21.3	protein_coding
ENSG00000114650	SCAP	3	47455203	47518616	-1	p21.31	protein_coding
ENSG00000114867	EIF4G1	3	184032283	184053146	1	q27.1	protein_coding
ENSG00000114923	SLC4A3	2	220492049	220506702	1	q35	protein_coding
ENSG00000115020	PIKFYVE	2	209130991	209223475	1	q34	protein_coding
ENSG00000115266	APC2	19	1446300	1473243	1	p13.3	protein_coding
ENSG00000115306	SPTBN1	2	54683422	54896812	1	p16.2	protein_coding
ENSG00000115677	HDLBP	2	242166679	242256476	-1	q37.3	protein_coding
ENSG00000115694	STK25	2	242432089	242449145	-1	q37.3	protein_coding
ENSG00000115760	BIRC6	2	32582096	32843966	1	p22.3	protein_coding
ENSG00000115977	AAK1	2	69688532	69901481	-1	p13.3	protein_coding
ENSG00000115993	TRAK2	2	202241930	202316302	-1	q33.1	protein_coding
ENSG00000116106	EPHA4	2	222282747	222438922	-1	q36.1	protein_coding
ENSG00000116254	CHD5	1	6161853	6240183	-1	p36.31	protein_coding
ENSG00000116539	ASH1L	1	155305059	155532598	-1	q22	protein_coding
ENSG00000116544	DLGAP3	1	35331037	35395186	-1	p34.3	protein_coding
ENSG00000116584	ARHGEF2	1	155916645	155972355	-1	q22	protein_coding
ENSG00000116604	MEF2D	1	156433519	156470620	-1	q22	protein_coding
ENSG00000116675	DNAJC6	1	65713902	65881552	1	p31.3	protein_coding
ENSG00000116852	KIF21B	1	200938520	200992828	-1	q32.1	protein_coding
ENSG00000116871	MAP7D1	1	36621180	36646450	1	p34.3	protein_coding
ENSG00000116991	SIPA1L2	1	232533711	232697304	-1	q42.2	protein_coding
ENSG00000117020	AKT3	1	243651535	244014381	-1	q44	protein_coding
ENSG00000117408	IPO13	1	44412611	44433694	1	p34.1	protein_coding
ENSG00000117523	PRRC2C	1	171454651	171562650	1	q24.3	protein_coding
ENSG00000117713	ARID1A	1	27022524	27108595	1	p36.11	protein_coding
ENSG00000118160	SLC8A2	19	47931274	47975425	-1	q13.32	protein_coding
ENSG00000118200	CAMSAP2	1	200708686	200829832	1	q32.1	protein_coding
ENSG00000118473	SGIP1	1	66999066	67213982	1	p31.3	protein_coding
ENSG00000118689	FOXO3	6	108881038	109005977	1	q21	protein_coding
ENSG00000119669	IRF2BPL	14	77490888	77495034	-1	q24.3	protein_coding
ENSG00000119927	GPAM	10	113909624	113975135	-1	q25.2	protein_coding
ENSG00000120645	IQSEC3	12	175931	287626	1	p13.33	protein_coding
ENSG00000120738	EGR1	5	137801179	137805004	1	q31.2	protein_coding
ENSG00000120899	PTK2B	8	27168999	27316903	1	p21.2	protein_coding
ENSG00000121653	MAPK8IP1	11	45907202	45928016	1	p11.2	protein_coding
ENSG00000122515	ZMIZ2	7	44788180	44809477	1	p13	protein_coding
ENSG00000122966	CIT	12	120123595	120315095	-1	q24.23	protein_coding
ENSG00000123066	MED13L	12	116395711	116715143	-1	q24.21	protein_coding
ENSG00000123384	LRP1	12	57522276	57607134	1	q13.3	protein_coding
ENSG00000123560	PLP1	X	103028647	103047548	1	q22.2	protein_coding
ENSG00000124126	PREX1	20	47240790	47444420	-1	q13.13	protein_coding
ENSG00000124140	SLC12A5	20	44650329	44688789	1	q13.12	protein_coding
ENSG00000124177	CHD6	20	40030741	40247133	-1	q12	protein_coding
ENSG00000124313	IQSEC2	X	53262058	53350522	-1	p11.22	protein_coding
ENSG00000124422	USP22	17	20902910	20947073	-1	p11.2	protein_coding
ENSG00000124486	USP9X	X	40944888	41093672	1	p11.4	protein_coding
ENSG00000124493	GRM4	6	33989628	34123399	-1	p21.31	protein_coding
ENSG00000124788	ATXN1	6	16299343	16761722	-1	p22.3	protein_coding
ENSG00000125648	SLC25A23	19	6436090	6465214	-1	p13.3	protein_coding
ENSG00000125746	EML2	19	46110252	46148887	-1	q13.32	protein_coding
ENSG00000125966	MMP24	20	33814457	33864801	1	q11.22	protein_coding
ENSG00000126012	KDM5C	X	53220503	53254604	-1	p11.22	protein_coding
ENSG00000126214	KLC1	14	104028233	104167888	1	q32.33	protein_coding
ENSG00000126351	THRA	17	38214543	38250120	1	q21.1	protein_coding
ENSG00000126464	PRR12	19	50094900	50129696	1	q13.33	protein_coding
ENSG00000126583	PRKCG	19	54382444	54410906	1	q13.42	protein_coding
ENSG00000126705	AHDC1	1	27860546	27930942	-1	p36.11	protein_coding
ENSG00000127124	HIVEP3	1	41972036	42501596	-1	p34.2	protein_coding
ENSG00000127585	FBXL16	16	742500	755829	-1	p13.3	protein_coding
ENSG00000127603	MACF1	1	39546988	39952849	1	p34.3	protein_coding
ENSG00000127616	SMARCA4	19	11071598	11176071	1	p13.2	protein_coding
ENSG00000127663	KDM4B	19	4969125	5153606	1	p13.3	protein_coding
ENSG00000127914	AKAP9	7	91570181	91739987	1	q21.2	protein_coding
ENSG00000128266	GNAZ	22	23412540	23467224	1	q11.22	protein_coding
ENSG00000128512	DOCK4	7	111366166	111846466	-1	q31.1	protein_coding
ENSG00000128656	CHN1	2	175664091	175870097	-1	q31.1	protein_coding
ENSG00000128872	TMOD2	15	52043758	52108565	1	q21.2	protein_coding
ENSG00000128881	TTBK2	15	43030932	43213007	-1	q15.2	protein_coding
ENSG00000129657	SEC14L1	17	75082798	75213179	1	q25.2	protein_coding
ENSG00000130147	SH3BP4	2	235860617	235964358	1	q37.2	protein_coding
ENSG00000130203	APOE	19	45409011	45412650	1	q13.32	protein_coding
ENSG00000130227	XPO7	8	21777180	21864096	1	p21.3	protein_coding
ENSG00000130294	KIF1A	2	241653181	241759725	-1	q37.3	protein_coding
ENSG00000130338	TULP4	6	158733692	158932860	1	q25.3	protein_coding
ENSG00000130475	FCHO1	19	17858527	17899377	1	p13.11	protein_coding
ENSG00000130477	UNC13A	19	17712137	17799401	-1	p13.11	protein_coding
ENSG00000130558	OLFM1	9	137967268	138013025	1	q34.3	protein_coding
ENSG00000130559	CAMSAP1	9	138700333	138799074	-1	q34.3	protein_coding
ENSG00000130723	PRRC2B	9	134269480	134375584	1	q34.13	protein_coding
ENSG00000130749	ZC3H4	19	47567444	47617009	-1	q13.32	protein_coding
ENSG00000130881	LRP3	19	33668509	33698694	1	q13.11	protein_coding
ENSG00000130985	UBA1	X	47050260	47074527	1	p11.23	protein_coding
ENSG00000131018	SYNE1	6	152442819	152958936	-1	q25.2	protein_coding
ENSG00000131398	KCNC3	19	50815194	50836772	-1	q13.33	protein_coding
ENSG00000131409	LRRC4B	19	51020149	51071302	-1	q13.33	protein_coding
ENSG00000131473	ACLY	17	40023161	40086795	-1	q21.2	protein_coding
ENSG00000131711	MAP1B	5	71403061	71505395	1	q13.2	protein_coding
ENSG00000131899	LLGL1	17	18128901	18148189	1	p11.2	protein_coding
ENSG00000132128	LRRC41	1	46726868	46769280	-1	p34.1	protein_coding
ENSG00000132153	DHX30	3	47844399	47891685	1	p21.31	protein_coding
ENSG00000132359	RAP1GAP2	17	2680350	2941033	1	p13.3	protein_coding
ENSG00000132466	ANKRD17	4	73939093	74124515	-1	q13.3	protein_coding
ENSG00000132510	KDM6B	17	7743222	7758114	1	p13.1	protein_coding
ENSG00000132535	DLG4	17	7093209	7123021	-1	p13.1	protein_coding
ENSG00000132613	MTSS1L	16	70695107	70719969	-1	q22.1	protein_coding
ENSG00000132639	SNAP25	20	10199478	10288066	1	p12.2	protein_coding
ENSG00000132692	BCAN	1	156611182	156629324	1	q23.1	protein_coding
ENSG00000132694	ARHGEF11	1	156904632	157015162	-1	q23.1	protein_coding
ENSG00000133026	MYH10	17	8377523	8534079	-1	p13.1	protein_coding
ENSG00000133083	DCLK1	13	36345478	36705443	-1	q13.3	protein_coding
ENSG00000133401	PDZD2	5	31639517	32111037	1	p13.3	protein_coding
ENSG00000133424	LARGE	22	33668847	34318829	-1	q12.3	protein_coding
ENSG00000133612	AGAP3	7	150782918	150841523	1	q36.1	protein_coding
ENSG00000133816	MICAL2	11	12115543	12285334	1	p15.3	protein_coding
ENSG00000134243	SORT1	1	109852192	109940573	-1	p13.3	protein_coding
ENSG00000134278	SPIRE1	18	12446511	12658133	-1	p11.21	protein_coding
ENSG00000134369	NAV1	1	201592411	201796102	1	q32.1	protein_coding
ENSG00000134644	PUM1	1	31404353	31538838	-1	p35.2	protein_coding
ENSG00000134769	DTNA	18	32073254	32471808	1	q12.1	protein_coding
ENSG00000134780	DAGLA	11	61447905	61514473	1	q12.2	protein_coding
ENSG00000134909	ARHGAP32	11	128834955	129149219	-1	q24.3	protein_coding
ENSG00000134982	APC	5	112043195	112181936	1	q22.2	protein_coding
ENSG00000135018	UBQLN1	9	86274878	86323118	-1	q21.32	protein_coding
ENSG00000135049	AGTPBP1	9	88161455	88356944	-1	q21.33	protein_coding
ENSG00000135144	DTX1	12	113494514	113535833	1	q24.13	protein_coding
ENSG00000135439	AGAP2	12	58118980	58135940	-1	q14.1	protein_coding
ENSG00000135519	KCNH3	12	49932940	49952091	1	q13.12	protein_coding
ENSG00000135540	NHSL1	6	138743180	139013708	-1	q24.1	protein_coding
ENSG00000135749	PCNXL2	1	233119881	233431459	-1	q42.2	protein_coding
ENSG00000135821	GLUL	1	182350839	182361341	-1	q25.3	protein_coding
ENSG00000135870	RC3H1	1	173900352	173991435	-1	q25.1	protein_coding
ENSG00000136002	ARHGEF4	2	131594489	131804836	1	q21.1	protein_coding
ENSG00000136205	TNS3	7	47314752	47622156	-1	p12.3	protein_coding
ENSG00000136274	NACAD	7	45120037	45128513	-1	p13	protein_coding
ENSG00000136295	TTYH3	7	2671585	2704436	1	p22.3	protein_coding
ENSG00000136367	ZFHX2	14	23990066	24025401	-1	q11.2	protein_coding
ENSG00000136715	SAP130	2	128698791	128785694	-1	q14.3	protein_coding
ENSG00000136848	DAB2IP	9	124329336	124547809	1	q33.2	protein_coding
ENSG00000136854	STXBP1	9	130374544	130457460	1	q34.11	protein_coding
ENSG00000136928	GABBR2	9	101050391	101471479	-1	q22.33	protein_coding
ENSG00000137103	TMEM8B	9	35814448	35854844	1	p13.3	protein_coding
ENSG00000137216	TMEM63B	6	44094651	44123256	1	p21.1	protein_coding
ENSG00000137486	ARRB1	11	74975226	75062873	-1	q13.4	protein_coding
ENSG00000137642	SORL1	11	121322912	121504402	1	q24.1	protein_coding
ENSG00000137727	ARHGAP20	11	110447766	110583912	-1	q23.1	protein_coding
ENSG00000137766	UNC13C	15	54305101	54920806	1	q21.3	protein_coding
ENSG00000137802	MAPKBP1	15	42066632	42120053	1	q15.1	protein_coding
ENSG00000137843	PAK6	15	40509629	40569688	1	q15.1	protein_coding
ENSG00000138593	SECISBP2L	15	49280673	49338760	-1	q21.1	protein_coding
ENSG00000138650	PCDH10	4	134070470	134129356	1	q28.3	protein_coding
ENSG00000138814	PPP3CA	4	101944566	102269435	-1	q24	protein_coding
ENSG00000138834	MAPK8IP3	16	1756184	1820318	1	p13.3	protein_coding
ENSG00000139116	KIF21A	12	39687030	39837192	-1	q12	protein_coding
ENSG00000139613	SMARCC2	12	56556767	56583351	-1	q13.2	protein_coding
ENSG00000139625	MAP3K12	12	53874274	53893847	-1	q13.13	protein_coding
ENSG00000139645	ANKRD52	12	56631591	56652175	-1	q13.3	protein_coding
ENSG00000139970	RTN1	14	60062694	60337684	-1	q23.1	protein_coding
ENSG00000140199	SLC12A6	15	34525460	34630261	-1	q14	protein_coding
ENSG00000140323	DISP2	15	40650436	40663257	1	q15.1	protein_coding
ENSG00000140332	TLE3	15	70340129	70390515	-1	q23	protein_coding
ENSG00000140396	NCOA2	8	71021997	71316040	-1	q13.3	protein_coding
ENSG00000140538	NTRK3	15	88402982	88799999	-1	q25.3	protein_coding
ENSG00000140948	ZCCHC14	16	87439852	87525651	-1	q24.2	protein_coding
ENSG00000141002	TCF25	16	89940000	89977792	1	q24.3	protein_coding
ENSG00000141027	NCOR1	17	15932471	16121499	-1	p11.2	protein_coding
ENSG00000141258	SGSM2	17	2240792	2284352	1	p13.3	protein_coding
ENSG00000141367	CLTC	17	57697219	57773671	1	q23.1	protein_coding
ENSG00000141404	GNAL	18	11688955	11885684	1	p11.21	protein_coding
ENSG00000141503	MINK1	17	4736683	4801356	1	p13.2	protein_coding
ENSG00000141564	RPTOR	17	78518619	78940171	1	q25.3	protein_coding
ENSG00000141568	FOXK2	17	80477589	80602538	1	q25.3	protein_coding
ENSG00000141639	MAPK4	18	48086448	48258194	1	q21.1	protein_coding
ENSG00000141837	CACNA1A	19	13317256	13734804	-1	p13.2	protein_coding
ENSG00000141867	BRD4	19	15347647	15443356	-1	p13.12	protein_coding
ENSG00000141905	NFIC	19	3359561	3469215	1	p13.3	protein_coding
ENSG00000142192	APP	21	27252861	27543446	-1	q21.3	protein_coding
ENSG00000142197	DOPEY2	21	37529080	37666572	1	q22.12	protein_coding
ENSG00000142235	LMTK3	19	48988528	49016446	-1	q13.33	protein_coding
ENSG00000142599	RERE	1	8412457	8877702	-1	p36.23	protein_coding
ENSG00000142875	PRKACB	1	84543745	84704181	1	p31.1	protein_coding
ENSG00000142949	PTPRF	1	43990858	44089343	1	p34.2	protein_coding
ENSG00000143126	CELSR2	1	109792641	109818372	1	p13.3	protein_coding
ENSG00000143153	ATP1B1	1	169074935	169101960	1	q24.2	protein_coding
ENSG00000143164	DCAF6	1	167905021	168045081	1	q24.2	protein_coding
ENSG00000143473	KCNH1	1	210856555	211307457	-1	q32.2	protein_coding
ENSG00000143569	UBAP2L	1	154192655	154243986	1	q21.3	protein_coding
ENSG00000143776	CDC42BPA	1	227177566	227506175	-1	q42.13	protein_coding
ENSG00000143878	RHOB	2	20646835	20649200	1	p24.1	protein_coding
ENSG00000144218	AFF3	2	100163718	100759201	-1	q11.2	protein_coding
ENSG00000144283	PKP4	2	159313476	159539391	1	q24.1	protein_coding
ENSG00000144357	UBR3	2	170683968	170940641	1	q31.1	protein_coding
ENSG00000144369	FAM171B	2	187558698	187630685	1	q32.1	protein_coding
ENSG00000144724	PTPRG	3	61547243	62283288	1	p14.2	protein_coding
ENSG00000145362	ANK2	4	113739265	114304896	1	q25	protein_coding
ENSG00000145555	MYO10	5	16665395	16936372	-1	p15.1	protein_coding
ENSG00000145920	CPLX2	5	175223313	175311023	1	q35.2	protein_coding
ENSG00000146216	TTBK1	6	43211418	43255997	1	p21.1	protein_coding
ENSG00000147324	MFHAS1	8	8640864	8751155	-1	p23.1	protein_coding
ENSG00000147416	ATP6V1B2	8	20054878	20084330	1	p21.3	protein_coding
ENSG00000147799	ARHGAP39	8	145754563	145911194	-1	q24.3	protein_coding
ENSG00000148053	NTRK2	9	87283466	87638505	1	q21.33	protein_coding
ENSG00000148396	SEC16A	9	139334549	139372141	-1	q34.3	protein_coding
ENSG00000148408	CACNA1B	9	140772241	141019076	1	q34.3	protein_coding
ENSG00000149091	DGKZ	11	46354455	46402104	1	p11.2	protein_coding
ENSG00000149177	PTPRJ	11	48002113	48189670	1	p11.2	protein_coding
ENSG00000149294	NCAM1	11	112831997	113149158	1	q23.2	protein_coding
ENSG00000149527	PLCH2	1	2357419	2436969	1	p36.32	protein_coding
ENSG00000149930	TAOK2	16	29984962	30003582	1	p11.2	protein_coding
ENSG00000150086	GRIN2B	12	13714144	14133053	-1	p13.1	protein_coding
ENSG00000150625	GPM6A	4	176554085	176923815	-1	q34.2	protein_coding
ENSG00000150672	DLG2	11	83166055	85338966	-1	q14.1	protein_coding
ENSG00000150995	ITPR1	3	4535032	4889524	1	p26.1	protein_coding
ENSG00000151025	GPR158	10	25463991	25891155	1	p12.1	protein_coding
ENSG00000151148	UBE3B	12	109915207	109974507	1	q24.11	protein_coding
ENSG00000151150	ANK3	10	61788159	62493248	-1	q21.2	protein_coding
ENSG00000151208	DLG5	10	79550549	79686378	-1	q22.3	protein_coding
ENSG00000151240	DIP2C	10	320130	735683	-1	p15.3	protein_coding
ENSG00000151320	AKAP6	14	32798479	33300567	1	q12	protein_coding
ENSG00000152234	ATP5A1	18	43664110	43684300	-1	q21.1	protein_coding
ENSG00000152556	PFKM	12	48498922	48540187	1	q13.11	protein_coding
ENSG00000152583	SPARCL1	4	88394487	88452213	-1	q22.1	protein_coding
ENSG00000153707	PTPRD	9	8314246	10612723	-1	p23	protein_coding
ENSG00000153820	SPHKAP	2	228844666	229046361	-1	q36.3	protein_coding
ENSG00000153827	TRIP12	2	230628554	230787955	-1	q36.3	protein_coding
ENSG00000154118	JPH3	16	87635441	87731762	1	q24.2	protein_coding
ENSG00000154146	NRGN	11	124609829	124617869	1	q24.2	protein_coding
ENSG00000154310	TNIK	3	170779128	171178197	-1	q26.31	protein_coding
ENSG00000154556	SORBS2	4	186506598	186877806	-1	q35.1	protein_coding
ENSG00000155093	PTPRN2	7	157331750	158380480	-1	q36.3	protein_coding
ENSG00000155886	SLC24A2	9	19507450	19786926	-1	p22.1	protein_coding
ENSG00000155980	KIF5A	12	57943781	57980415	1	q13.3	protein_coding
ENSG00000156113	KCNMA1	10	78629359	79398353	-1	q22.3	protein_coding
ENSG00000156299	TIAM1	21	32490734	32932290	-1	q22.11	protein_coding
ENSG00000156453	PCDH1	5	141232938	141258811	-1	q31.3	protein_coding
ENSG00000156515	HK1	10	71029740	71161638	1	q22.1	protein_coding
ENSG00000156959	LHFPL4	3	9543481	9595486	-1	p25.3	protein_coding
ENSG00000157087	ATP2B2	3	10365707	10749716	-1	p25.3	protein_coding
ENSG00000157103	SLC6A1	3	11034410	11080933	1	p25.3	protein_coding
ENSG00000157193	LRP8	1	53711217	53793742	-1	p32.3	protein_coding
ENSG00000157933	SKI	1	2160134	2241558	1	p36.33	protein_coding
ENSG00000158321	AUTS2	7	69063905	70258054	1	q11.22	protein_coding
ENSG00000158445	KCNB1	20	47980414	48099184	-1	q13.13	protein_coding
ENSG00000158828	PINK1	1	20959948	20978004	1	p36.12	protein_coding
ENSG00000159082	SYNJ1	21	34001069	34100359	-1	q22.11	protein_coding
ENSG00000159140	SON	21	34914924	34949812	1	q22.11	protein_coding
ENSG00000159164	SV2A	1	149874870	149889434	-1	q21.2	protein_coding
ENSG00000159363	ATP13A2	1	17312453	17338423	-1	p36.13	protein_coding
ENSG00000159692	CTBP1	4	1205236	1243741	-1	p16.3	protein_coding
ENSG00000159720	ATP6V0D1	16	67471917	67515140	-1	q22.1	protein_coding
ENSG00000159842	ABR	17	906758	1132315	-1	p13.3	protein_coding
ENSG00000160007	ARHGAP35	19	47421933	47508334	1	q13.32	protein_coding
ENSG00000160145	KALRN	3	123798870	124440036	1	q21.1	protein_coding
ENSG00000160179	ABCG1	21	43619799	43717354	1	q22.3	protein_coding
ENSG00000160216	AGPAT3	21	45285067	45406417	1	q22.3	protein_coding
ENSG00000160218	TRAPPC10	21	45432200	45526433	1	q22.3	protein_coding
ENSG00000160271	RALGDS	9	135973107	136039301	-1	q34.2	protein_coding
ENSG00000160305	DIP2A	21	47878812	47989926	1	q22.3	protein_coding
ENSG00000160445	ZER1	9	131492065	131534693	-1	q34.11	protein_coding
ENSG00000160469	BRSK1	19	55793440	55823901	1	q13.42	protein_coding
ENSG00000160551	TAOK1	17	27717482	27878922	1	q11.2	protein_coding
ENSG00000160753	RUSC1	1	155290687	155300905	1	q22	protein_coding
ENSG00000161082	CELF5	19	3224701	3297074	1	p13.3	protein_coding
ENSG00000161681	SHANK1	19	51165084	51222707	-1	q13.33	protein_coding
ENSG00000162105	SHANK2	11	70313961	70963623	-1	q13.4	protein_coding
ENSG00000162434	JAK1	1	65298912	65432187	-1	p31.3	protein_coding
ENSG00000162545	CAMK2N1	1	20808884	20812713	-1	p36.12	protein_coding
ENSG00000163013	FBXO41	2	73481810	73511559	-1	p13.1	protein_coding
ENSG00000163349	HIPK1	1	114471814	114520426	1	p13.2	protein_coding
ENSG00000163399	ATP1A1	1	116915290	116952883	1	p13.1	protein_coding
ENSG00000163539	CLASP2	3	33537737	33759848	-1	p22.3	protein_coding
ENSG00000163618	CADPS	3	62384022	62861054	-1	p14.2	protein_coding
ENSG00000163625	WDFY3	4	85590704	85887544	-1	q21.23	protein_coding
ENSG00000163637	PRICKLE2	3	64079543	64431152	-1	p14.1	protein_coding
ENSG00000163873	GRIK3	1	37261128	37499730	-1	p34.3	protein_coding
ENSG00000163930	BAP1	3	52435029	52444366	-1	p21.1	protein_coding
ENSG00000164050	PLXNB1	3	48445261	48471594	-1	p21.31	protein_coding
ENSG00000164061	BSN	3	49591922	49708978	1	p21.31	protein_coding
ENSG00000164506	STXBP5	6	147525561	147706866	1	q24.3	protein_coding
ENSG00000164715	LMTK2	7	97736197	97838945	1	q21.3	protein_coding
ENSG00000164741	DLC1	8	12940870	13373167	-1	p22	protein_coding
ENSG00000164742	ADCY1	7	45613739	45762715	1	p12.3	protein_coding
ENSG00000164830	OXR1	8	107282473	107764922	1	q23.1	protein_coding
ENSG00000164880	INTS1	7	1509913	1545489	-1	p22.3	protein_coding
ENSG00000165023	DIRAS2	9	93372114	93405386	-1	q22.2	protein_coding
ENSG00000165238	WNK2	9	95947198	96082854	1	q22.31	protein_coding
ENSG00000165300	SLITRK5	13	88324870	88331871	1	q31.2	protein_coding
ENSG00000165323	FAT3	11	92085262	92629618	1	q14.3	protein_coding
ENSG00000165434	PGM2L1	11	74041363	74109518	-1	q13.4	protein_coding
ENSG00000165650	PDZD8	10	119040000	119134978	-1	q26.11	protein_coding
ENSG00000165671	NSD1	5	176560026	176727216	1	q35.2	protein_coding
ENSG00000165821	SALL2	14	21989232	22005350	-1	q11.2	protein_coding
ENSG00000165861	ZFYVE1	14	73436159	73493920	-1	q24.2	protein_coding
ENSG00000166068	SPRED1	15	38544527	38649450	1	q14	protein_coding
ENSG00000166165	CKB	14	103985996	103989448	-1	q32.32	protein_coding
ENSG00000166313	APBB1	11	6416355	6440644	-1	p15.4	protein_coding
ENSG00000166454	ATMIN	16	81069452	81080963	1	q23.2	protein_coding
ENSG00000166501	PRKCB	16	23847322	24231932	1	p12.2	protein_coding
ENSG00000166833	NAV2	11	19372271	20143144	1	p15.1	protein_coding
ENSG00000166963	MAP1A	15	43803156	43823818	1	q15.3	protein_coding
ENSG00000167074	TEF	22	41763337	41795330	1	q13.2	protein_coding
ENSG00000167522	ANKRD11	16	89334038	89556969	-1	q24.3	protein_coding
ENSG00000167535	CACNB3	12	49207577	49222724	1	q13.12	protein_coding
ENSG00000167614	TTYH1	19	54926393	54948080	1	q13.42	protein_coding
ENSG00000167658	EEF2	19	3976054	3985467	-1	p13.3	protein_coding
ENSG00000167702	KIFC2	8	145691426	145699585	1	q24.3	protein_coding
ENSG00000167889	MGAT5B	17	74864538	74946475	1	q25.2	protein_coding
ENSG00000167971	CASKIN1	16	2227184	2246526	-1	p13.3	protein_coding
ENSG00000167972	ABCA3	16	2325882	2390747	-1	p13.3	protein_coding
ENSG00000167978	SRRM2	16	2802330	2822539	1	p13.3	protein_coding
ENSG00000168137	SETD5	3	9439299	9520924	1	p25.3	protein_coding
ENSG00000168280	KIF5C	2	149632819	149883273	1	q23.1	protein_coding
ENSG00000168490	PHYHIP	8	22077222	22089854	-1	p21.3	protein_coding
ENSG00000168959	GRM5	11	88237744	88799113	-1	q14.3	protein_coding
ENSG00000168993	CPLX1	4	778745	819986	-1	p16.3	protein_coding
ENSG00000169169	CPT1C	19	50194155	50216988	1	q13.33	protein_coding
ENSG00000169180	XPO6	16	28109300	28223241	-1	p11.2	protein_coding
ENSG00000169258	GPRIN1	5	176022803	176037134	-1	q35.2	protein_coding
ENSG00000169398	PTK2	8	141667999	142012315	-1	q24.3	protein_coding
ENSG00000169554	ZEB2	2	145141648	145282147	-1	q22.3	protein_coding
ENSG00000169710	FASN	17	80036214	80056208	-1	q25.3	protein_coding
ENSG00000169783	LINGO1	15	77905369	78113242	-1	q24.3	protein_coding
ENSG00000169851	PCDH7	4	30722037	31148422	1	p15.1	protein_coding
ENSG00000169862	CTNND2	5	10971952	11904155	-1	p15.2	protein_coding
ENSG00000169933	FRMPD4	X	12156585	12742642	1	p22.2	protein_coding
ENSG00000169992	NLGN2	17	7308193	7323179	1	p13.1	protein_coding
ENSG00000170004	CHD3	17	7788124	7816078	1	p13.1	protein_coding
ENSG00000170027	YWHAG	7	75956116	75988348	-1	q11.23	protein_coding
ENSG00000170382	LRRN2	1	204586298	204654861	-1	q32.1	protein_coding
ENSG00000170471	RALGAPB	20	37101459	37207504	1	q11.23	protein_coding
ENSG00000170485	NPAS2	2	101436614	101613291	1	q11.2	protein_coding
ENSG00000170579	DLGAP1	18	3496030	4455335	-1	p11.31	protein_coding
ENSG00000129204	USP6	17	5019733	5078329	1	p13.2	protein_coding
ENSG00000170921	TANC2	17	61086917	61505060	1	q23.2	protein_coding
ENSG00000171132	PRKCE	2	45878484	46415129	1	p21	protein_coding
ENSG00000171368	TPPP	5	660883	693510	-1	p15.33	protein_coding
ENSG00000171450	CDK5R2	2	219824377	219826876	1	q35	protein_coding
ENSG00000171587	DSCAM	21	41382926	42219065	-1	q22.2	protein_coding
ENSG00000171603	CLSTN1	1	9789084	9884584	-1	p36.22	protein_coding
ENSG00000171617	ENC1	5	73923234	73937249	-1	q13.3	protein_coding
ENSG00000171634	BPTF	17	65821640	65980494	1	q24.2	protein_coding
ENSG00000171681	ATF7IP	12	14518610	14651697	1	p13.1	protein_coding
ENSG00000171735	CAMTA1	1	6845384	7829766	1	p36.31	protein_coding
ENSG00000171798	KNDC1	10	134973951	135039916	1	q26.3	protein_coding
ENSG00000171862	PTEN	10	89622870	89731687	1	q23.31	protein_coding
ENSG00000171914	TLN2	15	62682725	63136830	1	q22.2	protein_coding
ENSG00000171992	SYNPO	5	149980642	150038782	1	q33.1	protein_coding
ENSG00000172375	C2CD2L	11	118972908	118989252	1	q23.3	protein_coding
ENSG00000172379	ARNT2	15	80696692	80890278	1	q25.1	protein_coding
ENSG00000172534	HCFC1	X	153213004	153237258	-1	q28	protein_coding
ENSG00000172575	RASGRP1	15	38780304	38857776	-1	q14	protein_coding
ENSG00000172915	NBEA	13	35516424	36247159	1	q13.3	protein_coding
ENSG00000172995	ARPP21	3	35680437	35835988	1	p22.3	protein_coding
ENSG00000173020	ADRBK1	11	67033881	67054027	1	q13.2	protein_coding
ENSG00000173175	ADCY5	3	123001143	123168605	-1	q21.1	protein_coding
ENSG00000173273	TNKS	8	9413424	9639856	1	p23.1	protein_coding
ENSG00000173320	STOX2	4	184774584	184944679	1	q35.1	protein_coding
ENSG00000173786	CNP	17	40118759	40127194	1	q21.2	protein_coding
ENSG00000173898	SPTBN2	11	66452719	66496697	-1	q13.2	protein_coding
ENSG00000174231	PRPF8	17	1553923	1588176	-1	p13.3	protein_coding
ENSG00000174306	ZHX3	20	39807088	39946312	-1	q12	protein_coding
ENSG00000174373	RALGAPA1	14	36007558	36278510	-1	q13.2	protein_coding
ENSG00000174437	ATP2A2	12	110718561	110788898	1	q24.11	protein_coding
ENSG00000174672	BRSK2	11	1411129	1483919	1	p15.5	protein_coding
ENSG00000174938	SEZ6L2	16	29882480	29910868	-1	p11.2	protein_coding
ENSG00000175040	CHST2	3	142838173	142841800	1	q24	protein_coding
ENSG00000175115	PACS1	11	65837834	66012218	1	q13.1	protein_coding
ENSG00000175175	PPM1E	17	56833230	57058983	1	q22	protein_coding
ENSG00000175216	CKAP5	11	46764598	46867847	-1	p11.2	protein_coding
ENSG00000175221	MED16	19	867962	893218	-1	p13.3	protein_coding
ENSG00000175745	NR2F1	5	92919043	92930321	1	q15	protein_coding
ENSG00000175931	UBE2O	17	74385532	74449288	-1	q25.1	protein_coding
ENSG00000176749	CDK5R1	17	30813637	30818274	1	q11.2	protein_coding
ENSG00000176884	GRIN1	9	140032842	140063207	1	q34.3	protein_coding
ENSG00000177169	ULK1	12	132379196	132407712	1	q24.33	protein_coding
ENSG00000177301	KCNA2	1	111136202	111174096	-1	p13.3	protein_coding
ENSG00000177380	PPFIA3	19	49622646	49654283	1	q13.33	protein_coding
ENSG00000178209	PLEC	8	144989321	145050902	-1	q24.3	protein_coding
ENSG00000178233	TMEM151B	6	44238203	44247181	1	p21.1	protein_coding
ENSG00000178252	WDR6	3	49044495	49053386	1	p21.31	protein_coding
ENSG00000179094	PER1	17	8043790	8059824	-1	p13.1	protein_coding
ENSG00000179222	MAGED1	X	51546103	51645453	1	p11.22	protein_coding
ENSG00000179292	TMEM151A	11	66059341	66064135	1	q13.2	protein_coding
ENSG00000179295	PTPN11	12	112856155	112947717	1	q24.13	protein_coding
ENSG00000179364	PACS2	14	105766900	105864484	1	q32.33	protein_coding
ENSG00000179912	R3HDM2	12	57643392	57824788	-1	q13.3	protein_coding
ENSG00000179915	NRXN1	2	50145643	51259674	-1	p16.3	protein_coding
ENSG00000179981	TSHZ1	18	72922710	73001905	1	q22.3	protein_coding
ENSG00000180182	MED14	X	40507558	40595110	-1	p11.4	protein_coding
ENSG00000180530	NRIP1	21	16333556	16437321	-1	q21.1	protein_coding
ENSG00000181090	EHMT1	9	140513444	140764468	1	q34.3	protein_coding
ENSG00000181222	POLR2A	17	7387685	7417933	1	p13.1	protein_coding
ENSG00000181409	AATK	17	79091095	79139877	-1	q25.3	protein_coding
ENSG00000181418	DDN	12	49388932	49393092	-1	q13.12	protein_coding
ENSG00000182621	PLCB1	20	8112824	8949003	1	p12.3	protein_coding
ENSG00000182670	TTC3	21	38445526	38575413	1	q22.13	protein_coding
ENSG00000183020	AP2A2	11	924894	1012239	1	p15.5	protein_coding
ENSG00000183023	SLC8A1	2	40339286	40838193	-1	p22.1	protein_coding
ENSG00000183454	GRIN2A	16	9852376	10276611	-1	p13.2	protein_coding
ENSG00000183495	EP400	12	132434508	132565005	1	q24.33	protein_coding
ENSG00000183741	CBX6	22	39257455	39268319	-1	q13.1	protein_coding
ENSG00000184014	DENND5A	11	9160372	9286937	-1	p15.4	protein_coding
ENSG00000184156	KCNQ3	8	133133108	133493200	-1	q24.22	protein_coding
ENSG00000184226	PCDH9	13	66876967	67804468	-1	q21.32	protein_coding
ENSG00000184408	KCND2	7	119913722	120390385	1	q31.31	protein_coding
ENSG00000184545	DUSP8	11	1575274	1593150	-1	p15.5	protein_coding
ENSG00000184588	PDE4B	1	66258197	66840259	1	p31.3	protein_coding
ENSG00000184611	KCNH7	2	163227917	163695240	-1	q24.2	protein_coding
ENSG00000184702	2015-09-05	22	19701987	19712295	1	q11.21	protein_coding
ENSG00000268434		19	46282695	46289231	-1	q13.32	protein_coding
ENSG00000185818	NAT8L	4	2061239	2070816	1	p16.3	protein_coding
ENSG00000185920	PTCH1	9	98205262	98279339	-1	q22.32	protein_coding
ENSG00000185950	IRS2	13	110406184	110438915	-1	q34	protein_coding
ENSG00000186111	PIP5K1C	19	3630181	3700477	-1	p13.3	protein_coding
ENSG00000186174	BCL9L	11	118764584	118796317	-1	q23.3	protein_coding
ENSG00000186260	MKL2	16	14165178	14360630	1	p13.12	protein_coding
ENSG00000186472	PCLO	7	82387442	82792246	-1	q21.11	protein_coding
ENSG00000186479	RGS7BP	5	63802084	63908139	1	q12.3	protein_coding
ENSG00000186487	MYT1L	2	1792885	2335032	-1	p25.3	protein_coding
ENSG00000186642	PDE2A	11	72287185	72385635	-1	q13.4	protein_coding
ENSG00000186716	BCR	22	23521891	23660224	1	q11.23	protein_coding
ENSG00000187189	TSPYL4	6	116571151	116575261	-1	q22.1	protein_coding
ENSG00000187391	MAGI2	7	77646393	79082890	-1	q21.11	protein_coding
ENSG00000188021	UBQLN2	X	56590026	56593443	1	p11.21	protein_coding
ENSG00000188039	NWD1	19	16830787	16928774	1	p13.11	protein_coding
ENSG00000188157	AGRN	1	955503	991496	1	p36.33	protein_coding
ENSG00000189056	RELN	7	103112231	103629963	-1	q22.1	protein_coding
ENSG00000189079	ARID2	12	46123448	46301823	1	q12	protein_coding
ENSG00000196090	PTPRT	20	40701392	41818610	-1	q13.11	protein_coding
ENSG00000196159	FAT4	4	126237554	126414087	1	q28.1	protein_coding
ENSG00000196220	SRGAP3	3	9022275	9404737	-1	p25.3	protein_coding
ENSG00000196338	NLGN3	X	70364681	70391051	1	q13.1	protein_coding
ENSG00000196367	TRRAP	7	98475556	98610866	1	q22.1	protein_coding
ENSG00000196497	IPO4	14	24649425	24658170	-1	q12	protein_coding
ENSG00000196498	NCOR2	12	124808961	125052135	-1	q24.31	protein_coding
ENSG00000196535	MYO18A	17	27400528	27507430	-1	q11.2	protein_coding
ENSG00000196547	MAN2A2	15	91445448	91465814	1	q26.1	protein_coding
ENSG00000196628	TCF4	18	52889562	53332018	-1	q21.2	protein_coding
ENSG00000196712	NF1	17	29421945	29709134	1	q11.2	protein_coding
ENSG00000196730	DAPK1	9	90112143	90323548	1	q21.33	protein_coding
ENSG00000196876	SCN8A	12	51984050	52203558	1	q13.13	protein_coding
ENSG00000196914	ARHGEF12	11	120207787	120360645	1	q23.3	protein_coding
ENSG00000196961	AP2A1	19	50270225	50310370	1	q13.33	protein_coding
ENSG00000197102	DYNC1H1	14	102430865	102517129	1	q32.31	protein_coding
ENSG00000197106	SLC6A17	1	110693108	110744824	1	p13.3	protein_coding
ENSG00000197136	PCNXL3	11	65383244	65404910	1	q13.1	protein_coding
ENSG00000197147	LRRC8B	1	89990395	90063423	1	p22.2	protein_coding
ENSG00000197226	TBC1D9B	5	179289066	179334859	-1	q35.3	protein_coding
ENSG00000197381	ADARB1	21	46493768	46646478	1	q22.3	protein_coding
ENSG00000197386	HTT	4	3076408	3245676	1	p16.3	protein_coding
ENSG00000197535	MYO5A	15	52599480	52821247	-1	q21.2	protein_coding
ENSG00000197555	SIPA1L1	14	71787166	72207946	1	q24.2	protein_coding
ENSG00000197694	SPTAN1	9	131314866	131395941	1	q34.11	protein_coding
ENSG00000197971	MBP	18	74690783	74845639	-1	q23	protein_coding
ENSG00000198010	DLGAP2	8	1449532	1656642	1	p23.3	protein_coding
ENSG00000198216	CACNA1E	1	181382238	181777219	1	q25.3	protein_coding
ENSG00000198626	RYR2	1	237205505	237997288	1	q43	protein_coding
ENSG00000198646	NCOA6	20	33284722	33413452	-1	q11.22	protein_coding
ENSG00000198718	FAM179B	14	45431411	45543634	1	q21.2	protein_coding
ENSG00000198752	CDC42BPB	14	103398716	103523799	-1	q32.32	protein_coding
ENSG00000198793	MTOR	1	11166592	11322564	-1	p36.22	protein_coding
ENSG00000198911	SREBF2	22	42229109	42303312	1	q13.2	protein_coding
ENSG00000198925	ATG9A	2	220074494	220094439	-1	q35	protein_coding
ENSG00000198961	PJA2	5	108670410	108745695	-1	q21.3	protein_coding
ENSG00000203772	SPRN	10	135234170	135382916	-1	q26.3	protein_coding
ENSG00000204217	BMPR2	2	203241659	203432474	1	q33.1	protein_coding
ENSG00000204371	EHMT2	6	31847536	31865464	-1	p21.33	protein_coding
ENSG00000204406	MBD5	2	148778580	149275805	1	q23.1	protein_coding
ENSG00000204463	BAG6	6	31606805	31620482	-1	p21.33	protein_coding
ENSG00000204469	PRRC2A	6	31588497	31605548	1	p21.33	protein_coding
ENSG00000204681	GABBR1	6	29523406	29601753	-1	p22.1	protein_coding
ENSG00000204843	DCTN1	2	74588281	74619214	-1	p13.1	protein_coding
ENSG00000205726	ITSN1	21	35014706	35272165	1	q22.11	protein_coding
ENSG00000261915		17	7215980	7230158	-1	p13.1	protein_coding
ENSG00000220205	VAMP2	17	8062467	8066864	-1	p13.1	protein_coding
ENSG00000221866	PLXNA4	7	131808091	132333447	-1	q32.3	protein_coding
ENSG00000221890	NPTXR	22	39214457	39239987	-1	q13.1	protein_coding
ENSG00000225485	ARHGAP23	17	36584662	36668628	1	q12	protein_coding
ENSG00000241973	PI4KA	22	21061979	21213705	-1	q11.21	protein_coding
ENSG00000250510	GPR162	12	6930711	6939136	1	p13.31	protein_coding
ENSG00000257923	CUX1	7	101458959	101927249	1	q22.1	protein_coding

## Sheet: ASD_DEUp_Voineagu
Description:	Genes expressed at higher levels in ASD post mortem cortex compared with controls, from differential expression analysis, Voineagu et al 2011
ensembl_gene_id	hgnc_symbol	chromosome_name	start_position	end_position	strand	band	gene_biotype
ENSG00000158373	HIST1H2BD	6	26158349	26171577	1	p22.2	protein_coding
ENSG00000130222	GADD45G	9	92219928	92221470	1	q22.2	protein_coding
ENSG00000134769	DTNA	18	32073254	32471808	1	q12.1	protein_coding
ENSG00000151929	BAG3	10	121410882	121437331	1	q26.11	protein_coding
ENSG00000147065	MSN	X	64887537	64961791	1	q12	protein_coding
ENSG00000198879	SFMBT2	10	7200586	7453450	-1	p14	protein_coding
ENSG00000136732	GYPC	2	127413509	127454246	1	q14.3	protein_coding
ENSG00000142583	SLC2A5	1	9095166	9148537	-1	p36.23	protein_coding
ENSG00000106211	HSPB1	7	75931861	75933612	1	q11.23	protein_coding
ENSG00000185650	ZFP36L1	14	69254377	69263190	-1	q24.1	protein_coding
ENSG00000106278	PTPRZ1	7	121513143	121702090	1	q31.32	protein_coding
ENSG00000230128	IER3	HSCHR6_MHC_MANN	30755673	30757028	-1	p22.1	protein_coding
ENSG00000163884	KLF15	3	126061478	126076285	-1	q21.3	protein_coding
ENSG00000083444	PLOD1	1	11994262	12035595	1	p36.22	protein_coding
ENSG00000004799	PDK4	7	95212811	95225803	-1	q21.3	protein_coding
ENSG00000067182	TNFRSF1A	12	6437923	6451280	-1	p13.31	protein_coding
ENSG00000129667	RHBDF2	17	74466973	74497872	-1	q25.1	protein_coding
ENSG00000122884	P4HA1	10	74766975	74856732	-1	q22.1	protein_coding
ENSG00000118705	RPN2	20	35806813	35870022	1	q11.23	protein_coding
ENSG00000129116	PALLD	4	169418217	169849608	1	q32.3	protein_coding
ENSG00000160271	RALGDS	9	135973107	136039301	-1	q34.2	protein_coding
ENSG00000198959	TGM2	20	36756863	36794980	-1	q11.23	protein_coding
ENSG00000148926	ADM	11	10326227	10328944	1	p15.4	protein_coding
ENSG00000102265	TIMP1	X	47441712	47446188	1	p11.23	protein_coding
ENSG00000103260	METRN	16	765115	769655	1	p13.3	protein_coding
ENSG00000144802	NFKBIZ	3	101546835	101579866	1	q12.3	protein_coding
ENSG00000181019	NQO1	16	69740899	69760854	-1	q22.1	protein_coding
ENSG00000130303	BST2	19	17513748	17516457	-1	p13.11	protein_coding
ENSG00000165458	INPPL1	11	71934745	71950149	1	q13.4	protein_coding
ENSG00000161921	CXCL16	17	4636821	4643217	-1	p13.2	protein_coding
ENSG00000184678	HIST2H2BE	1	149856010	149858232	-1	q21.2	protein_coding
ENSG00000132692	BCAN	1	156611182	156629324	1	q23.1	protein_coding
ENSG00000158966	CACHD1	1	64936428	65158741	1	p31.3	protein_coding
ENSG00000143603	KCNN3	1	154675205	154842756	-1	q21.3	protein_coding
ENSG00000128228	SDF2L1	22	21996550	21998587	1	q11.21	protein_coding
ENSG00000131941	RHPN2	19	33469499	33555794	-1	q13.11	protein_coding
ENSG00000120594	PLXDC2	10	20105168	20569286	1	p12.31	protein_coding
ENSG00000230685	CLIC1	HSCHR6_MHC_COX	31685771	31694945	-1	p21.33	protein_coding
ENSG00000187837	HIST1H1C	6	26055968	26056699	-1	p22.2	protein_coding
ENSG00000181804	SLC9A9	3	142984064	143567373	-1	q24	protein_coding
ENSG00000165029	ABCA1	9	107543283	107690518	-1	q31.1	protein_coding
ENSG00000165507	C10orf10	10	45466429	45474258	-1	q11.21	protein_coding
ENSG00000085719	CPNE3	8	87497059	87573726	1	q21.3	protein_coding
ENSG00000162645	GBP2	1	89571815	89616139	-1	p22.2	protein_coding
ENSG00000163520	FBLN2	3	13573824	13679922	1	p25.1	protein_coding
ENSG00000132002	DNAJB1	19	14625582	14640582	-1	p13.12	protein_coding
ENSG00000254087	LYN	8	56792372	56923940	1	q12.1	protein_coding
ENSG00000221869	CEBPD	8	48649471	48651648	-1	q11.21	protein_coding
ENSG00000124762	CDKN1A	6	36644305	36655116	1	p21.2	protein_coding
ENSG00000083312	TNPO1	5	72112139	72212560	1	q13.2	protein_coding
ENSG00000130208	APOC1	19	45417504	45422606	1	q13.32	protein_coding
ENSG00000235941	HSPA1A	HSCHR6_MHC_APD	31794605	31797087	1	p21.33	protein_coding
ENSG00000003402	CFLAR	2	201980827	202029033	1	q33.1	protein_coding
ENSG00000197019	SERTAD1	19	40927499	40931932	-1	q13.2	protein_coding
ENSG00000134531	EMP1	12	13349650	13369708	1	p13.1	protein_coding
ENSG00000143384	MCL1	1	150547032	150552066	-1	q21.3	protein_coding
ENSG00000177606	JUN	1	59246465	59249785	-1	p32.1	protein_coding
ENSG00000153048	CARHSP1	16	8946799	8962866	-1	p13.2	protein_coding
ENSG00000124766	SOX4	6	21593972	21598847	1	p22.3	protein_coding
ENSG00000197747	S100A10	1	151955391	151966866	-1	q21.3	protein_coding
ENSG00000163453	IGFBP7	4	57896939	57976551	-1	q12	protein_coding
ENSG00000158710	TAGLN2	1	159887897	159895522	-1	q23.2	protein_coding
ENSG00000203832	NBPF20	1	148250249	148347506	-1	q21.2	protein_coding
ENSG00000065978	YBX1	1	43148098	43168020	1	p34.2	protein_coding
ENSG00000183255	PTTG1IP	21	46269500	46293752	-1	q22.3	protein_coding
ENSG00000115461	IGFBP5	2	217536828	217560248	-1	q35	protein_coding
ENSG00000163386	NBPF10	1	145289772	145370303	1	q21.1	protein_coding
ENSG00000140450	ARRDC4	15	98462784	98517068	1	q26.2	protein_coding
ENSG00000118640	VAMP8	2	85788685	85809154	1	p11.2	protein_coding
ENSG00000116741	RGS2	1	192778169	192781403	1	q31.2	protein_coding
ENSG00000134419	RPS15A	16	18792617	18801705	-1	p12.3	protein_coding
ENSG00000152492	CCDC50	3	191046866	191116459	1	q28	protein_coding
ENSG00000064655	EYA2	20	45523263	45817492	1	q13.12	protein_coding
ENSG00000099875	MKNK2	19	2037470	2051243	-1	p13.3	protein_coding
ENSG00000205336	GPR56	16	57644564	57698944	1	q21	protein_coding
ENSG00000165795	NDRG2	14	21484922	21539031	-1	q11.2	protein_coding
ENSG00000141526	SLC16A3	17	80186273	80219005	1	q25.3	protein_coding
ENSG00000134086	VHL	3	10182692	10193904	1	p25.3	protein_coding
ENSG00000160049	DFFA	1	10516579	10532583	-1	p36.22	protein_coding
ENSG00000170458	CD14	5	140011313	140013286	-1	q31.3	protein_coding
ENSG00000182718	ANXA2	15	60639333	60695082	-1	q22.2	protein_coding
ENSG00000146425	DYNLT1	6	159057506	159065771	-1	q25.3	protein_coding
ENSG00000113657	DPYSL3	5	146770374	146889619	-1	q32	protein_coding
ENSG00000114744	COMMD2	3	149456257	149470286	-1	q25.1	protein_coding
ENSG00000152700	SAR1B	5	133936834	133984961	-1	q31.1	protein_coding
ENSG00000133639	BTG1	12	92536286	92539673	-1	q21.33	protein_coding
ENSG00000154640	BTG3	21	18965971	18985265	-1	q21.1	protein_coding
ENSG00000140988	RPS2	16	2012053	2014861	-1	p13.3	protein_coding

## Sheet: ASD_DEDown_Voineagu
Description:	Genes expressed at lower levels in ASD post mortem cortex compared with controls, from differential expression analysis, Voineagu et al 2011
ensembl_gene_id	hgnc_symbol	chromosome_name	start_position	end_position	strand	band	gene_biotype
ENSG00000132429	POPDC3	6	105606155	105627870	-1	q21	protein_coding
ENSG00000196372	ASB13	10	5680830	5708558	-1	p15.1	protein_coding
ENSG00000168546	GFRA2	8	21547915	21669869	-1	p21.3	protein_coding
ENSG00000077080	ACTL6B	7	100240720	100254084	-1	q22.1	protein_coding
ENSG00000143153	ATP1B1	1	169074935	169101960	1	q24.2	protein_coding
ENSG00000138311	ZNF365	10	64133951	64431771	1	q21.2	protein_coding
ENSG00000019505	SYT13	11	45261852	45307870	-1	p11.2	protein_coding
ENSG00000155097	ATP6V1C1	8	104033291	104085279	1	q22.3	protein_coding
ENSG00000107295	SH3GL2	9	17579080	17797127	1	p22.2	protein_coding
ENSG00000196482	ESRRG	1	216676588	217311097	-1	q41	protein_coding
ENSG00000161281	COX7A1	19	36641824	36643771	-1	q13.12	protein_coding
ENSG00000118194	TNNT2	1	201328136	201346890	-1	q32.1	protein_coding
ENSG00000163618	CADPS	3	62384022	62861054	-1	p14.2	protein_coding
ENSG00000117245	KIF17	1	20990507	21044510	-1	p36.12	protein_coding
ENSG00000145920	CPLX2	5	175223313	175311023	1	q35.2	protein_coding
ENSG00000100604	CHGA	14	93389425	93401638	1	q32.12	protein_coding
ENSG00000131187	F12	5	176829141	176836577	-1	q35.3	protein_coding
ENSG00000148798	INA	10	105036920	105050108	1	q24.33	protein_coding
ENSG00000099622	CIRBP	19	1259384	1274879	1	p13.3	protein_coding
ENSG00000135423	GLS2	12	56864736	56882198	-1	q13.3	protein_coding
ENSG00000157782	CABP1	12	121078355	121105127	1	q24.31	protein_coding
ENSG00000138134	STAMBPL1	10	90639491	90734910	1	q23.31	protein_coding
ENSG00000081803	CADPS2	7	121958481	122526813	-1	q31.32	protein_coding
ENSG00000182901	RGS7	1	240931554	241520530	-1	q43	protein_coding
ENSG00000078043	PIAS2	18	44388353	44500123	-1	q21.1	protein_coding
ENSG00000177098	SCN4B	11	118004092	118023603	-1	q23.3	protein_coding
ENSG00000153291	SLC25A27	6	46620678	46645930	1	p12.3	protein_coding
ENSG00000157470	FAM81A	15	59664892	59815748	1	q22.2	protein_coding
ENSG00000100285	NEFH	22	29876219	29887379	1	q12.2	protein_coding
ENSG00000114573	ATP6V1A	3	113465866	113530903	1	q13.2	protein_coding
ENSG00000171132	PRKCE	2	45878484	46415129	1	p21	protein_coding
ENSG00000141750	STAC2	17	37366789	37382125	-1	q12	protein_coding
ENSG00000157557	ETS2	21	40177231	40196879	1	q22.2	protein_coding
ENSG00000164600	NEUROD6	7	31377075	31380508	-1	p14.3	protein_coding
ENSG00000197106	SLC6A17	1	110693108	110744824	1	p13.3	protein_coding
ENSG00000112759	SLC29A1	6	44187242	44201888	1	p21.1	protein_coding
ENSG00000211445	GPX3	5	150400124	150408554	1	q33.1	protein_coding
ENSG00000136750	GAD2	10	26505236	26593487	1	p12.1	protein_coding
ENSG00000136854	STXBP1	9	130374544	130457460	1	q34.11	protein_coding
ENSG00000082497	SERTAD4	1	210406144	210419976	1	q32.2	protein_coding
ENSG00000116750	UCHL5	1	192984889	193029237	-1	q31.2	protein_coding
ENSG00000163399	ATP1A1	1	116915290	116952883	1	p13.1	protein_coding
ENSG00000223572	CKMT1A	15	43985084	43991420	1	q15.3	protein_coding
ENSG00000077684	PHF17	4	129730779	129796379	1	q28.2	protein_coding
ENSG00000139190	VAMP1	12	6571403	6580153	-1	p13.31	protein_coding
ENSG00000125962	ARMCX5	X	101854096	101859087	1	q22.1	protein_coding
ENSG00000088992	TESC	12	117476728	117537284	-1	q24.22	protein_coding
ENSG00000168539	CHRM1	11	62676151	62689279	-1	q12.3	protein_coding
ENSG00000157445	CACNA2D3	3	54156574	55108584	1	p21.1	protein_coding
ENSG00000158301	GPRASP2	X	101967104	101973607	1	q22.1	protein_coding
ENSG00000128564	VGF	7	100805790	100808874	-1	q22.1	protein_coding
ENSG00000163995	ABLIM2	4	7967039	8160559	-1	p16.1	protein_coding
ENSG00000153531	ADPRHL1	13	114076260	114107839	-1	q34	protein_coding
ENSG00000124134	KCNS1	20	43720951	43729753	-1	q13.12	protein_coding
ENSG00000102678	FGF9	13	22245522	22278637	1	q12.11	protein_coding
ENSG00000141433	ADCYAP1	18	904944	912173	1	p11.32	protein_coding
ENSG00000166111	SVOP	12	109304658	109459045	-1	q24.11	protein_coding
ENSG00000261871	NAT6	HG325_PATCH	50333834	50336853	-1	p21.31	protein_coding
ENSG00000149269	PAK1	11	77032752	77185680	-1	q14.1	protein_coding
ENSG00000128298	BAIAP2L2	22	38480896	38506677	-1	q13.1	protein_coding
ENSG00000177432	NAP1L5	4	89617066	89619386	-1	q22.1	protein_coding
ENSG00000164591	MYOZ3	5	150040436	150058927	1	q33.1	protein_coding
ENSG00000127838	PNKD	2	219135115	219211516	1	q35	protein_coding
ENSG00000137944	CCBL2	1	89401456	89458636	-1	p22.2	protein_coding
ENSG00000187730	GABRD	1	1950780	1962192	1	p36.33	protein_coding
ENSG00000114098	ARMC8	3	137906109	138017231	1	q22.3	protein_coding
ENSG00000112981	NME5	5	137450866	137475132	-1	q31.2	protein_coding
ENSG00000138378	STAT4	2	191894302	192016322	-1	q32.3	protein_coding
ENSG00000107518	ATRNL1	10	116853124	117708503	1	q25.3	protein_coding
ENSG00000115840	SLC25A12	2	172640880	172864766	-1	q31.1	protein_coding
ENSG00000104490	NCALD	8	102698771	103137135	-1	q22.3	protein_coding
ENSG00000198846	TOX	8	59717977	60031767	-1	q12.1	protein_coding
ENSG00000105251	SHD	19	4278598	4290721	1	p13.3	protein_coding
ENSG00000151376	ME3	11	86152150	86383678	-1	q14.2	protein_coding
ENSG00000141668	CBLN2	18	70203915	70305756	-1	q22.3	protein_coding
ENSG00000162694	EXTL2	1	101337943	101361554	-1	p21.2	protein_coding
ENSG00000113327	GABRG2	5	161494546	161582542	1	q34	protein_coding
ENSG00000105711	SCN1B	19	35521588	35531352	1	q13.12	protein_coding
ENSG00000168993	CPLX1	4	778745	819986	-1	p16.3	protein_coding
ENSG00000260195	EPHB6	HG7_PATCH	142615936	142632056	1	q34	protein_coding
ENSG00000059588	TARBP1	1	234527059	234614849	-1	q42.2	protein_coding
ENSG00000153575	TUBGCP5	15	22833395	22873892	1	q11.2	protein_coding
ENSG00000157064	NMNAT2	1	183217372	183387737	-1	q25.3	protein_coding
ENSG00000008118	CAMK1G	1	209757062	209787283	1	q32.2	protein_coding
ENSG00000067057	PFKP	10	3109712	3179904	1	p15.2	protein_coding
ENSG00000175395	ZNF25	10	38238500	38265561	-1	p11.1	protein_coding
ENSG00000157214	STEAP2	7	89796904	89867451	1	q21.13	protein_coding
ENSG00000066248	NGEF	2	233743396	233877982	-1	q37.1	protein_coding
ENSG00000003147	ICA1	7	8152814	8302317	-1	p21.3	protein_coding
ENSG00000162374	ELAVL4	1	50513686	50669458	1	p33	protein_coding
ENSG00000100362	PVALB	22	37196728	37215523	-1	q12.3	protein_coding
ENSG00000154065	ANKRD29	18	21178890	21242849	-1	q11.2	protein_coding
ENSG00000175426	PCSK1	5	95726119	95769847	-1	q15	protein_coding
ENSG00000168032	ENTPD3	3	40428647	40470110	1	p22.1	protein_coding
ENSG00000187664	HAPLN4	19	19366450	19373605	-1	p13.11	protein_coding
ENSG00000174516	PELI3	11	66234216	66244808	1	q13.2	protein_coding
ENSG00000125814	NAPB	20	23355159	23402125	-1	p11.21	protein_coding
ENSG00000172794	RAB37	17	72666717	72743474	1	q25.1	protein_coding
ENSG00000128683	GAD1	2	171669723	171717661	1	q31.1	protein_coding
ENSG00000073969	NSF	17	44668035	44834830	1	q21.31	protein_coding
ENSG00000120899	PTK2B	8	27168999	27316903	1	p21.2	protein_coding
ENSG00000138078	PREPL	2	44543420	44589001	-1	p21	protein_coding
ENSG00000101365	IDH3B	20	2639041	2644865	-1	p13	protein_coding
ENSG00000157087	ATP2B2	3	10365707	10749716	-1	p25.3	protein_coding
ENSG00000196090	PTPRT	20	40701392	41818610	-1	q13.11	protein_coding
ENSG00000184205	TSPYL2	X	53111549	53117722	1	p11.22	protein_coding
ENSG00000115226	FNDC4	2	27714750	27718112	-1	p23.3	protein_coding
ENSG00000130649	CYP2E1	10	135333910	135374724	1	q26.3	protein_coding
ENSG00000010256	UQCRC1	3	48636435	48648409	-1	p21.31	protein_coding
ENSG00000115073	ACTR1B	2	98272431	98280570	-1	q11.2	protein_coding
ENSG00000197444	OGDHL	10	50942689	50970425	-1	q11.23	protein_coding
ENSG00000130830	MPP1	X	154006959	154049282	-1	q28	protein_coding
ENSG00000168481	LGI3	8	22004338	22014597	-1	p21.3	protein_coding
ENSG00000164830	OXR1	8	107282473	107764922	1	q23.1	protein_coding
ENSG00000198331	HYLS1	11	125753509	125770543	1	q24.2	protein_coding
ENSG00000198794	SCAMP5	15	75249560	75313837	1	q24.2	protein_coding
ENSG00000224201	PNMA6A	X	152240839	152340864	1	q28	protein_coding
ENSG00000170445	HARS	5	140052758	140071609	-1	q31.3	protein_coding
ENSG00000111674	ENO2	12	7022909	7032861	1	p13.31	protein_coding
ENSG00000176490	DIRAS1	19	2714565	2721416	-1	p13.3	protein_coding
ENSG00000172350	ABCG4	11	119019722	119033360	1	q23.3	protein_coding
ENSG00000183837	PNMA3	X	152224766	152228827	1	q28	protein_coding
ENSG00000147419	CCDC25	8	27590835	27630170	-1	p21.1	protein_coding
ENSG00000135541	AHI1	6	135604670	135818914	-1	q23.3	protein_coding
ENSG00000150967	ABCB9	12	123405498	123466196	-1	q24.31	protein_coding

## Sheet: ASD_CoexDown_M12_Voineagu
Description:	Genes belonging to ASD-associated co-expression module M12, which has lower expression in ASD than control cortex, Voineagu et al 2011
ensembl_gene_id	hgnc_symbol	chromosome_name	start_position	end_position	strand	band	gene_biotype
ENSG00000152760	TCTEX1D1	1	67218142	67244470	1	p31.3	protein_coding
ENSG00000008283	CYB561	17	61509665	61523739	-1	q23.3	protein_coding
ENSG00000135631	RAB11FIP5	2	73300510	73383849	-1	p13.2	protein_coding
ENSG00000111674	ENO2	12	7022909	7032861	1	p13.31	protein_coding
ENSG00000165209	STRBP	9	125871779	126030855	-1	q33.3	protein_coding
ENSG00000167700	MFSD3	8	145734457	145736596	1	q24.3	protein_coding
ENSG00000166900	STX3	11	59480929	59573354	1	q12.1	protein_coding
ENSG00000149679	CABLES2	20	60963688	60982341	-1	q13.33	protein_coding
ENSG00000005486	RHBDD2	7	75471920	75518244	1	q11.23	protein_coding
ENSG00000157216	SSBP3	1	54691105	54879152	-1	p32.3	protein_coding
ENSG00000109452	INPP4B	4	142944313	143768585	-1	q31.21	protein_coding
ENSG00000101210	EEF1A2	20	62119366	62130505	-1	q13.33	protein_coding
ENSG00000204843	DCTN1	2	74588281	74619214	-1	p13.1	protein_coding
ENSG00000171462	DLK2	6	43418090	43424370	-1	p21.1	protein_coding
ENSG00000198010	DLGAP2	8	1449532	1656642	1	p23.3	protein_coding
ENSG00000005448	WDR54	2	74648805	74652882	1	p13.1	protein_coding
ENSG00000138134	STAMBPL1	10	90639491	90734910	1	q23.31	protein_coding
ENSG00000136828	RALGPS1	9	129677053	129985445	1	q33.3	protein_coding
ENSG00000146950	SHROOM2	X	9754496	9917483	1	p22.2	protein_coding
ENSG00000077684	PHF17	4	129730779	129796379	1	q28.2	protein_coding
ENSG00000136854	STXBP1	9	130374544	130457460	1	q34.11	protein_coding
ENSG00000198108	CHSY3	5	129240165	129522327	1	q23.3	protein_coding
ENSG00000125848	FLRT3	20	14303634	14318262	-1	p12.1	protein_coding
ENSG00000100285	NEFH	22	29876219	29887379	1	q12.2	protein_coding
ENSG00000100296	THOC5	22	29901868	29951205	-1	q12.2	protein_coding
ENSG00000110107	PRPF19	11	60658202	60674060	-1	q12.2	protein_coding
ENSG00000135622	SEMA4F	2	74881355	74909186	1	p13.1	protein_coding
ENSG00000083642	PDS5B	13	33160564	33352157	1	q13.1	protein_coding
ENSG00000149269	PAK1	11	77032752	77185680	-1	q14.1	protein_coding
ENSG00000122490	PQLC1	18	77662420	77711664	-1	q23	protein_coding
ENSG00000072041	SLC6A15	12	85253492	85307394	-1	q21.31	protein_coding
ENSG00000158109	TPRG1L	1	3541566	3546691	1	p36.32	protein_coding
ENSG00000159363	ATP13A2	1	17312453	17338423	-1	p36.13	protein_coding
ENSG00000138686	BBS7	4	122745595	122791652	-1	q27	protein_coding
ENSG00000076826	CAMSAP3	19	7660788	7683190	1	p13.2	protein_coding
ENSG00000157087	ATP2B2	3	10365707	10749716	-1	p25.3	protein_coding
ENSG00000163818	LZTFL1	3	45864808	45957534	-1	p21.31	protein_coding
ENSG00000112186	CAP2	6	17393447	17558023	1	p22.3	protein_coding
ENSG00000154265	ABCA5	17	67240452	67323385	-1	q24.3	protein_coding
ENSG00000157470	FAM81A	15	59664892	59815748	1	q22.2	protein_coding
ENSG00000112759	SLC29A1	6	44187242	44201888	1	p21.1	protein_coding
ENSG00000112640	PPP2R5D	6	42952237	42980080	1	p21.1	protein_coding
ENSG00000150967	ABCB9	12	123405498	123466196	-1	q24.31	protein_coding
ENSG00000163704	PRRT3	3	9987226	9994078	-1	p25.3	protein_coding
ENSG00000196353	CPNE4	3	131252399	132004254	-1	q22.1	protein_coding
ENSG00000263052	HSPA12A	HG311_PATCH	118430705	118502086	-1	q25.3	protein_coding
ENSG00000109670	FBXW7	4	153242410	153457253	-1	q31.3	protein_coding
ENSG00000124702	KLHDC3	6	42981951	42989036	1	p21.1	protein_coding
ENSG00000250510	GPR162	12	6930711	6939136	1	p13.31	protein_coding
ENSG00000106976	DNM1	9	130965658	131017527	1	q34.11	protein_coding
ENSG00000172292	CERS6	2	169312372	169631644	1	q24.3	protein_coding
ENSG00000097021	ACOT7	1	6324333	6454451	-1	p36.31	protein_coding
ENSG00000115419	GLS	2	191745553	191830278	1	q32.2	protein_coding
ENSG00000172794	RAB37	17	72666717	72743474	1	q25.1	protein_coding
ENSG00000111667	USP5	12	6961292	6975796	1	p13.31	protein_coding
ENSG00000157214	STEAP2	7	89796904	89867451	1	q21.13	protein_coding
ENSG00000172348	RCAN2	6	46188475	46459709	-1	p12.3	protein_coding
ENSG00000176454	LPCAT4	15	34651106	34659479	-1	q14	protein_coding
ENSG00000075213	SEMA3A	7	83587659	84122040	-1	q21.11	protein_coding
ENSG00000127445	PIN1	19	9945933	9960358	1	p13.2	protein_coding
ENSG00000125447	GGA3	17	73232694	73258444	-1	q25.1	protein_coding
ENSG00000138378	STAT4	2	191894302	192016322	-1	q32.3	protein_coding
ENSG00000154917	RAB6B	3	133543083	133614680	-1	q22.1	protein_coding
ENSG00000117155	SSX2IP	1	85109390	85156486	-1	p22.3	protein_coding
ENSG00000164620	RELL2	5	141016517	141020644	1	q31.3	protein_coding
ENSG00000166189	HPS6	10	103825147	103827792	1	q24.32	protein_coding
ENSG00000196950	SLC39A10	2	196440701	196602426	1	q32.3	protein_coding
ENSG00000175931	UBE2O	17	74385532	74449288	-1	q25.1	protein_coding
ENSG00000117245	KIF17	1	20990507	21044510	-1	p36.12	protein_coding
ENSG00000058404	CAMK2B	7	44256749	44374176	-1	p13	protein_coding
ENSG00000132522	GPS2	17	7214643	7218883	-1	p13.1	protein_coding
ENSG00000215041	NEURL4	17	7218947	7232712	-1	p13.1	protein_coding
ENSG00000144712	CAND2	3	12837971	12913415	1	p25.2	protein_coding
ENSG00000131507	NDFIP1	5	141488070	141534005	1	q31.3	protein_coding
ENSG00000144711	IQSEC1	3	12938719	13114617	-1	p25.2	protein_coding
ENSG00000122140	MRPS2	9	138391830	138396519	1	q34.3	protein_coding
ENSG00000107872	FBXL15	10	104178946	104182893	1	q24.32	protein_coding
ENSG00000015676	NUDCD3	7	44421969	44530479	-1	p13	protein_coding
ENSG00000171246	NPTX1	17	78440948	78451643	-1	q25.3	protein_coding
ENSG00000176490	DIRAS1	19	2714565	2721416	-1	p13.3	protein_coding
ENSG00000141873	SLC39A3	19	2732202	2740150	-1	p13.3	protein_coding
ENSG00000175866	BAIAP2	17	79008948	79091232	1	q25.3	protein_coding
ENSG00000011021	CLCN6	1	11866207	11903201	1	p36.22	protein_coding
ENSG00000113327	GABRG2	5	161494546	161582542	1	q34	protein_coding
ENSG00000150995	ITPR1	3	4535032	4889524	1	p26.1	protein_coding
ENSG00000102678	FGF9	13	22245522	22278637	1	q12.11	protein_coding
ENSG00000154822	PLCL2	3	16844159	17132086	1	p24.3	protein_coding
ENSG00000148798	INA	10	105036920	105050108	1	q24.33	protein_coding
ENSG00000197381	ADARB1	21	46493768	46646478	1	q22.3	protein_coding
ENSG00000070882	OSBPL3	7	24836158	25021253	-1	p15.3	protein_coding
ENSG00000104888	SLC17A7	19	49932658	49945617	-1	q13.33	protein_coding
ENSG00000116731	PRDM2	1	14026693	14151574	1	p36.21	protein_coding
ENSG00000196220	SRGAP3	3	9022275	9404737	-1	p25.3	protein_coding
ENSG00000144331	ZNF385B	2	180306709	180726232	-1	q31.3	protein_coding
ENSG00000123472	ATPAF1	1	47098409	47139539	-1	p33	protein_coding
ENSG00000196961	AP2A1	19	50270225	50310370	1	q13.33	protein_coding
ENSG00000186377	CYP4X1	1	47427036	47516423	1	p33	protein_coding
ENSG00000171603	CLSTN1	1	9789084	9884584	-1	p36.22	protein_coding
ENSG00000164591	MYOZ3	5	150040436	150058927	1	q33.1	protein_coding
ENSG00000034053	APBA2	15	29129629	29410518	1	q13.1	protein_coding
ENSG00000144834	TAGLN3	3	111717511	111732734	1	q13.2	protein_coding
ENSG00000185274	WBSCR17	7	70597155	71178585	1	q11.22	protein_coding
ENSG00000115840	SLC25A12	2	172640880	172864766	-1	q31.1	protein_coding
ENSG00000142655	PEX14	1	10532345	10690815	1	p36.22	protein_coding
ENSG00000178567	EPM2AIP1	3	37027357	37034795	-1	p22.2	protein_coding
ENSG00000197043	ANXA6	5	150480273	150537443	-1	q33.1	protein_coding
ENSG00000167778	SPRYD3	12	53458388	53473204	-1	q13.13	protein_coding
ENSG00000139190	VAMP1	12	6571403	6580153	-1	p13.31	protein_coding
ENSG00000167779	IGFBP6	12	53491220	53496129	1	q13.13	protein_coding
ENSG00000106635	BCL7B	7	72950686	72972332	-1	q11.23	protein_coding
ENSG00000162374	ELAVL4	1	50513686	50669458	1	p33	protein_coding
ENSG00000156564	LRFN2	6	40359325	40555204	-1	p21.1	protein_coding
ENSG00000259919	GALNT9	HG996_PATCH	132680924	132910380	-1	q24.33	protein_coding
ENSG00000166922	SCG5	15	32933877	32989299	1	q13.3	protein_coding
ENSG00000135541	AHI1	6	135604670	135818914	-1	q23.3	protein_coding
ENSG00000214517	PPME1	11	73882144	73965748	1	q13.4	protein_coding
ENSG00000106089	STX1A	7	73113536	73134002	-1	q11.23	protein_coding
ENSG00000116299	KIAA1324	1	109656301	109749401	1	p13.3	protein_coding
ENSG00000143126	CELSR2	1	109792641	109818372	1	p13.3	protein_coding
ENSG00000197106	SLC6A17	1	110693108	110744824	1	p13.3	protein_coding
ENSG00000163399	ATP1A1	1	116915290	116952883	1	p13.1	protein_coding
ENSG00000181039	ANKRD34A	1	145470508	145475646	1	q21.1	protein_coding
ENSG00000260195	EPHB6	HG7_PATCH	142615936	142632056	1	q34	protein_coding
ENSG00000151376	ME3	11	86152150	86383678	-1	q14.2	protein_coding
ENSG00000130540	SULT4A1	22	44220389	44258398	-1	q13.31	protein_coding
ENSG00000124140	SLC12A5	20	44650329	44688789	1	q13.12	protein_coding
ENSG00000149654	CDH22	20	44802372	44937137	-1	q13.12	protein_coding
ENSG00000159164	SV2A	1	149874870	149889434	-1	q21.2	protein_coding
ENSG00000143845	ETNK2	1	204100190	204121307	-1	q32.1	protein_coding
ENSG00000127054	CPSF3L	1	1246965	1260071	-1	p36.33	protein_coding
ENSG00000008118	CAMK1G	1	209757062	209787283	1	q32.2	protein_coding
ENSG00000171132	PRKCE	2	45878484	46415129	1	p21	protein_coding
ENSG00000082497	SERTAD4	1	210406144	210419976	1	q32.2	protein_coding
ENSG00000174469	CNTNAP2	7	145813453	148118090	1	q35	protein_coding
ENSG00000095059	DHPS	19	12786531	12792716	-1	p13.2	protein_coding
ENSG00000131100	ATP6V1E1	22	18074902	18111584	-1	q11.21	protein_coding
ENSG00000196482	ESRRG	1	216676588	217311097	-1	q41	protein_coding
ENSG00000136153	LMO7	13	76194570	76434004	1	q22.2	protein_coding
ENSG00000008735	MAPK8IP2	22	51039114	51052409	1	q13.33	protein_coding
ENSG00000005810	MYCBP2	13	77618792	77901185	-1	q22.3	protein_coding
ENSG00000181852	RNF41	12	56598285	56615717	-1	q13.3	protein_coding
ENSG00000116141	MARK1	1	220701568	220837803	1	q41	protein_coding
ENSG00000220205	VAMP2	17	8062467	8066864	-1	p13.1	protein_coding
ENSG00000179115	FARSA	19	13033293	13044851	-1	p13.2	protein_coding
ENSG00000152193	RNF219	13	79188426	79233314	-1	q31.1	protein_coding
ENSG00000165300	SLITRK5	13	88324870	88331871	1	q31.2	protein_coding
ENSG00000166579	NDEL1	17	8316449	8393729	1	p13.1	protein_coding
ENSG00000157782	CABP1	12	121078355	121105127	1	q24.31	protein_coding
ENSG00000033627	ATP6V0A1	17	40610862	40674629	1	q21.2	protein_coding
ENSG00000062485	CS	12	56665483	56694176	-1	q13.3	protein_coding
ENSG00000215012	C22orf29	22	19833661	19842419	-1	q11.21	protein_coding
ENSG00000068615	REEP1	2	86441116	86565206	-1	p11.2	protein_coding
ENSG00000131462	TUBG1	17	40761694	40767252	1	q21.2	protein_coding
ENSG00000108797	CNTNAP1	17	40834631	40851832	1	q21.2	protein_coding
ENSG00000157895	C12orf43	12	121440225	121454305	-1	q24.31	protein_coding
ENSG00000143740	SNAP47	1	227916240	227968927	1	q42.13	protein_coding
ENSG00000163449	TMEM169	2	216946589	216967506	1	q35	protein_coding
ENSG00000266967	AARSD1	17	41102543	41116515	-1	q21.31	protein_coding
ENSG00000177614	PGBD5	1	230457392	230561475	-1	q42.13	protein_coding
ENSG00000241973	PI4KA	22	21061979	21213705	-1	q11.21	protein_coding
ENSG00000198863	RUNDC1	17	41132582	41145707	1	q21.31	protein_coding
ENSG00000101654	RNMT	18	13726659	13764557	1	p11.21	protein_coding
ENSG00000187730	GABRD	1	1950780	1962192	1	p36.33	protein_coding
ENSG00000145526	CDH18	5	19473060	20575982	-1	p14.3	protein_coding
ENSG00000125744	RTN2	19	45988547	46000319	-1	q13.32	protein_coding
ENSG00000130477	UNC13A	19	17712137	17799401	-1	p13.11	protein_coding
ENSG00000130479	MAP1S	19	17830051	17845325	1	p13.11	protein_coding
ENSG00000154162	CDH12	5	21750782	22853731	-1	p14.3	protein_coding
ENSG00000165495	PKNOX2	11	125034583	125303285	1	q24.2	protein_coding
ENSG00000179083	FAM133A	X	92929012	92967273	1	q21.32	protein_coding
ENSG00000126214	KLC1	14	104028233	104167888	1	q32.33	protein_coding
ENSG00000072201	LNX1	4	54325468	54567572	-1	q12	protein_coding
ENSG00000108557	RAI1	17	17584787	17714767	1	p11.2	protein_coding
ENSG00000116977	LGALS8	1	236681300	236716281	1	q43	protein_coding
ENSG00000185085	INTS5	11	62414320	62420774	-1	q12.3	protein_coding
ENSG00000125814	NAPB	20	23355159	23402125	-1	p11.21	protein_coding
ENSG00000003393	ALS2	2	202565277	202645912	-1	q33.1	protein_coding
ENSG00000185133	INPP5J	22	31518717	31530682	1	q12.2	protein_coding
ENSG00000101463	SYNDIG1	20	24449835	24647252	1	p11.21	protein_coding
ENSG00000154065	ANKRD29	18	21178890	21242849	-1	q11.2	protein_coding
ENSG00000182901	RGS7	1	240931554	241520530	-1	q43	protein_coding
ENSG00000197586	ENTPD6	20	25176329	25207365	1	p11.21	protein_coding
ENSG00000105270	CLIP3	19	36505562	36524245	-1	q13.12	protein_coding
ENSG00000127838	PNKD	2	219135115	219211516	1	q35	protein_coding
ENSG00000176182	MYPOP	19	46393278	46405862	-1	q13.32	protein_coding
ENSG00000177363	LRRN4CL	11	62453874	62457371	-1	q12.3	protein_coding
ENSG00000168000	BSCL2	11	62457747	62477317	-1	q12.3	protein_coding
ENSG00000100030	MAPK1	22	22108789	22221970	-1	q11.22	protein_coding
ENSG00000157881	PANK4	1	2439972	2458039	-1	p36.32	protein_coding
ENSG00000036257	CUL3	2	225334867	225450110	-1	q36.2	protein_coding
ENSG00000241878	PISD	22	32014477	32058418	-1	q12.2	protein_coding
ENSG00000117682	DHDDS	1	26758773	26797785	1	p36.11	protein_coding
ENSG00000100150	DEPDC5	22	32149944	32303001	1	q12.2	protein_coding
ENSG00000149927	DOC2A	16	30016830	30034591	-1	p11.2	protein_coding
ENSG00000105696	TMEM59L	19	18718240	18731849	1	p13.11	protein_coding
ENSG00000134940	ACRV1	11	125541417	125551018	-1	q24.2	protein_coding
ENSG00000121871	SLITRK3	3	164904508	164914897	-1	q26.1	protein_coding
ENSG00000186416	NKRF	X	118722300	118739858	-1	q24	protein_coding
ENSG00000042753	AP2S1	19	47341393	47354249	-1	q13.32	protein_coding
ENSG00000142230	SAE1	19	47616531	47713886	1	q13.32	protein_coding
ENSG00000123570	RAB9B	X	103077252	103087158	-1	q22.2	protein_coding
ENSG00000067191	CACNB1	17	37329709	37353956	-1	q12	protein_coding
ENSG00000118276	B4GALT6	18	29202210	29265799	-1	q12.1	protein_coding
ENSG00000040341	STAU2	8	74332604	74659943	-1	q21.11	protein_coding
ENSG00000141750	STAC2	17	37366789	37382125	-1	q12	protein_coding
ENSG00000102226	USP11	X	47092089	47107727	1	p11.23	protein_coding
ENSG00000169933	FRMPD4	X	12156585	12742642	1	p22.2	protein_coding
ENSG00000135423	GLS2	12	56864736	56882198	-1	q13.3	protein_coding
ENSG00000137821	LRRC49	15	71145578	71342414	1	q23	protein_coding
ENSG00000052749	RRP12	10	99116115	99161127	-1	q24.1	protein_coding
ENSG00000144407	PTH2R	2	209224438	209719227	1	q34	protein_coding
ENSG00000184205	TSPYL2	X	53111549	53117722	1	p11.22	protein_coding
ENSG00000133816	MICAL2	11	12115543	12285334	1	p15.3	protein_coding
ENSG00000168539	CHRM1	11	62676151	62689279	-1	q12.3	protein_coding
ENSG00000235961	PNMA6C	X	152240819	152243401	1	q28	protein_coding
ENSG00000160145	KALRN	3	123798870	124440036	1	q21.1	protein_coding
ENSG00000224201	PNMA6A	X	152240839	152340864	1	q28	protein_coding
ENSG00000125967	NECAB3	20	32244893	32262269	-1	q11.22	protein_coding
ENSG00000164068	RNF123	3	49726932	49758962	1	p21.31	protein_coding
ENSG00000153531	ADPRHL1	13	114076260	114107839	-1	q34	protein_coding
ENSG00000115137	DNAJC27	2	25166505	25194963	-1	p23.3	protein_coding
ENSG00000146147	MLIP	6	53794780	54131078	1	p12.1	protein_coding
ENSG00000164742	ADCY1	7	45613739	45762715	1	p12.3	protein_coding
ENSG00000182934	SRPR	11	126132814	126139039	-1	q24.2	protein_coding
ENSG00000115641	FHL2	2	105974169	106054970	-1	q12.2	protein_coding
ENSG00000068912	ERLEC1	2	54014181	54045956	1	p16.2	protein_coding
ENSG00000163053	SLC16A14	2	230899698	230933715	-1	q36.3	protein_coding
ENSG00000163618	CADPS	3	62384022	62861054	-1	p14.2	protein_coding
ENSG00000187664	HAPLN4	19	19366450	19373605	-1	p13.11	protein_coding
ENSG00000105705	SUGP1	19	19386827	19432123	-1	p13.11	protein_coding
ENSG00000115073	ACTR1B	2	98272431	98280570	-1	q11.2	protein_coding
ENSG00000146826	C7orf43	7	99752043	99756338	-1	q22.1	protein_coding
ENSG00000164885	CDK5	7	150750899	150755617	-1	q36.1	protein_coding
ENSG00000156486	KCNS2	8	99439250	99445076	1	q22.2	protein_coding
ENSG00000166862	CACNG2	22	36959968	37099603	-1	q12.3	protein_coding
ENSG00000175426	PCSK1	5	95726119	95769847	-1	q15	protein_coding
ENSG00000111371	SLC38A1	12	46576846	46663800	-1	q13.11	protein_coding
ENSG00000171450	CDK5R2	2	219824377	219826876	1	q35	protein_coding
ENSG00000074590	NUAK1	12	106457118	106533811	-1	q23.3	protein_coding
ENSG00000067842	ATP2B3	X	152783134	152848397	1	q28	protein_coding
ENSG00000134684	YARS	1	33240840	33283754	-1	p35.1	protein_coding
ENSG00000164076	CAMKV	3	49895421	49907655	-1	p21.31	protein_coding
ENSG00000068354	TBC1D25	X	48397845	48420997	1	p11.23	protein_coding
ENSG00000102178	UBL4A	X	153712056	153715009	-1	q28	protein_coding
ENSG00000157693	C9orf91	9	117373486	117408702	1	q32	protein_coding
ENSG00000172375	C2CD2L	11	118972908	118989252	1	q23.3	protein_coding
ENSG00000110888	CAPRIN2	12	30862486	30907885	-1	p11.21	protein_coding
ENSG00000140743	CDR2	16	22357257	22448486	-1	p12.2	protein_coding
ENSG00000103512	NOMO1	16	14927538	14990017	1	p13.11	protein_coding
ENSG00000172350	ABCG4	11	119019722	119033360	1	q23.3	protein_coding
ENSG00000175395	ZNF25	10	38238500	38265561	-1	p11.1	protein_coding
ENSG00000169744	LDB2	4	16503164	16900432	-1	p15.32	protein_coding
ENSG00000144567	FAM134A	2	220040947	220050201	1	q35	protein_coding
ENSG00000003987	MTMR7	8	17155539	17271037	-1	p22	protein_coding
ENSG00000198513	ATL1	14	50999227	51099786	1	q22.1	protein_coding
ENSG00000103657	HERC1	15	63900817	64126141	-1	q22.31	protein_coding
ENSG00000133895	MEN1	11	64570982	64578766	-1	q13.1	protein_coding
ENSG00000132463	GRSF1	4	71681499	71705662	-1	q13.3	protein_coding
ENSG00000132694	ARHGEF11	1	156904632	157015162	-1	q23.1	protein_coding
ENSG00000167770	OTUB1	11	63753325	63769283	1	q13.1	protein_coding
ENSG00000196199	MPHOSPH8	13	20207788	20247599	1	q12.11	protein_coding
ENSG00000184524	CEND1	11	787104	790123	-1	p15.5	protein_coding
ENSG00000197444	OGDHL	10	50942689	50970425	-1	q11.23	protein_coding
ENSG00000115685	PPP1R7	2	242088991	242123067	1	q37.3	protein_coding
ENSG00000150051	MKX	10	27961804	28034989	-1	p12.1	protein_coding
ENSG00000156642	NPTN	15	73852355	73926475	-1	q24.1	protein_coding
ENSG00000198689	SLC9A6	X	135067598	135129423	1	q26.3	protein_coding
ENSG00000103034	NDRG4	16	58496750	58547532	1	q21	protein_coding
ENSG00000073969	NSF	17	44668035	44834830	1	q21.31	protein_coding
ENSG00000033050	ABCF2	7	150904923	150924316	-1	q36.1	protein_coding
ENSG00000185742	C11orf87	11	109292846	109299840	1	q22.3	protein_coding
ENSG00000161203	AP2M1	3	183892477	183901879	1	q27.1	protein_coding
ENSG00000088367	EPB41L1	20	34679426	34820721	1	q11.23	protein_coding
ENSG00000179673	RPRML	17	45055523	45056614	-1	q21.32	protein_coding
ENSG00000173456	RNF26	11	119205237	119208023	1	q23.3	protein_coding
ENSG00000156873	PHKG2	16	30759591	30772490	1	p11.2	protein_coding
ENSG00000074317	SNCB	5	176047085	176057530	-1	q35.2	protein_coding
ENSG00000081803	CADPS2	7	121958481	122526813	-1	q31.32	protein_coding
ENSG00000164815	ORC5	7	103766788	103848495	-1	q22.2	protein_coding
ENSG00000106617	PRKAG2	7	151253197	151574210	-1	q36.1	protein_coding
ENSG00000154096	THY1	11	119288090	119295695	-1	q23.3	protein_coding
ENSG00000147416	ATP6V1B2	8	20054878	20084330	1	p21.3	protein_coding
ENSG00000077080	ACTL6B	7	100240720	100254084	-1	q22.1	protein_coding
ENSG00000084070	SMAP2	1	40810522	40888998	1	p34.2	protein_coding
ENSG00000100321	SYNGR1	22	39745930	39781593	1	q13.1	protein_coding
ENSG00000067445	TRO	X	54946895	54957864	1	p11.21	protein_coding
ENSG00000168546	GFRA2	8	21547915	21669869	-1	p21.3	protein_coding
ENSG00000148660	CAMK2G	10	75572259	75634343	-1	q22.2	protein_coding
ENSG00000067057	PFKP	10	3109712	3179904	1	p15.2	protein_coding
ENSG00000105220	GPI	19	34850385	34893061	1	q13.11	protein_coding
ENSG00000213424	KRT222	17	38810917	38821433	-1	q21.2	protein_coding
ENSG00000130830	MPP1	X	154006959	154049282	-1	q28	protein_coding
ENSG00000185774	KCNIP4	4	20730239	21950422	-1	p15.2	protein_coding
ENSG00000007171	NOS2	17	26083792	26127525	-1	q11.2	protein_coding
ENSG00000067829	IDH3G	X	153051221	153059978	-1	q28	protein_coding
ENSG00000158806	NPM2	8	21881636	21894408	1	p21.3	protein_coding
ENSG00000054356	PTPRN	2	220154345	220174370	-1	q35	protein_coding
ENSG00000125166	GOT2	16	58741035	58768261	-1	q21	protein_coding
ENSG00000070159	PTPN3	9	112137746	112260590	-1	q31.3	protein_coding
ENSG00000066136	NFYC	1	41157320	41237275	1	p34.2	protein_coding
ENSG00000078668	VDAC3	8	42249142	42263415	1	p11.21	protein_coding
ENSG00000114626	ABTB1	3	127391778	127399768	1	q21.3	protein_coding
ENSG00000118402	ELOVL4	6	80624529	80657297	-1	q14.1	protein_coding
ENSG00000237289	CKMT1B	15	43885252	43897099	1	q15.3	protein_coding
ENSG00000006432	MAP3K9	14	71189243	71276251	-1	q24.2	protein_coding
ENSG00000160539	PPAPDC3	9	134165081	134184649	1	q34.13	protein_coding
ENSG00000130226	DPP6	7	153584182	154685995	1	q36.2	protein_coding
ENSG00000010438	PRSS3	9	33750515	33799230	1	p13.3	protein_coding
ENSG00000104490	NCALD	8	102698771	103137135	-1	q22.3	protein_coding
ENSG00000197932	F8A1	X	154114635	154116335	1	q28	protein_coding
ENSG00000156515	HK1	10	71029740	71161638	1	q22.1	protein_coding
ENSG00000183020	AP2A2	11	924894	1012239	1	p15.5	protein_coding
ENSG00000170871	KIAA0232	4	6783102	6885897	1	p16.1	protein_coding
ENSG00000105711	SCN1B	19	35521588	35531352	1	q13.12	protein_coding
ENSG00000092096	SLC22A17	14	23815515	23822121	-1	q11.2	protein_coding
ENSG00000145730	PAM	5	102089685	102366809	1	q21.1	protein_coding
ENSG00000223572	CKMT1A	15	43985084	43991420	1	q15.3	protein_coding
ENSG00000132604	TERF2	16	69389464	69442474	-1	q22.1	protein_coding
ENSG00000184056	VPS33B	15	91541646	91565833	-1	q26.1	protein_coding
ENSG00000101977	MCF2	X	138663929	138790386	-1	q27.1	protein_coding
ENSG00000196090	PTPRT	20	40701392	41818610	-1	q13.11	protein_coding
ENSG00000102003	SYP	X	49044269	49056718	-1	p11.23	protein_coding
ENSG00000185518	SV2B	15	91643180	91844539	1	q26.1	protein_coding
ENSG00000179603	GRM8	7	126078652	126893348	-1	q31.33	protein_coding
ENSG00000183049	CAMK1D	10	12391481	12877545	1	p13	protein_coding
ENSG00000077264	PAK3	X	110187513	110464173	1	q23	protein_coding
ENSG00000161204	ABCF3	3	183903811	183911800	1	q27.1	protein_coding
ENSG00000171813	PWWP2B	10	134210672	134231367	1	q26.3	protein_coding
ENSG00000163995	ABLIM2	4	7967039	8160559	-1	p16.1	protein_coding
ENSG00000177098	SCN4B	11	118004092	118023603	-1	q23.3	protein_coding
ENSG00000156711	MAPK13	6	36095586	36107842	1	p21.31	protein_coding
ENSG00000075945	KIFAP3	1	169890467	170054349	-1	q24.2	protein_coding
ENSG00000124191	TOX2	20	42543492	42698256	1	q13.12	protein_coding
ENSG00000074706	IPCEF1	6	154475631	154677926	-1	q25.2	protein_coding
ENSG00000185442	FAM174B	15	93160673	93353114	-1	q26.1	protein_coding
ENSG00000083097	DOPEY1	6	83777385	83881069	1	q14.1	protein_coding
ENSG00000103723	AP3B2	15	83328033	83378666	-1	q25.2	protein_coding
ENSG00000124194	GDAP1L1	20	42875887	42909013	1	q13.12	protein_coding
ENSG00000175497	DPP10	2	115199876	116603328	1	q14.1	protein_coding
ENSG00000167632	TRAPPC9	8	140742586	141468678	-1	q24.3	protein_coding
ENSG00000171224	C10orf35	10	71390007	71393352	1	q22.1	protein_coding
ENSG00000198794	SCAMP5	15	75249560	75313837	1	q24.2	protein_coding
ENSG00000131187	F12	5	176829141	176836577	-1	q35.3	protein_coding
ENSG00000007402	CACNA2D2	3	50400233	50541675	-1	p21.31	protein_coding
ENSG00000066248	NGEF	2	233743396	233877982	-1	q37.1	protein_coding
ENSG00000205629	LCMT1	16	25123050	25189552	1	p12.1	protein_coding
ENSG00000144645	OSBPL10	3	31699382	32119072	-1	p22.3	protein_coding
ENSG00000070669	ASNS	7	97481430	97501854	-1	q21.3	protein_coding
ENSG00000049769	PPP1R3F	X	49126306	49157929	1	p11.23	protein_coding
ENSG00000100604	CHGA	14	93389425	93401638	1	q32.12	protein_coding
ENSG00000107295	SH3GL2	9	17579080	17797127	1	p22.2	protein_coding
ENSG00000213672	NCKIPSD	3	48701364	48723797	-1	p21.31	protein_coding
ENSG00000197562	RAB40C	16	639357	679272	1	p13.3	protein_coding
ENSG00000087085	ACHE	7	100487615	100494594	-1	q22.1	protein_coding
ENSG00000085978	ATG16L1	2	234118697	234204320	1	q37.1	protein_coding
ENSG00000177875	C12orf68	12	48577366	48579709	1	q13.11	protein_coding
ENSG00000065609	SNAP91	6	84262599	84419410	-1	q14.2	protein_coding
ENSG00000119599	DCAF4	14	73393040	73426411	1	q24.2	protein_coding
ENSG00000196372	ASB13	10	5680830	5708558	-1	p15.1	protein_coding
ENSG00000175166	PSMD2	3	184016497	184026842	1	q27.1	protein_coding
ENSG00000157445	CACNA2D3	3	54156574	55108584	1	p21.1	protein_coding
ENSG00000090861	AARS	16	70286198	70323446	-1	q22.1	protein_coding
ENSG00000135709	KIAA0513	16	85061375	85127836	1	q24.1	protein_coding
ENSG00000179542	SLITRK4	X	142710596	142723596	-1	q27.3	protein_coding
ENSG00000124772	CPNE5	6	36708552	36807778	-1	p21.2	protein_coding
ENSG00000261149	TMEM130	HG946_PATCH	98475800	98500083	-1	q22.1	protein_coding
ENSG00000118898	PPL	16	4932508	5010742	-1	p13.3	protein_coding
ENSG00000132429	POPDC3	6	105606155	105627870	-1	q21	protein_coding
ENSG00000085377	PREP	6	105725440	105850959	-1	q21	protein_coding
ENSG00000110148	CCKBR	11	6280966	6293357	1	p15.4	protein_coding
ENSG00000213523	SRA1	5	139916925	139937895	-1	q31.3	protein_coding
ENSG00000163913	IFT122	3	129158968	129239198	1	q21.3	protein_coding
ENSG00000130643	CALY	10	135138927	135150475	-1	q26.3	protein_coding
ENSG00000113108	APBB3	5	139937853	139973337	-1	q31.3	protein_coding
ENSG00000172731	LRRC20	10	72058729	72142382	-1	q22.1	protein_coding
ENSG00000157064	NMNAT2	1	183217372	183387737	-1	q25.3	protein_coding
ENSG00000104738	MCM4	8	48872745	48890720	1	q11.21	protein_coding
ENSG00000078328	RBFOX1	16	6069095	7763340	1	p13.3	protein_coding
ENSG00000165355	FBXO33	14	39866873	39901704	-1	q21.1	protein_coding
ENSG00000089737	DDX24	14	94517266	94547591	-1	q32.12	protein_coding
ENSG00000233164	C6orf136	HSCHR6_MHC_MANN	30659491	30665656	1	p22.1	protein_coding
ENSG00000165379	LRFN5	14	42076773	42373752	1	q21.1	protein_coding
ENSG00000248487	ABHD14A	3	52005442	52015212	1	p21.2	protein_coding
ENSG00000137764	MAP2K5	15	67835047	68099461	1	q23	protein_coding
ENSG00000172500	FIBP	11	65651212	65656010	-1	q13.1	protein_coding
ENSG00000130649	CYP2E1	10	135333910	135374724	1	q26.3	protein_coding
ENSG00000168993	CPLX1	4	778745	819986	-1	p16.3	protein_coding
ENSG00000110171	TRIM3	11	6469843	6495689	-1	p15.4	protein_coding
ENSG00000140382	HMG20A	15	77712754	77777949	1	q24.3	protein_coding
ENSG00000110514	MADD	11	47290712	47351582	1	p11.2	protein_coding
ENSG00000003147	ICA1	7	8152814	8302317	-1	p21.3	protein_coding
ENSG00000182585	EPGN	4	75174190	75181024	1	q13.3	protein_coding
ENSG00000163032	VSNL1	2	17720393	17838285	1	p24.2	protein_coding
ENSG00000106789	CORO2A	9	100883257	100954922	-1	q22.33	protein_coding
ENSG00000198934	MAGEE1	X	75648046	75651744	1	q13.3	protein_coding
ENSG00000164830	OXR1	8	107282473	107764922	1	q23.1	protein_coding
ENSG00000166411	IDH3A	15	78423840	78464291	1	q25.1	protein_coding
ENSG00000175229	GAL3ST3	11	65809423	65816651	-1	q13.1	protein_coding
ENSG00000247596	TWF2	3	52262626	52273276	-1	p21.2	protein_coding
ENSG00000118307	CASC1	12	25261354	25348096	-1	p12.1	protein_coding
ENSG00000082458	DLG3	X	69664711	69725337	1	q13.1	protein_coding
ENSG00000174996	KLC2	11	66024765	66035331	1	q13.2	protein_coding
ENSG00000166167	BTRC	10	103113820	103317078	1	q24.32	protein_coding
ENSG00000102181	CD99L2	X	149934810	150067289	-1	q28	protein_coding
ENSG00000119844	AFTPH	2	64751465	64820139	1	p14	protein_coding
ENSG00000064225	ST3GAL6	3	98451080	98540045	1	q12.1	protein_coding
ENSG00000138604	GLCE	15	69452923	69564556	1	q23	protein_coding
ENSG00000138311	ZNF365	10	64133951	64431771	1	q21.2	protein_coding
ENSG00000174516	PELI3	11	66234216	66244808	1	q13.2	protein_coding
ENSG00000172673	THEMIS	6	128029217	128239776	-1	q22.33	protein_coding
ENSG00000112365	ZBTB24	6	109783797	109804440	-1	q21	protein_coding
ENSG00000112367	FIG4	6	110012499	110146631	1	q21	protein_coding
ENSG00000088992	TESC	12	117476728	117537284	-1	q24.22	protein_coding
ENSG00000139998	RAB15	14	65412532	65439494	-1	q23.3	protein_coding

## Sheet: ASD_CoexUp_M16_Voineagu
Description:	Genes belonging to ASD-associated co-expression module M16, which has higher expression in ASD than control cortex, Voineagu et al 2011
ensembl_gene_id	hgnc_symbol	chromosome_name	start_position	end_position	strand	band	gene_biotype
ENSG00000158966	CACHD1	1	64936428	65158741	1	p31.3	protein_coding
ENSG00000162433	AK4	1	65613232	65697828	1	p31.3	protein_coding
ENSG00000213625	LEPROT	1	65886270	65901690	1	p31.3	protein_coding
ENSG00000108622	ICAM2	17	62079954	62097994	-1	q23.3	protein_coding
ENSG00000162599	NFIA	1	61330931	61928465	1	p31.3	protein_coding
ENSG00000120063	GNA13	17	63006833	63052957	-1	q24.1	protein_coding
ENSG00000154217	PITPNC1	17	65373575	65693372	1	q24.2	protein_coding
ENSG00000138685	FGF2	4	123747863	123819391	1	q27	protein_coding
ENSG00000166801	FAM111A	11	58910221	58922512	1	q12.1	protein_coding
ENSG00000124570	SERPINB6	6	2948393	2972090	-1	p25.2	protein_coding
ENSG00000170892	TSEN34	19	54693789	54697585	1	q13.42	protein_coding
ENSG00000188846	RPL14	3	40498783	40503861	1	p22.1	protein_coding
ENSG00000002586	CD99	X	2609220	2659350	1	p22.33	protein_coding
ENSG00000155324	GRAMD3	5	125695824	125832186	1	q23.2	protein_coding
ENSG00000119408	NEK6	9	127019885	127115586	1	q33.3	protein_coding
ENSG00000153944	MSI2	17	55333212	55762046	1	q22	protein_coding
ENSG00000152952	PLOD2	3	145787227	145881440	-1	q24	protein_coding
ENSG00000137285	TUBB2B	6	3224495	3231964	-1	p25.2	protein_coding
ENSG00000011201	KAL1	X	8496915	8700227	-1	p22.31	protein_coding
ENSG00000114698	PLSCR4	3	145910126	145968966	-1	q24	protein_coding
ENSG00000101849	TBL1X	X	9431335	9687780	1	p22.31	protein_coding
ENSG00000106211	HSPB1	7	75931861	75933612	1	q11.23	protein_coding
ENSG00000136830	FAM129B	9	130267618	130341268	-1	q34.11	protein_coding
ENSG00000198805	PNP	14	20937113	20945253	1	q11.2	protein_coding
ENSG00000100209	HSCB	22	29138019	29153503	1	q12.1	protein_coding
ENSG00000198721	ECI2	6	4115923	4135831	-1	p25.2	protein_coding
ENSG00000127947	PTPN12	7	77166592	77269388	1	q11.23	protein_coding
ENSG00000110446	SLC15A3	11	60704556	60720002	-1	q12.2	protein_coding
ENSG00000175183	CSRP2	12	77252495	77272840	-1	q21.2	protein_coding
ENSG00000169908	TM4SF1	3	149086809	149095652	-1	q25.1	protein_coding
ENSG00000120742	SERP1	3	150259781	150321015	-1	q25.1	protein_coding
ENSG00000187049	TMEM216	11	61159159	61166335	1	q12.2	protein_coding
ENSG00000164111	ANXA5	4	122589110	122618268	-1	q27	protein_coding
ENSG00000118640	VAMP8	2	85788685	85809154	1	p11.2	protein_coding
ENSG00000168899	VAMP5	2	85811531	85820535	1	p11.2	protein_coding
ENSG00000168890	TMEM150A	2	85825671	85830319	-1	p11.2	protein_coding
ENSG00000138448	ITGAV	2	187454792	187545628	1	q32.1	protein_coding
ENSG00000131626	PPFIA1	11	70116806	70230509	1	q13.3	protein_coding
ENSG00000120690	ELF1	13	41506056	41635576	-1	q14.11	protein_coding
ENSG00000148175	STOM	9	124101355	124132531	-1	q33.2	protein_coding
ENSG00000157191	NECAP2	1	16767167	16786573	1	p36.13	protein_coding
ENSG00000116729	WLS	1	68564142	68698803	-1	p31.3	protein_coding
ENSG00000136147	PHF11	13	50069746	50103123	1	q14.2	protein_coding
ENSG00000137509	PRCP	11	82534544	82681626	-1	q14.1	protein_coding
ENSG00000125398	SOX9	17	70117161	70122561	1	q24.3	protein_coding
ENSG00000140299	BNIP2	15	59951345	59981733	-1	q22.2	protein_coding
ENSG00000161921	CXCL16	17	4636821	4643217	-1	p13.2	protein_coding
ENSG00000179604	CDC42EP4	17	71279763	71308314	-1	q25.1	protein_coding
ENSG00000185201	IFITM2	11	307631	315272	1	p15.5	protein_coding
ENSG00000185885	IFITM1	11	313506	315272	1	p15.5	protein_coding
ENSG00000167772	ANGPTL4	19	8428173	8439257	1	p13.2	protein_coding
ENSG00000182718	ANXA2	15	60639333	60695082	-1	q22.2	protein_coding
ENSG00000157036	EXOG	3	38537618	38583652	1	p22.2	protein_coding
ENSG00000142089	IFITM3	11	319669	327537	-1	p15.5	protein_coding
ENSG00000137496	IL18BP	11	71709587	71716761	1	q13.4	protein_coding
ENSG00000159423	ALDH4A1	1	19197926	19229275	-1	p36.13	protein_coding
ENSG00000170370	EMX2	10	119301955	119309056	1	q26.11	protein_coding
ENSG00000169604	ANTXR1	2	69240310	69476459	1	p13.3	protein_coding
ENSG00000164576	SAP30L	5	153825517	153840614	1	q33.2	protein_coding
ENSG00000109062	SLC9A3R1	17	72744791	72765492	1	q25.1	protein_coding
ENSG00000135677	GNS	12	65107225	65153227	-1	q14.3	protein_coding
ENSG00000132530	XAF1	17	6658766	6678966	1	p13.1	protein_coding
ENSG00000132481	TRIM47	17	73870242	73874656	-1	q25.1	protein_coding
ENSG00000161533	ACOX1	17	73937588	73975515	-1	q25.1	protein_coding
ENSG00000174021	GNG5	1	84964008	84972248	-1	p22.3	protein_coding
ENSG00000143977	SNRPG	2	70508494	70520903	-1	p13.3	protein_coding
ENSG00000129353	SLC44A2	19	10713133	10755235	1	p13.2	protein_coding
ENSG00000129667	RHBDF2	17	74466973	74497872	-1	q25.1	protein_coding
ENSG00000173918	C1QTNF1	17	77018896	77045870	1	q25.3	protein_coding
ENSG00000162645	GBP2	1	89571815	89616139	-1	p22.2	protein_coding
ENSG00000230034	PSMB8	HSCHR6_MHC_DBB	32786475	32790461	-1	p21.32	protein_coding
ENSG00000224212	TAP1	HSCHR6_MHC_DBB	32790967	32799736	-1	p21.32	protein_coding
ENSG00000151929	BAG3	10	121410882	121437331	1	q26.11	protein_coding
ENSG00000069702	TGFBR3	1	92145902	92371892	-1	p22.1	protein_coding
ENSG00000167315	ACAA2	18	47309869	47340330	-1	q21.1	protein_coding
ENSG00000064961	HMG20B	19	3572775	3579086	1	p13.3	protein_coding
ENSG00000087086	FTL	19	49468558	49470135	1	q13.33	protein_coding
ENSG00000113328	CCNG1	5	162864575	162873157	1	q34	protein_coding
ENSG00000141526	SLC16A3	17	80186273	80219005	1	q25.3	protein_coding
ENSG00000116044	NFE2L2	2	178092323	178257425	-1	q31.2	protein_coding
ENSG00000183255	PTTG1IP	21	46269500	46293752	-1	q22.3	protein_coding
ENSG00000103966	EHD4	15	42190950	42264776	-1	q15.1	protein_coding
ENSG00000102699	PARP4	13	24995064	25086948	-1	q12.12	protein_coding
ENSG00000074219	TEAD2	19	49843852	49865714	-1	q13.33	protein_coding
ENSG00000162496	DHRS3	1	12627939	12677737	-1	p36.22	protein_coding
ENSG00000117519	CNN3	1	95362507	95392834	-1	p21.3	protein_coding
ENSG00000157184	CPT2	1	53662101	53679869	1	p32.3	protein_coding
ENSG00000233076	DDAH2	HSCHR6_MHC_MANN	31734308	31737887	-1	p22.1	protein_coding
ENSG00000170989	S1PR1	1	101702444	101707074	1	p21.2	protein_coding
ENSG00000148700	ADD3	10	111756126	111895323	1	q25.1	protein_coding
ENSG00000230685	CLIC1	HSCHR6_MHC_COX	31685771	31694945	-1	p21.33	protein_coding
ENSG00000171729	TMEM51	1	15479028	15546976	1	p36.21	protein_coding
ENSG00000137507	LRRC32	11	76368568	76381791	-1	q13.5	protein_coding
ENSG00000104870	FCGRT	19	50010073	50029590	1	q13.33	protein_coding
ENSG00000126458	RRAS	19	50138549	50143458	-1	q13.33	protein_coding
ENSG00000106049	HIBADH	7	27565061	27702614	-1	p15.2	protein_coding
ENSG00000142961	MOB3C	1	47073387	47082563	-1	p33	protein_coding
ENSG00000152700	SAR1B	5	133936834	133984961	-1	q31.1	protein_coding
ENSG00000154721	JAM2	21	27011584	27089874	1	q21.3	protein_coding
ENSG00000011304	PTBP1	19	797075	812327	1	p13.3	protein_coding
ENSG00000154734	ADAMTS1	21	28208606	28217728	-1	q21.3	protein_coding
ENSG00000129151	BBOX1	11	27062272	27149356	1	p14.2	protein_coding
ENSG00000197142	ACSL5	10	114133776	114188138	1	q25.2	protein_coding
ENSG00000071967	CYBRD1	2	172378757	172414643	1	q31.1	protein_coding
ENSG00000067182	TNFRSF1A	12	6437923	6451280	-1	p13.31	protein_coding
ENSG00000187837	HIST1H1C	6	26055968	26056699	-1	p22.2	protein_coding
ENSG00000105939	ZC3HAV1	7	138728266	138794465	-1	q34	protein_coding
ENSG00000127314	RAP1B	12	69004619	69054372	1	q15	protein_coding
ENSG00000176105	YES1	18	721588	812547	-1	p11.32	protein_coding
ENSG00000091409	ITGA6	2	173292082	173371181	1	q31.1	protein_coding
ENSG00000101608	MYL12A	18	3247479	3256234	1	p11.31	protein_coding
ENSG00000156587	UBE2L6	11	57319129	57335757	-1	q12.1	protein_coding
ENSG00000149131	SERPING1	11	57364860	57382326	1	q12.1	protein_coding
ENSG00000128567	PODXL	7	131185021	131242976	-1	q32.3	protein_coding
ENSG00000144802	NFKBIZ	3	101546835	101579866	1	q12.3	protein_coding
ENSG00000187091	PLCD1	3	38048987	38071253	-1	p22.2	protein_coding
ENSG00000065135	GNAI3	1	110091233	110136975	1	p13.3	protein_coding
ENSG00000143110	C1orf162	1	112016414	112021134	1	p13.2	protein_coding
ENSG00000155366	RHOC	1	113243728	113250056	-1	p13.2	protein_coding
ENSG00000213281	NRAS	1	115247090	115259515	-1	p13.2	protein_coding
ENSG00000051620	HEBP2	6	138724668	138743334	1	q23.3	protein_coding
ENSG00000100300	TSPO	22	43547520	43559248	1	q13.2	protein_coding
ENSG00000100979	PLTP	20	44527399	44540794	-1	q13.12	protein_coding
ENSG00000129226	CD68	17	7482785	7485429	1	p13.1	protein_coding
ENSG00000184260	HIST2H2AC	1	149858525	149858961	1	q21.2	protein_coding
ENSG00000129244	ATP1B2	17	7549945	7561086	1	p13.1	protein_coding
ENSG00000121691	CAT	11	34460472	34493609	1	p13	protein_coding
ENSG00000143384	MCL1	1	150547032	150552066	-1	q21.3	protein_coding
ENSG00000075234	TTC38	22	46663858	46689905	1	q13.31	protein_coding
ENSG00000117280	RAB7L1	1	205737114	205744588	-1	q32.1	protein_coding
ENSG00000163430	FSTL1	3	120111140	120170100	-1	q13.33	protein_coding
ENSG00000124226	RNF114	20	48552948	48570429	1	q13.13	protein_coding
ENSG00000172216	CEBPB	20	48807376	48809212	1	q13.13	protein_coding
ENSG00000197747	S100A10	1	151955391	151966866	-1	q21.3	protein_coding
ENSG00000116016	EPAS1	2	46520806	46613836	1	p21	protein_coding
ENSG00000025708	TYMP	22	50964181	50968485	-1	q13.33	protein_coding
ENSG00000167797	CDK2AP2	11	67273968	67276120	-1	q13.2	protein_coding
ENSG00000136160	EDNRB	13	78469616	78493903	-1	q22.3	protein_coding
ENSG00000243646	IL10RB	21	34638663	34669539	1	q22.11	protein_coding
ENSG00000179218	CALR	19	13049392	13055303	1	p13.2	protein_coding
ENSG00000143514	TP53BP2	1	223967601	224033674	-1	q41	protein_coding
ENSG00000168610	STAT3	17	40465342	40540586	-1	q21.2	protein_coding
ENSG00000084207	GSTP1	11	67351066	67354131	1	q13.2	protein_coding
ENSG00000167994	RAB3IL1	11	61664773	61687741	-1	q12.2	protein_coding
ENSG00000143771	CNIH4	1	224544552	224567161	1	q42.11	protein_coding
ENSG00000088280	ASAP3	1	23755056	23810685	-1	p36.12	protein_coding
ENSG00000184113	CLDN5	22	19510547	19515068	-1	q11.21	protein_coding
ENSG00000173193	PARP14	3	122399465	122449687	1	q21.1	protein_coding
ENSG00000163659	TIPARP	3	156391024	156424559	1	q25.31	protein_coding
ENSG00000168461	RAB31	18	9708162	9862548	1	p11.22	protein_coding
ENSG00000143819	EPHX1	1	225997794	226033260	1	q42.12	protein_coding
ENSG00000003402	CFLAR	2	201980827	202029033	1	q33.1	protein_coding
ENSG00000133639	BTG1	12	92536286	92539673	-1	q21.33	protein_coding
ENSG00000143772	ITPKB	1	226819391	226927024	-1	q42.12	protein_coding
ENSG00000093010	COMT	22	19929130	19957498	1	q11.21	protein_coding
ENSG00000111961	SASH1	6	148593440	148873186	1	q24.3	protein_coding
ENSG00000130203	APOE	19	45409011	45412650	1	q13.32	protein_coding
ENSG00000124942	AHNAK	11	62201016	62323707	-1	q12.3	protein_coding
ENSG00000100325	ASCC2	22	30184597	30234271	-1	q12.2	protein_coding
ENSG00000109113	RAB34	17	27041299	27045447	-1	q11.2	protein_coding
ENSG00000162430	SEPN1	1	26126667	26144713	1	p36.11	protein_coding
ENSG00000130303	BST2	19	17513748	17516457	-1	p13.11	protein_coding
ENSG00000135744	AGT	1	230838269	230850043	-1	q42.2	protein_coding
ENSG00000043355	ZIC2	13	100634026	100639018	1	q32.3	protein_coding
ENSG00000182118	FAM89A	1	231154704	231175992	-1	q42.2	protein_coding
ENSG00000105372	RPS19	19	42363988	42376994	1	q13.2	protein_coding
ENSG00000068079	IFI35	17	41158742	41166473	1	q21.31	protein_coding
ENSG00000026025	VIM	10	17270258	17279592	1	p13	protein_coding
ENSG00000132669	RIN2	20	19867165	19983101	1	p11.23	protein_coding
ENSG00000149489	ROM1	11	62379194	62382592	1	q12.3	protein_coding
ENSG00000013364	MVP	16	29831715	29859355	1	p11.2	protein_coding
ENSG00000137076	TLN1	9	35696945	35732392	-1	p13.3	protein_coding
ENSG00000103335	PIEZO1	16	88781751	88851619	-1	q24.3	protein_coding
ENSG00000077585	GPR137B	1	236305832	236385165	1	q42.3	protein_coding
ENSG00000132661	NXT1	20	23331373	23335414	1	p11.21	protein_coding
ENSG00000128228	SDF2L1	22	21996550	21998587	1	q11.21	protein_coding
ENSG00000122863	CHST3	10	73724123	73773322	1	q22.1	protein_coding
ENSG00000187498	COL4A1	13	110801318	110959496	-1	q34	protein_coding
ENSG00000135926	TMBIM1	2	219138915	219157309	-1	q35	protein_coding
ENSG00000143546	S100A8	1	153362508	153363664	-1	q21.3	protein_coding
ENSG00000188643	S100A16	1	153579362	153585621	-1	q21.3	protein_coding
ENSG00000140988	RPS2	16	2012053	2014861	-1	p13.3	protein_coding
ENSG00000153048	CARHSP1	16	8946799	8962866	-1	p13.2	protein_coding
ENSG00000110651	CD81	11	2397407	2418649	1	p15.5	protein_coding
ENSG00000168209	DDIT4	10	74033678	74035794	1	q22.1	protein_coding
ENSG00000171903	CYP4F11	19	16023182	16045677	-1	p13.12	protein_coding
ENSG00000143570	SLC39A1	1	153931575	153940188	-1	q21.3	protein_coding
ENSG00000137818	RPLP1	15	69745123	69748255	1	q23	protein_coding
ENSG00000185475	TMEM179B	11	62554887	62557877	1	q12.3	protein_coding
ENSG00000171885	AQP4	18	24432002	24445782	-1	q11.2	protein_coding
ENSG00000177954	RPS27	1	153963235	153964626	1	q21.3	protein_coding
ENSG00000259777	SLC39A12	HG544_PATCH	17993891	18085286	1	p12.33	protein_coding
ENSG00000121039	RDH10	8	74206847	74237516	1	q21.11	protein_coding
ENSG00000168306	ACOX2	3	58490863	58523046	-1	p14.3	protein_coding
ENSG00000138413	IDH1	2	209100951	209130798	-1	q34	protein_coding
ENSG00000137693	YAP1	11	101981192	102104154	1	q22.1	protein_coding
ENSG00000170425	ADORA2B	17	15848231	15879060	1	p12	protein_coding
ENSG00000168309	FAM107A	3	58549844	58613337	-1	p14.2	protein_coding
ENSG00000160691	SHC1	1	154934774	154946871	-1	q21.3	protein_coding
ENSG00000135069	PSAT1	9	80912059	80945009	1	q21.2	protein_coding
ENSG00000105974	CAV1	7	116164839	116201233	1	q31.2	protein_coding
ENSG00000101367	MAPRE1	20	31407699	31438211	1	q11.21	protein_coding
ENSG00000113732	ATP6V0E1	5	172410760	172462448	1	q35.1	protein_coding
ENSG00000168003	SLC3A2	11	62623518	62656352	1	q12.3	protein_coding
ENSG00000168077	SCARA3	8	27491385	27534293	1	p21.1	protein_coding
ENSG00000134769	DTNA	18	32073254	32471808	1	q12.1	protein_coding
ENSG00000177119	ANO6	12	45609770	45834187	1	q12	protein_coding
ENSG00000116478	HDAC1	1	32757687	32799236	1	p35.1	protein_coding
ENSG00000140836	ZFHX3	16	72816784	73093597	-1	q22.3	protein_coding
ENSG00000169242	EFNA1	1	155099936	155107333	1	q22	protein_coding
ENSG00000166337	TAF10	11	6627526	6633898	-1	p15.4	protein_coding
ENSG00000166340	TPP1	11	6634000	6640692	-1	p15.4	protein_coding
ENSG00000146535	GNA12	7	2767746	2883958	-1	p22.2	protein_coding
ENSG00000128284	APOL3	22	36536372	36562225	-1	q12.3	protein_coding
ENSG00000102265	TIMP1	X	47441712	47446188	1	p11.23	protein_coding
ENSG00000064490	RFXANK	19	19303008	19312678	1	p13.11	protein_coding
ENSG00000100345	MYH9	22	36677327	36784063	-1	q12.3	protein_coding
ENSG00000165029	ABCA1	9	107543283	107690518	-1	q31.1	protein_coding
ENSG00000164292	RHOBTB3	5	95049226	95160087	1	q15	protein_coding
ENSG00000104375	STK3	8	99413631	99955055	-1	q22.2	protein_coding
ENSG00000090061	CCNK	14	99947506	100001381	1	q32.2	protein_coding
ENSG00000181449	SOX2	3	181429714	181432221	1	q26.33	protein_coding
ENSG00000092531	SNAP23	15	42783431	42837547	1	q15.1	protein_coding
ENSG00000087842	PIR	X	15402921	15511687	-1	p22.2	protein_coding
ENSG00000085719	CPNE3	8	87497059	87573726	1	q21.3	protein_coding
ENSG00000135899	SP110	2	231032009	231090444	-1	q37.1	protein_coding
ENSG00000185650	ZFP36L1	14	69254377	69263190	-1	q24.1	protein_coding
ENSG00000082781	ITGB5	3	124480795	124606674	-1	q21.2	protein_coding
ENSG00000133321	RARRES3	11	63304281	63313934	1	q12.3	protein_coding
ENSG00000131095	GFAP	17	42982376	42994305	-1	q21.31	protein_coding
ENSG00000182492	BGN	X	152760397	152775012	1	q28	protein_coding
ENSG00000134531	EMP1	12	13349650	13369708	1	p13.1	protein_coding
ENSG00000136044	APPL2	12	105567074	105630016	-1	q23.3	protein_coding
ENSG00000056972	TRAF3IP2	6	111877657	111927481	-1	q21	protein_coding
ENSG00000154589	LY96	8	74903587	74941322	1	q21.11	protein_coding
ENSG00000205336	GPR56	16	57644564	57698944	1	q21	protein_coding
ENSG00000185033	SEMA4B	15	90703836	90772911	1	q26.1	protein_coding
ENSG00000254087	LYN	8	56792372	56923940	1	q12.1	protein_coding
ENSG00000140455	USP3	15	63796793	63886839	1	q22.31	protein_coding
ENSG00000167491	GATAD2A	19	19496639	19619740	1	p13.11	protein_coding
ENSG00000010810	FYN	6	111981535	112194655	-1	q21	protein_coding
ENSG00000166123	GPT2	16	46918290	46965209	1	q11.2	protein_coding
ENSG00000185043	CIB1	15	90773207	90777279	-1	q26.1	protein_coding
ENSG00000107949	BCCIP	10	127512115	127542264	1	q26.2	protein_coding
ENSG00000103811	CTSH	15	79213400	79241916	-1	q25.1	protein_coding
ENSG00000018189	RUFY3	4	71569921	71673032	1	q13.3	protein_coding
ENSG00000142227	EMP3	19	48824766	48833810	1	q13.33	protein_coding
ENSG00000131669	NINJ1	9	95883771	95896570	-1	q22.31	protein_coding
ENSG00000100106	TRIOBP	22	38093011	38172563	1	q13.1	protein_coding
ENSG00000132688	NES	1	156638555	156647189	-1	q23.1	protein_coding
ENSG00000158195	WASF2	1	27730730	27816669	-1	p36.11	protein_coding
ENSG00000004455	AK2	1	33473585	33546597	-1	p35.1	protein_coding
ENSG00000129116	PALLD	4	169418217	169849608	1	q32.3	protein_coding
ENSG00000246705	H2AFJ	12	14927270	14930936	1	p12.3	protein_coding
ENSG00000117450	PRDX1	1	45976708	45988719	-1	p34.1	protein_coding
ENSG00000003989	SLC7A2	8	17354597	17428082	1	p22	protein_coding
ENSG00000109320	NFKB1	4	103422486	103538459	1	q24	protein_coding
ENSG00000063177	RPL18	19	49118585	49122793	-1	q13.33	protein_coding
ENSG00000104325	DECR1	8	91013633	91064320	1	q21.3	protein_coding
ENSG00000002549	LAP3	4	17578815	17609595	1	p15.32	protein_coding
ENSG00000000938	FGR	1	27938575	27961788	-1	p36.11	protein_coding
ENSG00000111666	CHPT1	12	102090725	102137918	1	q23.2	protein_coding
ENSG00000165730	STOX1	10	70587298	70655188	1	q21.3	protein_coding
ENSG00000138029	HADHB	2	26466038	26513336	1	p23.3	protein_coding
ENSG00000144908	ALDH1L1	3	125822412	125916837	-1	q21.3	protein_coding
ENSG00000197324	LRP10	14	23340822	23350789	1	q11.2	protein_coding
ENSG00000128016	ZFP36	19	39897453	39900052	1	q13.2	protein_coding
ENSG00000158710	TAGLN2	1	159887897	159895522	-1	q23.2	protein_coding
ENSG00000144749	LRIG1	3	66429221	66551687	-1	p14.1	protein_coding
ENSG00000148053	NTRK2	9	87283466	87638505	1	q21.33	protein_coding
ENSG00000135063	FAM189A2	9	71939488	72007371	1	q21.11	protein_coding
ENSG00000173457	PPP1R14B	11	64011956	64014413	-1	q13.1	protein_coding
ENSG00000008394	MGST1	12	16500076	16762193	1	p12.3	protein_coding
ENSG00000163884	KLF15	3	126061478	126076285	-1	q21.3	protein_coding
ENSG00000162738	VANGL2	1	160370376	160398468	1	q23.2	protein_coding
ENSG00000177697	CD151	11	832843	839831	1	p15.5	protein_coding
ENSG00000131941	RHPN2	19	33469499	33555794	-1	q13.11	protein_coding
ENSG00000172340	SUCLG2	3	67410884	67705038	-1	p14.1	protein_coding
ENSG00000229215	HLA-A	HSCHR6_MHC_APD	29845529	29850151	1	p22.1	protein_coding
ENSG00000263156	GNAI2	HG325_PATCH	50263724	50296787	1	p21.31	protein_coding
ENSG00000136518	ACTL6A	3	179280668	179306196	1	q26.33	protein_coding
ENSG00000163453	IGFBP7	4	57896939	57976551	-1	q12	protein_coding
ENSG00000122862	SRGN	10	70847862	70864567	1	q22.1	protein_coding
ENSG00000185432	METTL7A	12	51317255	51326300	1	q13.12	protein_coding
ENSG00000145721	LIX1	5	96427574	96478576	-1	q15	protein_coding
ENSG00000102935	ZNF423	16	49521435	49891830	-1	q12.1	protein_coding
ENSG00000118705	RPN2	20	35806813	35870022	1	q11.23	protein_coding
ENSG00000139921	TMX1	14	51706880	51722759	1	q22.1	protein_coding
ENSG00000153208	MERTK	2	112656056	112787138	1	q13	protein_coding
ENSG00000184232	OAF	11	120081475	120101041	1	q23.3	protein_coding
ENSG00000111817	DSE	6	116575336	116762424	1	q22.1	protein_coding
ENSG00000182199	SHMT2	12	57623110	57628718	1	q13.3	protein_coding
ENSG00000129675	ARHGEF6	X	135747706	135864247	-1	q26.3	protein_coding
ENSG00000164106	SCRG1	4	174309299	174327531	-1	q34.1	protein_coding
ENSG00000198959	TGM2	20	36756863	36794980	-1	q11.23	protein_coding
ENSG00000164117	FBXO8	4	175157809	175205415	-1	q34.1	protein_coding
ENSG00000165507	C10orf10	10	45466429	45474258	-1	q11.21	protein_coding
ENSG00000130066	SAT1	X	23801290	23804343	1	p22.11	protein_coding
ENSG00000143149	ALDH9A1	1	165631453	165668100	-1	q24.1	protein_coding
ENSG00000179776	CDH5	16	66400533	66438686	1	q21	protein_coding
ENSG00000058262	SEC61A1	3	127770484	127790526	1	q21.3	protein_coding
ENSG00000105854	PON2	7	95034175	95064510	-1	q21.3	protein_coding
ENSG00000103018	CYB5B	16	69458428	69500169	1	q22.1	protein_coding
ENSG00000089327	FXYD5	19	35645633	35660786	1	q13.12	protein_coding
ENSG00000004799	PDK4	7	95212811	95225803	-1	q21.3	protein_coding
ENSG00000119655	NPC2	14	74942895	74960880	-1	q24.3	protein_coding
ENSG00000087077	TRIP6	7	100464760	100471076	1	q22.1	protein_coding
ENSG00000181019	NQO1	16	69740899	69760854	-1	q22.1	protein_coding
ENSG00000163513	TGFBR2	3	30647994	30735634	1	p24.1	protein_coding
ENSG00000073712	FERMT2	14	53323986	53419153	-1	q22.1	protein_coding
ENSG00000198876	DCAF12	9	34086385	34127397	-1	p13.3	protein_coding
ENSG00000265685	AKR1C3	HG871_PATCH	5077546	5149878	1	p15.1	protein_coding
ENSG00000134569	LRP4	11	46878419	46940193	-1	p11.2	protein_coding
ENSG00000167601	AXL	19	41725108	41767671	1	q13.2	protein_coding
ENSG00000140931	CMTM3	16	66637777	66647795	1	q21	protein_coding
ENSG00000117592	PRDX6	1	173446405	173457946	1	q25.1	protein_coding
ENSG00000229252	HLA-E	HSCHR6_MHC_DBB	30447487	30452225	1	p21.33	protein_coding
ENSG00000134419	RPS15A	16	18792617	18801705	-1	p12.3	protein_coding
ENSG00000155368	DBI	2	120124497	120130126	1	q14.2	protein_coding
ENSG00000056736	IL17RB	3	53880607	53899827	1	p21.1	protein_coding
ENSG00000140264	SERF2	15	44069285	44094787	1	q15.3	protein_coding
ENSG00000107104	KANK1	9	470291	746105	1	p24.3	protein_coding
ENSG00000120896	SORBS3	8	22402499	22433301	1	p21.3	protein_coding
ENSG00000065978	YBX1	1	43148098	43168020	1	p34.2	protein_coding
ENSG00000147065	MSN	X	64887537	64961791	1	q12	protein_coding
ENSG00000114738	MAPKAPK3	3	50648951	50686720	1	p21.2	protein_coding
ENSG00000124762	CDKN1A	6	36644305	36655116	1	p21.2	protein_coding
ENSG00000213445	SIPA1	11	65405568	65418401	1	q13.1	protein_coding
ENSG00000143324	XPR1	1	180601140	180859387	1	q25.3	protein_coding
ENSG00000221869	CEBPD	8	48649471	48651648	-1	q11.21	protein_coding
ENSG00000152661	GJA1	6	121756838	121770873	1	q22.31	protein_coding
ENSG00000147872	PLIN2	9	19108373	19149288	-1	p22.1	protein_coding
ENSG00000092010	PSME1	14	24605367	24608176	1	q12	protein_coding
ENSG00000042088	TDP1	14	90421283	90511106	1	q32.11	protein_coding
ENSG00000131981	LGALS3	14	55590828	55612126	1	q22.3	protein_coding
ENSG00000261378	RAB5C	HG185_PATCH	40281228	40311269	-1	q21.2	protein_coding
ENSG00000170458	CD14	5	140011313	140013286	-1	q31.3	protein_coding
ENSG00000137154	RPS6	9	19375713	19380252	-1	p22.1	protein_coding
ENSG00000140612	SEC11A	15	85212775	85259947	-1	q25.3	protein_coding
ENSG00000107249	GLIS3	9	3824127	4348392	-1	p24.2	protein_coding
ENSG00000213928	IRF9	14	24630262	24635774	1	q12	protein_coding
ENSG00000146425	DYNLT1	6	159057506	159065771	-1	q25.3	protein_coding
ENSG00000150093	ITGB1	10	33189247	33294720	-1	p11.22	protein_coding
ENSG00000135547	HEY2	6	126068810	126082415	1	q22.31	protein_coding
ENSG00000205364	MT1M	16	56666145	56667898	1	q12.2	protein_coding
ENSG00000166710	B2M	15	45003675	45011075	1	q21.1	protein_coding
ENSG00000119471	HSDL2	9	115142217	115234690	1	q32	protein_coding
ENSG00000205362	MT1A	16	56672578	56673999	1	q12.2	protein_coding
ENSG00000135446	CDK4	12	58141510	58149796	-1	q14.1	protein_coding
ENSG00000133812	SBF2	11	9800214	10315754	-1	p15.4	protein_coding
ENSG00000187193	MT1X	16	56716336	56718108	1	q13	protein_coding
ENSG00000112096	SOD2	6	160100096	160183561	-1	q25.3	protein_coding
ENSG00000073792	IGF2BP2	3	185361527	185542844	-1	q27.2	protein_coding
ENSG00000127418	FGFRL1	4	1003724	1020685	1	p16.3	protein_coding
ENSG00000175215	CTDSP2	12	58213710	58240522	-1	q14.1	protein_coding
ENSG00000196136	SERPINA3	14	95058395	95090983	1	q32.13	protein_coding
ENSG00000131873	CHSY1	15	101715928	101792137	-1	q26.3	protein_coding
ENSG00000172037	LAMB2	3	49158547	49170551	-1	p21.31	protein_coding
ENSG00000145012	LPP	3	187871072	188608460	1	q27.3	protein_coding
ENSG00000173960	UBXN2A	2	24150155	24227779	1	p23.3	protein_coding
ENSG00000152492	CCDC50	3	191046866	191116459	1	q28	protein_coding

## Sheet: ASD_CoexDown_M1_Gupta
Description:	Genes belonging to ASD-associated co-expression module M1, which has lower expression in ASD than control cortex, Gupta et al 2014
ensembl_gene_id	hgnc_symbol	chromosome_name	start_position	end_position	strand	band	gene_biotype
ENSG00000148082	SHC3	9	91628060	91793682	-1	q22.1	protein_coding
ENSG00000151948	GLT1D1	12	129337972	129469509	1	q24.33	protein_coding
ENSG00000213337	ANKRD39	2	97502348	97523832	-1	q11.2	protein_coding
ENSG00000215908	CROCCP2	1	16944751	16971178	-1	p36.13	lincRNA
ENSG00000155265	GOLGA7B	10	99609996	99631337	1	q24.2	protein_coding
ENSG00000127588	GNG13	16	848041	850733	-1	p13.3	protein_coding
ENSG00000236279	CLEC2L	7	139208602	139229730	1	q34	protein_coding
ENSG00000159788	RGS12	4	3294755	3441640	1	p16.3	protein_coding
ENSG00000125510	OPRL1	20	62711526	62731996	1	q13.33	protein_coding
ENSG00000139174	PRICKLE1	12	42852140	42984157	-1	q12	protein_coding
ENSG00000248487	ABHD14A	3	52005442	52015212	1	p21.2	protein_coding
ENSG00000164112	TMEM155	4	122680088	122686582	-1	q27	protein_coding
ENSG00000254377	LINC00966	8	65285885	65296344	1	q12.3	lincRNA
ENSG00000119203	CPSF3	2	9563697	9613230	1	p25.1	protein_coding
ENSG00000171865	RNASEH1	2	3592383	3606206	-1	p25.3	protein_coding
ENSG00000226852		1	29194087	29197779	1	p35.3	lincRNA
ENSG00000104435	STMN2	8	80523049	80578410	1	q21.13	protein_coding
ENSG00000067057	PFKP	10	3109712	3179904	1	p15.2	protein_coding
ENSG00000225968	ELFN1	7	1727755	1787590	1	p22.3	protein_coding
ENSG00000121769	FABP3	1	31838472	31849697	-1	p35.2	protein_coding
ENSG00000130204	TOMM40	19	45393826	45406946	1	q13.32	protein_coding
ENSG00000099284	H2AFY2	10	71812552	71872036	1	q22.1	protein_coding
ENSG00000088899		20	3143263	3154192	-1	p13	protein_coding
ENSG00000238741	SCARNA7	3	160232695	160233024	-1	q25.33	snoRNA
ENSG00000017483	SLC38A5	X	48316920	48328644	-1	p11.23	protein_coding
ENSG00000133997	MED6	14	71047974	71067384	-1	q24.2	protein_coding
ENSG00000141576	RNF157	17	74138534	74236454	-1	q25.1	protein_coding
ENSG00000130714	POMT1	9	134378289	134399193	1	q34.13	protein_coding
ENSG00000184524	CEND1	11	787104	790123	-1	p15.5	protein_coding
ENSG00000008283	CYB561	17	61509665	61523739	-1	q23.3	protein_coding
ENSG00000069345	DNAJA2	16	46989299	47007699	-1	q12.1	protein_coding
ENSG00000145920	CPLX2	5	175223313	175311023	1	q35.2	protein_coding
ENSG00000144583	2015-03-04	2	217122588	217236750	-1	q35	protein_coding
ENSG00000132975	GPR12	13	27329341	27334922	-1	q12.13	protein_coding
ENSG00000038532	CLEC16A	16	11038345	11276046	1	p13.13	protein_coding
ENSG00000067836	ROGDI	16	4846969	4852951	-1	p13.3	protein_coding
ENSG00000091664	SLC17A6	11	22359643	22401049	1	p14.3	protein_coding
ENSG00000177181	RIMKLA	1	42846466	42888249	1	p34.2	protein_coding
ENSG00000133460	SLC2A11	22	24198890	24228496	1	q11.23	protein_coding
ENSG00000159692	CTBP1	4	1205236	1243741	-1	p16.3	protein_coding
ENSG00000144118	RALB	2	120997640	121052289	1	q14.2	protein_coding
ENSG00000175279	APITD1	1	10490159	10512210	1	p36.22	protein_coding
ENSG00000116957	TBCE	1	235530675	235612283	1	q42.3	protein_coding
ENSG00000152931	PART1	5	59783540	59843484	1	q12.1	lincRNA
ENSG00000196405	EVL	14	100437786	100610573	1	q32.2	protein_coding
ENSG00000260822		X	24563633	24568583	1	p22.11	sense_overlapping
ENSG00000164031	DNAJB14	4	100817405	100867883	-1	q23	protein_coding
ENSG00000177479	ARIH2	3	48956254	49023815	1	p21.31	protein_coding
ENSG00000188735	TMEM120B	12	122150658	122220907	1	q24.31	protein_coding
ENSG00000138311	ZNF365	10	64133951	64431771	1	q21.2	protein_coding
ENSG00000069966	GNB5	15	52413117	52483566	-1	q21.2	protein_coding
ENSG00000173868	PHOSPHO1	17	47300724	47308128	-1	q21.32	protein_coding
ENSG00000168092	PAFAH1B2	11	117014983	117047610	1	q23.3	protein_coding
ENSG00000183527	PSMG1	21	40546695	40555777	-1	q22.2	protein_coding
ENSG00000225706		9	8858130	8862255	1	p24.1	lincRNA
ENSG00000182379	NXPH4	12	57610578	57620232	1	q13.3	protein_coding
ENSG00000179091	CYC1	8	145149930	145152428	1	q24.3	protein_coding
ENSG00000166863	TAC3	12	57403784	57422667	-1	q13.3	protein_coding
ENSG00000065609	SNAP91	6	84262599	84419410	-1	q14.2	protein_coding
ENSG00000225138		5	473351	480999	1	p15.33	processed_transcript
ENSG00000125814	NAPB	20	23355159	23402125	-1	p11.21	protein_coding
ENSG00000204564	C6orf136	6	30614816	30620987	1	p21.33	protein_coding
ENSG00000198932	GPRASP1	X	101906294	101914011	1	q22.1	protein_coding
ENSG00000175787	ZNF169	9	97021593	97063736	1	q22.32	protein_coding
ENSG00000183060	LYSMD4	15	100255902	100273766	-1	q26.3	protein_coding
ENSG00000169085	C8orf46	8	67372238	67430759	1	q13.1	protein_coding
ENSG00000145911	N4BP3	5	177540444	177553088	1	q35.3	protein_coding
ENSG00000130477	UNC13A	19	17712137	17799401	-1	p13.11	protein_coding
ENSG00000186787	SPIN2B	X	57144984	57147980	-1	p11.21	protein_coding
ENSG00000132694	ARHGEF11	1	156904632	157015162	-1	q23.1	protein_coding
ENSG00000140983	RHOT2	16	718086	724174	1	p13.3	protein_coding
ENSG00000127463	EMC1	1	19542158	19578046	-1	p36.13	protein_coding
ENSG00000168005	C11orf84	11	63580860	63595190	1	q13.1	protein_coding
ENSG00000107147	KCNT1	9	138594031	138684992	1	q34.3	protein_coding
ENSG00000163528	CHCHD4	3	14153580	14166370	-1	p25.1	protein_coding
ENSG00000109270	LAMTOR3	4	100799493	100815647	-1	q23	protein_coding
ENSG00000100124	ANKRD54	22	38226862	38240438	-1	q13.1	protein_coding
ENSG00000138399	FASTKD1	2	170386259	170430385	-1	q31.1	protein_coding
ENSG00000100151	PICK1	22	38452318	38471708	1	q13.1	protein_coding
ENSG00000139116	KIF21A	12	39687030	39837192	-1	q12	protein_coding
ENSG00000125170	DOK4	16	57505863	57521239	-1	q21	protein_coding
ENSG00000173020	ADRBK1	11	67033881	67054027	1	q13.2	protein_coding
ENSG00000257647		15	25272883	25277194	-1	q11.2	lincRNA
ENSG00000160014	CALM3	19	47104331	47114050	1	q13.32	protein_coding
ENSG00000155846	PPARGC1B	5	149109861	149234585	1	q32	protein_coding
ENSG00000102904	TSNAXIP1	16	67840668	67866051	1	q22.1	protein_coding
ENSG00000197170	PSMD12	17	65334032	65362743	-1	q24.2	protein_coding
ENSG00000157693	C9orf91	9	117373486	117408702	1	q32	protein_coding
ENSG00000115041	KCNIP3	2	95963052	96051825	1	q11.1	protein_coding
ENSG00000168748	CA7	16	66878282	66888056	1	q22.1	protein_coding
ENSG00000169891	REPS2	X	16964814	17171395	1	p22.2	protein_coding
ENSG00000186162	CIDECP	3	10055932	10068049	-1	p25.3	pseudogene
ENSG00000123684	LPGAT1	1	211916799	212004114	-1	q32.3	protein_coding
ENSG00000063176	SPHK2	19	49122548	49133974	1	q13.33	protein_coding
ENSG00000145526	CDH18	5	19473060	20575982	-1	p14.3	protein_coding
ENSG00000198576	ARC	8	143692405	143696833	-1	q24.3	protein_coding
ENSG00000213965	NUDT19	19	33182867	33204702	1	q13.11	protein_coding
ENSG00000120049	KCNIP2	10	103585731	103603677	-1	q24.32	protein_coding
ENSG00000187961	KLHL17	1	895967	901095	1	p36.33	protein_coding
ENSG00000188343	FAM92A1	8	94710789	94743755	1	q22.1	protein_coding
ENSG00000144152	FBLN7	2	112895962	112945791	1	q13	protein_coding
ENSG00000126950	TMEM35	X	100333709	100351353	1	q22.1	protein_coding
ENSG00000185813	PCYT2	17	79858841	79869340	-1	q25.3	protein_coding
ENSG00000206561	COLQ	3	15491640	15563258	-1	p25.1	protein_coding
ENSG00000167642	SPINT2	19	38734675	38783254	1	q13.2	protein_coding
ENSG00000141013	GAS8	16	90086037	90111383	1	q24.3	protein_coding
ENSG00000164024	METAP1	4	99916771	99983964	1	q23	protein_coding
ENSG00000173566	NUDT18	8	21964383	21966932	-1	p21.3	protein_coding
ENSG00000061918	GUCY1B3	4	156680144	156728743	1	q32.1	protein_coding
ENSG00000166579	NDEL1	17	8316449	8393729	1	p13.1	protein_coding
ENSG00000160051	IQCC	1	32671236	32674288	1	p35.1	protein_coding
ENSG00000106536	POU6F2	7	39017598	39532694	1	p14.1	protein_coding
ENSG00000185742	C11orf87	11	109292846	109299840	1	q22.3	protein_coding
ENSG00000197217	ENTPD4	8	23243296	23315208	-1	p21.2	protein_coding
ENSG00000129990	SYT5	19	55682567	55691809	-1	q13.42	protein_coding
ENSG00000013392	RWDD2A	6	83903098	83908651	1	q14.2	protein_coding
ENSG00000153107	ANAPC1	2	112523848	112642267	-1	q13	protein_coding
ENSG00000142549	IGLON5	19	51815102	51833608	1	q13.41	protein_coding
ENSG00000221946	FXYD7	19	35634154	35645204	1	q13.12	protein_coding
ENSG00000183199	HSP90AB3P	4	88812995	88815167	1	q22.1	pseudogene
ENSG00000109819	PPARGC1A	4	23756664	23905712	-1	p15.2	protein_coding
ENSG00000158792	SPATA2L	16	89762751	89768113	-1	q24.3	protein_coding
ENSG00000133114	KIAA1704	13	45563687	45607746	1	q14.12	protein_coding
ENSG00000188352	FOCAD	9	20658308	20995954	1	p21.3	protein_coding
ENSG00000103199	ZNF500	16	4798240	4817625	-1	p13.3	protein_coding
ENSG00000261088		16	66923072	66924996	1	q22.1	lincRNA
ENSG00000167110	GOLGA2	9	131018108	131038274	-1	q34.11	protein_coding
ENSG00000235711	ANKRD34C	15	79575146	79590580	1	q25.1	protein_coding
ENSG00000162062	C16orf59	16	2510081	2514964	1	p13.3	protein_coding
ENSG00000259787		5	143861871	143865249	1	q31.3	sense_overlapping
ENSG00000123810	B9D2	19	41860326	41870078	-1	q13.2	protein_coding
ENSG00000120738	EGR1	5	137801179	137805004	1	q31.2	protein_coding
ENSG00000017373	SRCIN1	17	36686251	36762183	-1	q12	protein_coding
ENSG00000177301	KCNA2	1	111136202	111174096	-1	p13.3	protein_coding
ENSG00000069696	DRD4	11	637293	640706	1	p15.5	protein_coding
ENSG00000172346	CSDC2	22	41956767	41973745	1	q13.2	protein_coding
ENSG00000149269	PAK1	11	77032752	77185680	-1	q14.1	protein_coding
ENSG00000068383	INPP5A	10	134351324	134596979	1	q26.3	protein_coding
ENSG00000164794	KCNV1	8	110975874	110988076	-1	q23.2	protein_coding
ENSG00000179832	MROH1	8	145202919	145316843	1	q24.3	protein_coding
ENSG00000143434	SEMA6C	1	151104161	151119104	-1	q21.3	protein_coding
ENSG00000165643	SOHLH1	9	138585253	138591374	-1	q34.3	protein_coding
ENSG00000022567	SLC45A4	8	142217265	142318404	-1	q24.3	protein_coding
ENSG00000178342	KCNG2	18	77623668	77660184	1	q23	protein_coding
ENSG00000121904	CSMD2	1	33979609	34631443	-1	p34.3	protein_coding
ENSG00000070761	C16orf80	16	58147496	58163354	-1	q21	protein_coding
ENSG00000188573	FBLL1	5	167956121	167957639	1	q34	protein_coding
ENSG00000124217	MOCS3	20	49575363	49577820	1	q13.13	protein_coding
ENSG00000075945	KIFAP3	1	169890467	170054349	-1	q24.2	protein_coding
ENSG00000269044		19	16744614	16746080	-1	p13.11	sense_intronic
ENSG00000163040	CCDC74A	2	132285248	132291239	1	q21.1	protein_coding
ENSG00000258986	TMEM179	14	104941015	105071984	-1	q32.33	protein_coding
ENSG00000263053		17	79369275	79375658	1	q25.3	protein_coding
ENSG00000142186	SCYL1	11	65292548	65306175	1	q13.1	protein_coding
ENSG00000136928	GABBR2	9	101050391	101471479	-1	q22.33	protein_coding
ENSG00000101349	PAK7	20	9518036	9819689	-1	p12.2	protein_coding
ENSG00000090316	MAEA	4	1283639	1333935	1	p16.3	protein_coding
ENSG00000175906	ARL4D	17	41476327	41478505	1	q21.31	protein_coding
ENSG00000197147	LRRC8B	1	89990395	90063423	1	p22.2	protein_coding
ENSG00000136895	GARNL3	9	129986544	130155939	1	q33.3	protein_coding
ENSG00000108272	DHRS11	17	34948228	34957235	1	q12	protein_coding
ENSG00000170745	KCNS3	2	18059114	18542882	1	p24.2	protein_coding
ENSG00000167700	MFSD3	8	145734457	145736596	1	q24.3	protein_coding
ENSG00000145632	PLK2	5	57749809	57756087	-1	q11.2	protein_coding
ENSG00000213760	ATP6V1G2	6	31512239	31516204	-1	p21.33	protein_coding
ENSG00000234616	JRK	8	143738874	143763386	-1	q24.3	processed_transcript
ENSG00000223496	EXOSC6	16	70284134	70285833	-1	q22.1	protein_coding
ENSG00000147799	ARHGAP39	8	145754563	145911194	-1	q24.3	protein_coding
ENSG00000105402	NAPA	19	47990894	48018497	-1	q13.33	protein_coding
ENSG00000181039	ANKRD34A	1	145470508	145475646	1	q21.1	protein_coding
ENSG00000130881	LRP3	19	33668509	33698694	1	q13.11	protein_coding
ENSG00000066248	NGEF	2	233743396	233877982	-1	q37.1	protein_coding
ENSG00000131828	PDHA1	X	19362011	19379823	1	p22.12	protein_coding
ENSG00000144331	ZNF385B	2	180306709	180726232	-1	q31.3	protein_coding
ENSG00000142686	C1orf216	1	36179476	36185073	-1	p34.3	protein_coding
ENSG00000159640	ACE	17	61554422	61599205	1	q23.3	protein_coding
ENSG00000101438	SLC32A1	20	37353105	37358015	1	q11.23	protein_coding
ENSG00000204851	PNMAL2	19	46990163	46999755	-1	q13.32	protein_coding
ENSG00000133794	ARNTL	11	13298199	13408813	1	p15.2	protein_coding
ENSG00000145675	PIK3R1	5	67511548	67597649	1	q13.1	protein_coding
ENSG00000140859	KIFC3	16	57792129	57896957	-1	q21	protein_coding
ENSG00000100285	NEFH	22	29876219	29887379	1	q12.2	protein_coding
ENSG00000196872	KIAA1211L	2	99410309	99552722	-1	q11.2	protein_coding
ENSG00000085377	PREP	6	105725440	105850959	-1	q21	protein_coding
ENSG00000153531	ADPRHL1	13	114076260	114107839	-1	q34	protein_coding
ENSG00000152467	ZSCAN1	19	58545400	58565999	1	q13.43	protein_coding
ENSG00000113361	CDH6	5	31193857	31329253	1	p13.3	protein_coding
ENSG00000071894	CPSF1	8	145618444	145634753	-1	q24.3	protein_coding
ENSG00000160539	PPAPDC3	9	134165081	134184649	1	q34.13	protein_coding
ENSG00000102471	NDFIP2	13	80055287	80130210	1	q31.1	protein_coding
ENSG00000136950	ARPC5L	9	127624409	127640003	1	q33.3	protein_coding
ENSG00000125744	RTN2	19	45988547	46000319	-1	q13.32	protein_coding
ENSG00000074590	NUAK1	12	106457118	106533811	-1	q23.3	protein_coding
ENSG00000166780	C16orf45	16	15528152	15718885	1	p13.11	protein_coding
ENSG00000145861	C1QTNF2	5	159774758	159797648	-1	q33.3	protein_coding
ENSG00000107872	FBXL15	10	104178946	104182893	1	q24.32	protein_coding
ENSG00000133606	MKRN1	7	140152840	140179369	-1	q34	protein_coding
ENSG00000165125	TRPV6	7	142568956	142583507	-1	q34	protein_coding
ENSG00000116254	CHD5	1	6161853	6240183	-1	p36.31	protein_coding
ENSG00000196876	SCN8A	12	51984050	52203558	1	q13.13	protein_coding
ENSG00000161956	SENP3	17	7465192	7475287	1	p13.1	protein_coding
ENSG00000006530	AGK	7	141250989	141355044	1	q34	protein_coding
ENSG00000117155	SSX2IP	1	85109390	85156486	-1	p22.3	protein_coding
ENSG00000225783	MIAT	22	27042392	27072438	1	q12.1	processed_transcript
ENSG00000198208	RPS6KL1	14	75370657	75390099	-1	q24.3	protein_coding
ENSG00000103269	RHBDL1	16	725666	728268	1	p13.3	protein_coding
ENSG00000198010	DLGAP2	8	1449532	1656642	1	p23.3	protein_coding
ENSG00000205808	PPAPDC2	9	4662298	4665256	1	p24.1	protein_coding
ENSG00000160785	SLC25A44	1	156163880	156182587	1	q22	protein_coding
ENSG00000163634	THOC7	3	63819546	63849579	-1	p14.1	protein_coding
ENSG00000263878	DLGAP1-AS4	18	3962353	4013943	1	p11.31	antisense
ENSG00000151778	SERP2	13	44947801	44971850	1	q14.11	protein_coding
ENSG00000132004	FBXW9	19	12798867	12807457	-1	p13.2	protein_coding
ENSG00000154146	NRGN	11	124609829	124617869	1	q24.2	protein_coding
ENSG00000142920	ADC	1	33546705	33586131	1	p35.1	protein_coding
ENSG00000123119	NECAB1	8	91803778	91971636	1	q21.3	protein_coding
ENSG00000154118	JPH3	16	87635441	87731762	1	q24.2	protein_coding
ENSG00000146776	ATXN7L1	7	105245514	105517050	-1	q22.3	protein_coding
ENSG00000075035	WSCD2	12	108523248	108644314	1	q23.3	protein_coding
ENSG00000217950		2	132200167	132202467	-1	q21.1	pseudogene
ENSG00000261185		1	182610951	182612442	-1	q25.3	lincRNA
ENSG00000237289	CKMT1B	15	43885252	43897099	1	q15.3	protein_coding
ENSG00000132294	EFR3A	8	132916335	133025889	1	q24.22	protein_coding
ENSG00000105701	FKBP8	19	18642568	18654863	-1	p13.11	protein_coding
ENSG00000066422	ZBTB11	3	101367733	101396339	-1	q12.3	protein_coding
ENSG00000096654	ZNF184	6	27418522	27440897	-1	p22.1	protein_coding
ENSG00000177565	TBL1XR1	3	176737143	176915261	-1	q26.32	protein_coding
ENSG00000254317		8	130844547	130856750	1	q24.21	antisense
ENSG00000174938	SEZ6L2	16	29882480	29910868	-1	p11.2	protein_coding
ENSG00000170616	SCRT1	8	145554228	145559943	-1	q24.3	protein_coding
ENSG00000204442	FAM155A	13	107820883	108519083	-1	q33.3	protein_coding
ENSG00000006377	DLX6	7	96634860	96640351	1	q21.3	protein_coding
ENSG00000084764	MAPRE3	2	27193480	27250064	1	p23.3	protein_coding
ENSG00000172046	USP19	3	49145479	49158371	-1	p21.31	protein_coding
ENSG00000132763	MMACHC	1	45965725	45976739	1	p34.1	protein_coding
ENSG00000177432	NAP1L5	4	89617066	89619386	-1	q22.1	protein_coding
ENSG00000156976	EIF4A2	3	186500994	186507689	1	q27.3	protein_coding
ENSG00000197780	TAF13	1	109605108	109618624	-1	p13.3	protein_coding
ENSG00000234925		12	69036299	69036773	-1	q15	pseudogene
ENSG00000143153	ATP1B1	1	169074935	169101960	1	q24.2	protein_coding
ENSG00000225099	ATP6V1E1P1	1	43368903	43369583	1	p34.2	pseudogene
ENSG00000112759	SLC29A1	6	44187242	44201888	1	p21.1	protein_coding
ENSG00000085788	DDHD2	8	38082736	38133076	1	p11.23	protein_coding
ENSG00000256211		12	17142060	17142870	1	p12.3	pseudogene
ENSG00000145428	RNF175	4	154631277	154681387	-1	q31.3	protein_coding
ENSG00000176248	ANAPC2	9	140069236	140082989	-1	q34.3	protein_coding
ENSG00000023228	NDUFS1	2	206986149	207024327	-1	q33.3	protein_coding
ENSG00000074603	DPP8	15	65734801	65810042	-1	q22.31	protein_coding
ENSG00000068354	TBC1D25	X	48397845	48420997	1	p11.23	protein_coding
ENSG00000175426	PCSK1	5	95726119	95769847	-1	q15	protein_coding
ENSG00000188419	CHM	X	85116185	85302566	-1	q21.2	protein_coding
ENSG00000110429	FBXO3	11	33762485	33796089	-1	p13	protein_coding
ENSG00000177380	PPFIA3	19	49622646	49654283	1	q13.33	protein_coding
ENSG00000235026		2	115888512	115918920	-1	q14.1	antisense
ENSG00000168000	BSCL2	11	62457747	62477317	-1	q12.3	protein_coding
ENSG00000172009	THOP1	19	2785458	2813599	1	p13.3	protein_coding
ENSG00000106018	VIPR2	7	158820866	158937649	-1	q36.3	protein_coding
ENSG00000103723	AP3B2	15	83328033	83378666	-1	q25.2	protein_coding
ENSG00000120265	PCMT1	6	150070579	150132556	1	q25.1	protein_coding
ENSG00000148948	LRRC4C	11	40135753	41481323	-1	p12	protein_coding
ENSG00000168824		4	4349867	4420785	1	p16.3	protein_coding
ENSG00000229852		6	73972938	74011124	1	q13	antisense
ENSG00000019485	PRDM11	11	45115564	45247734	1	p11.2	protein_coding
ENSG00000259840		16	760746	761277	-1	p13.3	lincRNA
ENSG00000100614	PPM1A	14	60712470	60765805	1	q23.1	protein_coding
ENSG00000136143	SUCLA2	13	48510622	48612125	-1	q14.2	protein_coding
ENSG00000112812	PRSS16	6	27215480	27224403	1	p22.1	protein_coding
ENSG00000183837	PNMA3	X	152224766	152228827	1	q28	protein_coding
ENSG00000015479	MATR3	5	138609441	138667360	1	q31.2	protein_coding
ENSG00000126091	ST3GAL3	1	44171495	44396831	1	p34.1	protein_coding
ENSG00000198477	ZNF280B	22	22838767	22863505	-1	q11.22	protein_coding
ENSG00000159871	LYPD5	19	44300081	44331358	-1	q13.31	protein_coding
ENSG00000250896	RNPS1P1	4	11373599	11374516	1	p15.33	pseudogene
ENSG00000125895	TMEM74B	20	1161205	1166059	-1	p13	protein_coding
ENSG00000166111	SVOP	12	109304658	109459045	-1	q24.11	protein_coding
ENSG00000072954	TMEM38A	19	16771938	16800840	1	p13.11	protein_coding
ENSG00000119771	KLHL29	2	23608088	23931481	1	p24.1	protein_coding
ENSG00000184271	POU6F1	12	51580719	51611477	-1	q13.13	protein_coding
ENSG00000152969	JAKMIP1	4	6027926	6202318	-1	p16.1	protein_coding
ENSG00000101152	DNAJC5	20	62526518	62567384	1	q13.33	protein_coding
ENSG00000173166	RAPH1	2	204259068	204400133	-1	q33.2	protein_coding
ENSG00000166793	YPEL4	11	57412560	57417417	-1	q12.1	protein_coding
ENSG00000172382	PRSS27	16	2762419	2770552	-1	p13.3	protein_coding
ENSG00000128881	TTBK2	15	43030932	43213007	-1	q15.2	protein_coding
ENSG00000197872	FAM49A	2	16730727	16847599	-1	p24.2	protein_coding
ENSG00000176884	GRIN1	9	140032842	140063207	1	q34.3	protein_coding
ENSG00000122574	WIPF3	7	29846102	29956682	1	p14.3	protein_coding
ENSG00000196440	ARMCX4	X	100673275	100788446	1	q22.1	protein_coding
ENSG00000088808	PPP1R13B	14	104200089	104313927	-1	q32.33	protein_coding
ENSG00000197694	SPTAN1	9	131314866	131395941	1	q34.11	protein_coding
ENSG00000111731	C2CD5	12	22601517	22697480	-1	p12.1	protein_coding
ENSG00000040608	RTN4R	22	20228938	20270769	-1	q11.21	protein_coding
ENSG00000105204	DYRK1B	19	40315990	40324841	-1	q13.2	protein_coding
ENSG00000154144	TBRG1	11	124492732	124505287	1	q24.2	protein_coding
ENSG00000171695	C20orf201	20	62714733	62715712	-1	q13.33	protein_coding
ENSG00000110107	PRPF19	11	60658202	60674060	-1	q12.2	protein_coding
ENSG00000188976	NOC2L	1	879584	894689	-1	p36.33	protein_coding
ENSG00000087095	NLK	17	26368763	26523407	1	q11.2	protein_coding
ENSG00000099822	HCN2	19	589893	617159	1	p13.3	protein_coding
ENSG00000101966	XIAP	X	122993574	123047829	1	q25	protein_coding
ENSG00000021574	SPAST	2	32288680	32382706	1	p22.3	protein_coding
ENSG00000197457	STMN3	20	62271061	62284780	-1	q13.33	protein_coding
ENSG00000146267	FAXC	6	99719045	99797938	-1	q16.2	protein_coding
ENSG00000169933	FRMPD4	X	12156585	12742642	1	p22.2	protein_coding
ENSG00000185760	KCNQ5	6	73331520	73908574	1	q13	protein_coding
ENSG00000130751	NPAS1	19	47523077	47549033	1	q13.32	protein_coding
ENSG00000123562	MORF4L2	X	102930424	102943086	-1	q22.2	protein_coding
ENSG00000104738	MCM4	8	48872745	48890720	1	q11.21	protein_coding
ENSG00000135018	UBQLN1	9	86274878	86323118	-1	q21.32	protein_coding
ENSG00000165782	TMEM55B	14	20925878	20929771	-1	q11.2	protein_coding
ENSG00000168135	KCNJ4	22	38822332	38851205	-1	q13.1	protein_coding
ENSG00000172247	C1QTNF4	11	47611216	47616211	-1	p11.2	protein_coding
ENSG00000147416	ATP6V1B2	8	20054878	20084330	1	p21.3	protein_coding
ENSG00000183248		19	7933605	7939326	-1	p13.2	protein_coding
ENSG00000128641	MYO1B	2	192109911	192290115	1	q32.3	protein_coding
ENSG00000250305	KIAA1456	8	12803151	12889012	1	p22	protein_coding
ENSG00000124659	TBCC	6	42712219	42714558	-1	p21.1	protein_coding
ENSG00000145087	STXBP5L	3	120626919	121143608	1	q13.33	protein_coding
ENSG00000187609	EXD3	9	140201348	140317714	-1	q34.3	protein_coding
ENSG00000115073	ACTR1B	2	98272431	98280570	-1	q11.2	protein_coding
ENSG00000126214	KLC1	14	104028233	104167888	1	q32.33	protein_coding
ENSG00000244486	SCARF2	22	20778874	20792146	-1	q11.21	protein_coding
ENSG00000135749	PCNXL2	1	233119881	233431459	-1	q42.2	protein_coding
ENSG00000145864	GABRB2	5	160715436	160976050	-1	q34	protein_coding
ENSG00000187147	RNF220	1	44870866	45117396	1	p34.1	protein_coding
ENSG00000158828	PINK1	1	20959948	20978004	1	p36.12	protein_coding
ENSG00000131473	ACLY	17	40023161	40086795	-1	q21.2	protein_coding
ENSG00000152234	ATP5A1	18	43664110	43684300	-1	q21.1	protein_coding
ENSG00000123416	TUBA1B	12	49521565	49525180	-1	q13.12	protein_coding
ENSG00000119227	PIGZ	3	196673214	196695931	-1	q29	protein_coding
ENSG00000197912	SPG7	16	89557325	89624176	1	q24.3	protein_coding
ENSG00000159164	SV2A	1	149874870	149889434	-1	q21.2	protein_coding
ENSG00000171208	NETO2	16	47111614	47177908	-1	q12.1	protein_coding
ENSG00000155367	PPM1J	1	113252616	113258099	-1	p13.2	protein_coding
ENSG00000162813	BPNT1	1	220230824	220263804	-1	q41	protein_coding
ENSG00000104177	MYEF2	15	48431625	48470714	-1	q21.1	protein_coding
ENSG00000162545	CAMK2N1	1	20808884	20812713	-1	p36.12	protein_coding
ENSG00000259583		15	101433945	101459488	-1	q26.3	antisense
ENSG00000068971	PPP2R5B	11	64685025	64701945	1	q13.1	protein_coding
ENSG00000002587	HS3ST1	4	11394774	11431389	-1	p15.33	protein_coding
ENSG00000113161	HMGCR	5	74632154	74657929	1	q13.3	protein_coding
ENSG00000166446	CDYL2	16	80637609	80838226	-1	q23.2	protein_coding
ENSG00000167136	ENDOG	9	131580753	131584956	1	q34.11	protein_coding
ENSG00000244607	CCDC13	3	42734155	42814745	-1	p22.1	protein_coding
ENSG00000131398	KCNC3	19	50815194	50836772	-1	q13.33	protein_coding
ENSG00000120549	KIAA1217	10	23983675	24836772	1	p12.2	protein_coding
ENSG00000133083	DCLK1	13	36345478	36705443	-1	q13.3	protein_coding
ENSG00000076826	CAMSAP3	19	7660788	7683190	1	p13.2	protein_coding
ENSG00000161381	PLXDC1	17	37219556	37310647	-1	q12	protein_coding
ENSG00000260196		11	17402196	17405078	1	p15.1	antisense
ENSG00000168280	KIF5C	2	149632819	149883273	1	q23.1	protein_coding
ENSG00000214135		3	197305084	197354777	-1	q29	pseudogene
ENSG00000174684	B3GNT1	11	66112843	66115163	-1	q13.2	protein_coding
ENSG00000138078	PREPL	2	44543420	44589001	-1	p21	protein_coding
ENSG00000254901	MEF2BNB	19	19287712	19303400	-1	p13.11	protein_coding
ENSG00000257151		15	25277020	25281637	1	q11.2	lincRNA
ENSG00000186487	MYT1L	2	1792885	2335032	-1	p25.3	protein_coding
ENSG00000170473	WIBG	12	56295197	56326402	-1	q13.2	protein_coding
ENSG00000169282	KCNAB1	3	155755490	156256545	1	q25.31	protein_coding
ENSG00000152214	RIT2	18	40323192	40695657	-1	q12.3	protein_coding
ENSG00000170786	SDR16C5	8	57212569	57233335	-1	q12.1	protein_coding
ENSG00000143614	GATAD2B	1	153777201	153895451	-1	q21.3	protein_coding
ENSG00000164972	C9orf24	9	34379017	34397830	-1	p13.3	protein_coding
ENSG00000066923	STAG3	7	99775186	99819111	1	q22.1	protein_coding
ENSG00000163673	DCLK3	3	36753913	36781352	-1	p22.2	protein_coding
ENSG00000163995	ABLIM2	4	7967039	8160559	-1	p16.1	protein_coding
ENSG00000186891	TNFRSF18	1	1138888	1142071	-1	p36.33	protein_coding
ENSG00000260432		16	9847272	9851895	-1	p13.2	lincRNA
ENSG00000063761	ADCK1	14	78266426	78401355	1	q24.3	protein_coding
ENSG00000198863	RUNDC1	17	41132582	41145707	1	q21.31	protein_coding
ENSG00000167434	CA4	17	58227297	58248260	1	q23.1	protein_coding
ENSG00000154429	CCSAP	1	229456758	229479041	-1	q42.13	protein_coding
ENSG00000089486	CDIP1	16	4560676	4588829	-1	p13.3	protein_coding
ENSG00000184992	BRI3BP	12	125478246	125515777	1	q24.31	protein_coding
ENSG00000101460	MAP1LC3A	20	33134658	33148149	1	q11.22	protein_coding
ENSG00000172575	RASGRP1	15	38780304	38857776	-1	q14	protein_coding
ENSG00000100346	CACNA1I	22	39966758	40085742	1	q13.1	protein_coding
ENSG00000178397	FAM220A	7	6369040	6388612	-1	p22.1	protein_coding
ENSG00000168502	SOGA2	18	8705659	8832776	1	p11.22	protein_coding
ENSG00000062282	DGAT2	11	75470557	75512579	1	q13.5	protein_coding
ENSG00000165417	GTF2A1	14	81641796	81687721	-1	q31.1	protein_coding
ENSG00000081760	AACS	12	125549925	125627873	1	q24.31	protein_coding
ENSG00000067842	ATP2B3	X	152783134	152848397	1	q28	protein_coding
ENSG00000132639	SNAP25	20	10199478	10288066	1	p12.2	protein_coding
ENSG00000185133	INPP5J	22	31518717	31530682	1	q12.2	protein_coding
ENSG00000157021	FAM92A1P1	15	41455360	41456572	1	q15.1	pseudogene
ENSG00000090539	CHRD	3	184097861	184108524	1	q27.1	protein_coding
ENSG00000154305	MIA3	1	222791428	222841354	1	q41	protein_coding
ENSG00000160766	GBAP1	1	155183616	155197214	-1	q22	pseudogene
ENSG00000077080	ACTL6B	7	100240720	100254084	-1	q22.1	protein_coding
ENSG00000187186		9	34664160	34666109	-1	p13.3	protein_coding
ENSG00000151229	SLC2A13	12	40148823	40499891	-1	q12	protein_coding
ENSG00000164808	SPIDR	8	48173167	48648868	1	q11.21	protein_coding
ENSG00000164466	SFXN1	5	174904065	174956745	1	q35.2	protein_coding
ENSG00000143164	DCAF6	1	167905021	168045081	1	q24.2	protein_coding
ENSG00000150401	DCUN1D2	13	114110134	114145267	-1	q34	protein_coding
ENSG00000004059	ARF5	7	127228399	127231759	1	q32.1	protein_coding
ENSG00000187730	GABRD	1	1950780	1962192	1	p36.33	protein_coding
ENSG00000065989	PDE4A	19	10527449	10580305	1	p13.2	protein_coding
ENSG00000112146	FBXO9	6	52916789	52965671	1	p12.1	protein_coding
ENSG00000138018	EPT1	2	26531415	26618759	1	p23.3	protein_coding
ENSG00000171574	ZNF584	19	58912871	58929694	1	q13.43	protein_coding
ENSG00000171853	TRAPPC12	2	3383446	3488865	1	p25.3	protein_coding
ENSG00000138378	STAT4	2	191894302	192016322	-1	q32.3	protein_coding
ENSG00000261355		11	35835882	35839557	1	p13	sense_overlapping
ENSG00000261188		22	26908503	26910534	1	q12.1	antisense
ENSG00000104964	AES	19	3052908	3063105	-1	p13.3	protein_coding
ENSG00000104442	ARMC1	8	66514694	66546442	-1	q13.1	protein_coding
ENSG00000143590	EFNA3	1	155036224	155060014	1	q22	protein_coding
ENSG00000073578	SDHA	5	218356	256815	1	p15.33	protein_coding
ENSG00000174177	CTU2	16	88772871	88781794	1	q24.3	protein_coding
ENSG00000080947	CROCCP3	1	16793931	16825752	-1	p36.13	pseudogene
ENSG00000260931		2	179265561	179267618	1	q31.2	lincRNA
ENSG00000184254	ALDH1A3	15	101402129	101456831	1	q26.3	protein_coding
ENSG00000068615	REEP1	2	86441116	86565206	-1	p11.2	protein_coding
ENSG00000160190	SLC37A1	21	43916128	44001550	1	q22.3	protein_coding
ENSG00000141425	RPRD1A	18	33564350	33647539	-1	q12.2	protein_coding
ENSG00000153037	SRP19	5	112196885	112228776	1	q22.2	protein_coding
ENSG00000022355	GABRA1	5	161274197	161326975	1	q34	protein_coding
ENSG00000182580	EPHB3	3	184279572	184300197	1	q27.1	protein_coding
ENSG00000165271	NOL6	9	33461439	33473928	-1	p13.3	protein_coding
ENSG00000198873	GRK5	10	120967101	121215131	1	q26.11	protein_coding
ENSG00000134709	HOOK1	1	60280458	60342050	1	p32.1	protein_coding
ENSG00000171132	PRKCE	2	45878484	46415129	1	p21	protein_coding
ENSG00000057757	PITHD1	1	24104895	24114722	1	p36.11	protein_coding
ENSG00000155252	PI4K2A	10	99344131	99436191	1	q24.2	protein_coding
ENSG00000244405	ETV5	3	185764097	185828107	-1	q27.2	protein_coding
ENSG00000131697	NPHP4	1	5922871	6052533	-1	p36.31	protein_coding
ENSG00000161204	ABCF3	3	183903811	183911800	1	q27.1	protein_coding
ENSG00000170419	VSTM2A	7	54610018	54638773	1	p11.2	protein_coding
ENSG00000183018	SPNS2	17	4402133	4442330	1	p13.2	protein_coding
ENSG00000078902	TOLLIP	11	1295601	1330884	-1	p15.5	protein_coding
ENSG00000172500	FIBP	11	65651212	65656010	-1	q13.1	protein_coding
ENSG00000164068	RNF123	3	49726932	49758962	1	p21.31	protein_coding
ENSG00000185274	WBSCR17	7	70597155	71178585	1	q11.22	protein_coding
ENSG00000178951	ZBTB7A	19	4044362	4066943	-1	p13.3	protein_coding
ENSG00000158882	TOMM40L	1	161195793	161200408	1	q23.3	protein_coding
ENSG00000111110	PPM1H	12	63037762	63328817	-1	q14.2	protein_coding
ENSG00000214300	SPDYE3	7	99905325	99919819	1	q22.1	protein_coding
ENSG00000136003	ISCU	12	108956358	108963160	1	q23.3	protein_coding
ENSG00000011347	SYT7	11	61282785	61348620	-1	q12.2	protein_coding
ENSG00000147571	CRH	8	67088620	67090960	-1	q13.1	protein_coding
ENSG00000170899	GSTA4	6	52842751	52860176	-1	p12.2	protein_coding
ENSG00000108395	TRIM37	17	57059999	57184282	-1	q22	protein_coding
ENSG00000010165	METTL13	1	171750788	171783163	1	q24.3	protein_coding
ENSG00000185518	SV2B	15	91643180	91844539	1	q26.1	protein_coding
ENSG00000099625	C19orf26	19	1228286	1238026	-1	p13.3	protein_coding
ENSG00000105255	FSD1	19	4304597	4323840	1	p13.3	protein_coding
ENSG00000115137	DNAJC27	2	25166505	25194963	-1	p23.3	protein_coding
ENSG00000134986	NREP	5	110998318	111333161	-1	q22.1	protein_coding
ENSG00000149575	SCN2B	11	118032666	118047388	-1	q23.3	protein_coding
ENSG00000061337	LZTS1	8	20103676	20161474	-1	p21.3	protein_coding
ENSG00000126945	HNRNPH2	X	100663283	100669121	1	q22.1	protein_coding
ENSG00000163032	VSNL1	2	17720393	17838285	1	p24.2	protein_coding
ENSG00000138101	DTNB	2	25600067	25896503	-1	p23.3	protein_coding
ENSG00000164830	OXR1	8	107282473	107764922	1	q23.1	protein_coding
ENSG00000059915	PSD	10	104162376	104181296	-1	q24.32	protein_coding
ENSG00000008382	MPND	19	4343524	4360083	1	p13.3	protein_coding
ENSG00000135519	KCNH3	12	49932940	49952091	1	q13.12	protein_coding
ENSG00000102984	ZNF821	16	71893583	71929239	-1	q22.2	protein_coding
ENSG00000174953	DHX36	3	153990335	154042286	-1	q25.2	protein_coding
ENSG00000182502	ABHD17AP5	22	22469236	22472374	-1	q11.22	pseudogene
ENSG00000179294	C17orf96	17	36827961	36831187	-1	q12	protein_coding
ENSG00000167114	SLC27A4	9	131102925	131123502	1	q34.11	protein_coding
ENSG00000259623		17	40004770	40007699	-1	q21.2	sense_overlapping
ENSG00000136750	GAD2	10	26505236	26593487	1	p12.1	protein_coding
ENSG00000125772	GPCPD1	20	5525085	5591672	-1	p12.3	protein_coding
ENSG00000161249	DMKN	19	35988122	36004560	-1	q13.12	protein_coding
ENSG00000133169	BEX1	X	102317579	102319168	-1	q22.1	protein_coding
ENSG00000120903	CHRNA2	8	27317279	27337400	-1	p21.2	protein_coding
ENSG00000103245	NARFL	16	779753	791329	-1	p13.3	protein_coding
ENSG00000077254	USP33	1	78161672	78225537	-1	p31.1	protein_coding
ENSG00000100478	AP4S1	14	31494312	31562818	1	q12	protein_coding
ENSG00000147655	RSPO2	8	108911544	109095913	-1	q23.1	protein_coding
ENSG00000114770	ABCC5	3	183637722	183735803	-1	q27.1	protein_coding
ENSG00000143061	IGSF3	1	117117031	117210375	-1	p13.1	protein_coding
ENSG00000156564	LRFN2	6	40359325	40555204	-1	p21.1	protein_coding
ENSG00000033100	CHPF2	7	150929575	150935908	1	q36.1	protein_coding
ENSG00000168781	PPIP5K1	15	43825660	43882430	-1	q15.3	protein_coding
ENSG00000157782	CABP1	12	121078355	121105127	1	q24.31	protein_coding
ENSG00000135324	MRAP2	6	84743475	84800600	1	q14.2	protein_coding
ENSG00000154370	TRIM11	1	228581374	228594541	-1	q42.13	protein_coding
ENSG00000197586	ENTPD6	20	25176329	25207365	1	p11.21	protein_coding
ENSG00000184905	TCEAL2	X	101380660	101382683	1	q22.1	protein_coding
ENSG00000006459	JHDM1D	7	139784546	139876835	-1	q34	protein_coding
ENSG00000219438	FAM19A5	22	48885272	49246724	1	q13.32	protein_coding
ENSG00000141252	VPS53	17	411908	624957	-1	p13.3	protein_coding
ENSG00000186462	NAP1L2	X	72432135	72434684	-1	q13.2	protein_coding
ENSG00000178921	PFAS	17	8150936	8173809	1	p13.1	protein_coding
ENSG00000112137	PHACTR1	6	12717893	13288645	1	p24.1	protein_coding
ENSG00000214548	MEG3	14	101245747	101327368	1	q32.2	lincRNA
ENSG00000114573	ATP6V1A	3	113465866	113530903	1	q13.2	protein_coding
ENSG00000100296	THOC5	22	29901868	29951205	-1	q12.2	protein_coding
ENSG00000172889	EGFL7	9	139553308	139567130	1	q34.3	protein_coding
ENSG00000109158	GABRA4	4	46920917	46996424	-1	p12	protein_coding
ENSG00000134504	KCTD1	18	24034874	24237365	-1	q11.2	protein_coding
ENSG00000134107	BHLHE40	3	5020801	5027008	1	p26.1	protein_coding
ENSG00000165973	NELL1	11	20691117	21597227	1	p15.1	protein_coding
ENSG00000100490	CDKL1	14	50796310	50883179	-1	q21.3	protein_coding
ENSG00000155330	C16orf87	16	46830519	46865323	-1	q11.2	protein_coding
ENSG00000171811	TTC40	10	134621896	134756327	-1	q26.3	protein_coding
ENSG00000043591	ADRB1	10	115803806	115806667	1	q25.3	protein_coding
ENSG00000114446	IFT57	3	107879659	107941417	-1	q13.13	protein_coding
ENSG00000183317	EPHA10	1	38179552	38230805	-1	p34.3	protein_coding
ENSG00000105220	GPI	19	34850385	34893061	1	q13.11	protein_coding
ENSG00000110675	ELMOD1	11	107461817	107537505	1	q22.3	protein_coding
ENSG00000224086		22	22292609	22297799	1	q11.22	antisense
ENSG00000100307	CBX7	22	39516172	39548679	-1	q13.1	protein_coding
ENSG00000175395	ZNF25	10	38238500	38265561	-1	p11.1	protein_coding
ENSG00000115540	MOB4	2	198380295	198418423	1	q33.1	protein_coding
ENSG00000180155	LYNX1	8	143845752	143859640	-1	q24.3	protein_coding
ENSG00000196821	C6orf106	6	34555065	34664636	-1	p21.31	protein_coding
ENSG00000183023	SLC8A1	2	40339286	40838193	-1	p22.1	protein_coding
ENSG00000114626	ABTB1	3	127391778	127399768	1	q21.3	protein_coding
ENSG00000137218	FRS3	6	41737914	41754280	-1	p21.1	protein_coding
ENSG00000118402	ELOVL4	6	80624529	80657297	-1	q14.1	protein_coding
ENSG00000163608	C3orf17	3	112721287	112738708	-1	q13.2	protein_coding
ENSG00000127666	TICAM1	19	4815944	4831716	-1	p13.3	protein_coding
ENSG00000152154	TMEM178A	2	39892122	39945103	1	p22.1	protein_coding
ENSG00000224078	SNHG14	15	25224704	25664609	1	q11.2	processed_transcript
ENSG00000174469	CNTNAP2	7	145813453	148118090	1	q35	protein_coding
ENSG00000166006	KCNC2	12	75433857	75603648	-1	q21.1	protein_coding
ENSG00000115840	SLC25A12	2	172640880	172864766	-1	q31.1	protein_coding
ENSG00000145063		2	11239977	11272947	-1	p25.1	lincRNA
ENSG00000104722	NEFM	8	24770525	24776607	1	p21.2	protein_coding
ENSG00000173621	LRFN4	11	66624118	66627946	1	q13.2	protein_coding
ENSG00000240024	LINC00888	3	183165396	183173801	1	q27.1	pseudogene
ENSG00000136367	ZFHX2	14	23990066	24025401	-1	q11.2	protein_coding
ENSG00000008277	ADAM22	7	87563458	87832204	1	q21.12	protein_coding
ENSG00000151690	MFSD6	2	191273081	191373931	1	q32.2	protein_coding
ENSG00000179115	FARSA	19	13033293	13044851	-1	p13.2	protein_coding
ENSG00000118898	PPL	16	4932508	5010742	-1	p13.3	protein_coding
ENSG00000267890		19	50578380	50579159	1	q13.33	lincRNA
ENSG00000141385	AFG3L2	18	12328943	12377313	-1	p11.21	protein_coding
ENSG00000162408	NOL9	1	6581407	6614595	-1	p36.31	protein_coding
ENSG00000198961	PJA2	5	108670410	108745695	-1	q21.3	protein_coding
ENSG00000106524	ANKMY2	7	16639401	16685442	-1	p21.1	protein_coding
ENSG00000050748	MAPK9	5	179660143	179719099	-1	q35.3	protein_coding
ENSG00000125166	GOT2	16	58741035	58768261	-1	q21	protein_coding
ENSG00000163704	PRRT3	3	9987226	9994078	-1	p25.3	protein_coding
ENSG00000167619	TMEM145	19	42817477	42829214	1	q13.2	protein_coding
ENSG00000158109	TPRG1L	1	3541566	3546691	1	p36.32	protein_coding
ENSG00000004766	CCDC132	7	92861653	92988338	1	q21.3	protein_coding
ENSG00000139719	VPS33A	12	122714111	122751068	-1	q24.31	protein_coding
ENSG00000118816	CCNI	4	77968311	77997158	-1	q21.1	protein_coding
ENSG00000158008	EXTL1	1	26346375	26362955	1	p36.11	protein_coding
ENSG00000102144	PGK1	X	77320685	77384793	1	q21.1	protein_coding
ENSG00000189410	SH2D5	1	21046225	21059330	-1	p36.12	protein_coding
ENSG00000151500	THYN1	11	134118173	134123264	-1	q25	protein_coding
ENSG00000229980	TOB1-AS1	17	48944040	48987098	1	q21.33	processed_transcript
ENSG00000178965	C1orf173	1	75033795	75139422	-1	p31.1	protein_coding
ENSG00000120899	PTK2B	8	27168999	27316903	1	p21.2	protein_coding
ENSG00000075340	ADD2	2	70834750	70995357	-1	p13.3	protein_coding
ENSG00000117632	STMN1	1	26210672	26233482	-1	p36.11	protein_coding
ENSG00000141376	BCAS3	17	58754814	59470199	1	q23.2	protein_coding
ENSG00000161835	GRASP	12	52400724	52409673	1	q13.13	protein_coding
ENSG00000121905	HPCA	1	33351595	33364042	1	p35.1	protein_coding
ENSG00000099866	MADCAM1	19	489176	505347	1	p13.3	protein_coding
ENSG00000162302	RPS6KA4	11	64126620	64139687	1	q13.1	protein_coding
ENSG00000135002	RFK	9	79000433	79009433	-1	q21.13	protein_coding
ENSG00000085978	ATG16L1	2	234118697	234204320	1	q37.1	protein_coding
ENSG00000151729	SLC25A4	4	186064395	186068434	1	q35.1	protein_coding
ENSG00000163947	ARHGEF3	3	56761446	57113357	-1	p14.3	protein_coding
ENSG00000178662	CSRNP3	2	166326157	166545917	1	q24.3	protein_coding
ENSG00000160299	PCNT	21	47744036	47865682	1	q22.3	protein_coding
ENSG00000184117	NIPSNAP1	22	29950797	29977326	-1	q12.2	protein_coding
ENSG00000172915	NBEA	13	35516424	36247159	1	q13.3	protein_coding
ENSG00000075303	SLC25A40	7	87462883	87505672	-1	q21.12	protein_coding
ENSG00000149474	CSRP2BP	20	18118499	18169031	1	p11.23	protein_coding
ENSG00000197530	MIB2	1	1550795	1565990	1	p36.33	protein_coding
ENSG00000131759	RARA	17	38465444	38513094	1	q21.2	protein_coding
ENSG00000178761	FAM219B	15	75192328	75199462	-1	q24.1	protein_coding
ENSG00000055118	KCNH2	7	150642049	150675403	-1	q36.1	protein_coding
ENSG00000119640	ACYP1	14	75519924	75536186	-1	q24.3	protein_coding
ENSG00000180543	TSPYL5	8	98285717	98290176	-1	q22.1	protein_coding
ENSG00000179698	KIAA1875	8	145162629	145173218	1	q24.3	protein_coding
ENSG00000168096	ANKS3	16	4746513	4784379	-1	p13.3	protein_coding
ENSG00000175203	DCTN2	12	57923885	57941114	-1	q13.3	protein_coding
ENSG00000137809	ITGA11	15	68594050	68724501	-1	q23	protein_coding
ENSG00000240204	SMKR1	7	129142320	129152773	1	q32.1	protein_coding
ENSG00000163795	ZNF513	2	27600098	27603657	-1	p23.3	protein_coding
ENSG00000105251	SHD	19	4278598	4290721	1	p13.3	protein_coding
ENSG00000068400	GRIPAP1	X	48830134	48858675	-1	p11.23	protein_coding
ENSG00000092096	SLC22A17	14	23815515	23822121	-1	q11.2	protein_coding
ENSG00000231841		4	153848598	153849359	1	q31.3	pseudogene
ENSG00000106537	TSPAN13	7	16793160	16824161	1	p21.1	protein_coding
ENSG00000238227	C9orf69	9	139006427	139010731	-1	q34.3	protein_coding
ENSG00000260230		9	111892573	111898218	-1	q31.3	sense_overlapping
ENSG00000119946	CNNM1	10	101088856	101154087	1	q24.2	protein_coding
ENSG00000141837	CACNA1A	19	13317256	13734804	-1	p13.2	protein_coding
ENSG00000074317	SNCB	5	176047085	176057530	-1	q35.2	protein_coding
ENSG00000107821	KAZALD1	10	102821598	102827888	1	q24.31	protein_coding
ENSG00000158806	NPM2	8	21881636	21894408	1	p21.3	protein_coding
ENSG00000176788	BASP1	5	17065707	17276943	1	p15.1	protein_coding
ENSG00000175832	ETV4	17	41605212	41656988	-1	q21.31	protein_coding
ENSG00000105509	HAS1	19	52216365	52227247	-1	q13.41	protein_coding
ENSG00000099957	P2RX6	22	21364097	21383119	1	q11.21	protein_coding
ENSG00000160145	KALRN	3	123798870	124440036	1	q21.1	protein_coding
ENSG00000139044	B4GALNT3	12	569530	672675	1	p13.33	protein_coding
ENSG00000148343	FAM73B	9	131798900	131834361	1	q34.11	protein_coding
ENSG00000130528	HRC	19	49654455	49658681	-1	q13.33	protein_coding
ENSG00000147155	EBP	X	48379546	48387104	1	p11.23	protein_coding
ENSG00000158773	USF1	1	161009041	161015767	-1	q23.3	protein_coding
ENSG00000155966	AFF2	X	147582139	148082193	1	q28	protein_coding
ENSG00000182621	PLCB1	20	8112824	8949003	1	p12.3	protein_coding
ENSG00000198648	STK39	2	168810530	169104651	-1	q24.3	protein_coding
ENSG00000145743	FBXL17	5	107194736	107717799	-1	q21.3	protein_coding
ENSG00000135119	RNFT2	12	117176096	117291436	1	q24.22	protein_coding
ENSG00000132879	FBXO44	1	11714432	11723384	1	p36.22	protein_coding
ENSG00000067840	PDZD4	X	153067621	153096020	-1	q28	protein_coding
ENSG00000144834	TAGLN3	3	111717511	111732734	1	q13.2	protein_coding
ENSG00000143436	MRPL9	1	151732119	151736040	-1	q21.3	protein_coding
ENSG00000130347	RTN4IP1	6	107018903	107077373	-1	q21	protein_coding
ENSG00000132872	SYT4	18	40847843	40857615	-1	q12.3	protein_coding
ENSG00000081189	MEF2C	5	88013975	88199922	-1	q14.3	protein_coding
ENSG00000112981	NME5	5	137450866	137475132	-1	q31.2	protein_coding
ENSG00000174013	FBXO45	3	196295482	196315930	1	q29	protein_coding
ENSG00000204653	ASPDH	19	51014857	51017947	-1	q13.33	protein_coding
ENSG00000260987		12	109301517	109303778	-1	q24.11	lincRNA
ENSG00000054803	CBLN4	20	54572496	54580528	-1	q13.2	protein_coding
ENSG00000215788	TNFRSF25	1	6521211	6526255	-1	p36.31	protein_coding
ENSG00000149654	CDH22	20	44802372	44937137	-1	q13.12	protein_coding
ENSG00000214796		1	202820956	202830748	-1	q32.1	pseudogene
ENSG00000143801	PSEN2	1	227057885	227083806	1	q42.13	protein_coding
ENSG00000137825	ITPKA	15	41785591	41795747	1	q15.1	protein_coding
ENSG00000235272	FAM103A2P	6	166999612	166999965	-1	q27	pseudogene
ENSG00000156873	PHKG2	16	30759591	30772490	1	p11.2	protein_coding
ENSG00000167670	CHAF1A	19	4402659	4445015	1	p13.3	protein_coding
ENSG00000168546	GFRA2	8	21547915	21669869	-1	p21.3	protein_coding
ENSG00000162722	TRIM58	1	248020501	248041507	1	q44	protein_coding
ENSG00000169683	LRRC45	17	79981178	79989027	1	q25.3	protein_coding
ENSG00000146386	ABRACL	6	139349819	139364439	1	q24.1	protein_coding
ENSG00000036448	MYOM2	8	1993155	2113475	1	p23.3	protein_coding
ENSG00000010438	PRSS3	9	33750515	33799230	1	p13.3	protein_coding
ENSG00000157470	FAM81A	15	59664892	59815748	1	q22.2	protein_coding
ENSG00000159733	ZFYVE28	4	2271309	2420390	-1	p16.3	protein_coding
ENSG00000157087	ATP2B2	3	10365707	10749716	-1	p25.3	protein_coding
ENSG00000135638	EMX1	2	73143389	73162020	1	p13.2	protein_coding
ENSG00000133026	MYH10	17	8377523	8534079	-1	p13.1	protein_coding
ENSG00000239789	MRPS17	7	56019512	56024192	1	p11.2	protein_coding
ENSG00000213123	TCTEX1D2	3	195975101	196045170	-1	q29	protein_coding
ENSG00000160753	RUSC1	1	155290687	155300905	1	q22	protein_coding
ENSG00000104490	NCALD	8	102698771	103137135	-1	q22.3	protein_coding
ENSG00000204590	GNL1	6	30509154	30524951	-1	p21.33	protein_coding
ENSG00000116903	EXOC8	1	231468480	231473598	-1	q42.2	protein_coding
ENSG00000070182	SPTB	14	65213002	65346601	-1	q23.3	protein_coding
ENSG00000168490	PHYHIP	8	22077222	22089854	-1	p21.3	protein_coding
ENSG00000131067	GGT7	20	33432523	33460663	-1	q11.22	protein_coding
ENSG00000182400	TRAPPC6B	14	39617015	39639736	-1	q21.1	protein_coding
ENSG00000197381	ADARB1	21	46493768	46646478	1	q22.3	protein_coding
ENSG00000100216	TOMM22	22	39077953	39080818	1	q13.1	protein_coding
ENSG00000166159	LRTM2	12	1929433	1945918	1	p13.33	protein_coding
ENSG00000179673	RPRML	17	45055523	45056614	-1	q21.32	protein_coding
ENSG00000183624	C3orf37	3	128997671	129025029	1	q21.3	protein_coding
ENSG00000228998		15	90818266	90820841	1	q26.1	pseudogene
ENSG00000114861	FOXP1	3	71003844	71633140	-1	p13	protein_coding
ENSG00000160294	MCM3AP	21	47655047	47706211	-1	q22.3	protein_coding
ENSG00000211772	TRBC2	7	142498725	142500432	1	q34	TR_C_gene
ENSG00000197024	ZNF398	7	148823508	148880116	1	q36.1	protein_coding
ENSG00000182575	NXPH3	17	47653220	47661189	1	q21.33	protein_coding
ENSG00000175582	RAB6A	11	73386683	73472182	-1	q13.4	protein_coding
ENSG00000186310	NAP1L3	X	92925929	92928567	-1	q21.32	protein_coding
ENSG00000269290		11	64552393	64553092	-1	q13.1	lincRNA
ENSG00000182909	LENG9	19	54972981	54974894	-1	q13.42	protein_coding
ENSG00000228594	C1orf233	1	1533392	1535476	-1	p36.33	protein_coding
ENSG00000110851	PRDM4	12	108126643	108155049	-1	q23.3	protein_coding
ENSG00000232320		2	162197325	162197837	-1	q24.2	pseudogene
ENSG00000100422	CERK	22	47080308	47134158	-1	q13.31	protein_coding
ENSG00000105143	SLC1A6	19	15060846	15133802	-1	p13.12	protein_coding
ENSG00000144711	IQSEC1	3	12938719	13114617	-1	p25.2	protein_coding
ENSG00000142408	CACNG8	19	54466294	54493469	1	q13.42	protein_coding
ENSG00000119801	YPEL5	2	30369807	30383399	1	p23.1	protein_coding
ENSG00000198836	OPA1	3	193310933	193415612	1	q29	protein_coding
ENSG00000107951	MTPAP	10	30598730	30663377	-1	p11.23	protein_coding
ENSG00000100416	TRMU	22	46726772	46753237	1	q13.31	protein_coding
ENSG00000138439	FAM117B	2	203499901	203634480	1	q33.2	protein_coding
ENSG00000177679	SRRM3	7	75831216	75916605	1	q11.23	protein_coding
ENSG00000167671	UBXN6	19	4444996	4457819	-1	p13.3	protein_coding
ENSG00000169169	CPT1C	19	50194155	50216988	1	q13.33	protein_coding
ENSG00000181135	ZNF707	8	144766622	144796068	1	q24.3	protein_coding
ENSG00000152128	TMEM163	2	135213330	135476570	-1	q21.3	protein_coding
ENSG00000165731	RET	10	43572475	43625799	1	q11.21	protein_coding
ENSG00000069667	RORA	15	60780483	61521518	-1	q22.2	protein_coding
ENSG00000115685	PPP1R7	2	242088991	242123067	1	q37.3	protein_coding
ENSG00000167967	E4F1	16	2273567	2285743	1	p13.3	protein_coding
ENSG00000143420	ENSA	1	150573327	150602088	-1	q21.3	protein_coding
ENSG00000144406	UNC80	2	210636717	210864024	1	q34	protein_coding
ENSG00000196277	GRM7	3	6811688	7783215	1	p26.1	protein_coding
ENSG00000111203	ITFG2	12	2921788	2968957	1	p13.33	protein_coding
ENSG00000113108	APBB3	5	139937853	139973337	-1	q31.3	protein_coding
ENSG00000171462	DLK2	6	43418090	43424370	-1	p21.1	protein_coding
ENSG00000186834	HEXIM1	17	43224684	43229468	1	q21.31	protein_coding
ENSG00000114631	PODXL2	3	127348024	127391652	1	q21.3	protein_coding
ENSG00000100058	CRYBB2P1	22	25844072	25916821	1	q11.23	pseudogene
ENSG00000088727	KIF9	3	47269516	47324941	-1	p21.31	protein_coding
ENSG00000161036	LRWD1	7	102105376	102113615	1	q22.1	protein_coding
ENSG00000150995	ITPR1	3	4535032	4889524	1	p26.1	protein_coding
ENSG00000175470	PPP2R2D	10	133747955	133773331	1	q26.3	protein_coding
ENSG00000198739	LRRTM3	10	68685764	68859588	1	q21.3	protein_coding
ENSG00000124140	SLC12A5	20	44650329	44688789	1	q13.12	protein_coding
ENSG00000125821	DTD1	20	18568537	18744561	1	p11.23	protein_coding
ENSG00000073146	MOV10L1	22	50528308	50600119	1	q13.33	protein_coding
ENSG00000250510	GPR162	12	6930711	6939136	1	p13.31	protein_coding
ENSG00000002822	MAD1L1	7	1855429	2272878	-1	p22.3	protein_coding
ENSG00000010318	PHF7	3	52443510	52457657	1	p21.1	protein_coding
ENSG00000115762	PLEKHB2	2	131862420	132111282	1	q21.1	protein_coding
ENSG00000141367	CLTC	17	57697219	57773671	1	q23.1	protein_coding
ENSG00000131368	MRPS25	3	15083967	15106842	-1	p25.1	protein_coding
ENSG00000267904		19	16750778	16751479	-1	p13.11	sense_intronic
ENSG00000101132	PFDN4	20	52824386	52844591	1	q13.2	protein_coding
ENSG00000011105	TSPAN9	12	3186521	3395730	1	p13.33	protein_coding
ENSG00000145247	OCIAD2	4	48887036	48908954	-1	p11	protein_coding
ENSG00000104228	TRIM35	8	27142404	27168836	-1	p21.2	protein_coding
ENSG00000007923	DNAJC11	1	6694228	6761984	-1	p36.31	protein_coding
ENSG00000168993	CPLX1	4	778745	819986	-1	p16.3	protein_coding
ENSG00000077092	RARB	3	25215823	25639423	1	p24.2	protein_coding
ENSG00000140691	ARMC5	16	31469401	31478487	1	p11.2	protein_coding
ENSG00000142655	PEX14	1	10532345	10690815	1	p36.22	protein_coding
ENSG00000223572	CKMT1A	15	43985084	43991420	1	q15.3	protein_coding
ENSG00000104361	NIPAL2	8	99202061	99306621	-1	q22.2	protein_coding
ENSG00000102409	BEX4	X	102470020	102472174	1	q22.1	protein_coding
ENSG00000214050	FBXO16	8	28205804	28347835	-1	p21.1	protein_coding
ENSG00000204071	TCEAL6	X	101395448	101397942	-1	q22.1	protein_coding
ENSG00000148291	SURF2	9	136223428	136228045	1	q34.2	protein_coding
ENSG00000176490	DIRAS1	19	2714565	2721416	-1	p13.3	protein_coding
ENSG00000070718	AP3M2	8	42010464	42029191	1	p11.21	protein_coding
ENSG00000169258	GPRIN1	5	176022803	176037134	-1	q35.2	protein_coding
ENSG00000182319		8	8175258	8244008	-1	p23.1	protein_coding
ENSG00000141433	ADCYAP1	18	904944	912173	1	p11.32	protein_coding
ENSG00000184702	2015-09-05	22	19701987	19712295	1	q11.21	protein_coding
ENSG00000108509	CAMTA2	17	4871287	4890960	-1	p13.2	protein_coding
ENSG00000119866	BCL11A	2	60678302	60780702	-1	p16.1	protein_coding
ENSG00000111218	PRMT8	12	3490515	3703139	1	p13.32	protein_coding
ENSG00000170396	ZNF804A	2	185463093	185804219	1	q32.1	protein_coding
ENSG00000149926	FAM57B	16	30035748	30064299	-1	p11.2	protein_coding
ENSG00000150967	ABCB9	12	123405498	123466196	-1	q24.31	protein_coding
ENSG00000228794		1	762988	794826	1	p36.33	processed_transcript
ENSG00000163703	CRELD1	3	9975506	9987097	1	p25.3	protein_coding
ENSG00000137822	TUBGCP4	15	43661419	43699293	1	q15.3	protein_coding
ENSG00000120437	ACAT2	6	160181360	160200144	1	q25.3	protein_coding
ENSG00000125967	NECAB3	20	32244893	32262269	-1	q11.22	protein_coding
ENSG00000049283	EPN3	17	48609904	48621111	1	q21.33	protein_coding
ENSG00000084636	COL16A1	1	32117848	32169920	-1	p35.2	protein_coding
ENSG00000177182	CLVS1	8	61969717	62414204	1	q12.2	protein_coding
ENSG00000254348		8	48100928	48101183	1	q11.21	pseudogene
ENSG00000007171	NOS2	17	26083792	26127525	-1	q11.2	protein_coding
ENSG00000128683	GAD1	2	171669723	171717661	1	q31.1	protein_coding
ENSG00000184517	ZFP1	16	75182390	75206134	1	q23.1	protein_coding
ENSG00000135740	SLC9A5	16	67271586	67306093	1	q22.1	protein_coding
ENSG00000006047	YBX2	17	7191571	7197934	-1	p13.1	protein_coding
ENSG00000174028	FAM3C2	X	23093875	23094884	1	p22.11	pseudogene
ENSG00000172568	FNDC9	5	156768608	156772729	-1	q33.3	protein_coding
ENSG00000053108	FSTL4	5	132532147	132948255	-1	q31.1	protein_coding
ENSG00000177098	SCN4B	11	118004092	118023603	-1	q23.3	protein_coding
ENSG00000106789	CORO2A	9	100883257	100954922	-1	q22.33	protein_coding
ENSG00000158301	GPRASP2	X	101967104	101973607	1	q22.1	protein_coding
ENSG00000188730	VWC2	7	49813257	49952138	1	p12.2	protein_coding
ENSG00000260512		11	106544738	106550066	-1	q22.3	sense_overlapping
ENSG00000078053	AMPH	7	38423305	38671167	-1	p14.1	protein_coding
ENSG00000154822	PLCL2	3	16844159	17132086	1	p24.3	protein_coding
ENSG00000101365	IDH3B	20	2639041	2644865	-1	p13	protein_coding
ENSG00000165323	FAT3	11	92085262	92629618	1	q14.3	protein_coding
ENSG00000160716	CHRNB2	1	154540257	154552502	1	q21.3	protein_coding
ENSG00000089693	MLF2	12	6857170	6876641	-1	p13.31	protein_coding
ENSG00000203668	CHML	1	241792155	241799232	-1	q43	protein_coding
ENSG00000156853	ZNF689	16	30613879	30635333	-1	p11.2	protein_coding
ENSG00000162728	KCNJ9	1	160051360	160060353	1	q23.2	protein_coding
ENSG00000168067	MAP4K2	11	64556290	64570713	-1	q13.1	protein_coding
ENSG00000141150	RASL10B	17	34058668	34070540	1	q12	protein_coding
ENSG00000158555	GDPD5	11	75145685	75236948	-1	q13.5	protein_coding
ENSG00000167550	RHEBL1	12	49458468	49463808	-1	q13.12	protein_coding
ENSG00000144596	GRIP2	3	14530619	14583588	-1	p25.1	processed_transcript
ENSG00000167100	SAMD14	17	48187404	48207246	-1	q21.33	protein_coding
ENSG00000074706	IPCEF1	6	154475631	154677926	-1	q25.2	protein_coding
ENSG00000109180	OCIAD1	4	48807229	48863834	1	p11	protein_coding
ENSG00000167535	CACNB3	12	49207577	49222724	1	q13.12	protein_coding
ENSG00000220575		7	154858777	154863267	-1	q36.2	protein_coding
ENSG00000146021	KLHL3	5	136953189	137071779	-1	q31.2	protein_coding
ENSG00000132600	PRMT7	16	68344877	68392466	1	q22.1	protein_coding
ENSG00000160803	UBQLN4	1	156005092	156023585	-1	q22	protein_coding
ENSG00000121390	PSPC1	13	20248896	20357142	-1	q12.11	protein_coding
ENSG00000131462	TUBG1	17	40761694	40767252	1	q21.2	protein_coding
ENSG00000183783	KCTD8	4	44175926	44450824	-1	p13	protein_coding
ENSG00000157778	PSMG3	7	1606966	1610641	-1	p22.3	protein_coding
ENSG00000110723	EXPH5	11	108376158	108464465	-1	q22.3	protein_coding
ENSG00000175182	FAM131A	3	184053714	184064063	1	q27.1	protein_coding
ENSG00000166140	ZFYVE19	15	41099284	41106767	1	q15.1	protein_coding
ENSG00000132535	DLG4	17	7093209	7123021	-1	p13.1	protein_coding
ENSG00000135423	GLS2	12	56864736	56882198	-1	q13.3	protein_coding
ENSG00000132740	IGHMBP2	11	68671310	68708070	1	q13.3	protein_coding
ENSG00000143369	ECM1	1	150480538	150486265	1	q21.3	protein_coding
ENSG00000126602	TRAP1	16	3701640	3767598	-1	p13.3	protein_coding
ENSG00000260415		12	52203789	52206648	1	q13.13	lincRNA
ENSG00000168159	RNF187	1	228674762	228683467	1	q42.13	protein_coding
ENSG00000157168	NRG1	8	31496902	32622548	1	p12	protein_coding
ENSG00000132382	MYBBP1A	17	4442192	4458926	-1	p13.2	protein_coding
ENSG00000075151	EIF4G3	1	21132963	21503377	-1	p36.12	protein_coding
ENSG00000162852	CNST	1	246729746	246831886	1	q44	protein_coding
ENSG00000147724	FAM135B	8	139142266	139509065	-1	q24.23	protein_coding
ENSG00000160396	HIPK4	19	40885178	40896094	-1	q13.2	protein_coding
ENSG00000101079	NDRG3	20	35280169	35374481	-1	q11.23	protein_coding
ENSG00000158445	KCNB1	20	47980414	48099184	-1	q13.13	protein_coding
ENSG00000137413	TAF8	6	42018251	42055199	1	p21.1	protein_coding
ENSG00000214309	MBLAC1	7	99724317	99726118	1	q22.1	protein_coding
ENSG00000196972	LINC00087	X	134229058	134232664	-1	q26.3	lincRNA
ENSG00000170270	C14orf142	14	93669239	93673439	-1	q32.12	protein_coding
ENSG00000106367	AP1S1	7	100797678	100804877	1	q22.1	protein_coding
ENSG00000102678	FGF9	13	22245522	22278637	1	q12.11	protein_coding
ENSG00000139613	SMARCC2	12	56556767	56583351	-1	q13.2	protein_coding
ENSG00000188191	PRKAR1B	7	588834	767287	-1	p22.3	protein_coding
ENSG00000198908	BHLHB9	X	101975616	102008468	1	q22.1	protein_coding
ENSG00000110987	BCL7A	12	122457328	122499948	1	q24.31	protein_coding
ENSG00000135631	RAB11FIP5	2	73300510	73383849	-1	p13.2	protein_coding
ENSG00000189241	TSPYL1	6	116597741	116601066	-1	q22.1	protein_coding
ENSG00000172803	SNX32	11	65601112	65624367	1	q13.1	protein_coding
ENSG00000105613	MAST1	19	12944765	12985765	1	p13.2	protein_coding
ENSG00000089169	RPH3A	12	113008184	113336686	1	q24.13	protein_coding
ENSG00000108389	MTMR4	17	56566898	56595266	-1	q22	protein_coding
ENSG00000204186	ZDBF2	2	207139387	207179148	1	q33.3	protein_coding
ENSG00000197043	ANXA6	5	150480273	150537443	-1	q33.1	protein_coding
ENSG00000244242	IFITM10	11	1753640	1771821	-1	p15.5	protein_coding
ENSG00000164902	PHAX	5	125935960	125962944	1	q23.2	protein_coding
ENSG00000178149	DALRD3	3	49052921	49059726	-1	p21.31	protein_coding
ENSG00000144589	STK11IP	2	220462582	220481173	1	q35	protein_coding
ENSG00000213424	KRT222	17	38810917	38821433	-1	q21.2	protein_coding
ENSG00000133597	ADCK2	7	140372953	140396061	1	q34	protein_coding
ENSG00000178467	P4HTM	3	49027319	49044587	1	p21.31	protein_coding
ENSG00000128739	SNRPN	15	25068794	25223870	1	q11.2	protein_coding
ENSG00000102401	ARMCX3	X	100877787	100882833	1	q22.1	protein_coding
ENSG00000135454	B4GALNT1	12	58017193	58027138	-1	q13.3	protein_coding
ENSG00000142235	LMTK3	19	48988528	49016446	-1	q13.33	protein_coding
ENSG00000014641	MDH1	2	63815743	63834331	1	p15	protein_coding
ENSG00000143933	CALM2	2	47272677	47403740	-1	p21	protein_coding
ENSG00000117395	EBNA1BP2	1	43629846	43736607	-1	p34.2	protein_coding
ENSG00000132563	REEP2	5	137774706	137782658	1	q31.2	protein_coding
ENSG00000100580	TMED8	14	77801364	77843452	-1	q24.3	protein_coding
ENSG00000073050	XRCC1	19	44047192	44084625	-1	q13.31	protein_coding
ENSG00000100836	PABPN1	14	23790498	23795394	1	q11.2	protein_coding
ENSG00000135750	KCNK1	1	233749750	233808258	1	q42.2	protein_coding
ENSG00000125503	PPP1R12C	19	55602281	55628927	-1	q13.42	protein_coding
ENSG00000153560	UBP1	3	33429828	33482863	-1	p22.3	protein_coding
ENSG00000149091	DGKZ	11	46354455	46402104	1	p11.2	protein_coding
ENSG00000110955	ATP5B	12	57031959	57039798	-1	q13.3	protein_coding
ENSG00000174521	TTC9B	19	40721965	40724306	-1	q13.2	protein_coding
ENSG00000160214	RRP1	21	45209394	45225174	1	q22.3	protein_coding
ENSG00000182389	CACNB4	2	152689290	152955593	-1	q23.3	protein_coding
ENSG00000177335	C8orf31	8	144120626	144141359	1	q24.3	protein_coding
ENSG00000166770	ZNF667-AS1	19	56988619	57012035	1	q13.43	lincRNA
ENSG00000183208	GDPGP1	15	90777040	90785315	1	q26.1	protein_coding
ENSG00000029639	TFB1M	6	155578643	155635627	-1	q25.3	protein_coding
ENSG00000205710	C17orf107	17	4802713	4806227	1	p13.2	protein_coding
ENSG00000113595	TRIM23	5	64885507	64921802	-1	q12.3	protein_coding
ENSG00000186792	HYAL3	3	50330262	50336899	-1	p21.31	protein_coding
ENSG00000105443	CYTH2	19	48972289	48985571	1	q13.33	protein_coding
ENSG00000144057	ST6GAL2	2	107418056	107503564	-1	q12.3	protein_coding
ENSG00000170049	KCNAB3	17	7825177	7833121	-1	p13.1	protein_coding
ENSG00000139697	SBNO1	12	123773656	123849390	-1	q24.31	protein_coding
ENSG00000104064	GABPB1	15	50569389	50647605	-1	q21.2	protein_coding
ENSG00000127838	PNKD	2	219135115	219211516	1	q35	protein_coding
ENSG00000118369	USP35	11	77899858	77925757	1	q14.1	protein_coding
ENSG00000106415	GLCCI1	7	8008425	8133902	1	p21.3	protein_coding
ENSG00000121083	DYNLL2	17	56160776	56168592	1	q22	protein_coding
ENSG00000139637	C12orf10	12	53693470	53700961	1	q13.13	protein_coding
ENSG00000248859		5	176170206	176170872	1	q35.2	lincRNA
ENSG00000105568	PPP2R1A	19	52693292	52730687	1	q13.41	protein_coding
ENSG00000164885	CDK5	7	150750899	150755617	-1	q36.1	protein_coding
ENSG00000175893	ZDHHC21	9	14615530	14693469	-1	p22.3	protein_coding
ENSG00000242259	C22orf39	22	19338891	19435755	-1	q11.21	protein_coding
ENSG00000074211	PPP2R2C	4	6322305	6565327	-1	p16.1	protein_coding
ENSG00000171450	CDK5R2	2	219824377	219826876	1	q35	protein_coding
ENSG00000106012	IQCE	7	2598632	2654368	1	p22.3	protein_coding
ENSG00000165757	KIAA1462	10	30301729	30404423	-1	p11.23	protein_coding
ENSG00000181291	TMEM132E	17	32907768	32966337	1	q12	protein_coding
ENSG00000164588	HCN1	5	45259349	45696253	-1	p12	protein_coding
ENSG00000171246	NPTX1	17	78440948	78451643	-1	q25.3	protein_coding
ENSG00000233954		1	16133679	16134194	-1	p36.21	pseudogene
ENSG00000132716	DCAF8	1	160185505	160232321	-1	q23.2	protein_coding
ENSG00000063854	HAGH	16	1845621	1877195	-1	p13.3	protein_coding
ENSG00000100983	GSS	20	33516236	33543620	-1	q11.22	protein_coding
ENSG00000185668	POU3F1	1	38509523	38512450	-1	p34.3	protein_coding
ENSG00000157895	C12orf43	12	121440225	121454305	-1	q24.31	protein_coding
ENSG00000140854	KATNB1	16	57769642	57791162	1	q21	protein_coding
ENSG00000166313	APBB1	11	6416355	6440644	-1	p15.4	protein_coding
ENSG00000204856	FAM216A	12	110906169	110928190	1	q24.11	protein_coding
ENSG00000156097	GPR61	1	110082494	110091028	1	p13.3	protein_coding
ENSG00000171130	ATP6V0E2	7	149570057	149577784	1	q36.1	protein_coding
ENSG00000213672	NCKIPSD	3	48701364	48723797	-1	p21.31	protein_coding
ENSG00000181754	AMIGO1	1	110046797	110052360	-1	p13.3	protein_coding
ENSG00000183780	SLC35F3	1	234040679	234460262	1	q42.2	protein_coding
ENSG00000164619	BMPER	7	33944523	34195484	1	p14.3	protein_coding
ENSG00000158864	NDUFS2	1	161166894	161184185	1	q23.3	protein_coding
ENSG00000117245	KIF17	1	20990507	21044510	-1	p36.12	protein_coding
ENSG00000117308	GALE	1	24122089	24127271	-1	p36.11	protein_coding
ENSG00000160460	SPTBN4	19	40972148	41082370	1	q13.2	protein_coding
ENSG00000075399	VPS9D1	16	89773542	89787394	-1	q24.3	protein_coding
ENSG00000198794	SCAMP5	15	75249560	75313837	1	q24.2	protein_coding
ENSG00000172602	RND1	12	49250928	49259681	-1	q13.12	protein_coding
ENSG00000092068	SLC7A8	14	23594504	23652883	-1	q11.2	protein_coding
ENSG00000172336	POP7	7	100303676	100305118	1	q22.1	protein_coding
ENSG00000112996	MRPS30	5	44809027	44820530	1	p12	protein_coding
ENSG00000134265	NAPG	18	10525902	10552758	1	p11.22	protein_coding
ENSG00000108264	TADA2A	17	35766965	35839835	1	q12	protein_coding
ENSG00000125755	SYMPK	19	46318668	46366548	-1	q13.32	protein_coding
ENSG00000144567	FAM134A	2	220040947	220050201	1	q35	protein_coding
ENSG00000179542	SLITRK4	X	142710596	142723596	-1	q27.3	protein_coding
ENSG00000185917	SETD4	21	37406839	37451687	-1	q22.12	protein_coding
ENSG00000115942	ORC2	2	201773696	201828403	-1	q33.1	protein_coding
ENSG00000100934	SEC23A	14	39501123	39578850	-1	q21.1	protein_coding
ENSG00000198518	HIST1H4E	6	26204858	26206266	1	p22.2	protein_coding
ENSG00000153575	TUBGCP5	15	22833395	22873892	1	q11.2	protein_coding
ENSG00000100604	CHGA	14	93389425	93401638	1	q32.12	protein_coding
ENSG00000144355	DLX1	2	172949468	172954405	1	q31.1	protein_coding
ENSG00000103512	NOMO1	16	14927538	14990017	1	p13.11	protein_coding
ENSG00000148925	BTBD10	11	13409548	13484844	-1	p15.2	protein_coding
ENSG00000163624	CDS1	4	85504132	85572491	1	q21.23	protein_coding
ENSG00000177453		5	43192173	43280952	1	p12	protein_coding
ENSG00000218283	MORF4L1P1	1	220426912	220427878	1	q41	pseudogene
ENSG00000187486	KCNJ11	11	17407406	17410878	-1	p15.1	protein_coding
ENSG00000101004	NINL	20	25433341	25566153	-1	p11.21	protein_coding
ENSG00000092201	SUPT16H	14	21819631	21852425	-1	q11.2	protein_coding
ENSG00000068831	RASGRP2	11	64494383	64512928	-1	q13.1	protein_coding
ENSG00000181852	RNF41	12	56598285	56615717	-1	q13.3	protein_coding
ENSG00000259168		15	27728181	27787137	-1	q12	antisense
ENSG00000132394	EEFSEC	3	127872297	128127485	1	q21.3	protein_coding
ENSG00000198478	SH3BGRL2	6	80341000	80413372	1	q14.1	protein_coding
ENSG00000220205	VAMP2	17	8062467	8066864	-1	p13.1	protein_coding
ENSG00000130244	FAM98C	19	38893775	38899728	1	q13.2	protein_coding
ENSG00000085365	SCAMP1	5	77656339	77776562	1	q14.1	protein_coding
ENSG00000165516	KLHDC2	14	50234326	50249909	1	q21.3	protein_coding
ENSG00000116885	OSCP1	1	36881428	36916086	-1	p34.3	protein_coding
ENSG00000130653	PNPLA7	9	140354404	140444986	-1	q34.3	protein_coding
ENSG00000165716	FAM69B	9	139607022	139618502	1	q34.3	protein_coding
ENSG00000007376	RPUSD1	16	834974	838397	-1	p13.3	protein_coding
ENSG00000104140	RHOV	15	41164412	41166487	-1	q15.1	protein_coding
ENSG00000196867	ZFP28	19	57050317	57068169	1	q13.43	protein_coding
ENSG00000162373	BEND5	1	49193195	49242641	-1	p33	protein_coding
ENSG00000234608	MAPKAPK5-AS1	12	112277571	112280706	-1	q24.12	lincRNA
ENSG00000136100	VPS36	13	52986737	53024763	-1	q14.3	protein_coding
ENSG00000127824	TUBA4A	2	220114433	220142892	-1	q35	protein_coding
ENSG00000120159	CAAP1	9	26840683	26892802	-1	p21.2	protein_coding
ENSG00000158089	GALNT14	2	31133333	31378068	-1	p23.1	protein_coding
ENSG00000104725	NEFL	8	24808468	24814624	-1	p21.2	processed_transcript
ENSG00000167702	KIFC2	8	145691426	145699585	1	q24.3	protein_coding
ENSG00000126217	MCF2L	13	113548692	113754053	1	q34	protein_coding
ENSG00000169764	UGP2	2	64068074	64118696	1	p15	protein_coding
ENSG00000130770	ATPIF1	1	28562620	28573417	1	p35.3	protein_coding
ENSG00000089847	ANKRD24	19	4183351	4224811	1	p13.3	protein_coding
ENSG00000173898	SPTBN2	11	66452719	66496697	-1	q13.2	protein_coding
ENSG00000100036	SLC35E4	22	31031639	31065003	1	q12.2	protein_coding
ENSG00000197444	OGDHL	10	50942689	50970425	-1	q11.23	protein_coding
ENSG00000196878	LAMB3	1	209788215	209825811	-1	q32.2	protein_coding
ENSG00000113163	COL4A3BP	5	74664311	74807963	-1	q13.3	protein_coding
ENSG00000067191	CACNB1	17	37329709	37353956	-1	q12	protein_coding
ENSG00000106123	EPHB6	7	142552792	142568847	1	q34	protein_coding
ENSG00000111674	ENO2	12	7022909	7032861	1	p13.31	protein_coding
ENSG00000128159	TUBGCP6	22	50656118	50683421	-1	q13.33	protein_coding
ENSG00000085832	EPS15	1	51819935	51985000	-1	p32.3	protein_coding
ENSG00000079785	DDX1	2	15731302	15771235	1	p24.3	protein_coding
ENSG00000160326	SLC2A6	9	136336217	136344259	-1	q34.2	protein_coding
ENSG00000176194	CIDEA	18	12254318	12277594	1	p11.21	protein_coding
ENSG00000110148	CCKBR	11	6280966	6293357	1	p15.4	protein_coding
ENSG00000112983	BRD8	5	137475455	137514675	-1	q31.2	protein_coding
ENSG00000129682	FGF13	X	137713735	138304939	-1	q27.1	protein_coding
ENSG00000101222	SPEF1	20	3758151	3762095	-1	p13	protein_coding
ENSG00000215041	NEURL4	17	7218947	7232712	-1	p13.1	protein_coding
ENSG00000141030	COPS3	17	17150141	17184607	-1	p11.2	protein_coding
ENSG00000184922	FMNL1	17	43298811	43324687	1	q21.31	protein_coding
ENSG00000198933	TBKBP1	17	45771447	45789416	1	q21.32	protein_coding
ENSG00000079974	RABL2B	22	51205929	51222091	-1	q13.33	protein_coding
ENSG00000166546	BEAN1	16	66461200	66527432	1	q21	protein_coding
ENSG00000166848	TERF2IP	16	75681684	75795051	1	q23.1	protein_coding
ENSG00000031698	SARS	1	109756540	109780791	1	p13.3	protein_coding
ENSG00000166886	NAB2	12	57482677	57489259	1	q13.3	protein_coding
ENSG00000260032	LINC00657	20	34633544	34638882	-1	q11.23	lincRNA
ENSG00000157881	PANK4	1	2439972	2458039	-1	p36.32	protein_coding
ENSG00000148334	PTGES2	9	130882972	130890741	-1	q34.11	protein_coding
ENSG00000175416	CLTB	5	175819456	175843570	-1	q35.2	protein_coding
ENSG00000116750	UCHL5	1	192984889	193029237	-1	q31.2	protein_coding
ENSG00000185774	KCNIP4	4	20730239	21950422	-1	p15.2	protein_coding
ENSG00000260804		2	217081768	217084915	1	q35	lincRNA
ENSG00000197535	MYO5A	15	52599480	52821247	-1	q21.2	protein_coding
ENSG00000162878	PKDCC	2	42275160	42285668	1	p21	protein_coding
ENSG00000115641	FHL2	2	105974169	106054970	-1	q12.2	protein_coding
ENSG00000131876	SNRPA1	15	101821715	101835487	-1	q26.3	protein_coding
ENSG00000196581	AJAP1	1	4714792	4852594	1	p36.32	protein_coding
ENSG00000248485	PCP4L1	1	161228517	161255240	1	q23.3	protein_coding
ENSG00000108309	RUNDC3A	17	42385781	42396039	1	q21.31	protein_coding
ENSG00000177875	C12orf68	12	48577366	48579709	1	q13.11	protein_coding
ENSG00000178741	COX5A	15	75212132	75230509	-1	q24.2	protein_coding
ENSG00000130643	CALY	10	135138927	135150475	-1	q26.3	protein_coding
ENSG00000130734	ATG4D	19	10654571	10664094	1	p13.2	protein_coding
ENSG00000167965	MLST8	16	2254249	2259417	1	p13.3	protein_coding
ENSG00000144550	CPNE9	3	9745491	9771592	1	p25.3	protein_coding
ENSG00000197362	ZNF786	7	148766735	148787874	-1	q36.1	protein_coding
ENSG00000260006		2	201689396	201692061	1	q33.1	lincRNA
ENSG00000183092	BEGAIN	14	101003486	101053750	-1	q32.2	protein_coding
ENSG00000266753		17	37408897	37410550	-1	q12	lincRNA
ENSG00000165023	DIRAS2	9	93372114	93405386	-1	q22.2	protein_coding
ENSG00000117020	AKT3	1	243651535	244014381	-1	q44	protein_coding
ENSG00000110697	PITPNM1	11	67259239	67273734	-1	q13.2	protein_coding
ENSG00000235597		2	105049725	105137290	1	q12.1	lincRNA
ENSG00000157350	ST3GAL2	16	70413338	70473140	-1	q22.1	protein_coding
ENSG00000213585	VDAC1	5	133307606	133340824	-1	q31.1	protein_coding
ENSG00000122490	PQLC1	18	77662420	77711664	-1	q23	protein_coding
ENSG00000102981	PARD6A	16	67694849	67696681	1	q22.1	protein_coding
ENSG00000072657	TRHDE	12	72481046	73059422	1	q21.1	protein_coding
ENSG00000171680	PLEKHG5	1	6526152	6580121	-1	p36.31	protein_coding
ENSG00000166260	COX11	17	53029263	53046146	-1	q22	protein_coding
ENSG00000138757	G3BP2	4	76567966	76649709	-1	q21.1	protein_coding
ENSG00000258301		14	77248083	77253067	-1	q24.3	lincRNA
ENSG00000185163	DDX51	12	132621139	132628880	-1	q24.33	protein_coding
ENSG00000256576		12	132671287	132674240	-1	q24.33	lincRNA
ENSG00000101846	STS	X	7137497	7272851	1	p22.31	protein_coding
ENSG00000130590	SAMD10	20	62605466	62611361	-1	q13.33	protein_coding
ENSG00000153443	UBALD1	16	4658884	4665028	-1	p13.3	protein_coding
ENSG00000067715	SYT1	12	79257773	79845788	1	q21.2	protein_coding
ENSG00000136280	CCM2	7	45039074	45116068	1	p13	protein_coding
ENSG00000162729	IGSF8	1	160061130	160068733	-1	q23.2	protein_coding
ENSG00000228989		2	242629829	242633704	1	q37.3	antisense
ENSG00000157216	SSBP3	1	54691105	54879152	-1	p32.3	protein_coding
ENSG00000101019	UQCC	20	33890369	33999944	-1	q11.22	protein_coding
ENSG00000163161	ERCC3	2	128014866	128051752	-1	q14.3	protein_coding
ENSG00000234432		7	5465916	5468558	-1	p22.1	protein_coding
ENSG00000103253	HAGHL	16	776936	785525	1	p13.3	protein_coding
ENSG00000154096	THY1	11	119288090	119295695	-1	q23.3	protein_coding
ENSG00000157193	LRP8	1	53711217	53793742	-1	p32.3	protein_coding
ENSG00000166477	LEO1	15	52230222	52264003	-1	q21.2	protein_coding
ENSG00000169116	PARM1	4	75858305	75975325	1	q13.3	protein_coding
ENSG00000230707		X	139173902	139174720	1	q27.1	pseudogene
ENSG00000185630	PBX1	1	164524821	164868533	1	q23.3	protein_coding
ENSG00000037042	TUBG2	17	40811323	40819024	1	q21.2	protein_coding
ENSG00000131116	ZNF428	19	44111371	44124026	-1	q13.31	protein_coding
ENSG00000065150	IPO5	13	98605912	98676551	1	q32.2	protein_coding
ENSG00000148660	CAMK2G	10	75572259	75634343	-1	q22.2	protein_coding
ENSG00000237187	NR2F1-AS1	5	92745065	92921354	-1	q15	processed_transcript
ENSG00000138814	PPP3CA	4	101944566	102269435	-1	q24	protein_coding
ENSG00000146426	TIAM2	6	155153831	155578857	1	q25.2	protein_coding
ENSG00000164620	RELL2	5	141016517	141020644	1	q31.3	protein_coding
ENSG00000131100	ATP6V1E1	22	18074902	18111584	-1	q11.21	protein_coding
ENSG00000167037	SGSM1	22	25202236	25323545	1	q11.23	protein_coding
ENSG00000089199	CHGB	20	5892076	5906007	1	p12.3	protein_coding
ENSG00000171873	ADRA1D	20	4201329	4229721	-1	p13	protein_coding
ENSG00000137494	ANKRD42	11	82904781	82971736	1	q14.1	protein_coding
ENSG00000213225		2	130986949	130989679	1	q21.1	pseudogene
ENSG00000256982		16	89112580	89119373	-1	q24.3	lincRNA
ENSG00000166922	SCG5	15	32933877	32989299	1	q13.3	protein_coding
ENSG00000115457	IGFBP2	2	217497551	217529159	1	q35	protein_coding
ENSG00000105988	NHP2P1	10	93976089	93976550	1	q23.32	pseudogene
ENSG00000125898	FAM110A	20	814358	826922	1	p13	protein_coding
ENSG00000173153	ESRRA	11	64073044	64084215	1	q13.1	protein_coding
ENSG00000152669	CCNO	5	54526980	54529508	-1	q11.2	protein_coding
ENSG00000160953	MUM1	19	1285890	1378430	1	p13.3	protein_coding
ENSG00000165568	AKR1E2	10	4828821	4890254	1	p15.1	protein_coding
ENSG00000180616	SSTR2	17	71161151	71167185	1	q25.1	protein_coding
ENSG00000125848	FLRT3	20	14303634	14318262	-1	p12.1	protein_coding
ENSG00000149823	VPS51	11	64856796	64879332	1	q13.1	protein_coding
ENSG00000176407	KCMF1	2	85198216	85282560	1	p11.2	protein_coding
ENSG00000117281	CD160	1	145695798	145715614	-1	q21.1	protein_coding
ENSG00000128596	CCDC136	7	128430811	128462186	1	q32.1	protein_coding
ENSG00000163577	EIF5A2	3	170606204	170626482	-1	q26.2	protein_coding
ENSG00000073150	PANX2	22	50609160	50618723	1	q13.33	protein_coding
ENSG00000176454	LPCAT4	15	34651106	34659479	-1	q14	protein_coding
ENSG00000269707		2	105469743	105542510	1	q12.1	sense_overlapping
ENSG00000049769	PPP1R3F	X	49126306	49157929	1	p11.23	protein_coding
ENSG00000188747	NOXA1	9	140317802	140328858	1	q34.3	protein_coding
ENSG00000197102	DYNC1H1	14	102430865	102517129	1	q32.31	protein_coding
ENSG00000138030	KHK	2	27309615	27323640	1	p23.3	protein_coding
ENSG00000254612		11	127810829	127811552	-1	q24.3	pseudogene
ENSG00000197562	RAB40C	16	639357	679272	1	p13.3	protein_coding
ENSG00000018189	RUFY3	4	71569921	71673032	1	q13.3	protein_coding
ENSG00000114654	EFCC1	3	128720472	128759585	1	q21.3	protein_coding
ENSG00000162694	EXTL2	1	101337943	101361554	-1	p21.2	protein_coding
ENSG00000073536	NLE1	17	33455772	33469334	-1	q12	protein_coding
ENSG00000180875	GREM2	1	240652873	240775449	-1	q43	protein_coding
ENSG00000119402	FBXW2	9	123514256	123555690	-1	q33.2	protein_coding
ENSG00000163449	TMEM169	2	216946589	216967506	1	q35	protein_coding
ENSG00000187860	CCDC157	22	30752624	30774647	1	q12.2	protein_coding
ENSG00000120088	CRHR1	17	43699267	43913194	1	q21.31	protein_coding
ENSG00000188004	C1orf204	1	159804264	159825137	-1	q23.2	protein_coding
ENSG00000011478	QPCTL	19	46195741	46207247	1	q13.32	protein_coding
ENSG00000112293	GPLD1	6	24424793	24495433	-1	p22.3	protein_coding
ENSG00000018610	CXorf56	X	118672112	118699397	-1	q24	protein_coding
ENSG00000100276	RASL10A	22	29708922	29711745	-1	q12.2	protein_coding
ENSG00000164051	CCDC51	3	48473574	48481866	-1	p21.31	protein_coding
ENSG00000102178	UBL4A	X	153712056	153715009	-1	q28	protein_coding
ENSG00000141384	TAF4B	18	23805900	23971649	1	q11.2	protein_coding
ENSG00000175711	B3GNTL1	17	80900031	81009686	-1	q25.3	protein_coding
ENSG00000206535	LNP1	3	100120037	100175163	1	q12.2	protein_coding
ENSG00000260837		2	8861264	8862816	-1	p25.1	lincRNA
ENSG00000186862	PDZD7	10	102767567	102790890	-1	q24.31	protein_coding
ENSG00000175497	DPP10	2	115199876	116603328	1	q14.1	protein_coding
ENSG00000051596	THOC3	5	175344876	175461683	-1	q35.2	protein_coding
ENSG00000205794		4	40044537	40058819	-1	p14	pseudogene
ENSG00000215218	UBE2QL1	5	6448736	6495022	1	p15.31	protein_coding
ENSG00000081154	PCNP	3	101292939	101313281	1	q12.3	protein_coding
ENSG00000115289	PCGF1	2	74732170	74735707	-1	p13.1	protein_coding
ENSG00000198300	PEG3	19	57321445	57352096	-1	q13.43	protein_coding
ENSG00000123545	NDUFAF4	6	97337189	97345757	-1	q16.1	protein_coding
ENSG00000171617	ENC1	5	73923234	73937249	-1	q13.3	protein_coding
ENSG00000263072		16	3166043	3184883	-1	p13.3	antisense
ENSG00000171532	NEUROD2	17	37759789	37766030	-1	q12	protein_coding
ENSG00000101210	EEF1A2	20	62119366	62130505	-1	q13.33	protein_coding
ENSG00000175054	ATR	3	142168077	142297668	-1	q23	protein_coding
ENSG00000128045	RASL11B	4	53728457	53733000	1	q12	protein_coding
ENSG00000162981	FAM84A	2	14772810	14790933	1	p24.3	protein_coding
ENSG00000171509	RXFP1	4	159236463	159574524	1	q32.1	protein_coding
ENSG00000160957	RECQL4	8	145736667	145743229	-1	q24.3	protein_coding
ENSG00000112651	MRPL2	6	43021767	43027544	-1	p21.1	protein_coding
ENSG00000130193	THEM6	8	143808621	143818345	1	q24.3	protein_coding
ENSG00000178947	LINC00086	X	134555868	134561999	1	q26.3	lincRNA
ENSG00000182870	GALNT9	12	132680924	132905935	-1	q24.33	protein_coding
ENSG00000143502	SUSD4	1	223394161	223537544	-1	q41	protein_coding
ENSG00000159753	RLTPR	16	67678822	67691472	1	q22.1	protein_coding
ENSG00000140406	MESDC1	15	81293295	81296342	1	q25.1	protein_coding
ENSG00000107281	NPDC1	9	139933922	139940655	-1	q34.3	protein_coding
ENSG00000162650	ATXN7L2	1	110026101	110035426	1	p13.3	protein_coding
ENSG00000167880	EVPL	17	74000583	74023533	-1	q25.1	protein_coding
ENSG00000133318	RTN3	11	63448918	63527363	1	q13.1	protein_coding
ENSG00000101199	ARFGAP1	20	61904137	61921142	1	q13.33	protein_coding
ENSG00000149582	TMEM25	11	118401756	118417995	1	q23.3	protein_coding
ENSG00000145916	RMND5B	5	177557997	177577566	1	q35.3	protein_coding
ENSG00000158941	KIAA1967	8	22462145	22479027	1	p21.3	protein_coding
ENSG00000137171	KLC4	6	43008515	43042837	1	p21.1	protein_coding
ENSG00000132153	DHX30	3	47844399	47891685	1	p21.31	protein_coding
ENSG00000064225	ST3GAL6	3	98451080	98540045	1	q12.1	protein_coding
ENSG00000186416	NKRF	X	118722300	118739858	-1	q24	protein_coding
ENSG00000099326	MZF1	19	59073298	59084942	-1	q13.43	protein_coding
ENSG00000205309	NT5M	17	17206649	17250977	1	p11.2	protein_coding
ENSG00000128573	FOXP2	7	113726382	114333827	1	q31.1	protein_coding
ENSG00000131650	KREMEN2	16	3013945	3018384	1	p13.3	protein_coding
ENSG00000165868	HSPA12A	10	118430703	118502085	-1	q25.3	protein_coding
ENSG00000128298	BAIAP2L2	22	38480896	38506677	-1	q13.1	protein_coding
ENSG00000167778	SPRYD3	12	53458388	53473204	-1	q13.13	protein_coding
ENSG00000068912	ERLEC1	2	54014181	54045956	1	p16.2	protein_coding
ENSG00000010256	UQCRC1	3	48636435	48648409	-1	p21.31	protein_coding
ENSG00000152061	RABGAP1L	1	174128548	174964445	1	q25.1	protein_coding
ENSG00000243319	FGF14-IT1	13	102944677	103046869	-1	q33.1	lincRNA
ENSG00000124702	KLHDC3	6	42981951	42989036	1	p21.1	protein_coding
ENSG00000243477	NAT6	3	50333833	50336852	-1	p21.31	protein_coding
ENSG00000132824	SERINC3	20	43124862	43150750	-1	q13.12	protein_coding
ENSG00000181195	PENK	8	57349233	57359293	-1	q12.1	protein_coding
ENSG00000143179	UCK2	1	165796768	165880855	1	q24.1	protein_coding
ENSG00000128989	ARPP19	15	52839242	52862080	-1	q21.2	protein_coding
ENSG00000164442	CITED2	6	139693393	139695757	-1	q24.1	protein_coding
ENSG00000198301	SDAD1	4	76862103	76912115	-1	q21.1	protein_coding
ENSG00000187778	MCRS1	12	49950327	49961936	-1	q13.12	protein_coding
ENSG00000176401	EID2B	19	40021630	40023494	-1	q13.2	protein_coding
ENSG00000137821	LRRC49	15	71145578	71342414	1	q23	protein_coding
ENSG00000184349	EFNA5	5	106712590	107006596	-1	q21.3	protein_coding
ENSG00000204052	LRRC73	6	43474707	43478424	-1	p21.1	protein_coding
ENSG00000110171	TRIM3	11	6469843	6495689	-1	p15.4	protein_coding
ENSG00000184207	PGP	16	2261998	2264808	-1	p13.3	protein_coding
ENSG00000100095	SEZ6L	22	26565440	26779562	1	q12.1	protein_coding
ENSG00000228315	GUSBP11	22	23980674	24059543	-1	q11.23	pseudogene
ENSG00000165553	NGB	14	77731826	77737655	-1	q24.3	protein_coding
ENSG00000152495	CAMK4	5	110559351	110830584	1	q22.1	protein_coding
ENSG00000102003	SYP	X	49044269	49056718	-1	p11.23	protein_coding
ENSG00000067225	PKM	15	72491370	72524164	-1	q23	protein_coding
ENSG00000120868	APAF1	12	99038919	99129204	1	q23.1	protein_coding
ENSG00000179743		1	16160560	16174642	-1	p36.21	antisense
ENSG00000087470	DNM1L	12	32832134	32898486	1	p11.21	protein_coding
ENSG00000117598		1	99355806	99470588	-1	p21.3	protein_coding
ENSG00000215196		5	17130137	17217156	-1	p15.1	antisense
ENSG00000242612	DECR2	16	451826	462487	1	p13.3	protein_coding
ENSG00000006071	ABCC8	11	17414432	17498449	-1	p15.1	protein_coding
ENSG00000185024	BRF1	14	105675623	105781926	-1	q32.33	protein_coding
ENSG00000261675		22	36956917	36958962	-1	q12.3	sense_overlapping
ENSG00000112877	CEP72	5	612387	667283	1	p15.33	protein_coding
ENSG00000057019	DCBLD2	3	98514785	98620533	-1	q12.1	protein_coding
ENSG00000022976	ZNF839	14	102783714	102809044	1	q32.31	protein_coding
ENSG00000163904	SENP2	3	185300284	185351339	1	q27.2	protein_coding
ENSG00000091640	SPAG7	17	4862521	4871167	-1	p13.2	protein_coding
ENSG00000123360	PDE1B	12	54943134	54973023	1	q13.2	protein_coding
ENSG00000109762	SNX25	4	186125391	186291339	1	q35.1	protein_coding
ENSG00000100362	PVALB	22	37196728	37215523	-1	q12.3	protein_coding
ENSG00000198105	ZNF248	10	38091751	38147034	-1	p11.1	protein_coding
ENSG00000160097	FNDC5	1	33327869	33338083	-1	p35.1	protein_coding
ENSG00000173258	ZNF483	9	114287439	114340124	1	q31.3	protein_coding
ENSG00000161914	ZNF653	19	11594242	11616738	-1	p13.2	protein_coding
ENSG00000240694	PNMA2	8	26362202	26371608	-1	p21.2	protein_coding
ENSG00000172995	ARPP21	3	35680437	35835988	1	p22.3	protein_coding
ENSG00000120053	GOT1	10	101156627	101190381	-1	q24.2	protein_coding
ENSG00000039650	PNKP	19	50364461	50371166	-1	q13.33	protein_coding
ENSG00000146242	TPBG	6	83072923	83080545	1	q14.1	protein_coding
ENSG00000117154	IGSF21	1	18434240	18704977	1	p36.13	protein_coding
ENSG00000138686	BBS7	4	122745595	122791652	-1	q27	protein_coding
ENSG00000162951	LRRTM1	2	80515483	80531874	-1	p12	protein_coding
ENSG00000082497	SERTAD4	1	210406144	210419976	1	q32.2	protein_coding
ENSG00000155052	CNTNAP5	2	124782864	125672864	1	q14.3	protein_coding
ENSG00000182636	NDN	15	23930565	23932450	-1	q11.2	protein_coding
ENSG00000087152	ATXN7L3	17	42269173	42277481	-1	q21.31	protein_coding
ENSG00000134852	CLOCK	4	56294070	56413305	-1	q12	protein_coding
ENSG00000205795	CYS1	2	10196907	10221071	-1	p25.1	protein_coding
ENSG00000180011	ZADH2	18	72907063	72921303	-1	q22.3	protein_coding
ENSG00000184986	TMEM121	14	105992940	105996539	1	q32.33	protein_coding
ENSG00000135100	HNF1A	12	121416346	121440315	1	q24.31	protein_coding
ENSG00000182732	RGS6	14	72399156	73030654	1	q24.2	protein_coding
ENSG00000153956	CACNA2D1	7	81575760	82073114	-1	q21.11	protein_coding
ENSG00000259886		X	152689210	152691934	1	q28	lincRNA
ENSG00000161281	COX7A1	19	36641824	36643771	-1	q13.12	protein_coding
ENSG00000175772		2	111132715	111142019	-1	q13	lincRNA
ENSG00000165704	HPRT1	X	133594183	133654543	1	q26.2	protein_coding
ENSG00000162975	KCNF1	2	11052063	11054350	1	p25.1	protein_coding
ENSG00000125449	ARMC7	17	73106047	73126360	1	q25.1	protein_coding
ENSG00000157557	ETS2	21	40177231	40196879	1	q22.2	protein_coding
ENSG00000164211	STARD4	5	110831731	110848288	-1	q22.1	protein_coding
ENSG00000196376	SLC35F1	6	118228689	118638839	1	q22.1	protein_coding
ENSG00000111262	KCNA1	12	5019071	5040527	1	p13.32	protein_coding
ENSG00000104863	LIN7B	19	49617581	49621717	1	q13.33	protein_coding
ENSG00000156299	TIAM1	21	32490734	32932290	-1	q22.11	protein_coding
ENSG00000226490		8	142524738	142528837	1	q24.3	protein_coding
ENSG00000107295	SH3GL2	9	17579080	17797127	1	p22.2	protein_coding
ENSG00000166170	BAG5	14	104022881	104029168	-1	q32.33	protein_coding
ENSG00000172350	ABCG4	11	119019722	119033360	1	q23.3	protein_coding
ENSG00000110881	ASIC1	12	50451331	50477394	1	q13.12	protein_coding
ENSG00000125675	GRIA3	X	122318006	122624766	1	q25	protein_coding
ENSG00000011083	SLC6A7	5	149569520	149602351	1	q32	protein_coding
ENSG00000099910	KLHL22	22	20783528	20850170	-1	q11.21	protein_coding
ENSG00000169744	LDB2	4	16503164	16900432	-1	p15.32	protein_coding
ENSG00000250588	IQCJ-SCHIP1	3	158680024	159615155	1	q25.32	protein_coding
ENSG00000097021	ACOT7	1	6324333	6454451	-1	p36.31	protein_coding
ENSG00000103021	CCDC113	16	58265061	58317740	1	q21	protein_coding
ENSG00000228203	RNF144A-AS1	2	7052408	7058813	-1	p25.2	processed_transcript
ENSG00000204789	ZNF204P	6	27325604	27339304	-1	p22.1	pseudogene
ENSG00000213290	PGK1P2	19	12670385	12671919	1	p13.2	pseudogene
ENSG00000132821	VSTM2L	20	36531499	36573752	1	q11.23	protein_coding
ENSG00000007402	CACNA2D2	3	50400233	50541675	-1	p21.31	protein_coding
ENSG00000099364	FBXL19	16	30934376	30960104	1	p11.2	protein_coding
ENSG00000120645	IQSEC3	12	175931	287626	1	p13.33	protein_coding
ENSG00000130956	HABP4	9	99212483	99253618	1	q22.32	protein_coding
ENSG00000196290	NIF3L1	2	201754050	201768655	1	q33.1	protein_coding
ENSG00000078814	MYH7B	20	33563206	33590240	1	q11.22	protein_coding
ENSG00000198842	DUSP27	1	167063282	167098402	1	q24.1	protein_coding
ENSG00000241360	PDXP	22	38054734	38062941	1	q13.1	protein_coding
ENSG00000248905	FMN1	15	33057747	33486897	-1	q13.3	protein_coding
ENSG00000145934	TENM2	5	166711804	167691162	1	q34	protein_coding
ENSG00000253230	LINC00599	8	9757574	9762876	-1	p23.1	lincRNA
ENSG00000167771	RCOR2	11	63678693	63684316	-1	q13.1	protein_coding
ENSG00000141098	GFOD2	16	67708434	67753324	-1	q22.1	protein_coding
ENSG00000247077	PGAM5	12	133287405	133299228	1	q24.33	protein_coding
ENSG00000112053	SLC26A8	6	35911291	35992645	-1	p21.31	protein_coding
ENSG00000051382	PIK3CB	3	138372860	138553780	-1	q22.3	protein_coding
ENSG00000139318	DUSP6	12	89741009	89747048	-1	q21.33	protein_coding
ENSG00000170085	SIMC1	5	175665365	175772994	1	q35.2	protein_coding
ENSG00000178718	RPP25	15	75246757	75249805	-1	q24.2	protein_coding
ENSG00000137872	SEMA6D	15	47476298	48066420	1	q21.1	protein_coding
ENSG00000064933	PMS1	2	190649107	190742355	1	q32.2	protein_coding
ENSG00000185127	C6orf120	6	170102233	170106401	1	q27	protein_coding
ENSG00000158526	TSR2	X	54466834	54471920	1	p11.22	protein_coding
ENSG00000123983	ACSL3	2	223725652	223809357	1	q36.1	protein_coding
ENSG00000090674	MCOLN1	19	7587512	7598895	1	p13.2	protein_coding
ENSG00000081026	MAGI3	1	113933371	114228545	1	p13.2	protein_coding
ENSG00000149328	GLB1L2	11	134201768	134248235	1	q25	protein_coding
ENSG00000053438	NNAT	20	36149617	36152092	1	q11.23	protein_coding
ENSG00000032389	TSSC1	2	3192696	3381653	-1	p25.3	protein_coding
ENSG00000177383	MAGEF1	3	184428156	184429836	-1	q27.1	protein_coding
ENSG00000115419	GLS	2	191745553	191830278	1	q32.2	protein_coding
ENSG00000101247	NDUFAF5	20	13765596	13799067	1	p12.1	protein_coding
ENSG00000169884	WNT10B	12	49359123	49365546	-1	q13.12	protein_coding
ENSG00000112186	CAP2	6	17393447	17558023	1	p22.3	protein_coding
ENSG00000197296	FITM2	20	42931478	42939809	-1	q13.12	protein_coding
ENSG00000100359	SGSM3	22	40766595	40806293	1	q13.1	protein_coding
ENSG00000117013	KCNQ4	1	41249684	41306124	1	p34.2	protein_coding
ENSG00000143858	SYT2	1	202559724	202679545	-1	q32.1	protein_coding
ENSG00000153495	TEX29	13	111968531	111996596	1	q34	protein_coding
ENSG00000174996	KLC2	11	66024765	66035331	1	q13.2	protein_coding
ENSG00000125868	DSTN	20	17550508	17588887	1	p12.1	protein_coding
ENSG00000153234	NR4A2	2	157180944	157198860	-1	q24.1	protein_coding
ENSG00000070423	RNF126	19	647526	663277	-1	p13.3	protein_coding
ENSG00000184408	KCND2	7	119913722	120390385	1	q31.31	protein_coding
ENSG00000105278	ZFR2	19	3804022	3869030	-1	p13.3	protein_coding
ENSG00000109265	KIAA1211	4	57036361	57194791	1	q12	protein_coding
ENSG00000164896	FASTK	7	150773711	150777953	-1	q36.1	protein_coding
ENSG00000166165	CKB	14	103985996	103989448	-1	q32.32	protein_coding
ENSG00000142149	HUNK	21	33245628	33416946	1	q22.11	protein_coding
ENSG00000143847	PPFIA4	1	202995626	203047868	1	q32.1	protein_coding
ENSG00000133424	LARGE	22	33668847	34318829	-1	q12.3	protein_coding
ENSG00000132305	IMMT	2	86371055	86422893	-1	p11.2	protein_coding
ENSG00000169758	C15orf27	15	76352178	76521462	1	q24.2	protein_coding
ENSG00000162817	C1orf115	1	220863187	220872499	1	q41	protein_coding
ENSG00000182208	MOB2	11	1490687	1522477	-1	p15.5	protein_coding
ENSG00000205356	TECPR1	7	97843936	97881563	-1	q21.3	protein_coding
ENSG00000029993	HMGB3	X	150148982	150159248	1	q28	protein_coding
ENSG00000165752	STK32C	10	134020996	134145351	-1	q26.3	protein_coding
ENSG00000167549	CORO6	17	27941774	27949925	-1	q11.2	protein_coding
ENSG00000127220	ABHD8	19	17402940	17421045	-1	p13.11	protein_coding
ENSG00000225439	BOLA3-AS1	2	74375136	74377188	1	p13.1	antisense
ENSG00000124134	KCNS1	20	43720951	43729753	-1	q13.12	protein_coding
ENSG00000247556	OIP5-AS1	15	41576188	41601901	1	q15.1	processed_transcript
ENSG00000091157	WDR7	18	54318574	54698828	1	q21.31	protein_coding
ENSG00000117152	RGS4	1	163038565	163046592	1	q23.3	protein_coding
ENSG00000182378	PLCXD1	X	192989	220023	1	p22.33	protein_coding
ENSG00000128482	RNF112	17	19314438	19320589	1	p11.2	protein_coding
ENSG00000104154	SLC30A4	15	45771809	45815005	-1	q21.1	protein_coding
ENSG00000100302	RASD2	22	35936915	35950048	1	q12.3	protein_coding
ENSG00000115274	INO80B	2	74682150	74688011	1	p13.1	protein_coding
ENSG00000256193	LINC00507	12	128399917	128436097	1	q24.32	lincRNA
ENSG00000254531		4	102268937	102270040	1	q24	protein_coding
ENSG00000106683	LIMK1	7	73497263	73536855	1	q11.23	protein_coding
ENSG00000104059	FAM189A1	15	29412457	29862927	-1	q13.1	protein_coding
ENSG00000107105	ELAVL2	9	23690102	23826335	-1	p21.3	protein_coding
ENSG00000167657	DAPK3	19	3958451	3971121	-1	p13.3	protein_coding
ENSG00000148339	SLC25A25	9	130830480	130871524	1	q34.11	protein_coding
ENSG00000235477		1	161337812	161341754	1	q23.3	antisense
ENSG00000168234	TTC39C	18	21572737	21715574	1	q11.2	protein_coding
ENSG00000114757	PEX5L	3	179512746	179754841	-1	q26.33	protein_coding
ENSG00000132938	MTUS2	13	29598748	30077892	1	q12.3	protein_coding
ENSG00000151623	NR3C2	4	148999913	149365850	-1	q31.23	protein_coding
ENSG00000180035	ZNF48	16	30389427	30411429	1	p11.2	protein_coding
ENSG00000213066	FGFR1OP	6	167412670	167455906	1	q27	protein_coding
ENSG00000082458	DLG3	X	69664711	69725337	1	q13.1	protein_coding
ENSG00000171045	TSNARE1	8	143293441	143484601	-1	q24.3	protein_coding
ENSG00000184110	EIF3C	16	28699879	28747051	1	p11.2	protein_coding
ENSG00000166862	CACNG2	22	36959968	37099603	-1	q12.3	protein_coding
ENSG00000156642	NPTN	15	73852355	73926475	-1	q24.1	protein_coding
ENSG00000152217	SETBP1	18	42260138	42648475	1	q12.3	protein_coding
ENSG00000213197		2	153246451	153247144	1	q23.3	pseudogene
ENSG00000019995	ZRANB1	10	126630692	126676758	1	q26.13	protein_coding
ENSG00000146826	C7orf43	7	99752043	99756338	-1	q22.1	protein_coding
ENSG00000128564	VGF	7	100805790	100808874	-1	q22.1	protein_coding
ENSG00000112232	KHDRBS2	6	62389865	62996132	-1	q11.1	protein_coding
ENSG00000131779	PEX11B	1	145516252	145523730	1	q21.1	protein_coding
ENSG00000178171	AMER3	2	131513008	131525707	1	q21.1	protein_coding
ENSG00000164742	ADCY1	7	45613739	45762715	1	p12.3	protein_coding
ENSG00000138623	SEMA7A	15	74701630	74726808	-1	q24.1	protein_coding
ENSG00000172403	SYNPO2	4	119809996	119982402	1	q26	protein_coding
ENSG00000002746	HECW1	7	43152198	43602938	1	p14.1	protein_coding
ENSG00000204947	ZNF425	7	148799876	148823438	-1	q36.1	protein_coding
ENSG00000166924	NYAP1	7	100081550	100092422	1	q22.1	protein_coding
ENSG00000139190	VAMP1	12	6571403	6580153	-1	p13.31	protein_coding
ENSG00000197959	DNM3	1	171810621	172387606	1	q24.3	protein_coding
ENSG00000144504	ANKMY1	2	241418839	241508626	-1	q37.3	protein_coding
ENSG00000151136	BTBD11	12	107712190	108053419	1	q23.3	protein_coding
ENSG00000196482	ESRRG	1	216676588	217311097	-1	q41	protein_coding
ENSG00000214192	UBE2V1P2	3	175436019	175436458	-1	q26.31	pseudogene
ENSG00000135426	TESPA1	12	55341802	55378530	-1	q13.2	protein_coding
ENSG00000159720	ATP6V0D1	16	67471917	67515140	-1	q22.1	protein_coding
ENSG00000173227	SYT12	11	66774249	66818334	1	q13.2	protein_coding
ENSG00000072071	LPHN1	19	14260750	14316999	-1	p13.12	protein_coding
ENSG00000151150	ANK3	10	61788159	62493248	-1	q21.2	protein_coding
ENSG00000110931	CAMKK2	12	121675497	121736111	-1	q24.31	protein_coding
ENSG00000155893	ACPL2	3	140947568	141013748	1	q23	protein_coding
ENSG00000156711	MAPK13	6	36095586	36107842	1	p21.31	protein_coding
ENSG00000172006	ZNF554	19	2819872	2835771	1	p13.3	protein_coding
ENSG00000155256	ZFYVE27	10	99496878	99520664	1	q24.2	protein_coding
ENSG00000226137	BAIAP2-AS1	17	79002933	79008501	-1	q25.3	lincRNA
ENSG00000151849	CENPJ	13	25457171	25497018	-1	q12.12	protein_coding
ENSG00000058404	CAMK2B	7	44256749	44374176	-1	p13	protein_coding
ENSG00000162757	C1orf74	1	209955661	209957904	-1	q32.2	protein_coding
ENSG00000145506	NKD2	5	1008944	1039058	1	p15.33	protein_coding
ENSG00000146151	HMGCLL1	6	55299167	55444012	-1	p12.1	protein_coding
ENSG00000138134	STAMBPL1	10	90639491	90734910	1	q23.31	protein_coding
ENSG00000078328	RBFOX1	16	6069095	7763340	1	p13.3	protein_coding
ENSG00000111652	COPS7A	12	6832907	6841041	1	p13.31	protein_coding
ENSG00000175073	VCPIP1	8	67540722	67579452	-1	q13.1	protein_coding
ENSG00000211451	GNRHR2	1	145509752	145516076	-1	q21.1	pseudogene
ENSG00000004660	CAMKK1	17	3763609	3798185	-1	p13.2	protein_coding
ENSG00000107758	PPP3CB	10	75196186	75255782	-1	q22.2	protein_coding
ENSG00000175766	EIF4E1B	5	176057683	176073642	1	q35.2	protein_coding
ENSG00000160226	C21orf2	21	45748827	45759285	-1	q22.3	protein_coding
ENSG00000261342		19	2727741	2729325	-1	p13.3	sense_intronic
ENSG00000167371	PRRT2	16	29823177	29827201	1	p11.2	protein_coding
ENSG00000112941	PAPD7	5	6714718	6757161	1	p15.31	protein_coding
ENSG00000226711	FAM66C	12	8332805	8368747	1	p13.31	antisense
ENSG00000160963	COL26A1	7	101006101	101202304	1	q22.1	polymorphic_pseudogene
ENSG00000184185	KCNJ12	17	21279509	21323179	1	p11.2	protein_coding
ENSG00000163888	CAMK2N2	3	183977001	183979251	-1	q27.1	protein_coding
ENSG00000196850	PPTC7	12	110969120	111021125	-1	q24.11	protein_coding
ENSG00000133627	ACTR3B	7	152456834	152552463	1	q36.1	protein_coding
ENSG00000172348	RCAN2	6	46188475	46459709	-1	p12.3	protein_coding
ENSG00000168453	HR	8	21971928	21990897	-1	p21.3	protein_coding
ENSG00000167378	IRGQ	19	44088521	44100287	-1	q13.31	protein_coding
ENSG00000249436		5	56910216	56913258	1	q11.2	lincRNA
ENSG00000167394	ZNF668	16	31072164	31085641	-1	p11.2	protein_coding
ENSG00000103174	NAGPA	16	5074845	5084142	-1	p13.3	protein_coding
ENSG00000188859	FAM78B	1	166026674	166136206	-1	q24.1	protein_coding
ENSG00000087269	NOP14	4	2939660	2965112	-1	p16.3	protein_coding
ENSG00000113327	GABRG2	5	161494546	161582542	1	q34	protein_coding
ENSG00000124191	TOX2	20	42543492	42698256	1	q13.12	protein_coding
ENSG00000006715	VPS41	7	38762563	38971994	-1	p14.1	protein_coding
ENSG00000162069	CCDC64B	16	3077683	3086927	-1	p13.3	protein_coding
ENSG00000164591	MYOZ3	5	150040436	150058927	1	q33.1	protein_coding
ENSG00000185164	NOMO2	16	18511182	18573533	-1	p12.3	protein_coding
ENSG00000233225		7	39872813	39874544	1	p14.1	pseudogene
ENSG00000099960	SLC7A4	22	21383007	21387129	-1	q11.21	protein_coding
ENSG00000204241		11	133902167	133916744	1	q25	lincRNA
ENSG00000103415	HMOX2	16	4524691	4560348	1	p13.3	protein_coding
ENSG00000259032	ENSAP2	14	83159048	83159399	-1	q31.1	pseudogene
ENSG00000196090	PTPRT	20	40701392	41818610	-1	q13.11	protein_coding
ENSG00000008853	RHOBTB2	8	22844930	22877712	1	p21.3	protein_coding
ENSG00000149970	CNKSR2	X	21392536	21672813	1	p22.12	protein_coding
ENSG00000198055	GRK6	5	176830205	176869902	1	q35.3	protein_coding
ENSG00000001460	STPG1	1	24683489	24743424	-1	p36.11	protein_coding
ENSG00000198668	CALM1	14	90862846	90874605	1	q32.11	protein_coding
ENSG00000196715	VKORC1L1	7	65338254	65424550	1	q11.21	protein_coding
ENSG00000130540	SULT4A1	22	44220389	44258398	-1	q13.31	protein_coding
ENSG00000140474	ULK3	15	75128457	75135687	-1	q24.1	protein_coding
ENSG00000168785	TSPAN5	4	99391518	99579780	-1	q23	protein_coding
ENSG00000029534	ANK1	8	41510739	41754280	-1	p11.21	protein_coding
ENSG00000127561	SYNGR3	16	2039661	2044276	1	p13.3	protein_coding
ENSG00000182963	GJC1	17	42875816	42908184	-1	q21.31	protein_coding
ENSG00000165495	PKNOX2	11	125034583	125303285	1	q24.2	protein_coding
ENSG00000164600	NEUROD6	7	31377075	31380508	-1	p14.3	protein_coding
ENSG00000084444	KIAA1467	12	13197218	13295455	1	p13.1	protein_coding
ENSG00000164654	MIOS	7	7606503	7648560	1	p21.3	protein_coding
ENSG00000182134	TDRKH	1	151742583	151763892	-1	q21.3	protein_coding
ENSG00000089220	PEBP1	12	118573663	118583389	1	q24.23	protein_coding
ENSG00000174516	PELI3	11	66234216	66244808	1	q13.2	protein_coding
ENSG00000212864	RNF208	9	140114707	140116033	-1	q34.3	protein_coding
ENSG00000077684	PHF17	4	129730779	129796379	1	q28.2	protein_coding
ENSG00000088543	C3orf18	3	50595462	50608458	-1	p21.2	protein_coding
ENSG00000106688	SLC1A1	9	4490444	4587469	1	p24.2	protein_coding
ENSG00000099330	OCEL1	19	17337013	17340028	1	p13.11	protein_coding
ENSG00000214753	HNRNPUL2	11	62480102	62494821	-1	q12.3	protein_coding
ENSG00000130649	CYP2E1	10	135333910	135374724	1	q26.3	protein_coding
ENSG00000069956	MAPK6	15	52244303	52358462	1	q21.2	protein_coding
ENSG00000178498	DTX3	12	57998405	58003587	1	q13.3	protein_coding
ENSG00000128656	CHN1	2	175664091	175870097	-1	q31.1	protein_coding
ENSG00000135931	ARMC9	2	232063260	232239548	1	q37.1	protein_coding
ENSG00000239911	PRKAG2-AS1	7	151574127	151576299	1	q36.1	antisense
ENSG00000065717	TLE2	19	2997636	3047633	-1	p13.3	protein_coding
ENSG00000004139	SARM1	17	26691378	26728065	1	q11.2	protein_coding
ENSG00000079156	OSBPL6	2	179059208	179264160	1	q31.2	protein_coding
ENSG00000145242	EPHA5	4	66185281	66536213	-1	q13.1	protein_coding
ENSG00000135968	GCC2	2	109065017	109125871	1	q12.3	protein_coding
ENSG00000197969	VPS13A	9	79792269	80036457	1	q21.2	protein_coding
ENSG00000005249	PRKAR2B	7	106685094	106802256	1	q22.3	protein_coding
ENSG00000123395	C12orf44	12	52463030	52471278	1	q13.13	protein_coding
ENSG00000067445	TRO	X	54946895	54957864	1	p11.21	protein_coding
ENSG00000156170	NDUFAF6	8	95907995	96128683	1	q22.1	protein_coding
ENSG00000101363	MANBAL	20	35918041	35945663	1	q11.23	protein_coding
ENSG00000233723		2	58654934	59290901	1	p16.1	lincRNA
ENSG00000242114	MTFP1	22	30821518	30825045	1	q12.2	protein_coding
ENSG00000143499	SMYD2	1	214454445	214510474	1	q32.3	protein_coding
ENSG00000196449	YRDC	1	38268616	38273857	-1	p34.3	protein_coding
ENSG00000133816	MICAL2	11	12115543	12285334	1	p15.3	protein_coding
ENSG00000171714	ANO5	11	22214722	22304903	1	p14.3	protein_coding
ENSG00000183718	TRIM52	5	180681417	180688119	-1	q35.3	protein_coding
ENSG00000103266	STUB1	16	730224	732799	1	p13.3	protein_coding
ENSG00000163399	ATP1A1	1	116915290	116952883	1	p13.1	protein_coding
ENSG00000184939	ZFP90	16	68563993	68609975	1	q22.1	protein_coding
ENSG00000162989	KCNJ3	2	155554811	155714863	1	q24.1	protein_coding
ENSG00000162670	FAM5C	1	190066792	190446759	-1	q31.1	protein_coding
ENSG00000140740	UQCRC2	16	21963981	21994981	1	p12.2	protein_coding
ENSG00000164951	PDP1	8	94870035	94938294	1	q22.1	protein_coding
ENSG00000175573	C11orf68	11	65684279	65686588	-1	q13.1	protein_coding
ENSG00000269176		11	62553498	62554257	-1	q12.3	antisense
ENSG00000152193	RNF219	13	79188426	79233314	-1	q31.1	protein_coding
ENSG00000205090	TMEM240	1	1470554	1475833	-1	p36.33	protein_coding
ENSG00000196542	SPTSSB	3	161062580	161090668	-1	q26.1	protein_coding
ENSG00000015676	NUDCD3	7	44421969	44530479	-1	p13	protein_coding
ENSG00000172465	TCEAL1	X	102883632	102885881	1	q22.2	protein_coding
ENSG00000185324	CDK10	16	89747145	89762772	1	q24.3	protein_coding
ENSG00000169641	LUZP1	1	23410516	23504301	-1	p36.12	protein_coding
ENSG00000258441	LINC00641	14	21668238	21675059	-1	q11.2	processed_transcript
ENSG00000186687	LYRM7	5	130506503	130541119	1	q23.3	protein_coding
ENSG00000205363	C15orf59	15	74032141	74045088	-1	q24.1	protein_coding
ENSG00000109738	GLRB	4	157997209	158093242	1	q32.1	protein_coding
ENSG00000198689	SLC9A6	X	135067598	135129423	1	q26.3	protein_coding
ENSG00000165061	ZMAT4	8	40388109	40755352	-1	p11.21	protein_coding
ENSG00000156463	SH3RF2	5	145316142	145461354	1	q32	protein_coding
ENSG00000107518	ATRNL1	10	116853124	117708503	1	q25.3	protein_coding
ENSG00000134072	CAMK1	3	9799026	9811676	-1	p25.3	protein_coding
ENSG00000085415	SEH1L	18	12947132	12987535	1	p11.21	protein_coding
ENSG00000159450	TCHH	1	152078793	152086556	-1	q21.3	protein_coding
ENSG00000119013	NDUFB3	2	201936156	201950473	1	q33.1	protein_coding
ENSG00000128594	LRRC4	7	127667124	127672160	-1	q32.1	protein_coding
ENSG00000181929	PRKAG1	12	49396057	49412980	-1	q13.12	protein_coding
ENSG00000197358	BNIP3P1	14	28733596	28735180	1	q12	pseudogene
ENSG00000136002	ARHGEF4	2	131594489	131804836	1	q21.1	protein_coding
ENSG00000105649	RAB3A	19	18307594	18314884	-1	p13.11	protein_coding
ENSG00000099365	STX1B	16	31000577	31021949	-1	p11.2	protein_coding
ENSG00000031003	FAM13B	5	137273649	137387650	-1	q31.2	protein_coding
ENSG00000168539	CHRM1	11	62676151	62689279	-1	q12.3	protein_coding
ENSG00000168496	FEN1	11	61560109	61564716	1	q12.2	protein_coding
ENSG00000182601	HS3ST4	16	25703347	26149009	1	p12.1	protein_coding
ENSG00000141447	OSBPL1A	18	21742008	21977844	-1	q11.2	protein_coding
ENSG00000101940	WDR13	X	48448430	48463581	1	p11.23	protein_coding
ENSG00000141750	STAC2	17	37366789	37382125	-1	q12	protein_coding
ENSG00000178988	MRFAP1L1	4	6709428	6711607	-1	p16.1	protein_coding
ENSG00000095713	CRTAC1	10	99624757	99790585	-1	q24.2	protein_coding
ENSG00000170445	HARS	5	140052758	140071609	-1	q31.3	protein_coding
ENSG00000156253	RWDD2B	21	30376705	30391699	-1	q21.3	protein_coding
ENSG00000125851	PCSK2	20	17206752	17465223	1	p12.1	protein_coding
ENSG00000109184	DCUN1D4	4	52709166	52783003	1	q12	protein_coding
ENSG00000267750		17	42376942	42392683	-1	q21.31	processed_transcript
ENSG00000185105	MYADML2	17	79897521	79905109	-1	q25.3	protein_coding
ENSG00000182901	RGS7	1	240931554	241520530	-1	q43	protein_coding
ENSG00000072518	MARK2	11	63606400	63678491	1	q13.1	protein_coding
ENSG00000186106	ANKRD46	8	101521980	101572012	-1	q22.2	protein_coding
ENSG00000121741	ZMYM2	13	20532810	20665968	1	q12.11	protein_coding
ENSG00000090565	RAB11FIP3	16	475619	573011	1	p13.3	protein_coding
ENSG00000187094	CCK	3	42299317	42307699	-1	p22.1	protein_coding
ENSG00000152784	PRDM8	4	81105033	81125483	1	q21.21	protein_coding
ENSG00000082684	SEMA5B	3	122628041	122747452	-1	q21.1	protein_coding
ENSG00000241563	CORT	1	10509776	10511959	1	p36.22	protein_coding
ENSG00000204104	TRAF3IP1	2	239229082	239309541	1	q37.3	protein_coding
ENSG00000163818	LZTFL1	3	45864808	45957534	-1	p21.31	protein_coding
ENSG00000106852	LHX6	9	124964856	124991905	-1	q33.2	protein_coding
ENSG00000102181	CD99L2	X	149934810	150067289	-1	q28	protein_coding
ENSG00000113448	PDE4D	5	58264865	59817947	-1	q12.1	protein_coding
ENSG00000204065	TCEAL5	X	102528619	102531800	-1	q22.1	protein_coding
ENSG00000101333	PLCB4	20	9049410	9461889	1	p12.3	protein_coding
ENSG00000124205	EDN3	20	57875482	57901047	1	q13.32	protein_coding
ENSG00000099381	SETD1A	16	30968615	30996437	1	p11.2	protein_coding
ENSG00000139714	MORN3	12	122089024	122110537	-1	q24.31	protein_coding
ENSG00000259319		14	75890386	75894444	-1	q24.3	antisense
ENSG00000138028	CGREF1	2	27321757	27341995	-1	p23.3	protein_coding
ENSG00000175602	CCDC85B	11	65657875	65659105	1	q13.1	protein_coding
ENSG00000105711	SCN1B	19	35521588	35531352	1	q13.12	protein_coding
ENSG00000160469	BRSK1	19	55793440	55823901	1	q13.42	protein_coding
ENSG00000156486	KCNS2	8	99439250	99445076	1	q22.2	protein_coding
ENSG00000124104	SNX21	20	44462449	44471914	1	q13.12	protein_coding
ENSG00000166479	TMX3	18	66340925	66382535	-1	q22.1	protein_coding
ENSG00000172782	FADS6	17	72873428	72889708	-1	q25.1	protein_coding
ENSG00000129484	PARP2	14	20811741	20826064	1	q11.2	protein_coding
ENSG00000162300	ZFPL1	11	64851695	64855870	1	q13.1	protein_coding
ENSG00000102109	PCSK1N	X	48689504	48694035	-1	p11.23	protein_coding
ENSG00000176769	TCERG1L	10	132890654	133109984	-1	q26.3	protein_coding
ENSG00000145681	HAPLN1	5	82933624	83017432	-1	q14.3	protein_coding
ENSG00000188322	SBK1	16	28303840	28335170	1	p11.2	protein_coding
ENSG00000125354	2015-09-06	X	118749687	118827333	-1	q24	protein_coding
ENSG00000163273	NPPC	2	232786530	232791113	-1	q37.1	protein_coding
ENSG00000175087	PDIK1L	1	26437664	26452034	1	p36.11	protein_coding
ENSG00000213236	YWHAZP2	2	127315012	127315739	-1	q14.3	pseudogene
ENSG00000088992	TESC	12	117476728	117537284	-1	q24.22	protein_coding
ENSG00000165943	MOAP1	14	93648541	93651273	-1	q32.12	protein_coding
ENSG00000159335	PTMS	12	6874682	6880116	1	p13.31	protein_coding
ENSG00000035687	ADSS	1	244571796	244615436	-1	q44	protein_coding
ENSG00000108666	C17orf75	17	30651584	30677042	-1	q11.2	protein_coding
ENSG00000163788	SNRK	3	43328004	43466256	1	p22.1	protein_coding
ENSG00000156475	PPP2R2B	5	145967936	146464347	-1	q32	protein_coding
ENSG00000233932	CTXN2	15	48483736	48495953	1	q21.1	protein_coding
ENSG00000165887	ANKRD2	10	99332198	99343641	1	q24.2	protein_coding
ENSG00000105538	RASIP1	19	49223844	49243978	-1	q13.33	protein_coding
ENSG00000141314	RHBDL3	17	30593195	30651680	1	q11.2	protein_coding
ENSG00000144285	SCN1A	2	166845670	166984523	-1	q24.3	protein_coding
ENSG00000154889	MPPE1	18	11882621	11909222	-1	p11.21	protein_coding
ENSG00000147676	MAL2	8	120177273	120257913	1	q24.12	protein_coding
ENSG00000159069	FBXW5	9	139834887	139839148	-1	q34.3	protein_coding
ENSG00000010295	IFFO1	12	6647541	6665239	-1	p13.31	protein_coding
ENSG00000186594	MIR22HG	17	1614805	1620468	-1	p13.3	lincRNA
ENSG00000100239	PPP6R2	22	50781733	50883514	1	q13.33	protein_coding
ENSG00000153989	NUS1	6	117996665	118031803	1	q22.1	protein_coding
ENSG00000185567	AHNAK2	14	105403581	105444694	-1	q32.33	protein_coding
ENSG00000135847	ACBD6	1	180244515	180472089	-1	q25.3	protein_coding
ENSG00000117016	RIMS3	1	41086351	41131329	-1	p34.2	protein_coding
ENSG00000138100	TRIM54	2	27505260	27530307	1	p23.3	protein_coding
ENSG00000154065	ANKRD29	18	21178890	21242849	-1	q11.2	protein_coding
ENSG00000064270	ATP2C2	16	84402133	84497793	1	q24.1	protein_coding
ENSG00000129009	ISLR	15	74466012	74469213	1	q24.1	protein_coding
ENSG00000139625	MAP3K12	12	53874274	53893847	-1	q13.13	protein_coding
ENSG00000087460	GNAS	20	57414773	57486247	1	q13.32	protein_coding
ENSG00000121057	AKAP1	17	55162453	55198710	1	q22	protein_coding
ENSG00000196372	ASB13	10	5680830	5708558	-1	p15.1	protein_coding
ENSG00000108379	WNT3	17	44839872	44910520	-1	q21.32	protein_coding
ENSG00000186376	ZNF75D	X	134382867	134478012	-1	q26.3	protein_coding
ENSG00000187624	C17orf97	17	260118	273510	1	p13.3	protein_coding
ENSG00000130764	LRRC47	1	3696784	3713068	-1	p36.32	protein_coding
ENSG00000072201	LNX1	4	54325468	54567572	-1	q12	protein_coding
ENSG00000130299	GTPBP3	19	17445729	17453544	1	p13.11	protein_coding
ENSG00000128891	C15orf57	15	40820882	40857256	-1	q15.1	protein_coding
ENSG00000146950	SHROOM2	X	9754496	9917483	1	p22.2	protein_coding
ENSG00000165238	WNK2	9	95947198	96082854	1	q22.31	protein_coding
ENSG00000126368	NR1D1	17	38249040	38256978	-1	q21.1	protein_coding
ENSG00000153982	GDPD1	17	57297828	57353328	1	q22	protein_coding
ENSG00000146701	MDH2	7	75677369	75696826	1	q11.23	protein_coding
ENSG00000069712	KIAA1107	1	92632542	92650280	1	p22.1	protein_coding
ENSG00000263244		16	9201098	9207038	1	p13.2	sense_intronic
ENSG00000172932	ANKRD13D	11	67056018	67069956	1	q13.2	protein_coding
ENSG00000163798	SLC4A1AP	2	27886338	27917840	1	p23.3	protein_coding
ENSG00000213790	OLA1P1	22	42503769	42504957	-1	q13.2	pseudogene
ENSG00000124785	NRN1	6	5998232	6007200	-1	p25.1	protein_coding
ENSG00000253368	TRNP1	1	27320198	27327389	1	p36.11	protein_coding
ENSG00000095059	DHPS	19	12786531	12792716	-1	p13.2	protein_coding
ENSG00000113851	CRBN	3	3190676	3221394	-1	p26.2	protein_coding
ENSG00000162929	KIAA1841	2	61293006	61391960	1	p16.1	protein_coding
ENSG00000264538		17	29036317	29117926	1	q11.2	pseudogene
ENSG00000135314	KHDC1	6	73951037	74020088	-1	q13	protein_coding
ENSG00000111490	TBC1D30	12	65174589	65274812	1	q14.3	protein_coding
ENSG00000073008	PVR	19	45147098	45166850	1	q13.31	protein_coding
ENSG00000110074	FOXRED1	11	126138950	126148026	1	q24.2	protein_coding
ENSG00000010818	HIVEP2	6	143072604	143266338	-1	q24.2	protein_coding
ENSG00000183454	GRIN2A	16	9852376	10276611	-1	p13.2	protein_coding
ENSG00000116731	PRDM2	1	14026693	14151574	1	p36.21	protein_coding
ENSG00000260455		6	22135186	22147422	-1	p22.3	lincRNA
ENSG00000089558	KCNH4	17	40308909	40333296	-1	q21.2	protein_coding
ENSG00000183036	PCP4	21	41239243	41301322	1	q22.2	protein_coding
ENSG00000185818	NAT8L	4	2061239	2070816	1	p16.3	protein_coding
ENSG00000225978	HAR1A	20	61733483	61735738	1	q13.33	processed_transcript
ENSG00000165209	STRBP	9	125871779	126030855	-1	q33.3	protein_coding
ENSG00000138629	UBL7	15	74738318	74753523	-1	q24.1	protein_coding
ENSG00000163001	CCDC104	2	55746740	55773015	1	p16.1	protein_coding
ENSG00000213023	SYT3	19	51124564	51171651	-1	q13.33	protein_coding
ENSG00000127527	EPS15L1	19	16466050	16582896	-1	p13.11	protein_coding
ENSG00000172794	RAB37	17	72666717	72743474	1	q25.1	protein_coding
ENSG00000134207	SYT6	1	114631914	114696472	-1	p13.2	protein_coding
ENSG00000224546	EIF4BP3	9	98908289	98910138	1	q22.32	pseudogene
ENSG00000175352	NRIP3	11	9002123	9025596	-1	p15.4	protein_coding
ENSG00000267809	NDUFV2P1	19	53727226	53728132	-1	q13.42	pseudogene
ENSG00000133134	BEX2	X	102564274	102565974	-1	q22.1	protein_coding
ENSG00000162374	ELAVL4	1	50513686	50669458	1	p33	protein_coding
ENSG00000058091	CDK14	7	90095738	90839905	1	q21.13	protein_coding
ENSG00000151025	GPR158	10	25463991	25891155	1	p12.1	protein_coding
ENSG00000167654	ATCAY	19	3879862	3928077	1	p13.3	protein_coding
ENSG00000108924	HLF	17	53342373	53402426	1	q22	protein_coding
ENSG00000162426	SLC45A1	1	8377886	8404227	1	p36.23	protein_coding
ENSG00000214517	PPME1	11	73882144	73965748	1	q13.4	protein_coding
ENSG00000225554		1	241587592	241596792	1	q43	lincRNA
ENSG00000114948	ADAM23	2	207308263	207485851	1	q33.3	protein_coding
ENSG00000134490	TMEM241	18	20777108	21017925	-1	q11.2	protein_coding
ENSG00000164815	ORC5	7	103766788	103848495	-1	q22.2	protein_coding
ENSG00000074527	NTN4	12	96051583	96184930	-1	q22	protein_coding
ENSG00000188051	TMEM221	19	17546318	17559376	-1	p13.11	protein_coding
ENSG00000184792	OSBP2	22	31089769	31303811	1	q12.2	protein_coding
ENSG00000160113	NR2F6	19	17342692	17356749	-1	p13.11	protein_coding
ENSG00000135625	EGR4	2	73518058	73520833	-1	p13.1	protein_coding
ENSG00000186094	AGBL4	1	48998527	50489585	-1	p33	protein_coding
ENSG00000077152	UBE2T	1	202300785	202311108	-1	q32.1	protein_coding
ENSG00000176182	MYPOP	19	46393278	46405862	-1	q13.32	protein_coding
ENSG00000148798	INA	10	105036920	105050108	1	q24.33	protein_coding
ENSG00000237517	DGCR5	22	18958027	19018755	1	q11.21	antisense
ENSG00000139505	MTMR6	13	25802307	25862147	-1	q12.13	protein_coding
ENSG00000136828	RALGPS1	9	129677053	129985445	1	q33.3	protein_coding
ENSG00000198934	MAGEE1	X	75648046	75651744	1	q13.3	protein_coding
ENSG00000178233	TMEM151B	6	44238203	44247181	1	p21.1	protein_coding
ENSG00000131437	KIF3A	5	132028320	132073330	-1	q31.1	protein_coding
ENSG00000240207		3	158450052	158501859	1	q25.32	antisense
ENSG00000213222		2	132480826	132481852	-1	q21.1	pseudogene
ENSG00000213920	MDP1	14	24683143	24685276	-1	q12	protein_coding
ENSG00000127957	PMS2P3	7	75132254	75157478	-1	q11.23	pseudogene
ENSG00000126001	CEP250	20	34042985	34099804	1	q11.22	protein_coding
ENSG00000149243	KLHL35	11	75133438	75141674	-1	q13.4	protein_coding
ENSG00000101463	SYNDIG1	20	24449835	24647252	1	p11.21	protein_coding
ENSG00000003147	ICA1	7	8152814	8302317	-1	p21.3	protein_coding
ENSG00000160993	ALKBH4	7	102096685	102105323	-1	q22.1	protein_coding
ENSG00000110786	PTPN5	11	18749475	18814268	-1	p15.1	protein_coding
ENSG00000007264	MATK	19	3777971	3802127	-1	p13.3	protein_coding
ENSG00000167281	RBFOX3	17	77085427	77613550	-1	q25.3	protein_coding
ENSG00000142609	C1orf222	1	1853396	1935276	-1	p36.33	protein_coding
ENSG00000131773	KHDRBS3	8	136469700	136668965	1	q24.23	protein_coding
ENSG00000081803	CADPS2	7	121958481	122526813	-1	q31.32	protein_coding
ENSG00000241973	PI4KA	22	21061979	21213705	-1	q11.21	protein_coding

## Sheet: ASD_CoexUp_M6_Gupta
Description:	Genes belonging to ASD-associated co-expression module M6, which has higher expression in ASD than control cortex, Gupta et al 2014
ensembl_gene_id	hgnc_symbol	chromosome_name	start_position	end_position	strand	band	gene_biotype
ENSG00000004142	POLDIP2	17	26673659	26684545	-1	q11.2	protein_coding
ENSG00000132932	ATP8A2	13	25946209	26599989	1	q12.13	protein_coding
ENSG00000100360	IFT27	22	37154246	37172300	-1	q12.3	protein_coding
ENSG00000173598	NUDT4	12	93771659	93797024	1	q22	protein_coding
ENSG00000148331	ASB6	9	132399171	132404444	-1	q34.11	protein_coding
ENSG00000100271	TTLL1	22	43435522	43485434	-1	q13.2	protein_coding
ENSG00000139220	PPFIA2	12	81652045	82153332	-1	q21.31	protein_coding
ENSG00000072858	SIDT1	3	113251143	113348425	1	q13.2	protein_coding
ENSG00000145495	2015-03-06	5	10353815	10440500	1	p15.2	protein_coding
ENSG00000138095	LRPPRC	2	44113647	44223144	-1	p21	protein_coding
ENSG00000142453	CARM1	19	10982189	11033453	1	p13.2	protein_coding
ENSG00000232677	LINC00665	19	36803969	36822620	-1	q13.12	lincRNA
ENSG00000100138	NHP2L1	22	42069934	42086508	-1	q13.2	protein_coding
ENSG00000125740	FOSB	19	45971253	45978437	1	q13.32	protein_coding
ENSG00000169213	RAB3B	1	52373628	52456436	-1	p32.3	protein_coding
ENSG00000107954	NEURL	10	105253736	105352309	1	q24.33	protein_coding
ENSG00000171793	CTPS1	1	41445007	41478235	1	p34.2	protein_coding
ENSG00000231764	DLX6-AS1	7	96594839	96643377	-1	q21.3	antisense
ENSG00000124772	CPNE5	6	36708552	36807778	-1	p21.2	protein_coding
ENSG00000167770	OTUB1	11	63753325	63769283	1	q13.1	protein_coding
ENSG00000108773	KAT2A	17	40265126	40273376	-1	q21.2	protein_coding
ENSG00000059804	SLC2A3	12	8071826	8088871	-1	p13.31	protein_coding
ENSG00000080845	DLGAP4	20	34894258	35157040	1	q11.23	protein_coding
ENSG00000151376	ME3	11	86152150	86383678	-1	q14.2	protein_coding
ENSG00000085231	TAF9	5	68646811	68665840	-1	q13.2	protein_coding
ENSG00000171817	ZNF540	19	38042308	38104998	1	q13.12	protein_coding
ENSG00000162378	ZYG11B	1	53192126	53293014	1	p32.3	protein_coding
ENSG00000139636	LMBR1L	12	49490919	49504683	-1	q13.12	protein_coding
ENSG00000184156	KCNQ3	8	133133108	133493200	-1	q24.22	protein_coding
ENSG00000073905	VDAC1P1	X	80184999	80185846	1	q21.1	pseudogene
ENSG00000140025	EFCAB11	14	90261013	90421121	-1	q32.11	protein_coding
ENSG00000134575	ACP2	11	47260853	47270457	-1	p11.2	protein_coding
ENSG00000128581	RABL5	7	100956975	100965104	-1	q22.1	protein_coding
ENSG00000151490	PTPRO	12	15475331	15750333	1	p12.3	protein_coding
ENSG00000119231	SENP5	3	196594727	196661585	1	q29	protein_coding
ENSG00000180440	SERTM1	13	37248049	37271976	1	q13.3	protein_coding
ENSG00000168243	GNG4	1	235710987	235814054	-1	q42.3	protein_coding
ENSG00000125869	LAMP5	20	9495005	9511171	1	p12.2	protein_coding
ENSG00000146007	ZMAT2	5	140078265	140086248	1	q31.3	protein_coding
ENSG00000254615		8	107282372	107285127	1	q23.1	lincRNA
ENSG00000162769	FLVCR1	1	213031597	213072705	1	q32.3	protein_coding
ENSG00000091137	SLC26A4	7	107301080	107358254	1	q22.3	protein_coding
ENSG00000174482	LINGO2	9	27948076	28670283	-1	p21.1	protein_coding
ENSG00000120925	RNF170	8	42704780	42752433	-1	p11.21	protein_coding
ENSG00000213190	MLLT11	1	151030234	151040970	1	q21.3	protein_coding
ENSG00000185728	YTHDF3	8	64081112	64125346	1	q12.3	protein_coding
ENSG00000122824	NUDT10	X	51075083	51080377	1	p11.22	protein_coding
ENSG00000155304	HSPA13	21	15743436	15755805	-1	q11.2	protein_coding
ENSG00000154358	OBSCN	1	228395831	228566577	1	q42.13	protein_coding
ENSG00000103528	SYT17	16	19179293	19279652	1	p12.3	protein_coding
ENSG00000182670	TTC3	21	38445526	38575413	1	q22.13	protein_coding
ENSG00000206579	XKR4	8	56014949	56438714	1	q12.1	protein_coding
ENSG00000164091	WDR82	3	52288437	52322036	-1	p21.1	protein_coding
ENSG00000048991	R3HDM1	2	136289025	136482840	1	q21.3	protein_coding
ENSG00000155034	FBXL18	7	5470966	5553429	-1	p22.1	protein_coding
ENSG00000151366	NDUFC2	11	77779350	77791265	-1	q14.1	protein_coding
ENSG00000164077	MON1A	3	49946302	49967606	-1	p21.31	protein_coding
ENSG00000188130	MAPK12	22	50683879	50700254	-1	q13.33	protein_coding
ENSG00000109832	DDX25	11	125773271	125793158	1	q24.2	protein_coding
ENSG00000154548	SRSF12	6	89805678	89827800	-1	q15	protein_coding
ENSG00000130311	DDA1	19	17420327	17434110	1	p13.11	protein_coding
ENSG00000168591	TMUB2	17	42264338	42269099	1	q21.31	protein_coding
ENSG00000186469	GNG2	14	52292913	52446060	1	q22.1	protein_coding
ENSG00000223573	TINCR	19	5558178	5568045	-1	p13.3	lincRNA
ENSG00000174109	C16orf91	16	1469745	1479345	-1	p13.3	protein_coding
ENSG00000132589	FLOT2	17	27206353	27224697	-1	q11.2	protein_coding
ENSG00000153933	DGKE	17	54911460	54946036	1	q22	protein_coding
ENSG00000158106	RHPN1	8	144451057	144466390	1	q24.3	protein_coding
ENSG00000101343	CRNKL1	20	20015012	20036690	-1	p11.23	protein_coding
ENSG00000125650	PSPN	19	6375159	6379069	-1	p13.3	protein_coding
ENSG00000197006	METTL9	16	21608539	21668794	1	p12.2	protein_coding
ENSG00000171224	C10orf35	10	71390007	71393352	1	q22.1	protein_coding
ENSG00000158747	NBL1	1	19967048	19984945	1	p36.13	protein_coding
ENSG00000100897	DCAF11	14	24583404	24594451	1	q11.2	protein_coding
ENSG00000188211	NCR3LG1	11	17373273	17398888	1	p15.1	protein_coding
ENSG00000182809	CRIP2	14	105939299	105946499	1	q32.33	protein_coding
ENSG00000136531	SCN2A	2	166095912	166248818	1	q24.3	protein_coding
ENSG00000163827	LRRC2	3	46556913	46621589	-1	p21.31	protein_coding
ENSG00000114923	SLC4A3	2	220492049	220506702	1	q35	protein_coding
ENSG00000164187	LMBRD2	5	36098514	36152063	-1	p13.2	protein_coding
ENSG00000236333	TRHDE-AS1	12	72647288	72668687	-1	q21.1	processed_transcript
ENSG00000166266	CUL5	11	107879459	107978503	1	q22.3	protein_coding
ENSG00000107959	PITRM1	10	3179920	3215003	-1	p15.2	protein_coding
ENSG00000155097	ATP6V1C1	8	104033291	104085279	1	q22.3	protein_coding
ENSG00000174791	RIN1	11	66097713	66104311	-1	q13.2	protein_coding
ENSG00000198919	DZIP3	3	108308529	108413693	1	q13.13	protein_coding
ENSG00000134375	TIMM17A	1	201924619	201939789	1	q32.1	protein_coding
ENSG00000125827	TMX4	20	7957995	8000476	-1	p12.3	protein_coding
ENSG00000128285	MCHR1	22	41074754	41078818	1	q13.2	protein_coding
ENSG00000116396	KCNC4	1	110753965	110825722	1	p13.3	protein_coding
ENSG00000164880	INTS1	7	1509913	1545489	-1	p22.3	protein_coding
ENSG00000184307	ZDHHC23	3	113666748	113684248	1	q13.31	protein_coding
ENSG00000103460	TOX3	16	52471917	52581714	-1	q12.1	protein_coding
ENSG00000198466	ZNF587	19	58361225	58376480	1	q13.43	protein_coding
ENSG00000165434	PGM2L1	11	74041363	74109518	-1	q13.4	protein_coding
ENSG00000006128	TAC1	7	97361220	97369784	1	q21.3	protein_coding
ENSG00000222041	LINC00152	2	87754887	87906324	1	p11.2	lincRNA
ENSG00000050030	KIAA2022	X	73952684	74145320	-1	q13.3	protein_coding
ENSG00000167508	MVD	16	88718343	88729569	-1	q24.3	protein_coding
ENSG00000131188	PRR7	5	176873446	176883283	1	q35.3	protein_coding
ENSG00000166823	MESP1	15	90291892	90294541	-1	q26.1	protein_coding
ENSG00000071205	ARHGAP10	4	148653214	148993931	1	q31.23	protein_coding
ENSG00000138606	SHF	15	45459412	45493373	-1	q21.1	protein_coding
ENSG00000186432	KPNA4	3	160212783	160283376	-1	q25.33	protein_coding
ENSG00000261128		16	80631803	80636416	-1	q23.2	lincRNA
ENSG00000149925	ALDOA	16	30064411	30081778	1	p11.2	protein_coding
ENSG00000142185	TRPM2	21	45770046	45862964	1	q22.3	protein_coding
ENSG00000101350	KIF3B	20	30865467	30922814	1	q11.21	protein_coding
ENSG00000040633	PHF23	17	7138347	7143041	-1	p13.1	protein_coding
ENSG00000159259	CHAF1B	21	37757676	37789125	1	q22.12	protein_coding
ENSG00000145348	TBCK	4	106965474	107242652	-1	q24	protein_coding
ENSG00000151779	NBAS	2	15307032	15701454	-1	p24.3	protein_coding
ENSG00000204044		20	44642141	44650712	-1	q13.12	antisense
ENSG00000173114	LRRN3	7	110731062	110765510	1	q31.1	protein_coding
ENSG00000111669	TPI1	12	6976283	6980112	1	p13.31	protein_coding
ENSG00000162642	C1orf52	1	85715639	85725355	-1	p22.3	protein_coding
ENSG00000134874	DZIP1	13	96230457	96296957	-1	q32.1	protein_coding
ENSG00000163913	IFT122	3	129158968	129239198	1	q21.3	protein_coding
ENSG00000134343	ANO3	11	26210829	26684835	1	p14.2	protein_coding
ENSG00000157873	TNFRSF14	1	2487078	2496821	1	p36.32	protein_coding
ENSG00000159208	C1orf51	1	150254953	150259505	1	q21.2	protein_coding
ENSG00000124688	MAD2L1BP	6	43597277	43608689	1	p21.1	protein_coding
ENSG00000169750	RAC3	17	79989500	79992080	1	q25.3	protein_coding
ENSG00000197021	CXorf40B	X	149097745	149107029	-1	q28	protein_coding
ENSG00000178802	MPI	15	75182346	75191798	1	q24.1	protein_coding
ENSG00000145990	GFOD1	6	13358062	13487894	-1	p23	protein_coding
ENSG00000227051	C14orf132	14	96505661	96560417	1	q32.2	protein_coding
ENSG00000188064	WNT7B	22	46316242	46373009	-1	q13.31	protein_coding
ENSG00000160991	ORAI2	7	102073553	102097268	1	q22.1	protein_coding
ENSG00000233705	SLC26A4-AS1	7	107294421	107302596	-1	q22.3	antisense
ENSG00000134086	VHL	3	10182692	10193904	1	p25.3	protein_coding
ENSG00000165186	PTCHD1	X	23352133	23422489	1	p22.11	protein_coding
ENSG00000088832	FKBP1A	20	1349622	1373806	-1	p13	protein_coding
ENSG00000177640	CASC2	10	119805790	119969663	1	q26.11	antisense
ENSG00000154478	GPR26	10	125425871	125454123	1	q26.13	protein_coding
ENSG00000113749	HRH2	5	175085033	175113245	1	q35.2	protein_coding
ENSG00000079102	RUNX1T1	8	92967203	93115514	-1	q21.3	protein_coding
ENSG00000258702		14	97059070	97062099	1	q32.2	lincRNA
ENSG00000117419	ERI3	1	44686742	44820932	-1	p34.1	protein_coding
ENSG00000139915	MDGA2	14	47308826	48144157	-1	q21.3	protein_coding
ENSG00000185361	TNFAIP8L1	19	4639530	4655580	1	p13.3	protein_coding
ENSG00000187555	USP7	16	8985951	9058371	-1	p13.2	protein_coding
ENSG00000238098	ABCA17P	16	2389151	2476700	1	p13.3	pseudogene
ENSG00000101236	RNF24	20	3912068	3996229	-1	p13	protein_coding
ENSG00000102096	PIM2	X	48770459	48776301	-1	p11.23	protein_coding
ENSG00000184672	RALYL	8	85095022	85834079	1	q21.2	protein_coding
ENSG00000145819	ARHGAP26	5	142149949	142608576	1	q31.3	protein_coding
ENSG00000100884	CPNE6	14	24540046	24547309	1	q11.2	protein_coding
ENSG00000100554	ATP6V1D	14	67761088	67826982	-1	q23.3	protein_coding
ENSG00000139180	NDUFA9	12	4714110	4798454	1	p13.32	protein_coding
ENSG00000171720	HDAC3	5	141000443	141016437	-1	q31.3	protein_coding
ENSG00000025770	NCAPH2	22	50946645	50961901	1	q13.33	protein_coding
ENSG00000174871	CNIH2	11	66045661	66052772	1	q13.2	protein_coding
ENSG00000188011	CXXC11	2	242811752	242815975	1	q37.3	protein_coding
ENSG00000054793	ATP9A	20	50213053	50385173	-1	q13.2	protein_coding
ENSG00000175866	BAIAP2	17	79008948	79091232	1	q25.3	protein_coding
ENSG00000170153	RNF150	4	141786725	142134031	-1	q31.21	protein_coding
ENSG00000224195		10	75573276	75574495	1	q22.2	antisense
ENSG00000139726	DENR	12	123237321	123255611	1	q24.31	protein_coding
ENSG00000025772	TOMM34	20	43570771	43589127	-1	q13.12	protein_coding
ENSG00000063245	EPN1	19	56186592	56221224	1	q13.42	protein_coding
ENSG00000183828	NUDT14	14	105639275	105647660	-1	q32.33	protein_coding
ENSG00000063180	CA11	19	49141199	49149569	-1	q13.33	protein_coding
ENSG00000129625	REEP5	5	112212084	112258236	-1	q22.2	protein_coding
ENSG00000138207	RBP4	10	95351444	95361501	-1	q23.33	protein_coding
ENSG00000103769	RAB11A	15	66018392	66184329	1	q22.31	protein_coding
ENSG00000133641	C12orf29	12	88427623	88443937	1	q21.32	protein_coding
ENSG00000260328		17	16915228	16918304	-1	p11.2	lincRNA
ENSG00000111186	WNT5B	12	1639057	1756409	1	p13.33	protein_coding
ENSG00000075391	RASAL2	1	178062864	178448644	1	q25.2	protein_coding
ENSG00000167964	RAB26	16	2190804	2204166	1	p13.3	protein_coding
ENSG00000164100	NDST3	4	118954773	119179803	1	q26	protein_coding
ENSG00000113575	PPP2CA	5	133530025	133561833	-1	q31.1	protein_coding
ENSG00000166257	SCN3B	11	123499895	123525952	-1	q24.1	protein_coding
ENSG00000006125	AP2B1	17	33905065	34053436	1	q12	protein_coding
ENSG00000145349	CAMK2D	4	114372188	114683083	-1	q26	protein_coding
ENSG00000189159	HN1	17	73131343	73164376	-1	q25.1	protein_coding
ENSG00000128203	ASPHD2	22	26825239	26840981	1	q12.1	protein_coding
ENSG00000125246	CLYBL	13	100258919	100549387	1	q32.3	protein_coding
ENSG00000206562	METTL6	3	15422782	15482073	-1	p25.1	protein_coding
ENSG00000224051	GLTPD1	1	1260136	1264277	1	p36.33	protein_coding
ENSG00000161544	CYGB	17	74523438	74547257	-1	q25.1	protein_coding
ENSG00000155858	LSM11	5	157170703	157187717	1	q33.3	protein_coding
ENSG00000198915	RASGEF1A	10	43689983	43762367	-1	q11.21	protein_coding
ENSG00000159685	CHCHD6	3	126423063	126679249	1	q21.3	protein_coding
ENSG00000259796		14	62577593	62579268	1	q23.2	sense_overlapping
ENSG00000261496		4	86933449	86935027	-1	q21.3	sense_overlapping
ENSG00000167523	SPATA33	16	89724210	89737680	1	q24.3	protein_coding
ENSG00000188227	ZNF793	19	37997841	38039664	1	q13.12	protein_coding
ENSG00000224877	C17orf89	17	79213039	79215081	1	q25.3	protein_coding
ENSG00000176383	B3GNT4	12	122688090	122693499	1	q24.31	protein_coding
ENSG00000153317	ASAP1	8	131064353	131455906	-1	q24.21	protein_coding
ENSG00000129951		19	812518	821967	-1	p13.3	protein_coding
ENSG00000172115	CYCS	7	25159710	25164980	-1	p15.3	protein_coding
ENSG00000151612	ZNF827	4	146678779	146859787	-1	q31.22	protein_coding
ENSG00000089737	DDX24	14	94517266	94547591	-1	q32.12	protein_coding
ENSG00000173991	TCAP	17	37820440	37822808	1	q12	protein_coding
ENSG00000169181	GSG1L	16	27798850	28074830	-1	p12.1	protein_coding
ENSG00000175471	MCTP1	5	94039446	94620279	-1	q15	protein_coding
ENSG00000137727	ARHGAP20	11	110447766	110583912	-1	q23.1	protein_coding
ENSG00000242173	ARHGDIG	16	318726	333003	1	p13.3	protein_coding
ENSG00000172985	SH3RF3	2	109745804	110262207	1	q12.3	protein_coding
ENSG00000080854	IGSF9B	11	133778459	133826880	-1	q25	protein_coding
ENSG00000249992	TMEM158	3	45265958	45267770	-1	p21.31	protein_coding
ENSG00000154127	UBASH3B	11	122526383	122685181	1	q24.1	protein_coding
ENSG00000163630	SYNPR	3	63213991	63602597	1	p14.2	protein_coding
ENSG00000261374		15	40666599	40668192	1	q15.1	sense_overlapping
ENSG00000136026	CKAP4	12	106631655	106698057	-1	q23.3	protein_coding
ENSG00000171385	KCND3	1	112313284	112531777	-1	p13.2	protein_coding
ENSG00000137200	FTSJD2	6	37400995	37450603	1	p21.2	protein_coding
ENSG00000130713	EXOSC2	9	133569108	133580248	1	q34.12	protein_coding
ENSG00000146374	RSPO3	6	127439749	127518910	1	q22.33	protein_coding
ENSG00000095203	EPB41L4B	9	111934255	112083244	-1	q31.3	protein_coding
ENSG00000104290	FZD3	8	28351729	28431775	1	p21.1	protein_coding
ENSG00000103942	HOMER2	15	83509838	83654661	-1	q25.2	protein_coding
ENSG00000215305	VPS16	20	2821349	2847378	1	p13	protein_coding
ENSG00000172020	GAP43	3	115342171	115440337	1	q13.31	protein_coding
ENSG00000108861	DUSP3	17	41843489	41856356	-1	q21.31	protein_coding
ENSG00000260456	C16orf95	16	87117168	87351022	-1	q24.2	protein_coding
ENSG00000237753		2	113399409	113403267	-1	q13	lincRNA
ENSG00000260412		9	27937615	27944495	-1	p21.2	sense_overlapping
ENSG00000122644	ARL4A	7	12726481	12730559	1	p21.3	protein_coding
ENSG00000101557	USP14	18	158383	214622	1	p11.32	protein_coding
ENSG00000162419	GMEB1	1	28995244	29045865	1	p35.3	protein_coding
ENSG00000143013	LMO4	1	87794151	87814606	1	p22.3	protein_coding
ENSG00000174567	GOLT1A	1	204167288	204183220	-1	q32.1	protein_coding
ENSG00000164683	HEY1	8	80676245	80680098	-1	q21.13	protein_coding
ENSG00000177889	UBE2N	12	93799449	93836038	-1	q22	protein_coding
ENSG00000003249	DBNDD1	16	90071273	90086536	-1	q24.3	protein_coding
ENSG00000062524	LTK	15	41795836	41806085	-1	q15.1	protein_coding
ENSG00000081307	UBA5	3	132373290	132396941	1	q22.1	protein_coding
ENSG00000176840	MIR7-3HG	19	4769117	4772545	1	p13.3	lincRNA
ENSG00000107771	CCSER2	10	86088342	86278273	1	q23.1	protein_coding
ENSG00000112619	PRPH2	6	42664340	42690312	-1	p21.1	protein_coding
ENSG00000086300	SNX10	7	26331541	26413949	1	p15.2	protein_coding
ENSG00000112320	SOBP	6	107811162	107981357	1	q21	protein_coding
ENSG00000163214	DHX57	2	39024871	39103075	-1	p22.1	protein_coding
ENSG00000169228	RAB24	5	176728199	176730745	-1	q35.3	protein_coding
ENSG00000104327	CALB1	8	91070836	91107703	-1	q21.3	protein_coding
ENSG00000101098	RIMS4	20	43380449	43438979	-1	q13.12	protein_coding
ENSG00000107833	NPM3	10	103541082	103543170	-1	q24.32	protein_coding
ENSG00000125779	PANK2	20	3869486	3907605	1	p13	protein_coding
ENSG00000155970	MICU3	8	16884747	16980153	1	p22	protein_coding
ENSG00000153253	SCN3A	2	165944032	166060577	-1	q24.3	protein_coding
ENSG00000159214	CCDC24	1	44457031	44462200	1	p34.1	protein_coding
ENSG00000254999	BRK1	3	10157276	10168874	1	p25.3	protein_coding
ENSG00000144560	VGLL4	3	11597544	11762220	-1	p25.3	protein_coding
ENSG00000168032	ENTPD3	3	40428647	40470110	1	p22.1	protein_coding
ENSG00000013561	RNF14	5	141337893	141369856	1	q31.3	protein_coding
ENSG00000172137	CALB2	16	71392616	71424341	1	q22.2	protein_coding
ENSG00000122359	ANXA11	10	81910645	81965328	-1	q22.3	protein_coding
ENSG00000105737	GRIK5	19	42502473	42573650	-1	q13.2	protein_coding
ENSG00000179598	PLD6	17	17104309	17109629	-1	p11.2	protein_coding
ENSG00000124194	GDAP1L1	20	42875887	42909013	1	q13.12	protein_coding
ENSG00000147010	SH3KBP1	X	19552093	19905719	-1	p22.12	protein_coding
ENSG00000177830	CHID1	11	867357	915058	-1	p15.5	protein_coding
ENSG00000066382	MPPED2	11	30406040	30608419	-1	p14.1	protein_coding
ENSG00000180329	CCDC43	17	42750437	42767147	-1	q21.31	protein_coding
ENSG00000103160	HSDL1	16	84155886	84178797	-1	q23.3	protein_coding
ENSG00000197312	DDI2	1	15943995	15995539	1	p36.21	protein_coding
ENSG00000143632	ACTA1	1	229566992	229569845	-1	q42.13	protein_coding
ENSG00000006432	MAP3K9	14	71189243	71276251	-1	q24.2	protein_coding
ENSG00000260248		17	71171622	71172772	1	q25.1	lincRNA
ENSG00000143549	TPM3	1	154127784	154167124	-1	q21.3	protein_coding
ENSG00000104524	PYCRL	8	144686083	144691943	-1	q24.3	protein_coding
ENSG00000137522	RNF121	11	71639747	71708643	1	q13.4	protein_coding
ENSG00000113387	SUB1	5	32531739	32604185	1	p13.3	protein_coding
ENSG00000175874	CREG2	2	101965209	102004057	-1	q11.2	protein_coding
[truncated: 399 more rows]

[truncated: 1 more sheets: ASD_CoexUp_M5_Gupta]
