# Supplementary material for: Gene expression in human brain implicates sexually dimorphic pathways in autism spectrum disorders
Source: Nat Commun. 2016 Feb 19;7:10717. doi: 10.1038/ncomms10717 (PMC4762891; doi:10.1038/ncomms10717)
Supplement: Supplementary Data 3 — Over-representation analysis results for adult BrainSpan RNA-seq data set. [file ncomms10717-s4.xlsx]

## Sheet: binomial_test
Results from binomial test for transcriptome-wide sex-differential expression shifts in RNA-seq data from adult BrainSpan
Gene_set	Background	Background_prop_maleUp	Set_prop_maleUp	CI_Upper_95perc	CI_Lower_95perc	Prop_diff_from_background	N_in_set	N_in_set_and_backgrounds	N_in_set_and_maleUp	N_in_set_and_femUp	P_value	Adj_P
SFARIGene	Human_protein_coding	0.458781	0.520661	0.612308	0.42798	0.0618806	153	121	63	58	0.172714	1
ProteinDisr_RDNVs	Human_protein_coding	0.458781	0.501792	0.561962	0.441583	0.0430116	353	279	140	139	0.149935	1
ProteinDisrMisssense_RDNVs	Human_protein_coding	0.458781	0.48951	0.517207	0.461862	0.0307299	1771	1287	630	657	0.0271466	0.841545
FMRP_targets	Mouse_orthologs	0.451398	0.480556	0.51776	0.443511	0.0291571	725	720	346	374	0.115979	1
ASD_DE_Up_Voineagu	Expr_Voineagu	0.453027	0.666667	0.769415	0.550833	0.21364	88	78	52	26	0.000223629	0.00693249
ASD_DE_Down_Voineagu	Expr_Voineagu	0.453027	0.377049	0.469291	0.290925	-0.075978	125	122	46	76	0.101566	1
asdM12_Voineagu	Expr_Voineagu	0.453027	0.295322	0.34676	0.247469	-0.157706	414	342	101	241	3.3036e-09	1.02412e-07
asdM16_Voineagu	Expr_Voineagu	0.453027	0.730263	0.779338	0.676637	0.277236	361	304	222	82	1.57133e-22	4.87111e-21
asdM1_Gupta	Expr_Gupta	0.456182	0.357821	0.382029	0.334144	-0.0983609	1643	1579	565	1014	2.63772e-15	8.17694e-14
asdM6_Gupta	Expr_Gupta	0.456182	0.382812	0.421723	0.344989	-0.0733698	667	640	245	395	0.000187969	0.00582704
asdM5_Gupta	Expr_Gupta	0.456182	0.568376	0.605374	0.530801	0.112194	759	702	399	303	2.95292e-09	9.15404e-08
Neurons_Cahoy	Mouse_orthologs	0.451398	0.356936	0.382821	0.331661	-0.094462	1489	1384	494	890	1.06213e-12	3.2926e-11
Oligodendrocytes_Cahoy	Mouse_orthologs	0.451398	0.457124	0.482593	0.431822	0.00572555	1626	1516	693	823	0.660929	1
Astrocytes_Cahoy	Mouse_orthologs	0.451398	0.604143	0.626917	0.581027	0.152745	1968	1786	1079	707	2.72929e-38	8.4608e-37
Microglia_Albright	Human_protein_coding	0.458781	0.496169	0.539935	0.452446	0.037388	773	522	259	263	0.0869307	1
CA1pyramidal_Zeisel	Mouse_orthologs	0.451398	0.418367	0.477041	0.361356	-0.0330311	355	294	123	171	0.26584	1
S1pyramidal_Zeisel	Mouse_orthologs	0.451398	0.459459	0.534127	0.386112	0.008061	235	185	85	100	0.825084	1
Interneurons_Zeisel	Mouse_orthologs	0.451398	0.373585	0.434871	0.315161	-0.0778136	319	265	99	166	0.0113107	0.350631
Oligodendrocytes_Zeisel	Mouse_orthologs	0.451398	0.458333	0.511354	0.406003	0.00693487	397	360	165	195	0.791461	1
Astrocytes_Zeisel	Mouse_orthologs	0.451398	0.68617	0.751742	0.614615	0.234772	216	188	129	59	1.35834e-10	4.21084e-09
Microglia_Zeisel	Mouse_orthologs	0.451398	0.643478	0.70534	0.577864	0.19208	368	230	148	82	5.55668e-09	1.72257e-07
Endothelial_Zeisel	Mouse_orthologs	0.451398	0.506024	0.569735	0.442168	0.0546256	312	249	126	123	0.0857691	1
Ependymal_Zeisel	Mouse_orthologs	0.451398	0.486692	0.548854	0.424833	0.0352936	402	263	128	135	0.264849	1
Mural_Zeisel	Mouse_orthologs	0.451398	0.463918	0.56807	0.362028	0.0125191	137	97	45	52	0.838639	1
T_mod18_Jojic	Expr_Jojic	0.48096	0.516129	0.645027	0.385639	0.0351694	106	62	32	30	0.612596	1
gdT_mod65_Jojic	Expr_Jojic	0.48096	0.5625	0.802466	0.298777	0.0815404	30	16	9	7	0.619679	1
gdT_NKT_T4_mod56_Jojic	Expr_Jojic	0.48096	0.457143	0.633542	0.288271	-0.0238168	58	35	16	19	0.866251	1
abT_mod57_Jojic	Expr_Jojic	0.48096	0.365854	0.530637	0.221228	-0.115106	52	41	15	26	0.160419	1
B_mod33_Jojic	Expr_Jojic	0.48096	0.519481	0.634823	0.402595	0.0385209	125	77	40	37	0.568822	1
B_mod61_Jojic	Expr_Jojic	0.48096	0.5	0.693529	0.306471	0.0190404	38	28	14	14	0.852501	1
B_mod76_Jojic	Expr_Jojic	0.48096	0.75	0.968146	0.349144	0.26904	15	8	6	2	0.165271	1

## Sheet: maleDE_p0.05
Results from Fisher's exact test for enrichment of gene sets within male-DE genes from RNA-seq data from adult BrainSpan defined by FD≥1.2 and P<0.05
Gene_set	Odds_Ratio	Fisher_p	OR_CI_Lower_95perc	OR_CI_Upper_95perc	N_in_set	N_in_maleUp_p0.05	N_in_set_and_backgrounds	N_in_maleUp_p0.05_and_background	N_Overlap	N_Background	perc_List_Overlap	Adj_P
SFARIGene	0.303369	0.383564	0.00759902	1.73415	153	439	121	349	1	13137	0.826	1
ProteinDisr_RDNVs	1.07144	0.85019	0.454225	2.16565	353	439	282	349	8	13137	2.84	1
ProteinDisrMisssense_RDNVs	0.890328	0.585756	0.592145	1.29633	1771	439	1293	349	31	13137	2.4	1
FMRP_targets	0.854277	0.627747	0.479281	1.42049	725	439	720	317	16	12335	2.22	1
ASD_DE_Up_Voineagu	6.98875	2.37759e-06	3.26368	13.6674	88	439	78	163	11	6706	14.1	0.000147411
ASD_DE_Down_Voineagu	0.327653	0.373159	0.00818063	1.88678	125	439	122	163	1	6706	0.82	1
asdM12_Voineagu	0.189288	0.00418612	0.0226475	0.699649	414	439	405	163	2	6706	0.494	0.259539
asdM16_Voineagu	5.20763	2.82936e-12	3.38172	7.83197	361	439	337	163	33	6706	9.79	1.75421e-10
asdM1_Gupta	0.36799	1.30124e-05	0.207024	0.60977	1643	439	1579	313	16	12552	1.01	0.000806772
asdM6_Gupta	0.544622	0.0688185	0.245477	1.05454	667	439	640	313	9	12552	1.41	1
asdM5_Gupta	1.82449	0.00382091	1.19877	2.68827	759	439	702	313	30	12552	4.27	0.236896
Neurons_Cahoy	0.497618	0.00204321	0.294391	0.794313	1489	439	1384	317	19	12335	1.37	0.126679
Oligodendrocytes_Cahoy	0.82546	0.340404	0.555044	1.19187	1626	439	1516	317	33	12335	2.18	1
Astrocytes_Cahoy	2.37386	2.18839e-10	1.82676	3.06339	1968	439	1786	317	89	12335	4.98	1.3568e-08
Microglia_Albright	2.13906	0.000476383	1.38472	3.18975	773	439	529	349	28	13137	5.29	0.0295357
CA1pyramidal_Zeisel	0.785783	0.709395	0.283771	1.75115	355	439	294	317	6	12335	2.04	1
S1pyramidal_Zeisel	0.410637	0.340703	0.0491432	1.51726	235	439	185	317	2	12335	1.08	1
Interneurons_Zeisel	0.428717	0.167658	0.087363	1.27851	319	439	265	317	3	12335	1.13	1
Oligodendrocytes_Zeisel	0.858055	0.865124	0.364268	1.73108	397	439	360	317	8	12335	2.22	1
Astrocytes_Zeisel	4.19466	1.64415e-06	2.39484	6.9452	216	439	188	317	18	12335	9.57	0.000101937
Microglia_Zeisel	6.43523	2.91909e-14	4.18224	9.6244	368	439	230	317	31	12335	13.5	1.80983e-12
Endothelial_Zeisel	2.31648	0.00652283	1.23223	4.02644	312	439	249	317	14	12335	5.62	0.404415
Ependymal_Zeisel	1.35331	0.326245	0.605931	2.6442	402	439	263	317	9	12335	3.42	1
Mural_Zeisel	0	0.183666	0	1.4663	137	439	97	317	0	12335	0	1
T_mod18_Jojic	0.458973	0.724407	0.011374	2.6886	106	439	62	180	1	5252	1.61	1
gdT_mod65_Jojic	4.05732	0.1024	0.444292	17.872	30	439	16	180	2	5252	12.5	1
gdT_NKT_T4_mod56_Jojic	2.66869	0.116729	0.518026	8.65624	58	439	35	180	3	5252	8.57	1
abT_mod57_Jojic	0.702831	1	0.0172693	4.1979	52	439	41	180	1	5252	2.44	1
B_mod33_Jojic	1.98377	0.190054	0.617516	4.93672	125	439	77	180	5	5252	6.49	1
B_mod61_Jojic	0	1	0	3.98492	38	439	28	180	0	5252	0	1
B_mod76_Jojic	9.47514	0.0285469	0.929102	53.5303	15	439	8	180	2	5252	25	1

## Sheet: femDE_p0.05
Results from Fisher's exact test for enrichment of gene sets within female-DE genes from RNA-seq data from adult BrainSpan defined by FD≥1.2 and P<0.05
Gene_set	Odds_Ratio	Fisher_p	OR_CI_Lower_95perc	OR_CI_Upper_95perc	N_in_set	N_in_femUp_p0.05	N_in_set_and_backgrounds	N_in_femUp_p0.05_and_background	N_Overlap	N_Background	perc_List_Overlap	Adj_P
SFARIGene	1.34346	0.54771	0.357867	3.56604	153	427	121	327	4	13137	3.31	1
ProteinDisr_RDNVs	0.848851	0.847478	0.306507	1.89199	353	427	282	327	6	13137	2.13	1
ProteinDisrMisssense_RDNVs	0.75354	0.1889	0.477979	1.13972	1771	427	1293	327	25	13137	1.93	1
FMRP_targets	0.893864	0.803896	0.501214	1.48737	725	427	720	304	16	12335	2.22	1
ASD_DE_Up_Voineagu	0	0.424032	0	2.1028	88	427	78	151	0	6706	0	1
ASD_DE_Down_Voineagu	1.48425	0.355646	0.392601	3.98336	125	427	122	151	4	6706	3.28	1
asdM12_Voineagu	2.74783	9.41995e-05	1.64434	4.40165	414	427	405	151	22	6706	5.43	0.00584037
asdM16_Voineagu	0.778098	0.706186	0.278838	1.75383	361	427	337	151	6	6706	1.78	1
asdM1_Gupta	1.3527	0.0561006	0.973966	1.84663	1643	427	1579	309	50	12552	3.17	1
asdM6_Gupta	1.36923	0.187981	0.828571	2.15233	667	427	640	309	21	12552	3.28	1
asdM5_Gupta	1.04532	0.802209	0.607037	1.69462	759	427	702	309	18	12552	2.56	1
Neurons_Cahoy	1.7786	0.000304315	1.2959	2.40492	1489	427	1384	304	55	12335	3.97	0.0188675
Oligodendrocytes_Cahoy	0.550247	0.00586318	0.338215	0.853197	1626	427	1516	304	22	12335	1.45	0.363517
Astrocytes_Cahoy	0.522598	0.00121323	0.331386	0.790748	1968	427	1786	304	25	12335	1.4	0.0752201
Microglia_Albright	1.06787	0.775181	0.572879	1.83574	773	427	529	327	14	13137	2.65	1
CA1pyramidal_Zeisel	1.40683	0.25574	0.660365	2.66268	355	427	294	304	10	12335	3.4	1
S1pyramidal_Zeisel	2.05481	0.0493231	0.915096	4.04391	235	427	185	304	9	12335	4.86	1
Interneurons_Zeisel	0.601293	0.421673	0.161532	1.5744	319	427	265	304	4	12335	1.51	1
Oligodendrocytes_Zeisel	0.664158	0.390476	0.240133	1.47752	397	427	360	304	6	12335	1.67	1
Astrocytes_Zeisel	0.858487	1	0.229936	2.25885	216	427	188	304	4	12335	2.13	1
Microglia_Zeisel	0.696475	0.665853	0.186911	1.82689	368	427	230	304	4	12335	1.74	1
Endothelial_Zeisel	0.976719	1	0.352083	2.18243	312	427	249	304	6	12335	2.41	1
Ependymal_Zeisel	1.41449	0.309566	0.633071	2.76522	402	427	263	304	9	12335	3.42	1
Mural_Zeisel	0.410327	0.734995	0.0102517	2.35883	137	427	97	304	1	12335	1.03	1
T_mod18_Jojic	3.2135	0.0436525	0.832468	8.91661	106	427	62	113	4	5252	6.45	1
gdT_mod65_Jojic	10.7381	0.00442734	1.93557	39.8538	30	427	16	113	3	5252	18.8	0.274495
gdT_NKT_T4_mod56_Jojic	1.34051	0.534092	0.0326949	8.14301	58	427	35	113	1	5252	2.86	1
abT_mod57_Jojic	3.65966	0.0572692	0.71194	11.8107	52	427	41	113	3	5252	7.32	1
B_mod33_Jojic	0.594852	1	0.0147389	3.48471	125	427	77	113	1	5252	1.3	1
B_mod61_Jojic	0	1	0	6.46694	38	427	28	113	0	5252	0	1
B_mod76_Jojic	0	1	0	26.9239	15	427	8	113	0	5252	0	1

## Sheet: maleDE_p0.01
Results from Fisher's exact test for enrichment of gene sets within male-DE genes from RNA-seq data from adult BrainSpan defined by FD≥1.2 and P<0.01
Gene_set	Odds_Ratio	Fisher_p	OR_CI_Lower_95perc	OR_CI_Upper_95perc	N_in_set	N_in_maleUp_p0.01	N_in_set_and_backgrounds	N_in_maleUp_p0.01_and_background	N_Overlap	N_Background	perc_List_Overlap	Adj_P
SFARIGene	0.895563	1	0.0223049	5.18165	153	152	121	121	1	13137	0.826	1
ProteinDisr_RDNVs	1.16064	0.746345	0.234532	3.51108	353	152	282	121	3	13137	1.06	1
ProteinDisrMisssense_RDNVs	0.823858	0.647417	0.383464	1.57792	1771	152	1293	121	10	13137	0.773	1
FMRP_targets	1.09727	0.836603	0.428802	2.35513	725	152	720	110	7	12335	0.972	1
ASD_DE_Up_Voineagu	9.76973	7.46943e-05	3.33226	23.6356	88	152	78	62	6	6706	7.69	0.00463105
ASD_DE_Down_Voineagu	0	0.63047	0	3.32645	125	152	122	62	0	6706	0	1
asdM12_Voineagu	0	0.0524955	0	0.94891	414	152	405	62	0	6706	0	1
asdM16_Voineagu	5.17183	9.16775e-06	2.54771	9.80258	361	152	337	62	13	6706	3.86	0.000568401
asdM1_Gupta	0.265438	0.00309422	0.0709222	0.701775	1643	152	1579	108	4	12552	0.253	0.191842
asdM6_Gupta	0.172668	0.0451303	0.00432806	0.98644	667	152	640	108	1	12552	0.156	1
asdM5_Gupta	1.92872	0.0533584	0.927535	3.62791	759	152	702	108	11	12552	1.57	1
Neurons_Cahoy	0.454149	0.0663156	0.162616	1.02514	1489	152	1384	110	6	12335	0.434	1
Oligodendrocytes_Cahoy	0.956067	1	0.490199	1.71832	1626	152	1516	110	13	12335	0.858	1
Astrocytes_Cahoy	2.03294	0.00240089	1.27018	3.1667	1968	152	1786	110	28	12335	1.57	0.148855
Microglia_Albright	1.93093	0.0621356	0.85569	3.82749	773	152	529	121	9	13137	1.7	1
CA1pyramidal_Zeisel	1.14981	0.747692	0.232062	3.48553	355	152	294	110	3	12335	1.02	1
S1pyramidal_Zeisel	0	0.416748	0	2.24179	235	152	185	110	0	12335	0	1
Interneurons_Zeisel	0.415679	0.73399	0.0103931	2.38548	319	152	265	110	1	12335	0.377	1
Oligodendrocytes_Zeisel	0.303255	0.382831	0.00759056	1.73649	397	152	360	110	1	12335	0.278	1
Astrocytes_Zeisel	3.81679	0.00669764	1.35164	8.75217	216	152	188	110	6	12335	3.19	0.415254
Microglia_Zeisel	8.8154	1.77612e-09	4.66911	15.5995	368	152	230	110	15	12335	6.52	1.10119e-07
Endothelial_Zeisel	1.36522	0.488671	0.275274	4.14578	312	152	249	110	3	12335	1.2	1
Ependymal_Zeisel	0.848882	1	0.10097	3.17262	402	152	263	110	2	12335	0.76	1
Mural_Zeisel	0	1	0	4.34504	137	152	97	110	0	12335	0	1
T_mod18_Jojic	0	1	0	4.74214	106	152	62	68	0	5252	0	1
gdT_mod65_Jojic	5.13869	0.188452	0.120399	34.3704	30	152	16	68	1	5252	6.25	1
gdT_NKT_T4_mod56_Jojic	2.26022	0.367207	0.0548142	13.9083	58	152	35	68	1	5252	2.86	1
abT_mod57_Jojic	1.91908	0.415133	0.0467356	11.6869	52	152	41	68	1	5252	2.44	1
B_mod33_Jojic	2.06383	0.263057	0.240439	8.01868	125	152	77	68	2	5252	2.6	1
B_mod61_Jojic	0	1	0	10.953	38	152	28	68	0	5252	0	1
B_mod76_Jojic	0	1	0	45.4904	15	152	8	68	0	5252	0	1

## Sheet: femDE_p0.01
Results from Fisher's exact test for enrichment of gene sets within female-DE genes from RNA-seq data from adult BrainSpan defined by FD≥1.2 and P<0.01
Gene_set	Odds_Ratio	Fisher_p	OR_CI_Lower_95perc	OR_CI_Upper_95perc	N_in_set	N_in_femUp_p0.01	N_in_set_and_backgrounds	N_in_femUp_p0.01_and_background	N_Overlap	N_Background	perc_List_Overlap	Adj_P
SFARIGene	1.77615	0.316826	0.210261	6.69723	153	159	121	124	2	13137	1.65	1
ProteinDisr_RDNVs	1.1316	0.750386	0.228749	3.42098	353	159	282	124	3	13137	1.06	1
ProteinDisrMisssense_RDNVs	0.801968	0.648583	0.373539	1.53456	1771	159	1293	124	10	13137	0.773	1
FMRP_targets	0.578995	0.4198	0.154594	1.53138	725	159	720	115	4	12335	0.556	1
ASD_DE_Up_Voineagu	0	1	0	5.98102	88	159	78	55	0	6706	0	1
ASD_DE_Down_Voineagu	0.999404	1	0.0246468	5.91582	125	159	122	55	1	6706	0.82	1
asdM12_Voineagu	1.5626	0.383123	0.483599	3.92648	414	159	405	55	5	6706	1.23	1
asdM16_Voineagu	0.348084	0.526531	0.00863126	2.03724	361	159	337	55	1	6706	0.297	1
asdM1_Gupta	1.05956	0.783411	0.582675	1.80817	1643	159	1579	121	16	12552	1.01	1
asdM6_Gupta	1.14444	0.676212	0.448076	2.44948	667	159	640	121	7	12552	1.09	1
asdM5_Gupta	0.879691	1	0.315134	1.98399	759	159	702	121	6	12552	0.855	1
Neurons_Cahoy	2.10585	0.00254747	1.27932	3.34585	1489	159	1384	115	24	12335	1.73	0.157943
Oligodendrocytes_Cahoy	0.753051	0.474563	0.363796	1.40811	1626	159	1516	115	11	12335	0.726	1
Astrocytes_Cahoy	0.439115	0.02247	0.184505	0.899013	1968	159	1786	115	8	12335	0.448	1
Microglia_Albright	1.00143	1	0.317935	2.41825	773	159	529	124	5	13137	0.945	1
CA1pyramidal_Zeisel	1.48236	0.355547	0.39427	3.94504	355	159	294	115	4	12335	1.36	1
S1pyramidal_Zeisel	2.39654	0.0945356	0.634899	6.41601	235	159	185	115	4	12335	2.16	1
Interneurons_Zeisel	0.397282	0.522991	0.00993713	2.27776	319	159	265	115	1	12335	0.377	1
Oligodendrocytes_Zeisel	0	0.0838699	0	1.07954	397	159	360	115	0	12335	0	1
Astrocytes_Zeisel	1.1451	0.695334	0.135973	4.29151	216	159	188	115	2	12335	1.06	1
Microglia_Zeisel	0.45934	0.727149	0.0114824	2.63727	368	159	230	115	1	12335	0.435	1
Endothelial_Zeisel	0.857951	1	0.102075	3.20485	312	159	249	115	2	12335	0.803	1
Ependymal_Zeisel	1.23212	0.738167	0.248688	3.73497	402	159	263	115	3	12335	1.14	1
Mural_Zeisel	0	1	0	4.15147	137	159	97	115	0	12335	0	1
T_mod18_Jojic	2.05837	0.393912	0.0500872	12.5659	106	159	62	42	1	5252	1.61	1
gdT_mod65_Jojic	8.43598	0.120718	0.195934	57.3924	30	159	16	42	1	5252	6.25	1
gdT_NKT_T4_mod56_Jojic	3.71134	0.245678	0.0892048	23.2994	58	159	35	42	1	5252	2.86	1
abT_mod57_Jojic	3.15114	0.281406	0.0760582	19.5859	52	159	41	42	1	5252	2.44	1
B_mod33_Jojic	0	1	0	6.2618	125	159	77	42	0	5252	0	1
B_mod61_Jojic	0	1	0	18.0961	38	159	28	42	0	5252	0	1
B_mod76_Jojic	0	1	0	74.8698	15	159	8	42	0	5252	0	1

## Sheet: maleDE_p0.005
Results from Fisher's exact test for enrichment of gene sets within male-DE genes from RNA-seq data from adult BrainSpan defined by FD≥1.2 and P<0.005
Gene_set	Odds_Ratio	Fisher_p	OR_CI_Lower_95perc	OR_CI_Upper_95perc	N_in_set	N_in_maleUp_p0.005	N_in_set_and_backgrounds	N_in_maleUp_p0.005_and_background	N_Overlap	N_Background	perc_List_Overlap	Adj_P
SFARIGene	1.51927	0.487294	0.0376298	8.90298	153	88	121	72	1	13137	0.826	1
ProteinDisr_RDNVs	1.99237	0.201062	0.398669	6.13051	353	88	282	72	3	13137	1.06	1
ProteinDisrMisssense_RDNVs	0.831945	0.842865	0.294117	1.91438	1771	88	1293	72	6	13137	0.464	1
FMRP_targets	1.36963	0.423068	0.427593	3.39559	725	88	720	64	5	12335	0.694	1
ASD_DE_Up_Voineagu	7.75087	0.00885393	1.49073	25.4971	88	88	78	37	3	6706	3.85	0.548943
ASD_DE_Down_Voineagu	0	1	0	5.70894	125	88	122	37	0	6706	0	1
asdM12_Voineagu	0	0.168718	0	1.62908	414	88	405	37	0	6706	0	1
asdM16_Voineagu	3.70457	0.00955425	1.25472	9.09857	361	88	337	37	6	6706	1.78	0.592363
asdM1_Gupta	0.238684	0.0294238	0.0282085	0.903528	1643	88	1579	60	2	12552	0.127	1
asdM6_Gupta	0	0.0751355	0	1.17779	667	88	640	60	0	12552	0	1
asdM5_Gupta	2.61499	0.0179449	1.0685	5.57153	759	88	702	60	8	12552	1.14	1
Neurons_Cahoy	0.526157	0.316699	0.138646	1.42199	1489	88	1384	64	4	12335	0.289	1
Oligodendrocytes_Cahoy	1.01961	0.850447	0.418908	2.15588	1626	88	1516	64	8	12335	0.528	1
Astrocytes_Cahoy	1.97753	0.0300635	1.04574	3.55352	1968	88	1786	64	16	12335	0.896	1
Microglia_Albright	2.17979	0.0695011	0.768629	5.03433	773	88	529	72	6	13137	1.13	1
CA1pyramidal_Zeisel	1.32332	0.665881	0.156064	5.02943	355	88	294	64	2	12335	0.68	1
S1pyramidal_Zeisel	0	1	0	3.91426	235	88	185	64	0	12335	0	1
Interneurons_Zeisel	0	0.64942	0	2.70667	319	88	265	64	0	12335	0	1
Oligodendrocytes_Zeisel	0.526702	1	0.0130954	3.06246	397	88	360	64	1	12335	0.278	1
Astrocytes_Zeisel	3.21234	0.0739374	0.6389	9.98727	216	88	188	64	3	12335	1.6	1
Microglia_Zeisel	7.75049	2.32987e-05	3.1525	16.6032	368	88	230	64	8	12335	3.48	0.00144452
Endothelial_Zeisel	0.769535	1	0.0191059	4.48663	312	88	249	64	1	12335	0.402	1
Ependymal_Zeisel	0.727569	1	0.0180677	4.23959	402	88	263	64	1	12335	0.38	1
Mural_Zeisel	0	1	0	7.58369	137	88	97	64	0	12335	0	1
T_mod18_Jojic	0	1	0	8.2579	106	88	62	40	0	5252	0	1
gdT_mod65_Jojic	8.87146	0.115294	0.205813	60.6042	30	88	16	40	1	5252	6.25	1
gdT_NKT_T4_mod56_Jojic	0	1	0	15.0231	58	88	35	40	0	5252	0	1
abT_mod57_Jojic	3.31395	0.269964	0.0798932	20.6527	52	88	41	40	1	5252	2.44	1
B_mod33_Jojic	1.73255	0.447336	0.0422385	10.5281	125	88	77	40	1	5252	1.3	1
B_mod61_Jojic	0	1	0	19.0456	38	88	28	40	0	5252	0	1
B_mod76_Jojic	0	1	0	78.7406	15	88	8	40	0	5252	0	1

## Sheet: femDE_p0.005
Results from Fisher's exact test for enrichment of gene sets within female-DE genes from RNA-seq data from adult BrainSpan defined by FD≥1.2 and P<0.005
Gene_set	Odds_Ratio	Fisher_p	OR_CI_Lower_95perc	OR_CI_Upper_95perc	N_in_set	N_in_femUp_p0.005	N_in_set_and_backgrounds	N_in_femUp_p0.005_and_background	N_Overlap	N_Background	perc_List_Overlap	Adj_P
SFARIGene	3.06374	0.145412	0.359854	11.7255	153	98	121	73	2	13137	1.65	1
ProteinDisr_RDNVs	0.631838	1	0.0157246	3.66301	353	98	282	73	1	13137	0.355	1
ProteinDisrMisssense_RDNVs	0.256897	0.0454113	0.0304881	0.964798	1771	98	1293	73	2	13137	0.155	1
FMRP_targets	0.755172	1	0.151401	2.31756	725	98	720	67	3	12335	0.417	1
ASD_DE_Up_Voineagu	0	1	0	11.7269	88	98	78	29	0	6706	0	1
ASD_DE_Down_Voineagu	0	1	0	7.39222	125	98	122	29	0	6706	0	1
asdM12_Voineagu	0.554565	1	0.0135314	3.37236	414	98	405	29	1	6706	0.247	1
asdM16_Voineagu	0.674027	1	0.0164347	4.10288	361	98	337	29	1	6706	0.297	1
asdM1_Gupta	0.881841	0.858669	0.364162	1.85073	1643	98	1579	71	8	12552	0.507	1
asdM6_Gupta	1.11188	0.783814	0.293478	2.9959	667	98	640	71	4	12552	0.625	1
asdM5_Gupta	1.00783	1	0.266077	2.71467	759	98	702	71	4	12552	0.57	1
Neurons_Cahoy	1.73263	0.115902	0.842305	3.28496	1489	98	1384	67	12	12335	0.867	1
Oligodendrocytes_Cahoy	0.967496	1	0.398407	2.03882	1626	98	1516	67	8	12335	0.528	1
Astrocytes_Cahoy	0.180835	0.00448359	0.0214277	0.681139	1968	98	1786	67	2	12335	0.112	0.277983
Microglia_Albright	1.02157	0.769509	0.205045	3.12705	773	98	529	73	3	13137	0.567	1
CA1pyramidal_Zeisel	1.26193	0.674683	0.148968	4.78648	355	98	294	67	2	12335	0.68	1
S1pyramidal_Zeisel	3.11224	0.0792941	0.619676	9.65709	235	98	185	67	3	12335	1.62	1
Interneurons_Zeisel	0.688952	1	0.0171212	4.0079	319	98	265	67	1	12335	0.377	1
Oligodendrocytes_Zeisel	0	0.268352	0	1.88193	397	98	360	67	0	12335	0	1
Astrocytes_Zeisel	0	0.628446	0	3.67223	216	98	188	67	0	12335	0	1
Microglia_Zeisel	0.796559	1	0.0197842	4.63953	368	98	230	67	1	12335	0.435	1
Endothelial_Zeisel	1.49739	0.393231	0.176574	5.68839	312	98	249	67	2	12335	0.803	1
Ependymal_Zeisel	1.41543	0.655003	0.16695	5.3744	402	98	263	67	2	12335	0.76	1
Mural_Zeisel	0	1	0	7.23486	137	98	97	67	0	12335	0	1
T_mod18_Jojic	0	1	0	12.5274	106	98	62	27	0	5252	0	1
gdT_mod65_Jojic	13.3252	0.0792667	0.305714	92.8805	30	98	16	27	1	5252	6.25	1
gdT_NKT_T4_mod56_Jojic	5.86692	0.165551	0.139188	37.9223	58	98	35	27	1	5252	2.86	1
abT_mod57_Jojic	0	1	0	19.2967	52	98	41	27	0	5252	0	1
B_mod33_Jojic	0	1	0	10.01	125	98	77	27	0	5252	0	1
B_mod61_Jojic	0	1	0	28.8836	38	98	28	27	0	5252	0	1
B_mod76_Jojic	0	1	0	118.641	15	98	8	27	0	5252	0	1
