# Supplementary material for: Gene expression in human brain implicates sexually dimorphic pathways in autism spectrum disorders
Source: Nat Commun. 2016 Feb 19;7:10717. doi: 10.1038/ncomms10717 (PMC4762891; doi:10.1038/ncomms10717)
Supplement: Supplementary Data 4 — Tables for all neural cell type marker gene sets tested for enrichment of sex-differential expression. [file ncomms10717-s5.xlsx]

## Sheet: Neurons_Cahoy
Description:	Neuron marker genes, Cahoy et al 2008
ensembl_gene_id	hgnc_symbol	chromosome_name	start_position	end_position	strand	band	gene_biotype
ENSG00000164600	NEUROD6	7	31377075	31380508	-1	p14.3	protein_coding
ENSG00000101958	GLRA2	X	14547420	14749934	1	p22.2	protein_coding
ENSG00000136999	NOV	8	120428546	120436593	1	q24.12	protein_coding
ENSG00000152784	PRDM8	4	81105033	81125483	1	q21.21	protein_coding
ENSG00000155926	SLA	8	134048973	134115298	-1	q24.22	protein_coding
ENSG00000147571	CRH	8	67088620	67090960	-1	q13.1	protein_coding
ENSG00000113327	GABRG2	5	161494546	161582542	1	q34	protein_coding
ENSG00000147246	HTR2C	X	113818551	114144624	1	q23	protein_coding
ENSG00000122254	HS3ST2	16	22825498	22927659	1	p12.2	protein_coding
ENSG00000147676	MAL2	8	120177273	120257913	1	q24.12	protein_coding
ENSG00000104435	STMN2	8	80523049	80578410	1	q21.13	protein_coding
ENSG00000186297	GABRA5	15	27111510	27194354	1	q12	protein_coding
ENSG00000133636	NTS	12	86268073	86276770	1	q21.31	protein_coding
ENSG00000022355	GABRA1	5	161274197	161326975	1	q34	protein_coding
ENSG00000119042	SATB2	2	200134223	200335989	-1	q33.1	protein_coding
ENSG00000181656	GPR88	1	101003693	101007574	1	p21.2	protein_coding
ENSG00000067715	SYT1	12	79257773	79845788	1	q21.2	protein_coding
ENSG00000119125	GDA	9	74729511	74872109	1	q21.13	protein_coding
ENSG00000186487	MYT1L	2	1792885	2335032	-1	p25.3	protein_coding
ENSG00000091664	SLC17A6	11	22359643	22401049	1	p14.3	protein_coding
ENSG00000174576	NPAS4	11	66188475	66194178	1	q13.2	protein_coding
ENSG00000104327	CALB1	8	91070836	91107703	-1	q21.3	protein_coding
ENSG00000124140	SLC12A5	20	44650329	44688789	1	q13.12	protein_coding
ENSG00000135333	EPHA7	6	93949738	94129265	-1	q16.1	protein_coding
ENSG00000146469	VIP	6	153071933	153080900	1	q25.2	protein_coding
ENSG00000081189	MEF2C	5	88013975	88199922	-1	q14.3	protein_coding
ENSG00000180616	SSTR2	17	71161151	71167185	1	q25.1	protein_coding
ENSG00000125851	PCSK2	20	17206752	17465223	1	p12.1	protein_coding
ENSG00000132639	SNAP25	20	10199478	10288066	1	p12.2	protein_coding
ENSG00000171951	SCG2	2	224461658	224467221	-1	q36.1	protein_coding
ENSG00000165434	PGM2L1	11	74041363	74109518	-1	q13.4	protein_coding
ENSG00000182836	PLCXD3	5	41307056	41510730	-1	p13.1	protein_coding
ENSG00000144355	DLX1	2	172949468	172954405	1	q31.1	protein_coding
ENSG00000163032	VSNL1	2	17720393	17838285	1	p24.2	protein_coding
ENSG00000132872	SYT4	18	40847843	40857615	-1	q12.3	protein_coding
ENSG00000185737	NRG3	10	83635070	84746935	1	q23.1	protein_coding
ENSG00000136531	SCN2A	2	166095912	166248818	1	q24.3	protein_coding
ENSG00000105376	ICAM5	19	10400657	10407454	1	p13.2	protein_coding
ENSG00000162975	KCNF1	2	11052063	11054350	1	p25.1	protein_coding
ENSG00000187094	CCK	3	42299317	42307699	-1	p22.1	protein_coding
ENSG00000128564	VGF	7	100805790	100808874	-1	q22.1	protein_coding
ENSG00000166448	TMEM130	7	98444111	98468394	-1	q22.1	protein_coding
ENSG00000152495	CAMK4	5	110559351	110830584	1	q22.1	protein_coding
ENSG00000198363	ASPH	8	62413116	62627155	-1	q12.3	protein_coding
ENSG00000011083	SLC6A7	5	149569520	149602351	1	q32	protein_coding
ENSG00000163596	ICA1L	2	203640690	203736708	-1	q33.2	protein_coding
ENSG00000167306	MYO5B	18	47349183	47721463	-1	q21.1	protein_coding
ENSG00000165973	NELL1	11	20691117	21597227	1	p15.1	protein_coding
ENSG00000104722	NEFM	8	24770525	24776607	1	p21.2	protein_coding
ENSG00000118271	TTR	18	29171689	29178974	1	q12.1	protein_coding
ENSG00000150394	CDH8	16	61681146	62070939	-1	q21	protein_coding
ENSG00000185518	SV2B	15	91643180	91844539	1	q26.1	protein_coding
ENSG00000172020	GAP43	3	115342171	115440337	1	q13.31	protein_coding
ENSG00000072657	TRHDE	12	72481046	73059422	1	q21.1	protein_coding
ENSG00000058404	CAMK2B	7	44256749	44374176	-1	p13	protein_coding
ENSG00000181195	PENK	8	57349233	57359293	-1	q12.1	protein_coding
ENSG00000117152	RGS4	1	163038565	163046592	1	q23.3	protein_coding
ENSG00000175445	LPL	8	19759228	19824769	1	p21.3	protein_coding
ENSG00000148408	CACNA1B	9	140772241	141019076	1	q34.3	protein_coding
ENSG00000166006	KCNC2	12	75433857	75603648	-1	q21.1	protein_coding
ENSG00000133985	TTC9	14	71108504	71142077	1	q24.2	protein_coding
ENSG00000198910	L1CAM	X	153126969	153174677	-1	q28	protein_coding
ENSG00000158258	CLSTN2	3	139654027	140296239	1	q23	protein_coding
ENSG00000125814	NAPB	20	23355159	23402125	-1	p11.21	protein_coding
ENSG00000008283	CYB561	17	61509665	61523739	-1	q23.3	protein_coding
ENSG00000121905	HPCA	1	33351595	33364042	1	p35.1	protein_coding
ENSG00000149970	CNKSR2	X	21392536	21672813	1	p22.12	protein_coding
ENSG00000130477	UNC13A	19	17712137	17799401	-1	p13.11	protein_coding
ENSG00000172247	C1QTNF4	11	47611216	47616211	-1	p11.2	protein_coding
ENSG00000102924	CBLN1	16	49311828	49315742	-1	q12.1	protein_coding
ENSG00000104140	RHOV	15	41164412	41166487	-1	q15.1	protein_coding
ENSG00000143590	EFNA3	1	155036224	155060014	1	q22	protein_coding
ENSG00000171004	HS6ST2	X	131760038	132095423	-1	q26.2	protein_coding
ENSG00000134443	GRP	18	56887400	56898006	1	q21.32	protein_coding
ENSG00000171243	SOSTDC1	7	16501106	16570205	-1	p21.1	protein_coding
ENSG00000106089	STX1A	7	73113536	73134002	-1	q11.23	protein_coding
ENSG00000075043	KCNQ2	20	62037542	62103993	-1	q13.33	protein_coding
ENSG00000119866	BCL11A	2	60678302	60780702	-1	p16.1	protein_coding
ENSG00000107105	ELAVL2	9	23690102	23826335	-1	p21.3	protein_coding
ENSG00000171246	NPTX1	17	78440948	78451643	-1	q25.3	protein_coding
ENSG00000157005	SST	3	187386694	187388187	-1	q27.3	protein_coding
ENSG00000111674	ENO2	12	7022909	7032861	1	p13.31	protein_coding
ENSG00000183166	CALN1	7	71244476	71912136	-1	q11.22	protein_coding
ENSG00000082497	SERTAD4	1	210406144	210419976	1	q32.2	protein_coding
ENSG00000164794	KCNV1	8	110975874	110988076	-1	q23.2	protein_coding
ENSG00000105409	ATP1A3	19	42470734	42501649	-1	q13.2	protein_coding
ENSG00000117600		1	99729509	99775146	1	p21.2	protein_coding
ENSG00000186462	NAP1L2	X	72432135	72434684	-1	q13.2	protein_coding
ENSG00000149927	DOC2A	16	30016830	30034591	-1	p11.2	protein_coding
ENSG00000102879	CORO1A	16	30194148	30200397	1	p11.2	protein_coding
ENSG00000174417	TRHR	8	110098850	110131813	1	q23.1	protein_coding
ENSG00000101438	SLC32A1	20	37353105	37358015	1	q11.23	protein_coding
ENSG00000186469	GNG2	14	52292913	52446060	1	q22.1	protein_coding
ENSG00000127561	SYNGR3	16	2039661	2044276	1	p13.3	protein_coding
ENSG00000169744	LDB2	4	16503164	16900432	-1	p15.32	protein_coding
ENSG00000115977	AAK1	2	69688532	69901481	-1	p13.3	protein_coding
ENSG00000198626	RYR2	1	237205505	237997288	1	q43	protein_coding
ENSG00000092068	SLC7A8	14	23594504	23652883	-1	q11.2	protein_coding
ENSG00000162631	NTNG1	1	107682629	108026080	1	p13.3	protein_coding
ENSG00000187672	ERC2	3	55542336	56502391	-1	p14.3	protein_coding
ENSG00000163536	SERPINI1	3	167453031	167543356	1	q26.1	protein_coding
ENSG00000164076	CAMKV	3	49895421	49907655	-1	p21.31	protein_coding
ENSG00000221946	FXYD7	19	35634154	35645204	1	q13.12	protein_coding
ENSG00000176749	CDK5R1	17	30813637	30818274	1	q11.2	protein_coding
ENSG00000075223	SEMA3C	7	80371854	80551675	-1	q21.11	protein_coding
ENSG00000144290	SLC4A10	2	162480845	162841792	1	q24.2	protein_coding
ENSG00000240694	PNMA2	8	26362202	26371608	-1	p21.2	protein_coding
ENSG00000170396	ZNF804A	2	185463093	185804219	1	q32.1	protein_coding
ENSG00000221890	NPTXR	22	39214457	39239987	-1	q13.1	protein_coding
ENSG00000149575	SCN2B	11	118032666	118047388	-1	q23.3	protein_coding
ENSG00000173210	ABLIM3	5	148521046	148640105	1	q32	protein_coding
ENSG00000175352	NRIP3	11	9002123	9025596	-1	p15.4	protein_coding
ENSG00000162992	NEUROD1	2	182537815	182545603	-1	q31.3	protein_coding
ENSG00000152910	CNTNAP4	16	76311176	76593135	1	q23.1	protein_coding
ENSG00000132975	GPR12	13	27329341	27334922	-1	q12.13	protein_coding
ENSG00000124507	PACSIN1	6	34433916	34503006	1	p21.31	protein_coding
ENSG00000127152	BCL11B	14	99635624	99737861	-1	q32.2	protein_coding
ENSG00000128683	GAD1	2	171669723	171717661	1	q31.1	protein_coding
ENSG00000075213	SEMA3A	7	83587659	84122040	-1	q21.11	protein_coding
ENSG00000139220	PPFIA2	12	81652045	82153332	-1	q21.31	protein_coding
ENSG00000183023	SLC8A1	2	40339286	40838193	-1	p22.1	protein_coding
ENSG00000172209	GPR22	7	107110463	107116098	1	q22.3	protein_coding
ENSG00000079102	RUNX1T1	8	92967203	93115514	-1	q21.3	protein_coding
ENSG00000168546	GFRA2	8	21547915	21669869	-1	p21.3	protein_coding
ENSG00000152894	PTPRK	6	128289924	128841870	-1	q22.33	protein_coding
ENSG00000067842	ATP2B3	X	152783134	152848397	1	q28	protein_coding
ENSG00000147655	RSPO2	8	108911544	109095913	-1	q23.1	protein_coding
ENSG00000198915	RASGEF1A	10	43689983	43762367	-1	q11.21	protein_coding
ENSG00000179388	EGR3	8	22545172	22550815	-1	p21.3	protein_coding
ENSG00000110002	VWA5A	11	123986069	124018428	1	q24.2	protein_coding
ENSG00000006210	CX3CL1	16	57406370	57418960	1	q21	protein_coding
ENSG00000072832	CRMP1	4	5749811	5894785	-1	p16.2	protein_coding
ENSG00000144285	SCN1A	2	166845670	166984523	-1	q24.3	protein_coding
ENSG00000100225	FBXO7	22	32870663	32894818	1	q12.3	protein_coding
ENSG00000116983	HPCAL4	1	40144320	40157361	-1	p34.2	protein_coding
ENSG00000054803	CBLN4	20	54572496	54580528	-1	q13.2	protein_coding
ENSG00000121769	FABP3	1	31838472	31849697	-1	p35.2	protein_coding
ENSG00000067057	PFKP	10	3109712	3179904	1	p15.2	protein_coding
ENSG00000136535	TBR1	2	162272605	162282381	1	q24.2	protein_coding
ENSG00000044524	EPHA3	3	89156674	89531284	1	p11.1	protein_coding
ENSG00000160145	KALRN	3	123798870	124440036	1	q21.1	protein_coding
ENSG00000021645	NRXN3	14	78708734	80330762	1	q24.3	protein_coding
ENSG00000158560	DYNC1I1	7	95401866	95739634	1	q21.3	protein_coding
ENSG00000146360	GPR6	6	110299514	110301921	1	q21	protein_coding
ENSG00000102003	SYP	X	49044269	49056718	-1	p11.23	protein_coding
ENSG00000100276	RASL10A	22	29708922	29711745	-1	q12.2	protein_coding
ENSG00000185652	NTF3	12	5541278	5630702	1	p13.31	protein_coding
ENSG00000118733	OLFM3	1	102268130	102462586	-1	p21.1	protein_coding
ENSG00000137843	PAK6	15	40509629	40569688	1	q15.1	protein_coding
ENSG00000002746	HECW1	7	43152198	43602938	1	p14.1	protein_coding
ENSG00000075340	ADD2	2	70834750	70995357	-1	p13.3	protein_coding
ENSG00000111218	PRMT8	12	3490515	3703139	1	p13.32	protein_coding
ENSG00000164742	ADCY1	7	45613739	45762715	1	p12.3	protein_coding
ENSG00000048540	LMO3	12	16701307	16763528	-1	p12.3	protein_coding
ENSG00000197106	SLC6A17	1	110693108	110744824	1	p13.3	protein_coding
ENSG00000139973	SYT16	14	62453803	62568431	1	q23.2	protein_coding
ENSG00000156687	UNC5D	8	35092975	35654068	1	p12	protein_coding
ENSG00000137825	ITPKA	15	41785591	41795747	1	q15.1	protein_coding
ENSG00000070831	CDC42	1	22379120	22419437	1	p36.12	protein_coding
ENSG00000152377	SPOCK1	5	136310987	136934068	-1	q31.2	protein_coding
ENSG00000058335	RASGRF1	15	79252289	79383115	-1	q25.1	protein_coding
ENSG00000165023	DIRAS2	9	93372114	93405386	-1	q22.2	protein_coding
ENSG00000156486	KCNS2	8	99439250	99445076	1	q22.2	protein_coding
ENSG00000166206	GABRB3	15	26788693	27184686	-1	q12	protein_coding
ENSG00000136153	LMO7	13	76194570	76434004	1	q22.2	protein_coding
ENSG00000104863	LIN7B	19	49617581	49621717	1	q13.33	protein_coding
ENSG00000196353	CPNE4	3	131252399	132004254	-1	q22.1	protein_coding
ENSG00000171617	ENC1	5	73923234	73937249	-1	q13.3	protein_coding
ENSG00000126583	PRKCG	19	54382444	54410906	1	q13.42	protein_coding
ENSG00000153012	LGI2	4	25000469	25032501	-1	p15.2	protein_coding
ENSG00000130540	SULT4A1	22	44220389	44258398	-1	q13.31	protein_coding
ENSG00000169282	KCNAB1	3	155755490	156256545	1	q25.31	protein_coding
ENSG00000113532	ST8SIA4	5	100142639	100238970	-1	q21.1	protein_coding
ENSG00000186732	MPPED1	22	43807202	43902800	1	q13.2	protein_coding
ENSG00000166257	SCN3B	11	123499895	123525952	-1	q24.1	protein_coding
ENSG00000102678	FGF9	13	22245522	22278637	1	q12.11	protein_coding
ENSG00000145335	SNCA	4	90645250	90759466	-1	q22.1	protein_coding
ENSG00000173262	SLC2A14	12	7965108	8043744	-1	p13.31	protein_coding
ENSG00000189056	RELN	7	103112231	103629963	-1	q22.1	protein_coding
ENSG00000112541	PDE10A	6	165740776	166400091	-1	q27	protein_coding
ENSG00000110148	CCKBR	11	6280966	6293357	1	p15.4	protein_coding
ENSG00000188191	PRKAR1B	7	588834	767287	-1	p22.3	protein_coding
ENSG00000122679	RAMP3	7	45197390	45225901	1	p13	protein_coding
ENSG00000157445	CACNA2D3	3	54156574	55108584	1	p21.1	protein_coding
ENSG00000154146	NRGN	11	124609829	124617869	1	q24.2	protein_coding
ENSG00000139182	CLSTN3	12	7282294	7311541	1	p13.31	protein_coding
ENSG00000171735	CAMTA1	1	6845384	7829766	1	p36.31	protein_coding
ENSG00000113100	CDH9	5	26880709	27121257	-1	p14.1	protein_coding
ENSG00000135312	HTR1B	6	78171948	78173490	-1	q14.1	protein_coding
ENSG00000107562	CXCL12	10	44793038	44881941	-1	q11.21	protein_coding
ENSG00000140557	ST8SIA2	15	92937058	93011958	1	q26.1	protein_coding
ENSG00000013293	SLC7A14	3	170182353	170303863	-1	q26.2	protein_coding
ENSG00000196277	GRM7	3	6811688	7783215	1	p26.1	protein_coding
ENSG00000175497	DPP10	2	115199876	116603328	1	q14.1	protein_coding
ENSG00000007264	MATK	19	3777971	3802127	-1	p13.3	protein_coding
ENSG00000183036	PCP4	21	41239243	41301322	1	q22.2	protein_coding
ENSG00000072041	SLC6A15	12	85253492	85307394	-1	q21.31	protein_coding
ENSG00000089199	CHGB	20	5892076	5906007	1	p12.3	protein_coding
ENSG00000176956	LY6H	8	144239331	144242128	-1	q24.3	protein_coding
ENSG00000058866	DGKG	3	185823457	186080026	-1	q27.3	protein_coding
ENSG00000185760	KCNQ5	6	73331520	73908574	1	q13	protein_coding
ENSG00000153253	SCN3A	2	165944032	166060577	-1	q24.3	protein_coding
ENSG00000249853	HS3ST5	6	114376750	114664209	-1	q22.1	protein_coding
ENSG00000141622	RNF165	18	43906772	44043103	1	q21.1	protein_coding
ENSG00000087085	ACHE	7	100487615	100494594	-1	q22.1	protein_coding
ENSG00000185774	KCNIP4	4	20730239	21950422	-1	p15.2	protein_coding
ENSG00000258947		16	89987800	90005169	1	q24.3	protein_coding
ENSG00000182255	KCNA4	11	30031288	30038570	-1	p14.1	protein_coding
ENSG00000138594	TMOD3	15	52121825	52239492	1	q21.2	protein_coding
ENSG00000168993	CPLX1	4	778745	819986	-1	p16.3	protein_coding
ENSG00000152932	RAB3C	5	57878048	58155213	1	q11.2	protein_coding
ENSG00000137571	SLCO5A1	8	70584568	70747299	-1	q13.3	protein_coding
ENSG00000243232	PCDHAC2	5	140345820	140391936	1	q31.3	protein_coding
ENSG00000016082	ISL1	5	50678921	50690564	1	q11.1	protein_coding
ENSG00000121281	ADCY7	16	50280048	50352046	1	q12.1	protein_coding
ENSG00000082293	COL19A1	6	70576463	70919679	1	q13	protein_coding
ENSG00000077080	ACTL6B	7	100240720	100254084	-1	q22.1	protein_coding
ENSG00000162374	ELAVL4	1	50513686	50669458	1	p33	protein_coding
ENSG00000166342	NETO1	18	70409549	70535381	-1	q22.3	protein_coding
ENSG00000134775	FHOD3	18	33877677	34360018	1	q12.2	protein_coding
ENSG00000183287	CCBE1	18	57098172	57364612	-1	q21.32	protein_coding
ENSG00000172137	CALB2	16	71392616	71424341	1	q22.2	protein_coding
ENSG00000119782	FKBP1B	2	24272571	24286551	1	p23.3	protein_coding
ENSG00000176884	GRIN1	9	140032842	140063207	1	q34.3	protein_coding
ENSG00000175471	MCTP1	5	94039446	94620279	-1	q15	protein_coding
ENSG00000181418	DDN	12	49388932	49393092	-1	q13.12	protein_coding
ENSG00000163630	SYNPR	3	63213991	63602597	1	p14.2	protein_coding
ENSG00000186377	CYP4X1	1	47427036	47516423	1	p33	protein_coding
ENSG00000113389	NPR3	5	32689176	32791819	1	p13.3	protein_coding
ENSG00000144227	NXPH2	2	139428342	139537918	-1	q22.1	protein_coding
ENSG00000110680	CALCA	11	14988214	14993900	-1	p15.2	protein_coding
ENSG00000130558	OLFM1	9	137967268	138013025	1	q34.3	protein_coding
ENSG00000114861	FOXP1	3	71003844	71633140	-1	p13	protein_coding
ENSG00000138769	CDKL2	4	76503215	76555900	-1	q21.1	protein_coding
ENSG00000136653	RASSF5	1	206680879	206762616	1	q32.1	protein_coding
ENSG00000106070	GRB10	7	50657760	50861159	-1	p12.1	protein_coding
ENSG00000198673	FAM19A2	12	62102040	62672931	-1	q14.1	protein_coding
ENSG00000196581	AJAP1	1	4714792	4852594	1	p36.32	protein_coding
ENSG00000167178	ISLR2	15	74392652	74430881	1	q24.1	protein_coding
ENSG00000081181	ARG2	14	68086515	68118437	1	q24.1	protein_coding
ENSG00000006128	TAC1	7	97361220	97369784	1	q21.3	protein_coding
ENSG00000242173	ARHGDIG	16	318726	333003	1	p13.3	protein_coding
ENSG00000169891	REPS2	X	16964814	17171395	1	p22.2	protein_coding
ENSG00000011347	SYT7	11	61282785	61348620	-1	q12.2	protein_coding
ENSG00000096696	DSP	6	7541808	7586950	1	p24.3	protein_coding
ENSG00000132671	SSTR4	20	23016057	23017314	1	p11.21	protein_coding
ENSG00000128573	FOXP2	7	113726382	114333827	1	q31.1	protein_coding
ENSG00000160753	RUSC1	1	155290687	155300905	1	q22	protein_coding
ENSG00000148798	INA	10	105036920	105050108	1	q24.33	protein_coding
ENSG00000171132	PRKCE	2	45878484	46415129	1	p21	protein_coding
ENSG00000174469	CNTNAP2	7	145813453	148118090	1	q35	protein_coding
ENSG00000108231	LGI1	10	95517566	95557916	1	q23.33	protein_coding
ENSG00000115252	PDE1A	2	183004763	183387919	-1	q32.1	protein_coding
ENSG00000111052	LIN7A	12	81186299	81331704	-1	q21.31	protein_coding
ENSG00000144619	CNTN4	3	2140497	3099645	1	p26.3	protein_coding
ENSG00000162687	KCNT2	1	196194909	196577541	-1	q31.3	protein_coding
ENSG00000131864	USP29	19	57630506	57643294	1	q13.43	protein_coding
ENSG00000100604	CHGA	14	93389425	93401638	1	q32.12	protein_coding
ENSG00000198929	NOS1AP	1	162039564	162353321	1	q23.3	protein_coding
ENSG00000169255	B3GALNT1	3	160801671	160823172	-1	q26.1	protein_coding
ENSG00000180543	TSPYL5	8	98285717	98290176	-1	q22.1	protein_coding
ENSG00000155093	PTPRN2	7	157331750	158380480	-1	q36.3	protein_coding
ENSG00000175866	BAIAP2	17	79008948	79091232	1	q25.3	protein_coding
ENSG00000166664	CHRFAM7A	15	30653443	30686052	-1	q13.2	protein_coding
ENSG00000123570	RAB9B	X	103077252	103087158	-1	q22.2	protein_coding
ENSG00000243709	LEFTY1	1	226073982	226099082	-1	q42.12	protein_coding
ENSG00000050628	PTGER3	1	71318036	71513491	-1	p31.1	protein_coding
ENSG00000186642	PDE2A	11	72287185	72385635	-1	q13.4	protein_coding
ENSG00000077279	DCX	X	110537007	110655603	-1	q23	protein_coding
ENSG00000174460	ZCCHC12	X	117957753	117960931	1	q24	protein_coding
ENSG00000173442	EHBP1L1	11	65343509	65360121	1	q13.1	protein_coding
ENSG00000129159	KCNC1	11	17756359	17804602	1	p15.1	protein_coding
ENSG00000163618	CADPS	3	62384022	62861054	-1	p14.2	protein_coding
ENSG00000152954	NRSN1	6	24126350	24155128	1	p22.3	protein_coding
ENSG00000188089	PLA2G4E	15	42273780	42343388	-1	q15.1	protein_coding
ENSG00000166126	AMN	14	103388993	103399933	1	q32.32	protein_coding
ENSG00000182378	PLCXD1	X	192989	220023	1	p22.33	protein_coding
ENSG00000125510	OPRL1	20	62711526	62731996	1	q13.33	protein_coding
ENSG00000100884	CPNE6	14	24540046	24547309	1	q11.2	protein_coding
ENSG00000116254	CHD5	1	6161853	6240183	-1	p36.31	protein_coding
ENSG00000164128	NPY1R	4	164245113	164265984	-1	q32.2	protein_coding
ENSG00000123901	GPR83	11	94110477	94134585	-1	q21	protein_coding
ENSG00000008300	CELSR3	3	48673902	48700348	-1	p21.31	protein_coding
ENSG00000182698	RESP18	2	220192131	220197899	-1	q35	protein_coding
ENSG00000092051	JPH4	14	24037244	24048009	-1	q11.2	protein_coding
ENSG00000145687	SSBP2	5	80708840	81047616	-1	q14.1	protein_coding
ENSG00000106327	TFR2	7	100218039	100240402	-1	q22.1	protein_coding
ENSG00000168843	FSTL5	4	162305049	163085187	-1	q32.2	protein_coding
ENSG00000140459	CYP11A1	15	74630100	74660081	-1	q24.1	protein_coding
ENSG00000138207	RBP4	10	95351444	95361501	-1	q23.33	protein_coding
ENSG00000163624	CDS1	4	85504132	85572491	1	q21.23	protein_coding
ENSG00000179820	MYADM	19	54369477	54379691	1	q13.42	protein_coding
ENSG00000104381	GDAP1	8	75233365	75401107	1	q21.11	protein_coding
ENSG00000152214	RIT2	18	40323192	40695657	-1	q12.3	protein_coding
ENSG00000185477	GPRIN3	4	90165429	90229161	-1	q22.1	protein_coding
ENSG00000140323	DISP2	15	40650436	40663257	1	q15.1	protein_coding
ENSG00000164588	HCN1	5	45259349	45696253	-1	p12	protein_coding
ENSG00000154027	AK5	1	77747736	78025651	1	p31.1	protein_coding
ENSG00000101746	NOL4	18	31431064	31804916	-1	q12.1	protein_coding
ENSG00000068831	RASGRP2	11	64494383	64512928	-1	q13.1	protein_coding
ENSG00000166900	STX3	11	59480929	59573354	1	q12.1	protein_coding
ENSG00000186472	PCLO	7	82387442	82792246	-1	q21.11	protein_coding
ENSG00000177551	NHLH2	1	116378998	116386538	-1	p13.1	protein_coding
ENSG00000145247	OCIAD2	4	48887036	48908954	-1	p11	protein_coding
ENSG00000169783	LINGO1	15	77905369	78113242	-1	q24.3	protein_coding
ENSG00000154277	UCHL1	4	41258430	41270472	1	p13	protein_coding
ENSG00000100321	SYNGR1	22	39745930	39781593	1	q13.1	protein_coding
ENSG00000141433	ADCYAP1	18	904944	912173	1	p11.32	protein_coding
ENSG00000134709	HOOK1	1	60280458	60342050	1	p32.1	protein_coding
ENSG00000005059	CCDC109B	4	110481361	110609874	1	q25	protein_coding
ENSG00000183662	FAM19A1	3	68053359	68594776	1	p14.1	protein_coding
ENSG00000213760	ATP6V1G2	6	31512239	31516204	-1	p21.33	protein_coding
ENSG00000108395	TRIM37	17	57059999	57184282	-1	q22	protein_coding
ENSG00000129003	VPS13C	15	62144588	62352672	-1	q22.2	protein_coding
ENSG00000165379	LRFN5	14	42076773	42373752	1	q21.1	protein_coding
ENSG00000240891	PLCXD2	3	111393523	111565294	1	q13.2	protein_coding
ENSG00000156113	KCNMA1	10	78629359	79398353	-1	q22.3	protein_coding
ENSG00000258986	TMEM179	14	104941015	105071984	-1	q32.33	protein_coding
ENSG00000197457	STMN3	20	62271061	62284780	-1	q13.33	protein_coding
ENSG00000163462	TRIM46	1	155145873	155157447	1	q22	protein_coding
ENSG00000107758	PPP3CB	10	75196186	75255782	-1	q22.2	protein_coding
ENSG00000152578	GRIA4	11	105480721	105852819	1	q22.3	protein_coding
ENSG00000073969	NSF	17	44668035	44834830	1	q21.31	protein_coding
ENSG00000178235	SLITRK1	13	84451344	84456528	-1	q31.1	protein_coding
ENSG00000157851	DPYSL5	2	27070615	27173219	1	p23.3	protein_coding
ENSG00000091136	LAMB1	7	107564244	107643700	-1	q31.1	protein_coding
ENSG00000180875	GREM2	1	240652873	240775449	-1	q43	protein_coding
ENSG00000141837	CACNA1A	19	13317256	13734804	-1	p13.2	protein_coding
ENSG00000157404	KIT	4	55524085	55606881	1	q12	protein_coding
ENSG00000198216	CACNA1E	1	181382238	181777219	1	q25.3	protein_coding
ENSG00000103034	NDRG4	16	58496750	58547532	1	q21	protein_coding
ENSG00000185924	RTN4RL1	17	1839299	1928178	-1	p13.3	protein_coding
ENSG00000131018	SYNE1	6	152442819	152958936	-1	q25.2	protein_coding
ENSG00000172534	HCFC1	X	153213004	153237258	-1	q28	protein_coding
ENSG00000177614	PGBD5	1	230457392	230561475	-1	q42.13	protein_coding
ENSG00000102606	ARHGEF7	13	111766906	111958084	1	q34	protein_coding
ENSG00000177519	RPRM	2	154333852	154335322	-1	q23.3	protein_coding
ENSG00000070808	CAMK2A	5	149599054	149669854	-1	q32	protein_coding
ENSG00000165197	FIGF	X	15363713	15402498	-1	p22.2	protein_coding
ENSG00000153814	JAZF1	7	27870192	28220362	-1	p15.1	protein_coding
ENSG00000110931	CAMKK2	12	121675497	121736111	-1	q24.31	protein_coding
ENSG00000008056	SYN1	X	47431303	47479252	-1	p11.23	protein_coding
ENSG00000163171	CDC42EP3	2	37869032	37965611	-1	p22.2	protein_coding
ENSG00000143473	KCNH1	1	210856555	211307457	-1	q32.2	protein_coding
ENSG00000075884	ARHGAP15	2	143848931	144525921	1	q22.2	protein_coding
ENSG00000167642	SPINT2	19	38734675	38783254	1	q13.2	protein_coding
ENSG00000011465	DCN	12	91539025	91576900	-1	q21.33	protein_coding
ENSG00000125266	EFNB2	13	107142079	107187462	-1	q33.3	protein_coding
ENSG00000047849	MAP4	3	47892182	48130769	-1	p21.31	protein_coding
ENSG00000197555	SIPA1L1	14	71787166	72207946	1	q24.2	protein_coding
ENSG00000179542	SLITRK4	X	142710596	142723596	-1	q27.3	protein_coding
ENSG00000119283	TRIM67	1	231297858	231357302	1	q42.2	protein_coding
ENSG00000189108	IL1RAPL2	X	103810996	105012102	1	q22.3	protein_coding
ENSG00000089123	TASP1	20	13246709	13619587	-1	p12.1	protein_coding
ENSG00000136404	TM6SF1	15	83776159	83813606	1	q25.2	protein_coding
ENSG00000182575	NXPH3	17	47653220	47661189	1	q21.33	protein_coding
ENSG00000155511	GRIA1	5	152869175	153193429	1	q33.2	protein_coding
ENSG00000177542	SLC25A22	11	790475	798316	-1	p15.5	protein_coding
ENSG00000047648	ARHGAP6	X	11136239	11683821	-1	p22.2	protein_coding
ENSG00000070669	ASNS	7	97481430	97501854	-1	q21.3	protein_coding
ENSG00000006432	MAP3K9	14	71189243	71276251	-1	q24.2	protein_coding
ENSG00000162630	B3GALT2	1	193148175	193155784	-1	q31.2	protein_coding
ENSG00000163013	FBXO41	2	73481810	73511559	-1	p13.1	protein_coding
ENSG00000110675	ELMOD1	11	107461817	107537505	1	q22.3	protein_coding
ENSG00000165752	STK32C	10	134020996	134145351	-1	q26.3	protein_coding
ENSG00000179673	RPRML	17	45055523	45056614	-1	q21.32	protein_coding
ENSG00000164099	PRSS12	4	119201193	119274158	-1	q26	protein_coding
ENSG00000129990	SYT5	19	55682567	55691809	-1	q13.42	protein_coding
ENSG00000139890	REM2	14	23352374	23356895	1	q11.2	protein_coding
ENSG00000162873	KLHDC8A	1	205305220	205326218	-1	q32.1	protein_coding
ENSG00000157087	ATP2B2	3	10365707	10749716	-1	p25.3	protein_coding
ENSG00000128641	MYO1B	2	192109911	192290115	1	q32.3	protein_coding
ENSG00000135116	HRK	12	117293949	117319246	-1	q24.22	protein_coding
ENSG00000176788	BASP1	5	17065707	17276943	1	p15.1	protein_coding
ENSG00000197753	LHFPL5	6	35773070	35801651	1	p21.31	protein_coding
ENSG00000213578	CPLX3	15	75118888	75124141	1	q24.1	protein_coding
ENSG00000185149	NPY2R	4	156129781	156138230	1	q32.1	protein_coding
ENSG00000162706	CADM3	1	159141399	159173103	1	q23.2	protein_coding
ENSG00000109063	MYH3	17	10531843	10560626	-1	p13.1	protein_coding
ENSG00000173898	SPTBN2	11	66452719	66496697	-1	q13.2	protein_coding
ENSG00000106976	DNM1	9	130965658	131017527	1	q34.11	protein_coding
ENSG00000181619	GPR135	14	59895740	59932060	-1	q23.1	protein_coding
ENSG00000186479	RGS7BP	5	63802084	63908139	1	q12.3	protein_coding
ENSG00000174521	TTC9B	19	40721965	40724306	-1	q13.2	protein_coding
ENSG00000102172	SMS	X	21958691	22025798	1	p22.11	protein_coding
ENSG00000160932	LY6E	8	144099399	144105249	1	q24.3	protein_coding
ENSG00000183840	GPR39	2	133174147	133404132	1	q21.2	protein_coding
ENSG00000157470	FAM81A	15	59664892	59815748	1	q22.2	protein_coding
ENSG00000150995	ITPR1	3	4535032	4889524	1	p26.1	protein_coding
ENSG00000136854	STXBP1	9	130374544	130457460	1	q34.11	protein_coding
ENSG00000102466	FGF14	13	102372134	103054124	-1	q33.1	protein_coding
ENSG00000141404	GNAL	18	11688955	11885684	1	p11.21	protein_coding
ENSG00000213190	MLLT11	1	151030234	151040970	1	q21.3	protein_coding
ENSG00000156299	TIAM1	21	32490734	32932290	-1	q22.11	protein_coding
ENSG00000100473	COCH	14	31343720	31364271	1	q12	protein_coding
ENSG00000005249	PRKAR2B	7	106685094	106802256	1	q22.3	protein_coding
ENSG00000119900	OGFRL1	6	71998506	72018653	1	q13	protein_coding
ENSG00000165995	CACNB2	10	18429606	18830798	1	p12.33	protein_coding
ENSG00000198336	MYL4	17	45277812	45301045	1	q21.32	protein_coding
ENSG00000008118	CAMK1G	1	209757062	209787283	1	q32.2	protein_coding
ENSG00000242013	USP27X	X	49644470	49647166	1	p11.23	protein_coding
ENSG00000168743	NPNT	4	106815932	106925184	1	q24	protein_coding
ENSG00000010818	HIVEP2	6	143072604	143266338	-1	q24.2	protein_coding
ENSG00000047056	WDR37	10	1095478	1178237	1	p15.3	protein_coding
ENSG00000125247	TMTC4	13	101256181	101327347	-1	q32.3	protein_coding
ENSG00000151136	BTBD11	12	107712190	108053419	1	q23.3	protein_coding
ENSG00000120899	PTK2B	8	27168999	27316903	1	p21.2	protein_coding
ENSG00000187730	GABRD	1	1950780	1962192	1	p36.33	protein_coding
ENSG00000079841	RIMS1	6	72596406	73112845	1	q13	protein_coding
ENSG00000102038	SMARCA1	X	128580480	128657477	-1	q25	protein_coding
ENSG00000100285	NEFH	22	29876219	29887379	1	q12.2	protein_coding
ENSG00000133169	BEX1	X	102317579	102319168	-1	q22.1	protein_coding
ENSG00000184613	NELL2	12	44902058	45315631	-1	q12	protein_coding
ENSG00000125841	NRSN2	20	327527	335512	1	p13	protein_coding
ENSG00000087494	PTHLH	12	28111017	28125638	-1	p11.22	protein_coding
ENSG00000182870	GALNT9	12	132680924	132905935	-1	q24.33	protein_coding
ENSG00000164604	GPR85	7	112720468	112727833	-1	q31.1	protein_coding
ENSG00000182272	B4GALNT4	11	369796	382116	1	p15.5	protein_coding
ENSG00000123130	ACOT9	X	23720370	23784592	-1	p22.11	protein_coding
ENSG00000065609	SNAP91	6	84262599	84419410	-1	q14.2	protein_coding
ENSG00000063015	SEZ6	17	27281919	27333458	-1	q11.2	protein_coding
ENSG00000249992	TMEM158	3	45265958	45267770	-1	p21.31	protein_coding
ENSG00000006283	CACNA1G	17	48638429	48704835	1	q21.33	protein_coding
ENSG00000189410	SH2D5	1	21046225	21059330	-1	p36.12	protein_coding
ENSG00000172575	RASGRP1	15	38780304	38857776	-1	q14	protein_coding
ENSG00000060709	RIMBP2	12	130880682	131200826	-1	q24.33	protein_coding
ENSG00000151812	SLC35F4	14	58030640	58448912	-1	q23.1	protein_coding
ENSG00000008735	MAPK8IP2	22	51039114	51052409	1	q13.33	protein_coding
ENSG00000067798	NAV3	12	78224685	78606790	1	q21.2	protein_coding
ENSG00000011677	GABRA3	X	151334706	151620337	-1	q28	protein_coding
ENSG00000104888	SLC17A7	19	49932658	49945617	-1	q13.33	protein_coding
ENSG00000135655	USP15	12	62654119	62811211	1	q14.1	protein_coding
ENSG00000150672	DLG2	11	83166055	85338966	-1	q14.1	protein_coding
ENSG00000262359	DOC2B	17	5810	31427	-1	p13.3	protein_coding
ENSG00000157782	CABP1	12	121078355	121105127	1	q24.31	protein_coding
ENSG00000104497	SNX16	8	82711816	82755101	-1	q21.13	protein_coding
ENSG00000130037	KCNA5	12	5153085	5155949	1	p13.32	protein_coding
ENSG00000173805	HAP1	17	39873994	39890896	-1	q21.2	protein_coding
ENSG00000141576	RNF157	17	74138534	74236454	-1	q25.1	protein_coding
ENSG00000128266	GNAZ	22	23412540	23467224	1	q11.22	protein_coding
ENSG00000152056	AP1S3	2	224616403	224702744	-1	q36.1	protein_coding
ENSG00000091844	RGS17	6	153325594	153452384	-1	q25.2	protein_coding
ENSG00000132434	LANCL2	7	55433141	55501435	1	p11.2	protein_coding
ENSG00000198598	MMP17	12	132312938	132336328	1	q24.33	protein_coding
ENSG00000177511	ST8SIA3	18	55018044	55038962	1	q21.31	protein_coding
ENSG00000153956	CACNA2D1	7	81575760	82073114	-1	q21.11	protein_coding
ENSG00000184845	DRD1	5	174867042	174871211	-1	q35.2	protein_coding
ENSG00000177570	SAMD12	8	119201698	119634234	-1	q24.12	protein_coding
ENSG00000153234	NR4A2	2	157180944	157198860	-1	q24.1	protein_coding
ENSG00000120256	LRP11	6	150139934	150186199	-1	q25.1	protein_coding
ENSG00000174871	CNIH2	11	66045661	66052772	1	q13.2	protein_coding
ENSG00000168280	KIF5C	2	149632819	149883273	1	q23.1	protein_coding
ENSG00000088992	TESC	12	117476728	117537284	-1	q24.22	protein_coding
ENSG00000163888	CAMK2N2	3	183977001	183979251	-1	q27.1	protein_coding
ENSG00000145632	PLK2	5	57749809	57756087	-1	q11.2	protein_coding
ENSG00000147416	ATP6V1B2	8	20054878	20084330	1	p21.3	protein_coding
ENSG00000143933	CALM2	2	47272677	47403740	-1	p21	protein_coding
ENSG00000116675	DNAJC6	1	65713902	65881552	1	p31.3	protein_coding
ENSG00000115194	SLC30A3	2	27476552	27498685	-1	p23.3	protein_coding
ENSG00000120049	KCNIP2	10	103585731	103603677	-1	q24.32	protein_coding
ENSG00000164129	NPY5R	4	164265091	164273086	1	q32.2	protein_coding
ENSG00000170027	YWHAG	7	75956116	75988348	-1	q11.23	protein_coding
ENSG00000171533	MAP6	11	75297963	75380165	-1	q13.5	protein_coding
ENSG00000143198	MGST3	1	165600098	165631033	1	q24.1	protein_coding
ENSG00000003137	CYP26B1	2	72356367	72375167	-1	p13.2	protein_coding
ENSG00000137942	FNBP1L	1	93913688	94020218	1	p22.1	protein_coding
ENSG00000122585	NPY	7	24323782	24331484	1	p15.3	protein_coding
ENSG00000143420	ENSA	1	150573327	150602088	-1	q21.3	protein_coding
ENSG00000141542	RAB40B	17	80612849	80656604	-1	q25.3	protein_coding
ENSG00000114279	FGF12	3	191859684	192485553	-1	q29	protein_coding
ENSG00000017427	IGF1	12	102789645	102874423	-1	q23.2	protein_coding
ENSG00000120645	IQSEC3	12	175931	287626	1	p13.33	protein_coding
ENSG00000113657	DPYSL3	5	146770374	146889619	-1	q32	protein_coding
ENSG00000076356	PLXNA2	1	208195587	208417665	-1	q32.2	protein_coding
ENSG00000148053	NTRK2	9	87283466	87638505	1	q21.33	protein_coding
ENSG00000106078	COBL	7	51083909	51384515	-1	p12.1	protein_coding
ENSG00000061918	GUCY1B3	4	156680144	156728743	1	q32.1	protein_coding
ENSG00000122574	WIPF3	7	29846102	29956682	1	p14.3	protein_coding
ENSG00000040341	STAU2	8	74332604	74659943	-1	q21.11	protein_coding
ENSG00000116106	EPHA4	2	222282747	222438922	-1	q36.1	protein_coding
ENSG00000067445	TRO	X	54946895	54957864	1	p11.21	protein_coding
ENSG00000107643	MAPK8	10	49514698	49647403	1	q11.22	protein_coding
ENSG00000138641	HERC3	4	89442199	89629693	1	q22.1	protein_coding
ENSG00000118432	CNR1	6	88849583	88876078	-1	q15	protein_coding
ENSG00000164506	STXBP5	6	147525561	147706866	1	q24.3	protein_coding
ENSG00000089169	RPH3A	12	113008184	113336686	1	q24.13	protein_coding
ENSG00000175175	PPM1E	17	56833230	57058983	1	q22	protein_coding
ENSG00000135454	B4GALNT1	12	58017193	58027138	-1	q13.3	protein_coding
ENSG00000101188	NTSR1	20	61340189	61394123	1	q13.33	protein_coding
ENSG00000165061	ZMAT4	8	40388109	40755352	-1	p11.21	protein_coding
ENSG00000163655	GMPS	3	155588325	155658457	1	q25.31	protein_coding
ENSG00000196159	FAT4	4	126237554	126414087	1	q28.1	protein_coding
ENSG00000176204	LRRTM4	2	76974845	77820445	-1	p12	protein_coding
ENSG00000107295	SH3GL2	9	17579080	17797127	1	p22.2	protein_coding
ENSG00000133107	TRPC4	13	38210773	38444562	-1	q13.3	protein_coding
ENSG00000187688	TRPV2	17	16318856	16340317	1	p11.2	protein_coding
ENSG00000152969	JAKMIP1	4	6027926	6202318	-1	p16.1	protein_coding
ENSG00000173166	RAPH1	2	204259068	204400133	-1	q33.2	protein_coding
ENSG00000135824	RGS8	1	182615239	182653711	-1	q25.3	protein_coding
ENSG00000139496	NUPL1	13	25875662	25923938	1	q12.13	protein_coding
ENSG00000126950	TMEM35	X	100333709	100351353	1	q22.1	protein_coding
ENSG00000198739	LRRTM3	10	68685764	68859588	1	q21.3	protein_coding
ENSG00000144229	THSD7B	2	137523115	138435287	1	q22.1	protein_coding
ENSG00000197959	DNM3	1	171810621	172387606	1	q24.3	protein_coding
ENSG00000075426	FOSL2	2	28615315	28640179	1	p23.2	protein_coding
ENSG00000068366	ACSL4	X	108872579	108976632	-1	q23	protein_coding
ENSG00000156140	ADAMTS3	4	73146686	73434516	-1	q13.3	protein_coding
ENSG00000110514	MADD	11	47290712	47351582	1	p11.2	protein_coding
ENSG00000137727	ARHGAP20	11	110447766	110583912	-1	q23.1	protein_coding
ENSG00000012983	MAP4K5	14	50885219	51027844	-1	q22.1	protein_coding
ENSG00000128965	CHAC1	15	41245160	41248710	1	q15.1	protein_coding
ENSG00000141668	CBLN2	18	70203915	70305756	-1	q22.3	protein_coding
ENSG00000184307	ZDHHC23	3	113666748	113684248	1	q13.31	protein_coding
ENSG00000003249	DBNDD1	16	90071273	90086536	-1	q24.3	protein_coding
ENSG00000118046	STK11	19	1189406	1228428	1	p13.3	protein_coding
ENSG00000169213	RAB3B	1	52373628	52456436	-1	p32.3	protein_coding
ENSG00000127585	FBXL16	16	742500	755829	-1	p13.3	protein_coding
ENSG00000161544	CYGB	17	74523438	74547257	-1	q25.1	protein_coding
ENSG00000070961	ATP2B1	12	89981828	90103077	-1	q21.33	protein_coding
ENSG00000164841	TMEM74	8	109619079	109799844	-1	q23.1	protein_coding
ENSG00000116741	RGS2	1	192778169	192781403	1	q31.2	protein_coding
ENSG00000135549	PKIB	6	122793076	123047518	1	q22.31	protein_coding
ENSG00000155974	GRIP1	12	66741211	67197966	-1	q14.3	protein_coding
ENSG00000166111	SVOP	12	109304658	109459045	-1	q24.11	protein_coding
ENSG00000124785	NRN1	6	5998232	6007200	-1	p25.1	protein_coding
ENSG00000164061	BSN	3	49591922	49708978	1	p21.31	protein_coding
ENSG00000164114	MAP9	4	156263810	156298122	-1	q32.1	protein_coding
ENSG00000091972	CD200	3	112051194	112081659	1	q13.2	protein_coding
ENSG00000100027	YPEL1	22	22051833	22090123	-1	q11.21	protein_coding
ENSG00000170921	TANC2	17	61086917	61505060	1	q23.2	protein_coding
ENSG00000174136	RGMB	5	98104354	98134347	1	q15	protein_coding
ENSG00000174514	MFSD4	1	205538013	205572046	1	q32.1	protein_coding
ENSG00000172159	FRMD3	9	85857905	86153461	-1	q21.32	protein_coding
ENSG00000162728	KCNJ9	1	160051360	160060353	1	q23.2	protein_coding
ENSG00000126217	MCF2L	13	113548692	113754053	1	q34	protein_coding
ENSG00000106636	YKT6	7	44240567	44253893	1	p13	protein_coding
ENSG00000112096	SOD2	6	160100096	160183561	-1	q25.3	protein_coding
ENSG00000152977	ZIC1	3	147111209	147228080	1	q24	protein_coding
ENSG00000184117	NIPSNAP1	22	29950797	29977326	-1	q12.2	protein_coding
ENSG00000147144	CCDC120	X	48911101	48927509	1	p11.23	protein_coding
ENSG00000188582	PAQR9	3	142668006	142682178	-1	q23	protein_coding
ENSG00000105088	OLFM2	19	9964394	10047228	-1	p13.2	protein_coding
ENSG00000170500	LONRF2	2	100889753	100939195	-1	q11.2	protein_coding
ENSG00000164082	GRM2	3	51741086	51752629	1	p21.2	protein_coding
ENSG00000111846	GCNT2	6	10492456	10629601	1	p24.3	protein_coding
ENSG00000153558	FBXL2	3	33318517	33445154	1	p22.3	protein_coding
ENSG00000196730	DAPK1	9	90112143	90323548	1	q21.33	protein_coding
ENSG00000123989	CHPF	2	220403669	220408509	-1	q35	protein_coding
ENSG00000182463	TSHZ2	20	51588946	52111869	1	q13.2	protein_coding
ENSG00000150051	MKX	10	27961804	28034989	-1	p12.1	protein_coding
ENSG00000198838	RYR3	15	33603163	34158303	1	q14	protein_coding
ENSG00000128656	CHN1	2	175664091	175870097	-1	q31.1	protein_coding
ENSG00000178531	CTXN1	19	7989372	7991051	-1	p13.2	protein_coding
ENSG00000113805	CNTN3	3	74311719	74570291	-1	p12.3	protein_coding
ENSG00000099139	PCSK5	9	78505560	78977255	1	q21.13	protein_coding
ENSG00000104093	DMXL2	15	51739908	51915030	-1	q21.2	protein_coding
ENSG00000109452	INPP4B	4	142944313	143768585	-1	q31.21	protein_coding
ENSG00000109670	FBXW7	4	153242410	153457253	-1	q31.3	protein_coding
ENSG00000154096	THY1	11	119288090	119295695	-1	q23.3	protein_coding
ENSG00000167702	KIFC2	8	145691426	145699585	1	q24.3	protein_coding
ENSG00000197860	SGTB	5	64961755	65018862	-1	q12.3	protein_coding
ENSG00000162188	GNG3	11	62475130	62476673	1	q12.3	protein_coding
ENSG00000138190	EXOC6	10	94590935	94819250	1	q23.33	protein_coding
ENSG00000130032	PRRG3	X	150863596	150874396	1	q28	protein_coding
ENSG00000041353	RAB27B	18	52385091	52562747	1	q21.2	protein_coding
ENSG00000150361	KLHL1	13	70274726	70682591	-1	q21.33	protein_coding
ENSG00000006116	CACNG3	16	24266874	24374122	1	p12.1	protein_coding
ENSG00000130054	FAM155B	X	68725084	68752351	1	q13.1	protein_coding
ENSG00000114098	ARMC8	3	137906109	138017231	1	q22.3	protein_coding
ENSG00000114631	PODXL2	3	127348024	127391652	1	q21.3	protein_coding
ENSG00000008988	RPS20	8	56979854	56987069	-1	q12.1	protein_coding
ENSG00000163082	SGPP2	2	223289236	223425667	1	q36.1	protein_coding
ENSG00000117569	PTBP2	1	97187221	97280349	1	p21.3	protein_coding
ENSG00000134121	CHL1	3	238279	451090	1	p26.3	protein_coding
ENSG00000122952	ZWINT	10	58116989	58121036	-1	q21.1	protein_coding
ENSG00000163449	TMEM169	2	216946589	216967506	1	q35	protein_coding
ENSG00000198932	GPRASP1	X	101906294	101914011	1	q22.1	protein_coding
ENSG00000176049	JAKMIP2	5	146967990	147162338	-1	q32	protein_coding
ENSG00000272047	GTF2H5	6	158589384	158620376	1	q25.3	protein_coding
ENSG00000144057	ST6GAL2	2	107418056	107503564	-1	q12.3	protein_coding
ENSG00000186868	MAPT	17	43971748	44105700	1	q21.31	protein_coding
ENSG00000143494	VASH2	1	213123862	213165379	1	q32.3	protein_coding
ENSG00000129682	FGF13	X	137713735	138304939	-1	q27.1	protein_coding
ENSG00000100490	CDKL1	14	50796310	50883179	-1	q21.3	protein_coding
ENSG00000112183	RBM24	6	17281577	17294106	1	p22.3	protein_coding
ENSG00000150627	WDR17	4	176986985	177103978	1	q34.2	protein_coding
ENSG00000144810	COL8A1	3	99357319	99518070	1	q12.1	protein_coding
ENSG00000196876	SCN8A	12	51984050	52203558	1	q13.13	protein_coding
ENSG00000081138	CDH7	18	63417488	63548638	1	q22.1	protein_coding
ENSG00000088808	PPP1R13B	14	104200089	104313927	-1	q32.33	protein_coding
ENSG00000143786	CNIH3	1	224622362	224928251	1	q42.12	protein_coding
ENSG00000129993	CBFA2T3	16	88941266	89043612	-1	q24.3	protein_coding
ENSG00000166862	CACNG2	22	36959968	37099603	-1	q12.3	protein_coding
ENSG00000169184	MN1	22	28144265	28197486	-1	q12.1	protein_coding
ENSG00000121764	HCRTR1	1	32083287	32098119	1	p35.2	protein_coding
ENSG00000169249	ZRSR2	X	15808595	15841383	1	p22.2	protein_coding
ENSG00000186047	DLEU7	13	51285144	51418075	-1	q14.3	protein_coding
ENSG00000081803	CADPS2	7	121958481	122526813	-1	q31.32	protein_coding
ENSG00000183049	CAMK1D	10	12391481	12877545	1	p13	protein_coding
ENSG00000143140	GJA5	1	147228332	147245484	-1	q21.2	protein_coding
ENSG00000171033	PKIA	8	79428374	79517502	1	q21.12	protein_coding
ENSG00000137573	SULF1	8	70378859	70573150	1	q13.2	protein_coding
ENSG00000184347	SLIT3	5	168088745	168728133	-1	q35.1	protein_coding
ENSG00000123999	INHA	2	220433884	220440435	1	q35	protein_coding
ENSG00000185070	FLRT2	14	85996488	86095034	1	q31.3	protein_coding
ENSG00000161326	DUSP14	17	35849937	35873603	1	q12	protein_coding
ENSG00000166426	CRABP1	15	78632666	78640572	1	q25.1	protein_coding
ENSG00000082175	PGR	11	100900355	101001255	-1	q22.1	protein_coding
ENSG00000145242	EPHA5	4	66185281	66536213	-1	q13.1	protein_coding
ENSG00000039560	RAI14	5	34656342	34832732	1	p13.2	protein_coding
ENSG00000054356	PTPRN	2	220154345	220174370	-1	q35	protein_coding
ENSG00000070882	OSBPL3	7	24836158	25021253	-1	p15.3	protein_coding
ENSG00000196405	EVL	14	100437786	100610573	1	q32.2	protein_coding
ENSG00000068615	REEP1	2	86441116	86565206	-1	p11.2	protein_coding
ENSG00000105649	RAB3A	19	18307594	18314884	-1	p13.11	protein_coding
ENSG00000143816	WNT9A	1	228106357	228135631	-1	q42.13	protein_coding
ENSG00000162951	LRRTM1	2	80515483	80531874	-1	p12	protein_coding
ENSG00000120251	GRIA2	4	158125334	158287227	1	q32.1	protein_coding
ENSG00000120948	TARDBP	1	11072414	11085796	1	p36.22	protein_coding
ENSG00000163219	ARHGAP25	2	68906733	69053965	1	p13.3	protein_coding
ENSG00000189159	HN1	17	73131343	73164376	-1	q25.1	protein_coding
ENSG00000171208	NETO2	16	47111614	47177908	-1	q12.1	protein_coding
ENSG00000159685	CHCHD6	3	126423063	126679249	1	q21.3	protein_coding
ENSG00000203780	FANK1	10	127585108	127698161	1	q26.2	protein_coding
ENSG00000175183	CSRP2	12	77252495	77272840	-1	q21.2	protein_coding
ENSG00000119508	NR4A3	9	102584137	102629173	1	q22.33	protein_coding
ENSG00000037042	TUBG2	17	40811323	40819024	1	q21.2	protein_coding
ENSG00000105613	MAST1	19	12944765	12985765	1	p13.2	protein_coding
ENSG00000168959	GRM5	11	88237744	88799113	-1	q14.3	protein_coding
ENSG00000189369	GSPT2	X	51486481	51489324	1	p11.22	protein_coding
ENSG00000145708	CRHBP	5	76248538	76276983	1	q13.3	protein_coding
ENSG00000185736	ADARB2	10	1228073	1779670	-1	p15.3	protein_coding
ENSG00000099204	ABLIM1	10	116190872	116444762	-1	q25.3	protein_coding
ENSG00000133401	PDZD2	5	31639517	32111037	1	p13.3	protein_coding
ENSG00000135472	FAIM2	12	50260679	50298000	-1	q13.12	protein_coding
ENSG00000006118	TMEM132A	11	60691935	60704631	1	q12.2	protein_coding
ENSG00000145920	CPLX2	5	175223313	175311023	1	q35.2	protein_coding
ENSG00000187231	SESTD1	2	179966419	180129517	-1	q31.2	protein_coding
ENSG00000198729	PPP1R14C	6	150464212	150571493	1	q25.1	protein_coding
ENSG00000183473	SSTR3	22	37600278	37608362	-1	q13.1	protein_coding
ENSG00000099960	SLC7A4	22	21383007	21387129	-1	q11.21	protein_coding
ENSG00000134115	CNTN6	3	1134260	1445901	1	p26.3	protein_coding
ENSG00000166736	HTR3A	11	113845603	113861035	1	q23.2	protein_coding
ENSG00000019505	SYT13	11	45261852	45307870	-1	p11.2	protein_coding
ENSG00000144642	RBMS3	3	29322473	30051886	1	p24.1	protein_coding
ENSG00000162989	KCNJ3	2	155554811	155714863	1	q24.1	protein_coding
ENSG00000074317	SNCB	5	176047085	176057530	-1	q35.2	protein_coding
ENSG00000184349	EFNA5	5	106712590	107006596	-1	q21.3	protein_coding
ENSG00000007516	BAIAP3	16	1383602	1399439	1	p13.3	protein_coding
ENSG00000054277	OPN3	1	241753404	241840678	-1	q43	protein_coding
ENSG00000146090	RASGEF1C	5	179527795	179636153	-1	q35.3	protein_coding
ENSG00000148948	LRRC4C	11	40135753	41481323	-1	p12	protein_coding
ENSG00000101350	KIF3B	20	30865467	30922814	1	q11.21	protein_coding
ENSG00000082458	DLG3	X	69664711	69725337	1	q13.1	protein_coding
ENSG00000122877	EGR2	10	64571756	64679660	-1	q21.3	protein_coding
ENSG00000130822	PNCK	X	152935185	152954465	-1	q28	protein_coding
ENSG00000079134	THOC1	18	214520	268050	-1	p11.32	protein_coding
ENSG00000133026	MYH10	17	8377523	8534079	-1	p13.1	protein_coding
ENSG00000124772	CPNE5	6	36708552	36807778	-1	p21.2	protein_coding
ENSG00000139117	CPNE8	12	39040624	39301232	-1	q12	protein_coding
ENSG00000197442	MAP3K5	6	136878185	137113656	-1	q23.3	protein_coding
ENSG00000154478	GPR26	10	125425871	125454123	1	q26.13	protein_coding
ENSG00000258989		14	61995846	62124682	1	q23.1	protein_coding
ENSG00000150551	LYPD1	2	133402426	133429152	-1	q21.2	protein_coding
ENSG00000189367	KIAA0408	6	127761488	127780536	-1	q22.33	protein_coding
ENSG00000197747	S100A10	1	151955391	151966866	-1	q21.3	protein_coding
ENSG00000145569	FAM105A	5	14581884	14615116	1	p15.2	protein_coding
ENSG00000176490	DIRAS1	19	2714565	2721416	-1	p13.3	protein_coding
ENSG00000076344	RGS11	16	318300	325980	-1	p13.3	protein_coding
ENSG00000159212	CLIC6	21	36041688	36090525	1	q22.12	protein_coding
ENSG00000188730	VWC2	7	49813257	49952138	1	p12.2	protein_coding
ENSG00000137076	TLN1	9	35696945	35732392	-1	p13.3	protein_coding
ENSG00000166436	TRIM66	11	8633584	8693413	-1	p15.4	protein_coding
ENSG00000172915	NBEA	13	35516424	36247159	1	q13.3	protein_coding
ENSG00000072315	TRPC5	X	111017543	111326004	-1	q23	protein_coding
ENSG00000183307	CECR6	22	17597189	17602257	-1	q11.1	protein_coding
ENSG00000072858	SIDT1	3	113251143	113348425	1	q13.2	protein_coding
ENSG00000004399	PLXND1	3	129274018	129325661	-1	q22.1	protein_coding
ENSG00000196482	ESRRG	1	216676588	217311097	-1	q41	protein_coding
ENSG00000126947	ARMCX1	X	100805514	100809683	1	q22.1	protein_coding
ENSG00000186310	NAP1L3	X	92925929	92928567	-1	q21.32	protein_coding
ENSG00000204130	RUFY2	10	70100864	70167051	-1	q21.3	protein_coding
ENSG00000171700	RGS19	20	62704534	62711323	-1	q13.33	protein_coding
ENSG00000114999	TTL	2	113239731	113290227	1	q13	protein_coding
ENSG00000117632	STMN1	1	26210672	26233482	-1	p36.11	protein_coding
ENSG00000184524	CEND1	11	787104	790123	-1	p15.5	protein_coding
ENSG00000130226	DPP6	7	153584182	154685995	1	q36.2	protein_coding
ENSG00000197535	MYO5A	15	52599480	52821247	-1	q21.2	protein_coding
ENSG00000176697	BDNF	11	27676440	27743605	-1	p14.1	protein_coding
ENSG00000049759	NEDD4L	18	55711599	56068772	1	q21.31	protein_coding
ENSG00000005194	CIAPIN1	16	57462081	57481440	-1	q21	protein_coding
ENSG00000111726	CMAS	12	22199108	22218608	1	p12.1	protein_coding
ENSG00000106483	SFRP4	7	37945543	38065297	-1	p14.1	protein_coding
ENSG00000179455	MKRN3	15	23810454	23873064	1	q11.2	protein_coding
ENSG00000184408	KCND2	7	119913722	120390385	1	q31.31	protein_coding
ENSG00000131437	KIF3A	5	132028320	132073330	-1	q31.1	protein_coding
ENSG00000135643	KCNMB4	12	70760056	70828072	1	q15	protein_coding
ENSG00000171044	XKR6	8	10753555	11058875	-1	p23.1	protein_coding
ENSG00000128245	YWHAH	22	32340447	32353590	1	q12.3	protein_coding
ENSG00000177098	SCN4B	11	118004092	118023603	-1	q23.3	protein_coding
ENSG00000154917	RAB6B	3	133543083	133614680	-1	q22.1	protein_coding
ENSG00000107518	ATRNL1	10	116853124	117708503	1	q25.3	protein_coding
ENSG00000138162	TACC2	10	123748689	124014060	1	q26.13	protein_coding
ENSG00000167778	SPRYD3	12	53458388	53473204	-1	q13.13	protein_coding
ENSG00000020129	NCDN	1	36023074	36032875	1	p34.3	protein_coding
ENSG00000117020	AKT3	1	243651535	244014381	-1	q44	protein_coding
ENSG00000101292	PROKR2	20	5282317	5297378	-1	p12.3	protein_coding
ENSG00000115525	ST3GAL5	2	86066267	86116137	-1	p11.2	protein_coding
ENSG00000137124	ALDH1B1	9	38392661	38398658	1	p13.2	protein_coding
ENSG00000164715	LMTK2	7	97736197	97838945	1	q21.3	protein_coding
ENSG00000143355	LHX9	1	197881037	197904608	1	q31.3	protein_coding
ENSG00000164442	CITED2	6	139693393	139695757	-1	q24.1	protein_coding
ENSG00000151229	SLC2A13	12	40148823	40499891	-1	q12	protein_coding
ENSG00000184402	SS18L1	20	60718822	60757540	1	q13.33	protein_coding
ENSG00000125675	GRIA3	X	122318006	122624766	1	q25	protein_coding
ENSG00000156515	HK1	10	71029740	71161638	1	q22.1	protein_coding
ENSG00000120053	GOT1	10	101156627	101190381	-1	q24.2	protein_coding
ENSG00000138028	CGREF1	2	27321757	27341995	-1	p23.3	protein_coding
ENSG00000119401	TRIM32	9	119449581	119463579	1	q33.1	protein_coding
ENSG00000182389	CACNB4	2	152689290	152955593	-1	q23.3	protein_coding
ENSG00000168081	PNOC	8	28174503	28200872	1	p21.1	protein_coding
ENSG00000163900	TMEM41A	3	185194284	185216845	-1	q27.2	protein_coding
ENSG00000178573	MAF	16	79619740	79634611	-1	q23.2	protein_coding
ENSG00000167964	RAB26	16	2190804	2204166	1	p13.3	protein_coding
ENSG00000109339	MAPK10	4	86936276	87515284	-1	q21.3	protein_coding
ENSG00000124831	LRRFIP1	2	238536219	238722325	1	q37.3	protein_coding
ENSG00000078304	PPP2R5C	14	102228135	102394326	1	q32.31	protein_coding
ENSG00000175874	CREG2	2	101965209	102004057	-1	q11.2	protein_coding
ENSG00000158470	B4GALT5	20	48249482	48330415	-1	q13.13	protein_coding
ENSG00000186111	PIP5K1C	19	3630181	3700477	-1	p13.3	protein_coding
ENSG00000117155	SSX2IP	1	85109390	85156486	-1	p22.3	protein_coding
ENSG00000169836	TACR3	4	104507188	104640973	-1	q24	protein_coding
ENSG00000198961	PJA2	5	108670410	108745695	-1	q21.3	protein_coding
ENSG00000102554	KLF5	13	73629114	73651676	1	q22.1	protein_coding
ENSG00000143476	DTL	1	212208919	212280742	1	q32.3	protein_coding
ENSG00000085433	WDR47	1	109512836	109584850	-1	p13.3	protein_coding
ENSG00000172889	EGFL7	9	139553308	139567130	1	q34.3	protein_coding
ENSG00000178252	WDR6	3	49044495	49053386	1	p21.31	protein_coding
ENSG00000197584	KCNMB2	3	177990720	178562217	1	q26.32	protein_coding
ENSG00000106348	IMPDH1	7	128032331	128050306	-1	q32.1	protein_coding
ENSG00000148219	ASTN2	9	119187504	120177348	-1	q33.1	protein_coding
ENSG00000168539	CHRM1	11	62676151	62689279	-1	q12.3	protein_coding
ENSG00000069424	KCNAB2	1	6051526	6161253	1	p36.31	protein_coding
ENSG00000197142	ACSL5	10	114133776	114188138	1	q25.2	protein_coding
ENSG00000174059	CD34	1	208057594	208084747	-1	q32.2	protein_coding
ENSG00000073910	FRY	13	32605437	32870794	1	q13.1	protein_coding
ENSG00000105928	DFNA5	7	24737972	24809244	-1	p15.3	protein_coding
ENSG00000127334	DYRK2	12	68042118	68059186	1	q15	protein_coding
ENSG00000118473	SGIP1	1	66999066	67213982	1	p31.3	protein_coding
ENSG00000135503	ACVR1B	12	52345451	52390862	1	q13.13	protein_coding
ENSG00000160326	SLC2A6	9	136336217	136344259	-1	q34.2	protein_coding
ENSG00000204482	LST1	6	31553901	31556686	1	p21.33	protein_coding
ENSG00000156564	LRFN2	6	40359325	40555204	-1	p21.1	protein_coding
ENSG00000103316	CRYM	16	21250195	21314404	-1	p12.2	protein_coding
ENSG00000101210	EEF1A2	20	62119366	62130505	-1	q13.33	protein_coding
ENSG00000034713	GABARAPL2	16	75600249	75611779	1	q23.1	protein_coding
ENSG00000129158	SERGEF	11	17809595	18034709	-1	p15.1	protein_coding
ENSG00000161835	GRASP	12	52400724	52409673	1	q13.13	protein_coding
ENSG00000165209	STRBP	9	125871779	126030855	-1	q33.3	protein_coding
ENSG00000135740	SLC9A5	16	67271586	67306093	1	q22.1	protein_coding
ENSG00000151320	AKAP6	14	32798479	33300567	1	q12	protein_coding
ENSG00000159082	SYNJ1	21	34001069	34100359	-1	q22.11	protein_coding
ENSG00000134287	ARF3	12	49297286	49351334	-1	q13.12	protein_coding
ENSG00000164221	CCDC112	5	114602885	114632528	-1	q22.3	protein_coding
ENSG00000106236	NPTX2	7	98246609	98259180	1	q22.1	protein_coding
ENSG00000173175	ADCY5	3	123001143	123168605	-1	q21.1	protein_coding
ENSG00000106537	TSPAN13	7	16793160	16824161	1	p21.1	protein_coding
ENSG00000120875	DUSP4	8	29190581	29208185	-1	p12	protein_coding
ENSG00000165943	MOAP1	14	93648541	93651273	-1	q32.12	protein_coding
ENSG00000100401	RANGAP1	22	41641615	41682255	-1	q13.2	protein_coding
ENSG00000183020	AP2A2	11	924894	1012239	1	p15.5	protein_coding
ENSG00000137094	DNAJB5	9	34989638	34998897	1	p13.3	protein_coding
ENSG00000018189	RUFY3	4	71569921	71673032	1	q13.3	protein_coding
ENSG00000068305	MEF2A	15	100017370	100256671	1	q26.3	protein_coding
ENSG00000185386	MAPK11	22	50702142	50709196	-1	q13.33	protein_coding
ENSG00000151835	SACS	13	23902965	24007841	-1	q12.12	protein_coding
ENSG00000106809	OGN	9	95146249	95166978	-1	q22.31	protein_coding
ENSG00000122584	NXPH1	7	8473585	8792593	1	p21.3	protein_coding
ENSG00000151014	CCRN4L	4	139936943	139966906	1	q31.1	protein_coding
ENSG00000177707	PVRL3	3	110788918	110994410	1	q13.13	protein_coding
ENSG00000178773	CPNE7	16	89642176	89663654	1	q24.3	protein_coding
ENSG00000105655	ISYNA1	19	18545198	18549111	-1	p13.11	protein_coding
ENSG00000143013	LMO4	1	87794151	87814606	1	p22.3	protein_coding
ENSG00000074211	PPP2R2C	4	6322305	6565327	-1	p16.1	protein_coding
ENSG00000146477	SLC22A3	6	160769300	160876014	1	q25.3	protein_coding
ENSG00000171649	ZIK1	19	58089824	58105145	1	q13.43	protein_coding
ENSG00000156395	SORCS3	10	106400859	107024993	1	q25.1	protein_coding
ENSG00000196950	SLC39A10	2	196440701	196602426	1	q32.3	protein_coding
ENSG00000115756	HPCAL1	2	10443015	10567743	1	p25.1	protein_coding
ENSG00000184867	ARMCX2	X	100910267	100914876	-1	q22.1	protein_coding
ENSG00000125848	FLRT3	20	14303634	14318262	-1	p12.1	protein_coding
ENSG00000120088	CRHR1	17	43699267	43913194	1	q21.31	protein_coding
ENSG00000174013	FBXO45	3	196295482	196315930	1	q29	protein_coding
ENSG00000072422	RHOBTB1	10	62629196	62761198	-1	q21.2	protein_coding
ENSG00000116141	MARK1	1	220701568	220837803	1	q41	protein_coding
ENSG00000165985	C1QL3	10	16555742	16564004	-1	p13	protein_coding
ENSG00000108439	PNPO	17	46018872	46025654	1	q21.32	protein_coding
ENSG00000066032	CTNNA2	2	79412357	80875905	1	p12	protein_coding
ENSG00000035687	ADSS	1	244571796	244615436	-1	q44	protein_coding
ENSG00000184898	RBM43	2	152104454	152118393	-1	q23.3	protein_coding
ENSG00000140939	NOL3	16	67204057	67209643	1	q22.1	protein_coding
ENSG00000106526	ACTR3C	7	149941005	150020814	-1	q36.1	protein_coding
ENSG00000254402	LRRC24	8	145747761	145752416	-1	q24.3	protein_coding
ENSG00000160460	SPTBN4	19	40972148	41082370	1	q13.2	protein_coding
ENSG00000070081	NUCB2	11	17229700	17371521	1	p15.1	protein_coding
ENSG00000131773	KHDRBS3	8	136469700	136668965	1	q24.23	protein_coding
ENSG00000139625	MAP3K12	12	53874274	53893847	-1	q13.13	protein_coding
ENSG00000107819	SFXN3	10	102790991	102800998	1	q24.31	protein_coding
ENSG00000111785	RIC8B	12	107168373	107283090	1	q23.3	protein_coding
ENSG00000157064	NMNAT2	1	183217372	183387737	-1	q25.3	protein_coding
ENSG00000113387	SUB1	5	32531739	32604185	1	p13.3	protein_coding
ENSG00000118276	B4GALT6	18	29202210	29265799	-1	q12.1	protein_coding
ENSG00000179796	LRRC3B	3	26664297	26752267	1	p24.1	protein_coding
ENSG00000148154	UGCG	9	114659046	114697649	1	q31.3	protein_coding
ENSG00000103269	RHBDL1	16	725666	728268	1	p13.3	protein_coding
ENSG00000124788	ATXN1	6	16299343	16761722	-1	p22.3	protein_coding
ENSG00000135541	AHI1	6	135604670	135818914	-1	q23.3	protein_coding
ENSG00000116679	IVNS1ABP	1	185265520	185286461	-1	q25.3	protein_coding
ENSG00000171992	SYNPO	5	149980642	150038782	1	q33.1	protein_coding
ENSG00000151067	CACNA1C	12	2079952	2802108	1	p13.33	protein_coding
ENSG00000183570	PCBP3	21	47063608	47362368	1	q22.3	protein_coding
ENSG00000091831	ESR1	6	151977826	152450754	1	q25.1	protein_coding
ENSG00000182287	AP1S2	X	15843929	15873054	-1	p22.2	protein_coding
ENSG00000035115	SH3YL1	2	217730	266398	-1	p25.3	protein_coding
ENSG00000086300	SNX10	7	26331541	26413949	1	p15.2	protein_coding
ENSG00000033627	ATP6V0A1	17	40610862	40674629	1	q21.2	protein_coding
ENSG00000133302	ANKRD32	5	93954052	94075141	1	q15	protein_coding
ENSG00000095303	PTGS1	9	125132824	125157982	1	q33.2	protein_coding
ENSG00000164116	GUCY1A3	4	156587863	156653501	1	q32.1	protein_coding
ENSG00000133216	EPHB2	1	23037332	23241818	1	p36.12	protein_coding
ENSG00000167889	MGAT5B	17	74864538	74946475	1	q25.2	protein_coding
ENSG00000189241	TSPYL1	6	116597741	116601066	-1	q22.1	protein_coding
ENSG00000158445	KCNB1	20	47980414	48099184	-1	q13.13	protein_coding
ENSG00000154174	TOMM70A	3	100082275	100120242	-1	q12.2	protein_coding
ENSG00000124194	GDAP1L1	20	42875887	42909013	1	q13.12	protein_coding
ENSG00000146426	TIAM2	6	155153831	155578857	1	q25.2	protein_coding
ENSG00000080845	DLGAP4	20	34894258	35157040	1	q11.23	protein_coding
ENSG00000171189	GRIK1	21	30909254	31312351	-1	q21.3	protein_coding
ENSG00000084731	KIF3C	2	26149471	26205618	-1	p23.3	protein_coding
ENSG00000131791	PRKAB2	1	146626685	146644129	-1	q21.1	protein_coding
ENSG00000198300	PEG3	19	57321445	57352096	-1	q13.43	protein_coding
ENSG00000160293	VAV2	9	136627016	136857726	-1	q34.2	protein_coding
ENSG00000153266	FEZF2	3	62355356	62359999	-1	p14.2	protein_coding
ENSG00000124486	USP9X	X	40944888	41093672	1	p11.4	protein_coding
ENSG00000015475	BID	22	18216906	18257536	-1	q11.21	protein_coding
ENSG00000115966	ATF2	2	175936978	176033110	-1	q31.1	protein_coding
ENSG00000177889	UBE2N	12	93799449	93836038	-1	q22	protein_coding
ENSG00000151376	ME3	11	86152150	86383678	-1	q14.2	protein_coding
ENSG00000182670	TTC3	21	38445526	38575413	1	q22.13	protein_coding
ENSG00000139970	RTN1	14	60062694	60337684	-1	q23.1	protein_coding
ENSG00000132603	NIP7	16	69373333	69377014	1	q22.1	protein_coding
ENSG00000180233	ZNRF2	7	30323923	30452118	1	p14.3	protein_coding
ENSG00000181191	PJA1	X	68380694	68385636	-1	q13.1	protein_coding
ENSG00000130559	CAMSAP1	9	138700333	138799074	-1	q34.3	protein_coding
ENSG00000155097	ATP6V1C1	8	104033291	104085279	1	q22.3	protein_coding
ENSG00000204071	TCEAL6	X	101395448	101397942	-1	q22.1	protein_coding
ENSG00000162409	PRKAA2	1	57110995	57181008	1	p32.2	protein_coding
ENSG00000175115	PACS1	11	65837834	66012218	1	q13.1	protein_coding
ENSG00000100030	MAPK1	22	22108789	22221970	-1	q11.22	protein_coding
ENSG00000128045	RASL11B	4	53728457	53733000	1	q12	protein_coding
ENSG00000169258	GPRIN1	5	176022803	176037134	-1	q35.2	protein_coding
ENSG00000149294	NCAM1	11	112831997	113149158	1	q23.2	protein_coding
ENSG00000176720	BOK	2	242498136	242513546	1	q37.3	protein_coding
ENSG00000213160	KLHL23	2	170550998	170633499	1	q31.1	protein_coding
ENSG00000198825	INPP5F	10	121485609	121588652	1	q26.11	protein_coding
ENSG00000154822	PLCL2	3	16844159	17132086	1	p24.3	protein_coding
ENSG00000109189	USP46	4	53460340	53525502	-1	q12	protein_coding
ENSG00000154556	SORBS2	4	186506598	186877806	-1	q35.1	protein_coding
ENSG00000106415	GLCCI1	7	8008425	8133902	1	p21.3	protein_coding
ENSG00000161647	MPP3	17	41878167	41910538	-1	q21.31	protein_coding
ENSG00000196104	SPOCK3	4	167654535	168155947	-1	q32.3	protein_coding
ENSG00000135631	RAB11FIP5	2	73300510	73383849	-1	p13.2	protein_coding
ENSG00000134265	NAPG	18	10525902	10552758	1	p11.22	protein_coding
ENSG00000145349	CAMK2D	4	114372188	114683083	-1	q26	protein_coding
ENSG00000125744	RTN2	19	45988547	46000319	-1	q13.32	protein_coding
ENSG00000172260	NEGR1	1	71868625	72748417	-1	p31.1	protein_coding
ENSG00000116752	BCAS2	1	115110178	115124260	-1	p13.2	protein_coding
ENSG00000113448	PDE4D	5	58264865	59817947	-1	q12.1	protein_coding
ENSG00000183688	FAM101B	17	289769	295730	-1	p13.3	protein_coding
ENSG00000198945	L3MBTL3	6	130334844	130462594	1	q23.1	protein_coding
ENSG00000166922	SCG5	15	32933877	32989299	1	q13.3	protein_coding
ENSG00000134533	RERG	12	15260717	15501609	-1	p12.3	protein_coding
ENSG00000165716	FAM69B	9	139607022	139618502	1	q34.3	protein_coding
ENSG00000103723	AP3B2	15	83328033	83378666	-1	q25.2	protein_coding
ENSG00000124762	CDKN1A	6	36644305	36655116	1	p21.2	protein_coding
ENSG00000110697	PITPNM1	11	67259239	67273734	-1	q13.2	protein_coding
ENSG00000198815	FOXJ3	1	42642210	42801548	-1	p34.2	protein_coding
ENSG00000116604	MEF2D	1	156433519	156470620	-1	q22	protein_coding
ENSG00000121297	TSHZ3	19	31765851	31840453	-1	q12	protein_coding
ENSG00000130779	CLIP1	12	122755979	122907179	-1	q24.31	protein_coding
ENSG00000114854	TNNC1	3	52485118	52488086	-1	p21.1	protein_coding
ENSG00000168906	MAT2A	2	85766288	85772403	1	p11.2	protein_coding
ENSG00000101557	USP14	18	158383	214622	1	p11.32	protein_coding
ENSG00000157557	ETS2	21	40177231	40196879	1	q22.2	protein_coding
ENSG00000121989	ACVR2A	2	148602086	148688393	1	q22.3	protein_coding
ENSG00000162378	ZYG11B	1	53192126	53293014	1	p32.3	protein_coding
ENSG00000100614	PPM1A	14	60712470	60765805	1	q23.1	protein_coding
ENSG00000006576	PHTF2	7	77428122	77586818	1	q11.23	protein_coding
ENSG00000103365	GGA2	16	23474863	23533316	-1	p12.2	protein_coding
ENSG00000235162	C12orf75	12	105629068	105789875	1	q23.3	protein_coding
ENSG00000079156	OSBPL6	2	179059208	179264160	1	q31.2	protein_coding
ENSG00000154645	CHODL	21	19273580	19639690	1	q21.1	protein_coding
ENSG00000156097	GPR61	1	110082494	110091028	1	p13.3	protein_coding
ENSG00000101654	RNMT	18	13726659	13764557	1	p11.21	protein_coding
ENSG00000005810	MYCBP2	13	77618792	77901185	-1	q22.3	protein_coding
ENSG00000111728	ST8SIA1	12	22216707	22589975	-1	p12.1	protein_coding
ENSG00000059915	PSD	10	104162376	104181296	-1	q24.32	protein_coding
ENSG00000136895	GARNL3	9	129986544	130155939	1	q33.3	protein_coding
ENSG00000100554	ATP6V1D	14	67761088	67826982	-1	q23.3	protein_coding
ENSG00000070159	PTPN3	9	112137746	112260590	-1	q31.3	protein_coding
ENSG00000143324	XPR1	1	180601140	180859387	1	q25.3	protein_coding
ENSG00000075429	CACNG5	17	64831235	64881603	1	q24.2	protein_coding
ENSG00000138279	ANXA7	10	75135203	75173834	-1	q22.2	protein_coding
ENSG00000077092	RARB	3	25215823	25639423	1	p24.2	protein_coding
ENSG00000104490	NCALD	8	102698771	103137135	-1	q22.3	protein_coding
ENSG00000119946	CNNM1	10	101088856	101154087	1	q24.2	protein_coding
ENSG00000112232	KHDRBS2	6	62389865	62996132	-1	q11.1	protein_coding
ENSG00000099625	C19orf26	19	1228286	1238026	-1	p13.3	protein_coding
ENSG00000142864	SERBP1	1	67873493	67896098	-1	p31.3	protein_coding
ENSG00000153214	TMEM87B	2	112812800	112876895	1	q13	protein_coding
ENSG00000166407	LMO1	11	8245851	8290263	-1	p15.4	protein_coding
ENSG00000166793	YPEL4	11	57412560	57417417	-1	q12.1	protein_coding
ENSG00000204010	IFIT1B	10	91137813	91144962	1	q23.31	protein_coding
ENSG00000154783	FGD5	3	14860469	14975895	1	p25.1	protein_coding
ENSG00000174238	PITPNA	17	1421012	1466110	-1	p13.3	protein_coding
ENSG00000003147	ICA1	7	8152814	8302317	-1	p21.3	protein_coding
ENSG00000204314	PRRT1	6	32116136	32122150	-1	p21.32	protein_coding
ENSG00000113758	DBN1	5	176883609	176901402	-1	q35.3	protein_coding
ENSG00000143126	CELSR2	1	109792641	109818372	1	p13.3	protein_coding
ENSG00000116183	PAPPA2	1	176432307	176814735	1	q25.2	protein_coding
ENSG00000110172	CHORDC1	11	89934328	89956532	-1	q14.3	protein_coding
ENSG00000174938	SEZ6L2	16	29882480	29910868	-1	p11.2	protein_coding
ENSG00000163564	PYHIN1	1	158900586	158946844	1	q23.1	protein_coding
ENSG00000163214	DHX57	2	39024871	39103075	-1	p22.1	protein_coding
ENSG00000099994	SUSD2	22	24577227	24585078	1	q11.23	protein_coding
ENSG00000127124	HIVEP3	1	41972036	42501596	-1	p34.2	protein_coding
ENSG00000028839	TBPL1	6	134273308	134311570	1	q23.2	protein_coding
ENSG00000169057	MECP2	X	153287024	153402578	-1	q28	protein_coding
ENSG00000155846	PPARGC1B	5	149109861	149234585	1	q32	protein_coding
ENSG00000100207	TCF20	22	42556019	42739622	-1	q13.2	protein_coding
ENSG00000153233	PTPRR	12	71031853	71314623	-1	q15	protein_coding
ENSG00000011295	TTC19	17	15902694	15948329	1	p12	protein_coding
ENSG00000136040	PLXNC1	12	94542499	94701451	1	q22	protein_coding
ENSG00000148488	ST8SIA6	10	17360382	17496329	-1	p12.33	protein_coding
ENSG00000109332	UBE2D3	4	103715540	103790053	-1	q24	protein_coding
ENSG00000109436	TBC1D9	4	141541919	141677274	-1	q31.21	protein_coding
ENSG00000255112	CHMP1B	18	11851395	11854448	1	p11.21	protein_coding
ENSG00000165349	SLC7A3	X	70145432	70150975	-1	q13.1	protein_coding
ENSG00000157216	SSBP3	1	54691105	54879152	-1	p32.3	protein_coding
ENSG00000137692	DCUN1D5	11	102932805	102962944	-1	q22.3	protein_coding
ENSG00000154310	TNIK	3	170779128	171178197	-1	q26.31	protein_coding
ENSG00000071242	RPS6KA2	6	166822852	167319939	-1	q27	protein_coding
ENSG00000089818	NECAP1	12	8234807	8250367	1	p13.31	protein_coding
ENSG00000119771	KLHL29	2	23608088	23931481	1	p24.1	protein_coding
ENSG00000186367	KIAA1024L	5	129083772	129102425	1	q23.3	protein_coding
ENSG00000172239	PAIP1	5	43526369	43557860	-1	p12	protein_coding
ENSG00000130300	PLVAP	19	17462257	17488159	-1	p13.11	protein_coding
ENSG00000160716	CHRNB2	1	154540257	154552502	1	q21.3	protein_coding
ENSG00000205189	ZBTB10	8	81397854	81438500	1	q21.13	protein_coding
ENSG00000100065	CARD10	22	37886400	37915549	-1	q13.1	protein_coding
ENSG00000152413	HOMER1	5	78668459	78810040	-1	q14.1	protein_coding
ENSG00000065559	MAP2K4	17	11924141	12047147	1	p12	protein_coding
ENSG00000105866	SP4	7	21467652	21554440	1	p15.3	protein_coding
ENSG00000143363	PRUNE	1	150980896	151008189	1	q21.3	protein_coding
ENSG00000148908	RGS10	10	121259340	121302220	-1	q26.11	protein_coding
ENSG00000156735	BAG4	8	38034051	38070819	1	p11.23	protein_coding
ENSG00000186416	NKRF	X	118722300	118739858	-1	q24	protein_coding
ENSG00000105223	PLD3	19	40854363	40886346	1	q13.2	protein_coding
ENSG00000206579	XKR4	8	56014949	56438714	1	q12.1	protein_coding
ENSG00000120265	PCMT1	6	150070579	150132556	1	q25.1	protein_coding
ENSG00000196440	ARMCX4	X	100673275	100788446	1	q22.1	protein_coding
ENSG00000168772	CXXC4	4	105389469	105416058	-1	q24	protein_coding
ENSG00000123091	RNF11	1	51701943	51739127	1	p32.3	protein_coding
ENSG00000135049	AGTPBP1	9	88161455	88356944	-1	q21.33	protein_coding
ENSG00000079931	MOXD1	6	132617194	132722684	-1	q23.2	protein_coding
ENSG00000101079	NDRG3	20	35280169	35374481	-1	q11.23	protein_coding
ENSG00000101333	PLCB4	20	9049410	9461889	1	p12.3	protein_coding
ENSG00000260272		16	2546033	2570219	1	p13.3	protein_coding
ENSG00000186340	THBS2	6	169615875	169654139	-1	q27	protein_coding
ENSG00000055118	KCNH2	7	150642049	150675403	-1	q36.1	protein_coding
ENSG00000069966	GNB5	15	52413117	52483566	-1	q21.2	protein_coding
ENSG00000182636	NDN	15	23930565	23932450	-1	q11.2	protein_coding
ENSG00000174791	RIN1	11	66097713	66104311	-1	q13.2	protein_coding
ENSG00000149679	CABLES2	20	60963688	60982341	-1	q13.33	protein_coding
ENSG00000088538	DOCK3	3	50712672	51421629	1	p21.2	protein_coding
ENSG00000112983	BRD8	5	137475455	137514675	-1	q31.2	protein_coding
ENSG00000148680	HTR7	10	92500578	92617671	-1	q23.31	protein_coding
ENSG00000136068	FLNB	3	57994127	58157982	1	p14.3	protein_coding
ENSG00000111912	NCOA7	6	126102307	126252266	1	q22.32	protein_coding
ENSG00000186907	RTN4RL2	11	57228022	57245007	1	q12.1	protein_coding
ENSG00000005379	BZRAP1	17	56378592	56406152	-1	q22	protein_coding
ENSG00000138604	GLCE	15	69452923	69564556	1	q23	protein_coding
ENSG00000160233	LRRC3	21	45875369	45878739	1	q22.3	protein_coding
ENSG00000021762	OSBPL5	11	3108346	3187969	-1	p15.4	protein_coding
ENSG00000176903	PNMA1	14	74178494	74181128	-1	q24.3	protein_coding
ENSG00000204406	MBD5	2	148778580	149275805	1	q23.1	protein_coding
ENSG00000103044	HAS3	16	69139467	69152622	1	q22.1	protein_coding
ENSG00000104967	NOVA2	19	46436992	46476804	-1	q13.32	protein_coding
ENSG00000145332	KLHL8	4	88081255	88161466	-1	q22.1	protein_coding
ENSG00000156052	GNAQ	9	80331003	80646374	-1	q21.2	protein_coding
ENSG00000033327	GAB2	11	77926343	78129394	-1	q14.1	protein_coding
ENSG00000112237	CCNC	6	99990256	100016849	-1	q16.2	protein_coding
ENSG00000117016	RIMS3	1	41086351	41131329	-1	p34.2	protein_coding
ENSG00000164651	SP8	7	20823906	20826505	-1	p21.1	protein_coding
ENSG00000181274	FRAT2	10	99092255	99094458	-1	q24.1	protein_coding
ENSG00000048991	R3HDM1	2	136289025	136482840	1	q21.3	protein_coding
ENSG00000187664	HAPLN4	19	19366450	19373605	-1	p13.11	protein_coding
ENSG00000162552	WNT4	1	22443798	22470462	-1	p36.12	protein_coding
ENSG00000169083	AR	X	66764465	66950461	1	q12	protein_coding
ENSG00000165194	PCDH19	X	99546642	99665271	-1	q22.1	protein_coding
ENSG00000150938	CRIM1	2	36583069	36778278	1	p22.3	protein_coding
ENSG00000258677		8	74600926	74791089	-1	q21.11	protein_coding
ENSG00000149654	CDH22	20	44802372	44937137	-1	q13.12	protein_coding
ENSG00000143847	PPFIA4	1	202995626	203047868	1	q32.1	protein_coding
ENSG00000134014	ELP3	8	27947190	28048673	1	p21.1	protein_coding
ENSG00000146243	IRAK1BP1	6	79577189	79656157	1	q14.1	protein_coding
ENSG00000144218	AFF3	2	100163718	100759201	-1	q11.2	protein_coding
ENSG00000145087	STXBP5L	3	120626919	121143608	1	q13.33	protein_coding
ENSG00000106123	EPHB6	7	142552792	142568847	1	q34	protein_coding
ENSG00000165376	CLDN2	X	106143394	106174091	1	q22.3	protein_coding
ENSG00000039523	FAM65A	16	67552321	67580691	1	q22.1	protein_coding
ENSG00000078053	AMPH	7	38423305	38671167	-1	p14.1	protein_coding
ENSG00000132563	REEP2	5	137774706	137782658	1	q31.2	protein_coding
ENSG00000175806	MSRA	8	9911778	10286401	1	p23.1	protein_coding
ENSG00000120696	KBTBD7	13	41763969	41768702	-1	q14.11	protein_coding
ENSG00000198934	MAGEE1	X	75648046	75651744	1	q13.3	protein_coding
ENSG00000157500	APPL1	3	57261765	57307496	1	p14.3	protein_coding
ENSG00000110171	TRIM3	11	6469843	6495689	-1	p15.4	protein_coding
ENSG00000077063	CTTNBP2	7	117350705	117514193	-1	q31.31	protein_coding
ENSG00000106723	SPIN1	9	91003334	91093609	1	q22.1	protein_coding
ENSG00000066654	THUMPD1	16	20744986	20753406	-1	p12.3	protein_coding
ENSG00000101220	C20orf27	20	3734155	3749034	-1	p13	protein_coding
ENSG00000174672	BRSK2	11	1411129	1483919	1	p15.5	protein_coding
ENSG00000170381	SEMA3E	7	82993222	83278326	-1	q21.11	protein_coding
ENSG00000153179	RASSF3	12	65004293	65091347	1	q14.2	protein_coding
ENSG00000185305	ARL15	5	53179775	53606412	-1	q11.2	protein_coding
ENSG00000138814	PPP3CA	4	101944566	102269435	-1	q24	protein_coding
ENSG00000006071	ABCC8	11	17414432	17498449	-1	p15.1	protein_coding
ENSG00000122490	PQLC1	18	77662420	77711664	-1	q23	protein_coding
ENSG00000105321	CCDC9	19	47759237	47775210	1	q13.32	protein_coding
ENSG00000101745	ANKRD12	18	9136226	9285206	1	p11.22	protein_coding
ENSG00000102226	USP11	X	47092089	47107727	1	p11.23	protein_coding
ENSG00000171862	PTEN	10	89622870	89731687	1	q23.31	protein_coding
ENSG00000154118	JPH3	16	87635441	87731762	1	q24.2	protein_coding
ENSG00000179603	GRM8	7	126078652	126893348	-1	q31.33	protein_coding
ENSG00000108061	SHOC2	10	112679301	112773425	1	q25.2	protein_coding
ENSG00000137802	MAPKBP1	15	42066632	42120053	1	q15.1	protein_coding
ENSG00000196704	AMZ2	17	66243715	66253297	1	q24.2	protein_coding
ENSG00000148925	BTBD10	11	13409548	13484844	-1	p15.2	protein_coding
ENSG00000115641	FHL2	2	105974169	106054970	-1	q12.2	protein_coding
ENSG00000173581	CCDC106	19	56152428	56164527	1	q13.42	protein_coding
ENSG00000150768	DLAT	11	111895538	111935114	1	q23.1	protein_coding
ENSG00000070886	EPHA8	1	22890057	22930087	1	p36.12	protein_coding
ENSG00000165868	HSPA12A	10	118430703	118502085	-1	q25.3	protein_coding
ENSG00000003436	TFPI	2	188328957	188430487	-1	q32.1	protein_coding
ENSG00000184261	KCNK12	2	47747910	47798078	-1	p21	protein_coding
ENSG00000003987	MTMR7	8	17155539	17271037	-1	p22	protein_coding
ENSG00000080503	SMARCA2	9	2015342	2193624	1	p24.3	protein_coding
ENSG00000105520		19	11466062	11476374	1	p13.2	protein_coding
ENSG00000188613	NANOS1	10	120789228	120793854	1	q26.11	protein_coding
ENSG00000101856	PGRMC1	X	118370216	118378429	1	q24	protein_coding
ENSG00000169118	CSNK1G1	15	64457716	64648442	-1	q22.31	protein_coding
ENSG00000067191	CACNB1	17	37329709	37353956	-1	q12	protein_coding
ENSG00000142156	COL6A1	21	47401651	47424964	1	q22.3	protein_coding
ENSG00000172602	RND1	12	49250928	49259681	-1	q13.12	protein_coding
ENSG00000143171	RXRG	1	165370159	165414433	-1	q23.3	protein_coding
ENSG00000120694	HSPH1	13	31710762	31736525	-1	q12.3	protein_coding
ENSG00000169918	OTUD7A	15	31775329	32162992	-1	q13.3	protein_coding
ENSG00000069275	NUCKS1	1	205681947	205719404	-1	q32.1	protein_coding
ENSG00000112584	FAM120B	6	170599791	170716153	1	q27	protein_coding
ENSG00000187189	TSPYL4	6	116571151	116575261	-1	q22.1	protein_coding
ENSG00000164326	CARTPT	5	71014990	71016875	1	q13.2	protein_coding
ENSG00000163486	SRGAP2	1	206516200	206637783	1	q32.1	protein_coding
ENSG00000087502	ERGIC2	12	29490285	29534122	-1	p11.22	protein_coding
ENSG00000135148	TRAFD1	12	112563305	112591407	1	q24.13	protein_coding
ENSG00000169750	RAC3	17	79989500	79992080	1	q25.3	protein_coding
ENSG00000103056	SMPD3	16	68392231	68482591	-1	q22.1	protein_coding
ENSG00000238244	GABARAPL3	15	90890819	90892669	-1	q26.1	protein_coding
ENSG00000140945	CDH13	16	82660408	83830204	1	q23.3	protein_coding
ENSG00000174437	ATP2A2	12	110718561	110788898	1	q24.11	protein_coding
ENSG00000198208	RPS6KL1	14	75370657	75390099	-1	q24.3	protein_coding
ENSG00000095787	WAC	10	28821422	28909928	1	p12.1	protein_coding
ENSG00000101911	PRPS2	X	12809474	12842341	1	p22.2	protein_coding
ENSG00000066422	ZBTB11	3	101367733	101396339	-1	q12.3	protein_coding
ENSG00000156136	DCK	4	71858255	71896631	1	q13.3	protein_coding
ENSG00000167550	RHEBL1	12	49458468	49463808	-1	q13.12	protein_coding
ENSG00000103657	HERC1	15	63900817	64126141	-1	q22.31	protein_coding
ENSG00000182866	LCK	1	32716840	32751766	1	p35.1	protein_coding
ENSG00000128534	NAA38	7	117824086	117832878	1	q31.31	protein_coding
ENSG00000140463	BBS4	15	72978527	73030817	1	q24.1	protein_coding
ENSG00000114554	PLXNA1	3	126707437	126756235	1	q21.3	protein_coding
ENSG00000040933	INPP4A	2	99061317	99207496	1	q11.2	protein_coding
ENSG00000221968	FADS3	11	61640991	61659523	-1	q12.2	protein_coding
ENSG00000124313	IQSEC2	X	53262058	53350522	-1	p11.22	protein_coding
ENSG00000135269	TES	7	115850547	115898837	1	q31.2	protein_coding
ENSG00000102409	BEX4	X	102470020	102472174	1	q22.1	protein_coding
ENSG00000114062	UBE3A	15	25582381	25684128	-1	q11.2	protein_coding
ENSG00000174111	SOCS7	17	36508111	36556019	1	q12	protein_coding
ENSG00000101098	RIMS4	20	43380449	43438979	-1	q13.12	protein_coding
ENSG00000095066	HOOK2	19	12873817	12983554	-1	p13.2	protein_coding
ENSG00000107742	SPOCK2	10	73818793	73848790	-1	q22.1	protein_coding
ENSG00000146966	DENND2A	7	140218220	140373793	-1	q34	protein_coding
ENSG00000138078	PREPL	2	44543420	44589001	-1	p21	protein_coding
ENSG00000127328	RAB3IP	12	70132461	70216984	1	q15	protein_coding
ENSG00000196923	PDLIM7	5	176910395	176924607	-1	q35.3	protein_coding
ENSG00000166411	IDH3A	15	78423840	78464291	1	q25.1	protein_coding
ENSG00000119396	RAB14	9	123940415	123985292	-1	q33.2	protein_coding
ENSG00000172932	ANKRD13D	11	67056018	67069956	1	q13.2	protein_coding
ENSG00000164638	SLC29A4	7	5314000	5343696	1	p22.1	protein_coding
ENSG00000100271	TTLL1	22	43435522	43485434	-1	q13.2	protein_coding
ENSG00000134419	RPS15A	16	18792617	18801705	-1	p12.3	protein_coding
ENSG00000172350	ABCG4	11	119019722	119033360	1	q23.3	protein_coding
ENSG00000205795	CYS1	2	10196907	10221071	-1	p25.1	protein_coding
ENSG00000065665	SEC61A2	10	12171636	12211960	1	p14	protein_coding
ENSG00000089250	NOS1	12	117645947	117889975	-1	q24.22	protein_coding
ENSG00000204590	GNL1	6	30509154	30524951	-1	p21.33	protein_coding
ENSG00000130119	GNL3L	X	54556644	54587504	1	p11.22	protein_coding
ENSG00000091137	SLC26A4	7	107301080	107358254	1	q22.3	protein_coding
ENSG00000099284	H2AFY2	10	71812552	71872036	1	q22.1	protein_coding
ENSG00000164924	YWHAZ	8	101928753	101965616	-1	q22.3	protein_coding
ENSG00000129911	KLF16	19	1852399	1863567	-1	p13.3	protein_coding
ENSG00000165914	TTC7B	14	91006932	91282823	-1	q32.11	protein_coding
ENSG00000133606	MKRN1	7	140152840	140179369	-1	q34	protein_coding
ENSG00000132932	ATP8A2	13	25946209	26599989	1	q12.13	protein_coding
ENSG00000130770	ATPIF1	1	28562620	28573417	1	p35.3	protein_coding
ENSG00000077254	USP33	1	78161672	78225537	-1	p31.1	protein_coding
ENSG00000023171	GRAMD1B	11	123396344	123498482	1	q24.1	protein_coding
ENSG00000180176	TH	11	2185159	2193107	-1	p15.5	protein_coding
ENSG00000113595	TRIM23	5	64885507	64921802	-1	q12.3	protein_coding
ENSG00000139514	SLC7A1	13	30083547	30169825	-1	q12.3	protein_coding
ENSG00000136750	GAD2	10	26505236	26593487	1	p12.1	protein_coding
ENSG00000184545	DUSP8	11	1575274	1593150	-1	p15.5	protein_coding
ENSG00000167535	CACNB3	12	49207577	49222724	1	q13.12	protein_coding
ENSG00000111530	CAND1	12	67663061	67713731	1	q14.3	protein_coding
ENSG00000168137	SETD5	3	9439299	9520924	1	p25.3	protein_coding
ENSG00000108389	MTMR4	17	56566898	56595266	-1	q22	protein_coding
ENSG00000009335	UBE3C	7	156931607	157062066	1	q36.3	protein_coding
ENSG00000103264	FBXO31	16	87360593	87425748	-1	q24.2	protein_coding
ENSG00000104723	TUSC3	8	15274724	15624158	1	p22	protein_coding
ENSG00000156959	LHFPL4	3	9543481	9595486	-1	p25.3	protein_coding
ENSG00000136099	PCDH8	13	53418109	53422775	-1	q14.3	protein_coding
ENSG00000114805	PLCH1	3	155093369	155462856	-1	q25.31	protein_coding
ENSG00000114573	ATP6V1A	3	113465866	113530903	1	q13.2	protein_coding
ENSG00000118407	FILIP1	6	76001575	76203454	-1	q14.1	protein_coding
ENSG00000163637	PRICKLE2	3	64079543	64431152	-1	p14.1	protein_coding
ENSG00000109501	WFS1	4	6271576	6304992	1	p16.1	protein_coding
ENSG00000181652	ATG9B	7	150709297	150721586	-1	q36.1	protein_coding
ENSG00000112562	SMOC2	6	168841831	169073984	1	q27	protein_coding
ENSG00000127588	GNG13	16	848041	850733	-1	p13.3	protein_coding
ENSG00000104643	MTMR9	8	11141925	11185646	1	p23.1	protein_coding
ENSG00000087338	GMCL1	2	70056774	70108528	1	p13.3	protein_coding
ENSG00000135632	SMYD5	2	73441350	73454365	1	p13.2	protein_coding
ENSG00000160710	ADAR	1	154554538	154600475	-1	q21.3	protein_coding
ENSG00000145029	NICN1	3	49460379	49466759	-1	p21.31	protein_coding
ENSG00000153130	SCOC	4	141178440	141303710	1	q31.1	protein_coding
ENSG00000166503		15	83784320	83876770	-1	q25.2	protein_coding
ENSG00000161013	MGAT4B	5	179224597	179233952	-1	q35.3	protein_coding
ENSG00000175931	UBE2O	17	74385532	74449288	-1	q25.1	protein_coding
ENSG00000197694	SPTAN1	9	131314866	131395941	1	q34.11	protein_coding
ENSG00000142875	PRKACB	1	84543745	84704181	1	p31.1	protein_coding
ENSG00000186318	BACE1	11	117156402	117186975	-1	q23.3	protein_coding
ENSG00000112578	BYSL	6	41888926	41900784	1	p21.1	protein_coding
ENSG00000108094	CUL2	10	35297479	35379570	-1	p11.21	protein_coding
ENSG00000104321	TRPA1	8	72932152	72987852	-1	q13.3	protein_coding
ENSG00000170743	SYT9	11	7260009	7490273	1	p15.4	protein_coding
ENSG00000089327	FXYD5	19	35645633	35660786	1	q13.12	protein_coding
ENSG00000154889	MPPE1	18	11882621	11909222	-1	p11.21	protein_coding
ENSG00000119318	RAD23B	9	110045418	110094475	1	q31.2	protein_coding
ENSG00000102543	CDADC1	13	49822047	49867618	1	q14.2	protein_coding
ENSG00000157764	BRAF	7	140424943	140624564	-1	q34	protein_coding
ENSG00000006125	AP2B1	17	33905065	34053436	1	q12	protein_coding
ENSG00000120837	NFYB	12	104510855	104532067	-1	q23.3	protein_coding
ENSG00000107282	APBA1	9	72042446	72287222	-1	q21.12	protein_coding
ENSG00000141682	PMAIP1	18	57567180	57571538	1	q21.32	protein_coding
ENSG00000162614	NEXN	1	78354198	78409580	1	p31.1	protein_coding
ENSG00000183741	CBX6	22	39257455	39268319	-1	q13.1	protein_coding
ENSG00000167378	IRGQ	19	44088521	44100287	-1	q13.31	protein_coding
ENSG00000107864	CPEB3	10	93806449	94050844	-1	q23.32	protein_coding
ENSG00000144935	TRPC1	3	142442916	142526730	1	q23	protein_coding
ENSG00000198055	GRK6	5	176830205	176869902	1	q35.3	protein_coding
ENSG00000135625	EGR4	2	73518058	73520833	-1	p13.1	protein_coding
ENSG00000180694	TMEM64	8	91634223	91803860	-1	q21.3	protein_coding
ENSG00000015676	NUDCD3	7	44421969	44530479	-1	p13	protein_coding
ENSG00000109756	RAPGEF2	4	160025330	160281321	1	q32.1	protein_coding
ENSG00000133124	IRS4	X	107975712	107979651	-1	q22.3	protein_coding
ENSG00000165521	EML5	14	89078775	89259096	-1	q31.3	protein_coding
ENSG00000137815	RTF1	15	41700606	41775761	1	q15.1	protein_coding
ENSG00000013374	NUB1	7	151038785	151075535	1	q36.1	protein_coding
ENSG00000255302	EID1	15	49170083	49172380	1	q21.1	protein_coding
ENSG00000130956	HABP4	9	99212483	99253618	1	q22.32	protein_coding
ENSG00000145861	C1QTNF2	5	159774758	159797648	-1	q33.3	protein_coding
ENSG00000141098	GFOD2	16	67708434	67753324	-1	q22.1	protein_coding
ENSG00000081818	PCDHB4	5	140501581	140505201	1	q31.3	protein_coding
ENSG00000133116	KL	13	33590207	33640282	1	q13.1	protein_coding
ENSG00000102096	PIM2	X	48770459	48776301	-1	p11.23	protein_coding
ENSG00000070718	AP3M2	8	42010464	42029191	1	p11.21	protein_coding
ENSG00000005448	WDR54	2	74648805	74652882	1	p13.1	protein_coding
ENSG00000078061	ARAF	X	47420516	47431307	1	p11.23	protein_coding
ENSG00000176871	WSB2	12	118470712	118500235	-1	q24.23	protein_coding
ENSG00000102078	SLC25A14	X	129473874	129507335	1	q26.1	protein_coding
ENSG00000078687	TNRC6C	17	76000249	76104916	1	q25.3	protein_coding
ENSG00000114923	SLC4A3	2	220492049	220506702	1	q35	protein_coding
ENSG00000198833	UBE2J1	6	90036344	90062567	-1	q15	protein_coding
ENSG00000247077	PGAM5	12	133287405	133299228	1	q24.33	protein_coding
ENSG00000078098	FAP	2	163027194	163101661	-1	q24.2	protein_coding
ENSG00000132589	FLOT2	17	27206353	27224697	-1	q11.2	protein_coding
ENSG00000100311	PDGFB	22	39619364	39640756	-1	q13.1	protein_coding
ENSG00000143375	CGN	1	151482986	151511168	1	q21.3	protein_coding
ENSG00000107854	TNKS2	10	93558069	93625033	1	q23.32	protein_coding
ENSG00000120868	APAF1	12	99038919	99129204	1	q23.1	protein_coding
ENSG00000075945	KIFAP3	1	169890467	170054349	-1	q24.2	protein_coding
ENSG00000073150	PANX2	22	50609160	50618723	1	q13.33	protein_coding
ENSG00000133265	HSPBP1	19	55773599	55791749	-1	q13.42	protein_coding
ENSG00000082805	ERC1	12	1099675	1605099	1	p13.33	protein_coding
ENSG00000183060	LYSMD4	15	100255902	100273766	-1	q26.3	protein_coding
ENSG00000196557	CACNA1H	16	1203241	1271771	1	p13.3	protein_coding
ENSG00000158792	SPATA2L	16	89762751	89768113	-1	q24.3	protein_coding
ENSG00000100731	PCNX	14	71374122	71582099	1	q24.2	protein_coding
ENSG00000171530	TBCA	5	76986991	77164604	-1	q14.1	protein_coding
ENSG00000105143	SLC1A6	19	15060846	15133802	-1	p13.12	protein_coding
ENSG00000156642	NPTN	15	73852355	73926475	-1	q24.1	protein_coding
ENSG00000183783	KCTD8	4	44175926	44450824	-1	p13	protein_coding
ENSG00000187555	USP7	16	8985951	9058371	-1	p13.2	protein_coding
ENSG00000213923	CSNK1E	22	38686697	38794527	-1	q13.1	protein_coding
ENSG00000165516	KLHDC2	14	50234326	50249909	1	q21.3	protein_coding
ENSG00000169139	UBE2V2	8	48920960	48977268	1	q11.21	protein_coding
ENSG00000178860	MSC	8	72753784	72756703	-1	q13.3	protein_coding
ENSG00000131771	PPP1R1B	17	37782993	37792879	1	q12	protein_coding
ENSG00000168785	TSPAN5	4	99391518	99579780	-1	q23	protein_coding
ENSG00000100519	PSMC6	14	53173890	53195305	1	q22.1	protein_coding
ENSG00000118816	CCNI	4	77968311	77997158	-1	q21.1	protein_coding
ENSG00000003989	SLC7A2	8	17354597	17428082	1	p22	protein_coding
ENSG00000155329	ZCCHC10	5	132332677	132362296	-1	q31.1	protein_coding
ENSG00000155858	LSM11	5	157170703	157187717	1	q33.3	protein_coding
ENSG00000151689	INPP1	2	191208196	191236391	1	q32.2	protein_coding
ENSG00000117143	UAP1	1	162531321	162569627	1	q23.3	protein_coding
ENSG00000163528	CHCHD4	3	14153580	14166370	-1	p25.1	protein_coding
ENSG00000135930	EIF4E2	2	233414762	233448354	1	q37.1	protein_coding
ENSG00000099995	SF3A1	22	30727979	30752936	-1	q12.2	protein_coding
ENSG00000111711	GOLT1B	12	21654715	21671342	1	p12.1	protein_coding
ENSG00000171551	ECEL1	2	233344537	233352538	-1	q37.1	protein_coding
ENSG00000135999	EPC2	2	149402009	149545130	1	q23.1	protein_coding
ENSG00000122257	RBBP6	16	24549014	24584184	1	p12.1	protein_coding
ENSG00000143549	TPM3	1	154127784	154167124	-1	q21.3	protein_coding
ENSG00000141480	ARRB2	17	4613784	4624794	1	p13.2	protein_coding
ENSG00000113205	PCDHB3	5	140480234	140483406	1	q31.3	protein_coding
ENSG00000101096	NFATC2	20	50003494	50179168	-1	q13.2	protein_coding
ENSG00000119048	UBE2B	5	133706870	133727683	1	q31.1	protein_coding
ENSG00000166974	MAPRE2	18	32556892	32723434	1	q12.1	protein_coding
ENSG00000108509	CAMTA2	17	4871287	4890960	-1	p13.2	protein_coding
ENSG00000163093	BBS5	2	170335688	170382432	1	q31.1	protein_coding
ENSG00000105255	FSD1	19	4304597	4323840	1	p13.3	protein_coding
ENSG00000136141	LRCH1	13	47127303	47327175	1	q14.13	protein_coding
ENSG00000105514	RAB3D	19	11432722	11456946	-1	p13.2	protein_coding
ENSG00000168040	FADD	11	70049269	70053496	1	q13.3	protein_coding
ENSG00000137040	RANBP6	9	6011043	6015618	-1	p24.1	protein_coding
ENSG00000147548	WHSC1L1	8	38127215	38239790	-1	p11.23	protein_coding
ENSG00000163818	LZTFL1	3	45864808	45957534	-1	p21.31	protein_coding
ENSG00000170004	CHD3	17	7788124	7816078	1	p13.1	protein_coding
ENSG00000197217	ENTPD4	8	23243296	23315208	-1	p21.2	protein_coding
ENSG00000114127	XRN1	3	142025449	142166904	-1	q23	protein_coding
ENSG00000087470	DNM1L	12	32832134	32898486	1	p11.21	protein_coding
ENSG00000184156	KCNQ3	8	133133108	133493200	-1	q24.22	protein_coding
ENSG00000040608	RTN4R	22	20228938	20270769	-1	q11.21	protein_coding
ENSG00000100028	SNRPD3	22	24951471	25005947	1	q11.23	protein_coding
ENSG00000102024	PLS3	X	114795501	114885181	1	q23	protein_coding
ENSG00000182400	TRAPPC6B	14	39617015	39639736	-1	q21.1	protein_coding
ENSG00000077157	PPP1R12B	1	202317827	202557697	1	q32.1	protein_coding
ENSG00000108001	EBF3	10	131633547	131762105	-1	q26.3	protein_coding
ENSG00000160310	PRMT2	21	48055079	48085036	1	q22.3	protein_coding
ENSG00000032219	ARID4A	14	58765103	58840605	1	q23.1	protein_coding
ENSG00000196963	PCDHB16	5	140560980	140565793	1	q31.3	protein_coding
ENSG00000130475	FCHO1	19	17858527	17899377	1	p13.11	protein_coding
ENSG00000107147	KCNT1	9	138594031	138684992	1	q34.3	protein_coding
ENSG00000151276	MAGI1	3	65339200	66024509	-1	p14.1	protein_coding
ENSG00000101152	DNAJC5	20	62526518	62567384	1	q13.33	protein_coding
ENSG00000163359	COL6A3	2	238232646	238323018	-1	q37.3	protein_coding
ENSG00000111110	PPM1H	12	63037762	63328817	-1	q14.2	protein_coding
ENSG00000133111	RFXAP	13	37393361	37403241	1	q13.3	protein_coding
ENSG00000125966	MMP24	20	33814457	33864801	1	q11.22	protein_coding
ENSG00000082701	GSK3B	3	119540170	119813264	-1	q13.33	protein_coding
ENSG00000085415	SEH1L	18	12947132	12987535	1	p11.21	protein_coding
ENSG00000138757	G3BP2	4	76567966	76649709	-1	q21.1	protein_coding
ENSG00000114737	CISH	3	50643921	50649262	-1	p21.2	protein_coding
ENSG00000121964	GTDC1	2	144703321	145090135	-1	q22.3	protein_coding
ENSG00000206190	ATP10A	15	25922420	26110317	-1	q12	protein_coding
ENSG00000159348	CYB5R1	1	202930997	202936408	-1	q32.1	protein_coding
ENSG00000153310	FAM49B	8	130851839	131029375	-1	q24.21	protein_coding
ENSG00000256349		11	66276550	66301084	1	q13.2	protein_coding
ENSG00000126858	RHOT1	17	30469473	30580393	1	q11.2	protein_coding
ENSG00000163704	PRRT3	3	9987226	9994078	-1	p25.3	protein_coding
ENSG00000157219	HTR5A	7	154862034	154877459	1	q36.2	protein_coding
ENSG00000180914	OXTR	3	8792094	8811314	-1	p25.3	protein_coding
ENSG00000154582	TCEB1	8	74851404	74884522	-1	q21.11	protein_coding
ENSG00000138081	FBXO11	2	48016455	48132932	-1	p16.3	protein_coding
ENSG00000127995	CASD1	7	94138531	94186331	1	q21.3	protein_coding
ENSG00000035862	TIMP2	17	76849059	76921469	-1	q25.3	protein_coding
ENSG00000180530	NRIP1	21	16333556	16437321	-1	q21.1	protein_coding
ENSG00000121741	ZMYM2	13	20532810	20665968	1	q12.11	protein_coding
ENSG00000135406	PRPH	12	49687035	49692465	1	q13.12	protein_coding
ENSG00000147364	FBXO25	8	356428	421225	1	p23.3	protein_coding
ENSG00000125170	DOK4	16	57505863	57521239	-1	q21	protein_coding
ENSG00000136490	LIMD2	17	61773262	61778532	-1	q23.3	protein_coding
ENSG00000105983	LMBR1	7	156473571	156685924	-1	q36.3	protein_coding
ENSG00000070610	GBA2	9	35736863	35749983	-1	p13.3	protein_coding
ENSG00000136758	YME1L1	10	27399383	27444195	-1	p12.1	protein_coding
ENSG00000078369	GNB1	1	1716729	1822495	-1	p36.33	protein_coding
ENSG00000161203	AP2M1	3	183892477	183901879	1	q27.1	protein_coding
ENSG00000156885	COX6A2	16	31439052	31439967	-1	p11.2	protein_coding
ENSG00000085382	HACE1	6	105175968	105307794	-1	q16.3	protein_coding
ENSG00000071051	NCK2	2	106361354	106510730	1	q12.2	protein_coding
ENSG00000102054	RBBP7	X	16857406	16888537	-1	p22.2	protein_coding
ENSG00000124357	NAGK	2	71291474	71306935	1	p13.3	protein_coding
ENSG00000112855	HARS2	5	140071011	140078889	1	q31.3	protein_coding
ENSG00000116750	UCHL5	1	192984889	193029237	-1	q31.2	protein_coding
ENSG00000184887	BTBD6	14	105714827	105717430	1	q32.33	protein_coding
ENSG00000196465	MYL6B	12	56546040	56551771	1	q13.2	protein_coding
ENSG00000167103	PIP5KL1	9	130683158	130693076	-1	q34.11	protein_coding
ENSG00000160360	GPSM1	9	139221932	139254057	1	q34.3	protein_coding
ENSG00000154914	USP43	17	9548015	9633001	1	p13.1	protein_coding
ENSG00000066933	MYO9A	15	72114632	72410918	-1	q23	protein_coding
ENSG00000156976	EIF4A2	3	186500994	186507689	1	q27.3	protein_coding
ENSG00000123411	IKZF4	12	56401443	56432219	1	q13.2	protein_coding
ENSG00000132535	DLG4	17	7093209	7123021	-1	p13.1	protein_coding
ENSG00000095059	DHPS	19	12786531	12792716	-1	p13.2	protein_coding
ENSG00000116455	WDR77	1	111982512	111991998	-1	p13.2	protein_coding
ENSG00000100580	TMED8	14	77801364	77843452	-1	q24.3	protein_coding
ENSG00000013561	RNF14	5	141337893	141369856	1	q31.3	protein_coding
ENSG00000220205	VAMP2	17	8062467	8066864	-1	p13.1	protein_coding
ENSG00000134363	FST	5	52776239	52782964	1	q11.2	protein_coding
ENSG00000105993	DNAJB6	7	157128075	157210133	1	q36.3	protein_coding
ENSG00000179912	R3HDM2	12	57643392	57824788	-1	q13.3	protein_coding
ENSG00000090971	NAT14	19	55996371	55998935	1	q13.42	protein_coding
ENSG00000198586	TLK1	2	171847333	172087824	-1	q31.1	protein_coding
ENSG00000185361	TNFAIP8L1	19	4639530	4655580	1	p13.3	protein_coding
ENSG00000139725	RHOF	12	122215664	122232261	-1	q24.31	protein_coding
ENSG00000156510	HKDC1	10	70980059	71027315	1	q22.1	protein_coding
ENSG00000138443	ABI2	2	204192942	204301606	1	q33.2	protein_coding
ENSG00000138741	TRPC3	4	122800182	122872909	-1	q27	protein_coding
ENSG00000158526	TSR2	X	54466834	54471920	1	p11.22	protein_coding
ENSG00000102401	ARMCX3	X	100877787	100882833	1	q22.1	protein_coding
ENSG00000136720	HS6ST1	2	128994290	129076151	-1	q14.3	protein_coding
ENSG00000142892	PIGK	1	77554675	77685115	-1	p31.1	protein_coding
ENSG00000102181	CD99L2	X	149934810	150067289	-1	q28	protein_coding
ENSG00000077522	ACTN2	1	236849754	236927931	1	q43	protein_coding
ENSG00000108370	RGS9	17	63133549	63223821	1	q24.1	protein_coding
ENSG00000067221	STOML1	15	74275547	74286963	-1	q24.1	protein_coding
ENSG00000243335	KCTD7	7	66093868	66276446	1	q11.21	protein_coding
ENSG00000197323	TRIM33	1	114935399	115053781	-1	p13.2	protein_coding
ENSG00000159202	UBE2Z	17	46985731	47006418	1	q21.32	protein_coding
ENSG00000159363	ATP13A2	1	17312453	17338423	-1	p36.13	protein_coding
ENSG00000058056	USP13	3	179370543	179507189	1	q26.33	protein_coding
ENSG00000177432	NAP1L5	4	89617066	89619386	-1	q22.1	protein_coding
ENSG00000115421	PAPOLG	2	60983365	61029220	1	p16.1	protein_coding
ENSG00000119596	YLPM1	14	75230069	75322244	1	q24.3	protein_coding
ENSG00000105676	ARMC6	19	19144384	19170563	1	p13.11	protein_coding
ENSG00000196497	IPO4	14	24649425	24658170	-1	q12	protein_coding
ENSG00000149658	YTHDF1	20	61826781	61847586	-1	q13.33	protein_coding
ENSG00000166579	NDEL1	17	8316449	8393729	1	p13.1	protein_coding
ENSG00000099910	KLHL22	22	20783528	20850170	-1	q11.21	protein_coding
ENSG00000152147	GEMIN6	2	38978676	39009598	1	p22.1	protein_coding
ENSG00000135250	SRPK2	7	104751151	105039755	-1	q22.3	protein_coding
ENSG00000036530	CYP46A1	14	100150641	100193638	1	q32.2	protein_coding
ENSG00000197776	KLHDC1	14	50159823	50219870	1	q21.3	protein_coding
ENSG00000152061	RABGAP1L	1	174128548	174964445	1	q25.1	protein_coding
ENSG00000103160	HSDL1	16	84155886	84178797	-1	q23.3	protein_coding
ENSG00000110422	HIPK3	11	33278218	33378569	1	p13	protein_coding
ENSG00000182220	ATP6AP2	X	40440146	40465889	1	p11.4	protein_coding
ENSG00000005884	ITGA3	17	48133332	48167845	1	q21.33	protein_coding
ENSG00000149091	DGKZ	11	46354455	46402104	1	p11.2	protein_coding
ENSG00000011332	DPF1	19	38701646	38720354	-1	q13.2	protein_coding
ENSG00000203879	GDI1	X	153665266	153671814	1	q28	protein_coding
ENSG00000171451	DSEL	18	65173819	65184217	-1	q22.1	protein_coding
ENSG00000138375	SMARCAL1	2	217277137	217347776	1	q35	protein_coding
ENSG00000123643	SLC36A1	5	150816607	150871942	1	q33.1	protein_coding
ENSG00000185052	SLC24A3	20	19193290	19703581	1	p11.23	protein_coding
ENSG00000140416	TPM1	15	63334831	63364114	1	q22.2	protein_coding
ENSG00000204619	PPP1R11	6	30034486	30038110	1	p22.1	protein_coding
ENSG00000115091	ACTR3	2	114647537	114720173	1	q14.1	protein_coding
ENSG00000164609	SLU7	5	159828648	159848718	-1	q33.3	protein_coding
ENSG00000163444	TMEM183A	1	202976514	202993976	1	q32.1	protein_coding
ENSG00000134313	KIDINS220	2	8865408	8977760	-1	p25.1	protein_coding
ENSG00000112782	CLIC5	6	45868045	46048132	-1	p21.1	protein_coding
ENSG00000077044	DGKD	2	234263153	234380750	1	q37.1	protein_coding
ENSG00000085377	PREP	6	105725440	105850959	-1	q21	protein_coding
ENSG00000105576	TNPO2	19	12810008	12834825	-1	p13.2	protein_coding
ENSG00000119574	ZBTB45	19	59024897	59050278	-1	q13.43	protein_coding
ENSG00000029534	ANK1	8	41510739	41754280	-1	p11.21	protein_coding
ENSG00000167770	OTUB1	11	63753325	63769283	1	q13.1	protein_coding
ENSG00000175087	PDIK1L	1	26437664	26452034	1	p36.11	protein_coding
ENSG00000205629	LCMT1	16	25123050	25189552	1	p12.1	protein_coding
ENSG00000082258	CCNT2	2	135675805	135716912	1	q21.3	protein_coding
ENSG00000122068	FYTTD1	3	197464050	197511317	1	q29	protein_coding
ENSG00000180817	PPA1	10	71962587	71993667	-1	q22.1	protein_coding
ENSG00000137817	PARP6	15	72533522	72565340	-1	q23	protein_coding
ENSG00000111348	ARHGDIB	12	15094951	15114662	-1	p12.3	protein_coding
ENSG00000112146	FBXO9	6	52916789	52965671	1	p12.1	protein_coding
ENSG00000166741	NNMT	11	114128509	114184007	1	q23.2	protein_coding
ENSG00000114742	WDR48	3	39093489	39138155	1	p22.2	protein_coding
ENSG00000132604	TERF2	16	69389464	69442474	-1	q22.1	protein_coding
ENSG00000155254	MARVELD1	10	99472930	99477907	1	q24.2	protein_coding
ENSG00000171603	CLSTN1	1	9789084	9884584	-1	p36.22	protein_coding
ENSG00000067840	PDZD4	X	153067621	153096020	-1	q28	protein_coding
ENSG00000139726	DENR	12	123237321	123255611	1	q24.31	protein_coding
ENSG00000185917	SETD4	21	37406839	37451687	-1	q22.12	protein_coding
ENSG00000205726	ITSN1	21	35014706	35272165	1	q22.11	protein_coding
ENSG00000164985	PSIP1	9	15464064	15511017	-1	p22.3	protein_coding
ENSG00000241945	PWP2	21	45527171	45551063	1	q22.3	protein_coding
ENSG00000100934	SEC23A	14	39501123	39578850	-1	q21.1	protein_coding
ENSG00000083937	CHMP2B	3	87276421	87304698	1	p11.2	protein_coding
ENSG00000139083	ETV6	12	11802788	12048336	1	p13.2	protein_coding
ENSG00000142185	TRPM2	21	45770046	45862964	1	q22.3	protein_coding
ENSG00000170632	ARMC10	7	102715328	102740205	1	q22.1	protein_coding
ENSG00000154001	PPP2R5E	14	63838075	64010092	-1	q23.2	protein_coding
ENSG00000130414	NDUFA10	2	240831867	240964819	-1	q37.3	protein_coding
ENSG00000185883	ATP6V0C	16	2563871	2570219	1	p13.3	protein_coding
ENSG00000171914	TLN2	15	62682725	63136830	1	q22.2	protein_coding
ENSG00000128891	C15orf57	15	40820882	40857256	-1	q15.1	protein_coding
ENSG00000270106		1	231664399	231954990	1	q42.2	protein_coding
ENSG00000134440	NARS	18	55267888	55289445	-1	q21.31	protein_coding
ENSG00000129636	ITFG1	16	47188298	47498060	-1	q12.1	protein_coding
ENSG00000171456	ASXL1	20	30946155	31027122	1	q11.21	protein_coding
ENSG00000123416	TUBA1B	12	49521565	49525180	-1	q13.12	protein_coding
ENSG00000125691	RPL23	17	37004118	37010096	-1	q12	protein_coding
ENSG00000086061	DNAJA1	9	33025209	33039905	1	p21.1	protein_coding
ENSG00000086102	NFX1	9	33290509	33371155	1	p13.3	protein_coding
ENSG00000129277	CCL4	17	34430983	34433014	1	q12	protein_coding
ENSG00000104901	DKKL1	19	49865040	49878373	1	q13.33	protein_coding
ENSG00000125952	MAX	14	65472892	65569413	-1	q23.3	protein_coding
ENSG00000248713		4	100557686	100575805	-1	q23	protein_coding
ENSG00000129355	CDKN2D	19	10677138	10679735	-1	p13.2	protein_coding
ENSG00000117877	CD3EAP	19	45909467	45914024	1	q13.32	protein_coding
ENSG00000181029	TRAPPC5	19	7745729	7747744	1	p13.2	protein_coding
ENSG00000161381	PLXDC1	17	37219556	37310647	-1	q12	protein_coding
ENSG00000130529	TRPM4	19	49660998	49715093	1	q13.33	protein_coding
ENSG00000168612	ZSWIM1	20	44509866	44513905	1	q13.12	protein_coding
ENSG00000178567	EPM2AIP1	3	37027357	37034795	-1	p22.2	protein_coding
ENSG00000117000	RLF	1	40627045	40706593	1	p34.2	protein_coding
ENSG00000142230	SAE1	19	47616531	47713886	1	q13.32	protein_coding
ENSG00000032742	IFT88	13	21140585	21265503	1	q12.11	protein_coding
ENSG00000111229	ARPC3	12	110872630	110888227	-1	q24.11	protein_coding
ENSG00000100442	FKBP3	14	45584803	45604522	-1	q21.2	protein_coding
ENSG00000166747	AP1G1	16	71762913	71843104	-1	q22.2	protein_coding
ENSG00000110786	PTPN5	11	18749475	18814268	-1	p15.1	protein_coding
ENSG00000197381	ADARB1	21	46493768	46646478	1	q22.3	protein_coding
ENSG00000198689	SLC9A6	X	135067598	135129423	1	q26.3	protein_coding
ENSG00000204304	PBX2	6	32152512	32157963	-1	p21.32	protein_coding
ENSG00000159128	IFNGR2	21	34775202	34851655	1	q22.11	protein_coding
ENSG00000117153	KLHL12	1	202860228	202897764	-1	q32.1	protein_coding
ENSG00000186049	KRT73	12	53001354	53012343	-1	q13.13	protein_coding
ENSG00000107372	ZFAND5	9	74966341	74980163	-1	q21.13	protein_coding
ENSG00000153933	DGKE	17	54911460	54946036	1	q22	protein_coding
ENSG00000108654	DDX5	17	62495734	62504317	-1	q23.3	protein_coding
ENSG00000230989	HSBP1	16	83841448	83853342	1	q23.3	protein_coding
ENSG00000058453	CROCC	1	17066768	17299474	1	p36.13	protein_coding
ENSG00000130720	FIBCD1	9	133777825	133814673	-1	q34.12	protein_coding
ENSG00000068354	TBC1D25	X	48397845	48420997	1	p11.23	protein_coding
ENSG00000116273	PHF13	1	6673745	6684093	1	p36.31	protein_coding
ENSG00000132254	ARFIP2	11	6496910	6502666	-1	p15.4	protein_coding
ENSG00000182541	LIMK2	22	31608225	31676066	1	q12.2	protein_coding
ENSG00000159167	STC1	8	23699428	23712320	-1	p21.2	protein_coding
ENSG00000159921	GNE	9	36214438	36277053	-1	p13.3	protein_coding
ENSG00000139197	PEX5	12	7341281	7371170	1	p13.31	protein_coding
ENSG00000177352	CCDC71	3	49199968	49203754	-1	p21.31	protein_coding
ENSG00000105339	DENND3	8	142127377	142205907	1	q24.3	protein_coding
ENSG00000107669	ATE1	10	123499939	123688316	-1	q26.13	protein_coding
ENSG00000132004	FBXW9	19	12798867	12807457	-1	p13.2	protein_coding
ENSG00000180104	EXOC3	5	443273	472052	1	p15.33	protein_coding
ENSG00000184470	TXNRD2	22	19863040	19929341	-1	q11.21	protein_coding
ENSG00000131507	NDFIP1	5	141488070	141534005	1	q31.3	protein_coding
ENSG00000117505	DR1	1	93811445	93828149	1	p22.1	protein_coding
ENSG00000115464	USP34	2	61414598	61697904	-1	p15	protein_coding
ENSG00000213463	SYNJ2BP	14	70838148	70883778	-1	q24.2	protein_coding
ENSG00000105618	PRPF31	19	54618837	54635140	1	q13.42	protein_coding
ENSG00000135931	ARMC9	2	232063260	232239548	1	q37.1	protein_coding
ENSG00000152484	USP12	13	27640293	27746033	-1	q12.13	protein_coding
ENSG00000147130	ZMYM3	X	70459474	70474996	-1	q13.1	protein_coding
ENSG00000166913	YWHAB	20	43514317	43537173	1	q13.12	protein_coding
ENSG00000168159	RNF187	1	228674762	228683467	1	q42.13	protein_coding
ENSG00000188419	CHM	X	85116185	85302566	-1	q21.2	protein_coding
ENSG00000176102	CSTF3	11	33098734	33183917	-1	p13	protein_coding
ENSG00000128191	DGCR8	22	20067755	20099400	1	q11.21	protein_coding
ENSG00000023892	DEF6	6	35265595	35289548	1	p21.31	protein_coding
ENSG00000129910	CDH15	16	89238175	89261900	1	q24.3	protein_coding
ENSG00000080644	CHRNA3	15	78885394	78913637	-1	q25.1	protein_coding
ENSG00000187122	SLIT1	10	98757795	98945677	-1	q24.1	protein_coding
ENSG00000165724	ZMYND19	9	140476531	140484942	-1	q34.3	protein_coding
ENSG00000122729	ACO1	9	32384618	32450834	1	p21.1	protein_coding
ENSG00000078668	VDAC3	8	42249142	42263415	1	p11.21	protein_coding

## Sheet: Oligodendrocytes_Cahoy
Description:	Oligodendrocyte marker genes, Cahoy et al 2008
ensembl_gene_id	hgnc_symbol	chromosome_name	start_position	end_position	strand	band	gene_biotype
ENSG00000204655	MOG	6	29624758	29640149	1	p22.1	protein_coding
ENSG00000168314	MOBP	3	39508689	39570970	1	p22.1	protein_coding
ENSG00000164303	ENPP6	4	185009859	185142383	-1	q35.1	protein_coding
ENSG00000013297	CLDN11	3	170136653	170578169	1	q26.2	protein_coding
ENSG00000105695	MAG	19	35783028	35804707	1	q13.12	protein_coding
ENSG00000054690	PLEKHH1	14	68000018	68056329	1	q24.1	protein_coding
ENSG00000103089	FA2H	16	74746853	74808729	-1	q23.1	protein_coding
ENSG00000101049	SGK2	20	42187608	42216877	1	q13.12	protein_coding
ENSG00000110944	IL23A	12	56732663	56734193	1	q13.3	protein_coding
ENSG00000197971	MBP	18	74690783	74845639	-1	q23	protein_coding
ENSG00000180929	GPR62	3	51989330	51991509	1	p21.2	protein_coding
ENSG00000134198	TSPAN2	1	115590632	115632121	-1	p13.2	protein_coding
ENSG00000172005	MAL	2	95691422	95719737	1	q11.1	protein_coding
ENSG00000065361	ERBB3	12	56473641	56497289	1	q13.2	protein_coding
ENSG00000158859	ADAMTS4	1	161159538	161168846	-1	q23.3	protein_coding
ENSG00000164181	ELOVL7	5	60047618	60140216	-1	q12.1	protein_coding
ENSG00000167641	PPP1R14A	19	38741877	38747231	-1	q13.2	protein_coding
ENSG00000123560	PLP1	X	103028647	103047548	1	q22.2	protein_coding
ENSG00000198753	PLXNB3	X	153029651	153044801	1	q28	protein_coding
ENSG00000128242	GAL3ST1	22	30950622	30970574	-1	q12.2	protein_coding
ENSG00000064787	BCAS1	20	52553316	52687304	-1	q13.2	protein_coding
ENSG00000184343	SRPK3	X	153041867	153051187	1	q28	protein_coding
ENSG00000135678	CPM	12	69235977	69365350	-1	q15	protein_coding
ENSG00000265118		17	29632231	29645849	-1	q11.2	protein_coding
ENSG00000116711	PLA2G4A	1	186798085	186958113	1	q31.1	protein_coding
ENSG00000148180	GSN	9	123970072	124095121	1	q33.2	protein_coding
ENSG00000065675	PRKCQ	10	6469105	6622263	-1	p14	protein_coding
ENSG00000153993	SEMA3D	7	84624869	84816171	-1	q21.11	protein_coding
ENSG00000139629	GALNT6	12	51745031	51786651	-1	q13.13	protein_coding
ENSG00000120913	PDLIM2	8	22435792	22455538	1	p21.3	protein_coding
ENSG00000092871	RFFL	17	33333009	33416338	-1	q12	protein_coding
ENSG00000144230	GPR17	2	128403439	128410213	1	q14.3	protein_coding
ENSG00000132702	HAPLN2	1	156589086	156595517	1	q23.1	protein_coding
ENSG00000169562	GJB1	X	70435044	70445366	1	q13.1	protein_coding
ENSG00000198818	SFT2D1	6	166733216	166756079	-1	q27	protein_coding
ENSG00000168481	LGI3	8	22004338	22014597	-1	p21.3	protein_coding
ENSG00000148826	NKX6-2	10	134598297	134599556	-1	q26.3	protein_coding
ENSG00000100146	SOX10	22	38366693	38383429	-1	q13.1	protein_coding
ENSG00000185100	ADSSL1	14	105190523	105213662	1	q32.33	protein_coding
ENSG00000203733	GJE1	6	142454227	142456288	1	q24.1	protein_coding
ENSG00000158715	SLC45A3	1	205626979	205649587	-1	q32.1	protein_coding
ENSG00000011426	ANLN	7	36429415	36493400	1	p14.2	protein_coding
ENSG00000159173	TNNI1	1	201373625	201398994	-1	q32.1	protein_coding
ENSG00000102934	PLLP	16	57290004	57318599	-1	q13	protein_coding
ENSG00000135929	CYP27A1	2	219646472	219680016	1	q35	protein_coding
ENSG00000171798	KNDC1	10	134973951	135039916	1	q26.3	protein_coding
ENSG00000135905	DOCK10	2	225629807	225907162	-1	q36.2	protein_coding
ENSG00000163362	C1orf106	1	200860176	200884863	1	q32.1	protein_coding
ENSG00000165185	KIAA1958	9	115249127	115431677	1	q32	protein_coding
ENSG00000106069	CHN2	7	29161956	29553944	1	p14.3	protein_coding
ENSG00000196083	IL1RAP	3	190231840	190375843	1	q28	protein_coding
ENSG00000147488	ST18	8	53023399	53373519	-1	q11.23	protein_coding
ENSG00000176658	MYO1D	17	30819540	31204195	-1	q11.2	protein_coding
ENSG00000080819	CPOX	3	98239976	98312567	-1	q12.1	protein_coding
ENSG00000141934	PPAP2C	19	281040	291393	-1	p13.3	protein_coding
ENSG00000173786	CNP	17	40118759	40127194	1	q21.2	protein_coding
ENSG00000107731	UNC5B	10	72972327	73062621	1	q22.1	protein_coding
ENSG00000132437	DDC	7	50526134	50633154	-1	p12.1	protein_coding
ENSG00000213186	TRIM59	3	160150233	160203561	-1	q25.33	protein_coding
ENSG00000019144	PHLDB1	11	118477155	118528741	1	q23.3	protein_coding
ENSG00000170819	BFSP2	3	133118839	133194066	1	q22.1	protein_coding
ENSG00000125378	BMP4	14	54416454	54425479	-1	q22.2	protein_coding
ENSG00000162510	MATN1	1	31184124	31196434	-1	p35.2	protein_coding
ENSG00000144339	TMEFF2	2	192813769	193060435	-1	q32.3	protein_coding
ENSG00000133874	RNF122	8	33405273	33424643	-1	p12	protein_coding
ENSG00000112144	ICK	6	52866077	52926600	-1	p12.1	protein_coding
ENSG00000130429	ARPC1B	7	98971872	98992424	1	q22.1	protein_coding
ENSG00000163531	NFASC	1	204797779	204991950	1	q32.1	protein_coding
ENSG00000018236	CNTN1	12	41086244	41466220	1	q12	protein_coding
ENSG00000159261	CLDN14	21	37832919	37948867	-1	q22.13	protein_coding
ENSG00000064651	SLC12A2	5	127419458	127525380	1	q23.3	protein_coding
ENSG00000072163	LIMS2	2	128395956	128439360	-1	q14.3	protein_coding
ENSG00000170417	TMEM182	2	103353367	103460352	1	q12.1	protein_coding
ENSG00000080166	DCT	13	95089558	95131936	-1	q32.1	protein_coding
ENSG00000164161	HHIP	4	145567173	145666423	1	q31.21	protein_coding
ENSG00000111262	KCNA1	12	5019071	5040527	1	p13.32	protein_coding
ENSG00000196187	TMEM63A	1	226033237	226070069	-1	q42.12	protein_coding
ENSG00000182240	BACE2	21	42539728	42648524	1	q22.2	protein_coding
ENSG00000244187	TMEM141	9	139685807	139695010	1	q34.3	protein_coding
ENSG00000161677	JOSD2	19	51009255	51014610	-1	q13.33	protein_coding
ENSG00000152128	TMEM163	2	135213330	135476570	-1	q21.3	protein_coding
ENSG00000070214	SLC44A1	9	108006903	108201452	1	q31.1	protein_coding
ENSG00000170775	GPR37	7	124386051	124405681	-1	q31.33	protein_coding
ENSG00000105737	GRIK5	19	42502473	42573650	-1	q13.2	protein_coding
ENSG00000104081	BMF	15	40380091	40401093	-1	q15.1	protein_coding
ENSG00000180834	MAP6D1	3	183533664	183543382	-1	q27.1	protein_coding
ENSG00000135048	TMEM2	9	74298282	74431606	-1	q21.13	protein_coding
ENSG00000143621	ILF2	1	153634512	153643524	-1	q21.3	protein_coding
ENSG00000101445	PPP1R16B	20	37434348	37551667	1	q11.23	protein_coding
ENSG00000108381	ASPA	17	3375668	3406713	1	p13.2	protein_coding
ENSG00000163113	OTUD7B	1	149912231	149982625	-1	q21.2	protein_coding
ENSG00000066629	EML1	14	100204030	100408397	1	q32.2	protein_coding
ENSG00000116473	RAP1A	1	112084840	112259313	1	p13.2	protein_coding
ENSG00000139433	GLTP	12	110288748	110318293	-1	q24.11	protein_coding
ENSG00000066322	ELOVL1	1	43829068	43833696	-1	p34.2	protein_coding
ENSG00000141337	ARSG	17	66255323	66418872	1	q24.2	protein_coding
ENSG00000177105	RHOG	11	3848208	3862213	-1	p15.4	protein_coding
ENSG00000118985	ELL2	5	95220802	95297775	-1	q15	protein_coding
ENSG00000118322	ATP10B	5	159990127	160279221	-1	q34	protein_coding
ENSG00000104728	ARHGEF10	8	1772142	1906807	1	p23.3	protein_coding
ENSG00000189058	APOD	3	195295573	195311076	-1	q29	protein_coding
ENSG00000140600	SH3GL3	15	84115980	84287495	1	q25.2	protein_coding
ENSG00000162923	WDR26	1	224572845	224624735	-1	q42.12	protein_coding
ENSG00000153132	CLGN	4	141309609	141349122	-1	q31.1	protein_coding
ENSG00000114993	RTKN	2	74652963	74669549	-1	p13.1	protein_coding
ENSG00000130005	GAMT	19	1397091	1401569	-1	p13.3	protein_coding
ENSG00000125820	NKX2-2	20	21491648	21494664	-1	p11.22	protein_coding
ENSG00000112902	SEMA5A	5	9035138	9546187	-1	p15.31	protein_coding
ENSG00000184226	PCDH9	13	66876967	67804468	-1	q21.32	protein_coding
ENSG00000102271	KLHL4	X	86772752	86925050	1	q21.31	protein_coding
ENSG00000126215	XRCC3	14	104163946	104181841	-1	q32.33	protein_coding
ENSG00000076706	MCAM	11	119179241	119192231	-1	q23.3	protein_coding
ENSG00000135525	MAP7	6	136663875	136871957	-1	q23.3	protein_coding
ENSG00000171840	NINJ2	12	673462	772945	-1	p13.33	protein_coding
ENSG00000152503	TRIM36	5	114460459	114516243	-1	q22.3	protein_coding
ENSG00000156804	FBXO32	8	124510129	124553446	-1	q24.13	protein_coding
ENSG00000167695	FAM57A	17	635652	646206	1	p13.3	protein_coding
ENSG00000115290	GRB14	2	165349322	165478358	-1	q24.3	protein_coding
ENSG00000096996	IL12RB1	19	18169805	18209759	-1	p13.11	protein_coding
ENSG00000101203	COL20A1	20	61924538	61966203	1	q13.33	protein_coding
ENSG00000171368	TPPP	5	660883	693510	-1	p15.33	protein_coding
ENSG00000188677	PARVB	22	44395091	44565106	1	q13.31	protein_coding
ENSG00000118004	COLEC11	2	3642426	3692048	1	p25.3	protein_coding
ENSG00000157978	LDLRAP1	1	25870071	25895377	1	p36.11	protein_coding
ENSG00000166086	JAM3	11	133938820	134021896	1	q25	protein_coding
ENSG00000138670	RASGEF1B	4	82347547	82965397	-1	q21.22	protein_coding
ENSG00000136842	TMOD1	9	100263462	100364023	1	q22.33	protein_coding
ENSG00000167414	GNG8	19	47137333	47137942	-1	q13.32	protein_coding
ENSG00000175155	YPEL2	17	57409050	57479090	1	q22	protein_coding
ENSG00000109846	CRYAB	11	111779289	111794446	-1	q23.1	protein_coding
ENSG00000188487	INSC	11	15133970	15268754	1	p15.2	protein_coding
ENSG00000011638	TMEM159	16	21169698	21191937	1	p12.3	protein_coding
ENSG00000129515	SNX6	14	35030300	35099389	-1	q13.1	protein_coding
ENSG00000078269	SYNJ2	6	158402888	158520208	1	q25.3	protein_coding
ENSG00000111962	UST	6	149068464	149398126	1	q25.1	protein_coding
ENSG00000115935	WIPF1	2	175424300	175547644	-1	q31.1	protein_coding
ENSG00000133818	RRAS2	11	14299472	14386052	-1	p15.2	protein_coding
ENSG00000104419	NDRG1	8	134249414	134314265	-1	q24.22	protein_coding
ENSG00000012779	ALOX5	10	45869661	45941561	1	q11.21	protein_coding
ENSG00000173372	C1QA	1	22962999	22966101	1	p36.12	protein_coding
ENSG00000169499	PLEKHA2	8	38758753	38831428	1	p11.22	protein_coding
ENSG00000165195	PIGA	X	15337573	15353676	-1	p22.2	protein_coding
ENSG00000189067	LITAF	16	11641853	11730237	-1	p13.13	protein_coding
ENSG00000111341	MGP	12	15034115	15038860	-1	p12.3	protein_coding
ENSG00000100139	MICALL1	22	38301664	38338829	1	q13.1	protein_coding
ENSG00000174307	PHLDA3	1	201434620	201438365	-1	q32.1	protein_coding
ENSG00000099282	TSPAN15	10	71211229	71267425	1	q22.1	protein_coding
ENSG00000101665	SMAD7	18	46446223	46477081	-1	q21.1	protein_coding
ENSG00000068903	SIRT2	19	39369197	39390502	-1	q13.2	protein_coding
ENSG00000163249	CCNYL1	2	208576264	208626563	1	q33.3	protein_coding
ENSG00000184005	ST6GALNAC3	1	76540404	77100286	1	p31.1	protein_coding
ENSG00000179364	PACS2	14	105766900	105864484	1	q32.33	protein_coding
ENSG00000136110	LECT1	13	53277399	53313947	-1	q14.3	protein_coding
ENSG00000145545	SRD5A1	5	6633456	6669675	1	p15.31	protein_coding
ENSG00000136960	ENPP2	8	120569326	120685693	-1	q24.12	protein_coding
ENSG00000188706	ZDHHC9	X	128937264	128977885	-1	q26.1	protein_coding
ENSG00000136717	BIN1	2	127805603	127864931	-1	q14.3	protein_coding
ENSG00000137501	SYTL2	11	85405267	85522184	-1	q14.1	protein_coding
ENSG00000244274	DBNDD2	20	44034697	44039250	1	q13.12	protein_coding
ENSG00000151726	ACSL1	4	185676749	185747972	-1	q35.1	protein_coding
ENSG00000183010	PYCR1	17	79890260	79900288	-1	q25.3	protein_coding
ENSG00000164611	PTTG1	5	159848829	159855748	1	q33.3	protein_coding
ENSG00000164300	SERINC5	5	79407050	79551898	-1	q14.1	protein_coding
ENSG00000117461	PIK3R3	1	46505812	46642160	-1	p34.1	protein_coding
ENSG00000057704	TMCC3	12	94960900	95044338	-1	q22	protein_coding
ENSG00000163131	CTSS	1	150702672	150738433	-1	q21.3	protein_coding
ENSG00000187098	MITF	3	69788586	70017488	1	p14.1	protein_coding
ENSG00000100983	GSS	20	33516236	33543620	-1	q11.22	protein_coding
ENSG00000153707	PTPRD	9	8314246	10612723	-1	p23	protein_coding
ENSG00000132205	EMILIN2	18	2847028	2915991	1	p11.32	protein_coding
ENSG00000155886	SLC24A2	9	19507450	19786926	-1	p22.1	protein_coding
ENSG00000012048	BRCA1	17	41196312	41277500	-1	q21.31	protein_coding
ENSG00000175928	LRRN1	3	3841121	3889387	1	p26.2	protein_coding
ENSG00000178177	LCORL	4	17844839	18023499	-1	p15.31	protein_coding
ENSG00000183715	OPCML	11	132284871	133402414	-1	q25	protein_coding
ENSG00000173705	SUSD5	3	33191537	33260707	-1	p22.3	protein_coding
ENSG00000129173	E2F8	11	19245610	19263167	-1	p15.1	protein_coding
ENSG00000149260	CAPN5	11	76777979	76837201	1	q13.5	protein_coding
ENSG00000149798	CDC42EP2	11	65082289	65089900	1	q13.1	protein_coding
ENSG00000156504	FAM122B	X	133903596	133931262	-1	q26.3	protein_coding
ENSG00000206053	HN1L	16	1728257	1752281	1	p13.3	protein_coding
ENSG00000135269	TES	7	115850547	115898837	1	q31.2	protein_coding
ENSG00000134853	PDGFRA	4	55095264	55164414	1	q12	protein_coding
ENSG00000167755	KLK6	19	51461887	51472929	-1	q13.41	protein_coding
ENSG00000181409	AATK	17	79091095	79139877	-1	q25.3	protein_coding
ENSG00000067606	PRKCZ	1	1981909	2116834	1	p36.33	protein_coding
ENSG00000124159	MATN4	20	43922085	43937169	-1	q13.12	protein_coding
ENSG00000134594	RAB33A	X	129305623	129318844	1	q26.1	protein_coding
ENSG00000132334	PTPRE	10	129705325	129884119	1	q26.2	protein_coding
ENSG00000176406	RIMS2	8	104512976	105268322	1	q22.3	protein_coding
ENSG00000151150	ANK3	10	61788159	62493248	-1	q21.2	protein_coding
ENSG00000175048	ZDHHC14	6	157802165	158099178	1	q25.3	protein_coding
ENSG00000139971	C14orf37	14	58466453	58764857	-1	q23.1	protein_coding
ENSG00000073417	PDE8A	15	85523671	85682376	1	q25.3	protein_coding
ENSG00000091127	PUS7	7	105080108	105162714	-1	q22.3	protein_coding
ENSG00000136205	TNS3	7	47314752	47622156	-1	p12.3	protein_coding
ENSG00000106100	NOD1	7	30464143	30518400	-1	p14.3	protein_coding
ENSG00000152229	PSTPIP2	18	43563502	43652238	-1	q21.1	protein_coding
ENSG00000169504	CLIC4	1	25071848	25170815	1	p36.11	protein_coding
ENSG00000183955	SETD8	12	123868320	123893905	1	q24.31	protein_coding
ENSG00000128872	TMOD2	15	52043758	52108565	1	q21.2	protein_coding
ENSG00000205927	OLIG2	21	34398153	34401504	1	q22.11	protein_coding
ENSG00000001561	ENPP4	6	46097730	46114436	1	p21.1	protein_coding
ENSG00000133069	TMCC2	1	205197304	205242471	1	q32.1	protein_coding
ENSG00000197375	SLC22A5	5	131705444	131731306	1	q31.1	protein_coding
ENSG00000085117	CD82	11	44585977	44641913	1	p11.2	protein_coding
ENSG00000139737	SLAIN1	13	78272023	78338377	1	q22.3	protein_coding
ENSG00000130147	SH3BP4	2	235860617	235964358	1	q37.2	protein_coding
ENSG00000107679	PLEKHA1	10	124134212	124191867	1	q26.13	protein_coding
ENSG00000076554	TPD52	8	80870571	81143467	-1	q21.13	protein_coding
ENSG00000152558	TMEM123	11	102267063	102341115	-1	q22.2	protein_coding
ENSG00000058600	POLR3E	16	22308730	22346424	1	p12.2	protein_coding
ENSG00000130338	TULP4	6	158733692	158932860	1	q25.3	protein_coding
ENSG00000026652	AGPAT4	6	161551011	161695093	-1	q26	protein_coding
ENSG00000185634	SHC4	15	49115932	49255641	-1	q21.1	protein_coding
ENSG00000164327	RICTOR	5	38938021	39074510	-1	p13.1	protein_coding
ENSG00000148834	GSTO1	10	105995114	106027217	1	q25.1	protein_coding
ENSG00000064115	TM7SF3	12	27126128	27167367	-1	p11.23	protein_coding
ENSG00000186318	BACE1	11	117156402	117186975	-1	q23.3	protein_coding
ENSG00000144868	TMEM108	3	132757235	133116636	1	q22.1	protein_coding
ENSG00000143387	CTSK	1	150768684	150780799	-1	q21.3	protein_coding
ENSG00000149218	ENDOD1	11	94822974	94865809	1	q21	protein_coding
ENSG00000115310	RTN4	2	55199325	55339757	-1	p16.1	protein_coding
ENSG00000130829	DUSP9	X	152907946	152916781	1	q28	protein_coding
ENSG00000173369	C1QB	1	22979255	22988031	1	p36.12	protein_coding
ENSG00000154654	NCAM2	21	22370633	22915650	1	q21.1	protein_coding
ENSG00000115896	PLCL1	2	198669426	199437305	1	q33.1	protein_coding
ENSG00000140743	CDR2	16	22357257	22448486	-1	p12.2	protein_coding
ENSG00000176399	DMRTA1	9	22446840	22452472	1	p21.3	protein_coding
ENSG00000100842	EFS	14	23825611	23834961	-1	q11.2	protein_coding
ENSG00000173598	NUDT4	12	93771659	93797024	1	q22	protein_coding
ENSG00000109458	GAB1	4	144257915	144395721	1	q31.21	protein_coding
ENSG00000121083	DYNLL2	17	56160776	56168592	1	q22	protein_coding
ENSG00000185046	ANKS1B	12	99120235	100378432	-1	q23.1	protein_coding
ENSG00000159189	C1QC	1	22970123	22974603	1	p36.12	protein_coding
ENSG00000092758	COL9A3	20	61447596	61472511	1	q13.33	protein_coding
ENSG00000132470	ITGB4	17	73717408	73753899	1	q25.1	protein_coding
ENSG00000147459	DOCK5	8	25042238	25275598	1	p21.2	protein_coding
ENSG00000171877	FRMD5	15	44162962	44487450	-1	q15.3	protein_coding
ENSG00000187764	SEMA4D	9	91975702	92113045	-1	q22.2	protein_coding
ENSG00000173349	SFT2D3	2	128458597	128461385	1	q14.3	protein_coding
ENSG00000197965	MPZL1	1	167690429	167761156	1	q24.2	protein_coding
ENSG00000137404	NRM	6	30655824	30659197	-1	p21.33	protein_coding
ENSG00000005513	SOX8	16	1031808	1036979	1	p13.3	protein_coding
ENSG00000106688	SLC1A1	9	4490444	4587469	1	p24.2	protein_coding
ENSG00000050405	LIMA1	12	50569571	50677329	-1	q13.12	protein_coding
ENSG00000179071	CCDC89	11	85394893	85397320	-1	q14.1	protein_coding
ENSG00000115828	QPCT	2	37571717	37600465	1	p22.2	protein_coding
ENSG00000109466	KLHL2	4	166128770	166244308	1	q32.3	protein_coding
ENSG00000170522	ELOVL6	4	110967002	111120355	-1	q25	protein_coding
ENSG00000124302	CHST8	19	34112861	34264413	1	q13.11	protein_coding
ENSG00000173846	PLK3	1	45265897	45271662	1	p34.1	protein_coding
ENSG00000080822	CLDND1	3	98216756	98241910	-1	q11.2	protein_coding
ENSG00000169851	PCDH7	4	30722037	31148422	1	p15.1	protein_coding
ENSG00000172728	FUT10	8	33228342	33330940	-1	p12	protein_coding
ENSG00000153406	NMRAL1	16	4511681	4545764	-1	p13.3	protein_coding
ENSG00000048140	TSPAN17	5	176074388	176086058	1	q35.2	protein_coding
ENSG00000048649	RSF1	11	77371041	77532063	-1	q14.1	protein_coding
ENSG00000167106	FAM102A	9	130702858	130742792	-1	q34.11	protein_coding
ENSG00000139173	TMEM117	12	44229770	44783545	1	q12	protein_coding
ENSG00000168952	STXBP6	14	25278862	25519503	-1	q12	protein_coding
ENSG00000050344	NFE2L3	7	26191860	26226745	1	p15.2	protein_coding
ENSG00000153048	CARHSP1	16	8946799	8962866	-1	p13.2	protein_coding
ENSG00000130821	SLC6A8	X	152953554	152962048	1	q28	protein_coding
ENSG00000189319	FAM53B	10	126307861	126432838	-1	q26.13	protein_coding
ENSG00000206560	ANKRD28	3	15708743	15901278	-1	p25.1	protein_coding
ENSG00000204580	DDR1	6	30844198	30867933	1	p21.33	protein_coding
ENSG00000021300	PLEKHB1	11	73357223	73373864	1	q13.4	protein_coding
ENSG00000110025	SNX15	11	64781654	64808044	1	q13.1	protein_coding
ENSG00000176887	SOX11	2	5832799	5841516	1	p25.2	protein_coding
ENSG00000076513	ANKRD13A	12	110436991	110477568	1	q24.11	protein_coding
ENSG00000006042	TMEM98	17	31254928	31272124	1	q11.2	protein_coding
ENSG00000117115	PADI2	1	17393256	17445948	-1	p36.13	protein_coding
ENSG00000117643	MAN1C1	1	25943959	26112698	1	p36.11	protein_coding
ENSG00000119326	CTNNAL1	9	111704851	111775809	-1	q31.3	protein_coding
ENSG00000166016	ABTB2	11	34172535	34379555	-1	p13	protein_coding
ENSG00000185813	PCYT2	17	79858841	79869340	-1	q25.3	protein_coding
ENSG00000111450	STX2	12	131274145	131323811	-1	q24.33	protein_coding
ENSG00000038427	VCAN	5	82767284	82878122	1	q14.2	protein_coding
ENSG00000198648	STK39	2	168810530	169104651	-1	q24.3	protein_coding
ENSG00000092421	SEMA6A	5	115779312	115910630	-1	q23.1	protein_coding
ENSG00000168172	HOOK3	8	42752075	42885682	1	p11.21	protein_coding
ENSG00000123104	ITPR2	12	26490342	26986131	-1	p11.23	protein_coding
ENSG00000164916	FOXK1	7	4683388	4811074	1	p22.1	protein_coding
ENSG00000111670	GNPTAB	12	102139275	102224716	-1	q23.2	protein_coding
ENSG00000162511	LAPTM5	1	31205316	31230667	-1	p35.2	protein_coding
ENSG00000115306	SPTBN1	2	54683422	54896812	1	p16.2	protein_coding
ENSG00000112851	ERBB2IP	5	65222303	65378377	1	q12.3	protein_coding
ENSG00000177156	TALDO1	11	747329	765024	1	p15.5	protein_coding
ENSG00000113269	RNF130	5	179338651	179499118	-1	q35.3	protein_coding
ENSG00000114757	PEX5L	3	179512746	179754841	-1	q26.33	protein_coding
ENSG00000110330	BIRC2	11	102217942	102249401	1	q22.2	protein_coding
ENSG00000104368	PLAT	8	42032236	42065242	-1	p11.21	protein_coding
ENSG00000133104	SPG20	13	36875775	36944317	-1	q13.3	protein_coding
ENSG00000054523	KIF1B	1	10270863	10441661	1	p36.22	protein_coding
ENSG00000163235	TGFA	2	70674412	70781325	-1	p13.3	protein_coding
ENSG00000141540	TTYH2	17	72209653	72258155	1	q25.1	protein_coding
ENSG00000126822	PLEKHG3	14	65170820	65213610	1	q23.3	protein_coding
ENSG00000176974	SHMT1	17	18231187	18266856	-1	p11.2	protein_coding
ENSG00000147155	EBP	X	48379546	48387104	1	p11.23	protein_coding
ENSG00000115808	STRN	2	37070783	37193615	-1	p22.2	protein_coding
ENSG00000035499	DEPDC1B	5	59892739	59996017	-1	q12.1	protein_coding
ENSG00000169247	SH3TC2	5	148303202	148442726	-1	q32	protein_coding
ENSG00000167588	GPD1	12	50497602	50505102	1	q13.12	protein_coding
ENSG00000010810	FYN	6	111981535	112194655	-1	q21	protein_coding
ENSG00000155393	HEATR3	16	50099852	50140298	1	q12.1	protein_coding
ENSG00000257093	KIAA1147	7	141356528	141401953	-1	q34	protein_coding
ENSG00000101290	CDS2	20	5107432	5178533	1	p12.3	protein_coding
ENSG00000123094	RASSF8	12	26111962	26232825	1	p12.1	protein_coding
ENSG00000196233	LCOR	10	98592017	98740800	1	q24.1	protein_coding
ENSG00000139174	PRICKLE1	12	42852140	42984157	-1	q12	protein_coding
ENSG00000135926	TMBIM1	2	219138915	219157309	-1	q35	protein_coding
ENSG00000137221	TJAP1	6	43445261	43474294	1	p21.1	protein_coding
ENSG00000261717		16	75446582	75498604	-1	q23.1	protein_coding
ENSG00000167118	URM1	9	131133598	131153015	1	q34.11	protein_coding
ENSG00000073792	IGF2BP2	3	185361527	185542844	-1	q27.2	protein_coding
ENSG00000137941	TTLL7	1	84330711	84464833	-1	p31.1	protein_coding
ENSG00000182372	CLN8	8	1703944	1734738	1	p23.3	protein_coding
ENSG00000131378	RFTN1	3	16355081	16555533	-1	p24.3	protein_coding
ENSG00000213366	GSTM2	1	110210644	110252171	1	p13.3	protein_coding
ENSG00000171174	RBKS	2	28004231	28113965	-1	p23.2	protein_coding
ENSG00000164889	SLC4A2	7	150754297	150773614	1	q36.1	protein_coding
ENSG00000157593	SLC35B2	6	44221833	44225291	-1	p21.1	protein_coding
ENSG00000169926	KLF13	15	31619058	31727868	1	q13.3	protein_coding
ENSG00000050820	BCAR1	16	75262928	75301951	-1	q23.1	protein_coding
ENSG00000166682	TMPRSS5	11	113558272	113577095	-1	q23.2	protein_coding
ENSG00000097007	ABL1	9	133589333	133763062	1	q34.12	protein_coding
ENSG00000087245	MMP2	16	55423612	55540603	1	q12.2	protein_coding
ENSG00000138760	SCARB2	4	77079890	77135046	-1	q21.1	protein_coding
ENSG00000143502	SUSD4	1	223394161	223537544	-1	q41	protein_coding
ENSG00000066735	KIF26A	14	104605060	104647231	1	q32.33	protein_coding
ENSG00000106993	CDC37L1	9	4679559	4708398	1	p24.1	protein_coding
ENSG00000177103	DSCAML1	11	117298489	117688240	-1	q23.3	protein_coding
ENSG00000108947	EFNB3	17	7608520	7614696	1	p13.1	protein_coding
ENSG00000072134	EPN2	17	19118928	19240028	1	p11.2	protein_coding
ENSG00000132718	SYT11	1	155829300	155854990	1	q22	protein_coding
ENSG00000007237	GAS7	17	9813926	10101868	-1	p13.1	protein_coding
ENSG00000143333	RGS16	1	182567758	182573543	-1	q25.3	protein_coding
ENSG00000097096	SYDE2	1	85622556	85666729	-1	p22.3	protein_coding
ENSG00000196562	SULF2	20	46285092	46415360	-1	q13.13	protein_coding
ENSG00000105698	USF2	19	35759881	35770718	1	q13.12	protein_coding
ENSG00000148158	SNX30	9	115513118	115643951	1	q32	protein_coding
ENSG00000139626	ITGB7	12	53585102	53601091	-1	q13.13	protein_coding
ENSG00000179588	ZFPM1	16	88519725	88603424	1	q24.2	protein_coding
ENSG00000150764	DIXDC1	11	111797868	111893308	1	q23.1	protein_coding
ENSG00000110756	HPS5	11	18300223	18343745	-1	p15.1	protein_coding
ENSG00000075651	PLD1	3	171318195	171528740	-1	q26.31	protein_coding
ENSG00000257365	FNTB	14	65453438	65529368	1	q23.3	protein_coding
ENSG00000082212	ME2	18	48405419	48474691	1	q21.2	protein_coding
ENSG00000135924	DNAJB2	2	220143989	220151622	1	q35	protein_coding
ENSG00000135093	USP30	12	109460894	109525831	1	q24.11	protein_coding
ENSG00000171587	DSCAM	21	41382926	42219065	-1	q22.2	protein_coding
ENSG00000065613	SLK	10	105726959	105788991	1	q24.33	protein_coding
ENSG00000160285	LSS	21	47608055	47648738	-1	q22.3	protein_coding
ENSG00000060982	BCAT1	12	24964295	25102393	-1	p12.1	protein_coding
ENSG00000108639	SYNGR2	17	76164639	76169608	1	q25.3	protein_coding
ENSG00000125249	RAP2A	13	98086476	98121382	1	q32.1	protein_coding
ENSG00000135318	NT5E	6	86159809	86205500	1	q14.3	protein_coding
ENSG00000036828	CASR	3	121902530	122005342	1	q21.1	protein_coding
ENSG00000225485	ARHGAP23	17	36584662	36668628	1	q12	protein_coding
ENSG00000139370	SLC15A4	12	129277739	129308528	-1	q24.33	protein_coding
ENSG00000170374	SP7	12	53720362	53739099	-1	q13.13	protein_coding
ENSG00000109089	CDR2L	17	72983727	73001895	1	q25.1	protein_coding
ENSG00000143409	FAM63A	1	150969025	150980851	-1	q21.3	protein_coding
ENSG00000092445	TYRO3	15	41849873	41871536	1	q15.1	protein_coding
ENSG00000100815	TRIP11	14	92432335	92507240	-1	q32.12	protein_coding
ENSG00000128283	CDC42EP1	22	37956454	37965412	1	q13.1	protein_coding
ENSG00000100225	FBXO7	22	32870663	32894818	1	q12.3	protein_coding
ENSG00000104881	PPP1R13L	19	45882892	45909607	-1	q13.32	protein_coding
ENSG00000148737	TCF7L2	10	114710009	114927437	1	q25.2	protein_coding
ENSG00000155975	VPS37A	8	17104080	17159936	1	p22	protein_coding
ENSG00000002587	HS3ST1	4	11394774	11431389	-1	p15.33	protein_coding
ENSG00000090097	PCBP4	3	51991470	52008032	-1	p21.2	protein_coding
ENSG00000079805	DNM2	19	10828755	10944164	1	p13.2	protein_coding
ENSG00000168484	SFTPC	8	22014426	22021992	1	p21.3	protein_coding
ENSG00000110841	PPFIBP1	12	27676364	27848497	1	p11.23	protein_coding
ENSG00000138829	FBN2	5	127593601	127994878	-1	q23.3	protein_coding
ENSG00000154222	CC2D1B	1	52811395	52831865	-1	p32.3	protein_coding
ENSG00000169231	THBS3	1	155165379	155178842	-1	q22	protein_coding
ENSG00000035862	TIMP2	17	76849059	76921469	-1	q25.3	protein_coding
ENSG00000088387	DOCK9	13	99445741	99738879	-1	q32.3	protein_coding
ENSG00000067992	PDK3	X	24483338	24557954	1	p22.11	protein_coding
ENSG00000146535	GNA12	7	2767746	2883958	-1	p22.2	protein_coding
ENSG00000149269	PAK1	11	77032752	77185680	-1	q14.1	protein_coding
ENSG00000169554	ZEB2	2	145141648	145282147	-1	q22.3	protein_coding
ENSG00000157510	AFAP1L1	5	148651434	148721365	1	q32	protein_coding
ENSG00000196132	MYT1	20	62783144	62873604	1	q13.33	protein_coding
ENSG00000108830	RND2	17	41177258	41184057	1	q21.31	protein_coding
ENSG00000204248	COL11A2	6	33130458	33160276	-1	p21.32	protein_coding
ENSG00000171766	GATM	15	45653322	45694525	-1	q21.1	protein_coding
ENSG00000107331	ABCA2	9	139901686	139923367	-1	q34.3	protein_coding
ENSG00000127920	GNG11	7	93551011	93555831	1	q21.3	protein_coding
ENSG00000182158	CREB3L2	7	137559725	137686813	-1	q33	protein_coding
ENSG00000119321	FKBP15	9	115923286	115983641	-1	q32	protein_coding
ENSG00000119227	PIGZ	3	196673214	196695931	-1	q29	protein_coding
ENSG00000138835	RGS3	9	116207011	116360018	1	q32	protein_coding
ENSG00000184281	TSSC4	11	2421718	2425106	1	p15.5	protein_coding
ENSG00000158805	ZNF276	16	89786808	89807311	1	q24.3	protein_coding
ENSG00000010278	CD9	12	6308881	6347425	1	p13.31	protein_coding
ENSG00000188786	MTF1	1	38275239	38325292	-1	p34.3	protein_coding
ENSG00000171621	SPSB1	1	9352939	9429591	1	p36.22	protein_coding
ENSG00000168453	HR	8	21971928	21990897	-1	p21.3	protein_coding
ENSG00000183778	B3GALT5	21	40928369	41034816	1	q22.2	protein_coding
ENSG00000131669	NINJ1	9	95883771	95896570	-1	q22.31	protein_coding
ENSG00000184221	OLIG1	21	34442450	34444726	1	q22.11	protein_coding
ENSG00000241685	ARPC1A	7	98923521	98985787	1	q22.1	protein_coding
ENSG00000142327	RNPEPL1	2	241505221	241518149	1	q37.3	protein_coding
ENSG00000185668	POU3F1	1	38509523	38512450	-1	p34.3	protein_coding
ENSG00000057935	MTA3	2	42721709	42984087	1	p21	protein_coding
ENSG00000114541	FRMD4B	3	69219141	69591734	-1	p14.1	protein_coding
ENSG00000104213	PDGFRL	8	17433942	17501580	1	p22	protein_coding
ENSG00000174482	LINGO2	9	27948076	28670283	-1	p21.1	protein_coding
ENSG00000160305	DIP2A	21	47878812	47989926	1	q22.3	protein_coding
ENSG00000248592	TMEM110-MUSTN1	3	52867137	52931578	-1	p21.1	protein_coding
ENSG00000123610	TNFAIP6	2	152214106	152236560	1	q23.3	protein_coding
ENSG00000235194	PPP1R3E	14	23764852	23772057	-1	q11.2	protein_coding
ENSG00000197461	PDGFA	7	536895	559933	-1	p22.3	protein_coding
ENSG00000171793	CTPS1	1	41445007	41478235	1	p34.2	protein_coding
ENSG00000143507	DUSP10	1	221874766	221915518	-1	q41	protein_coding
ENSG00000182957	SPATA13	13	24553839	24895169	1	q12.12	protein_coding
ENSG00000213625	LEPROT	1	65886270	65901690	1	p31.3	protein_coding
ENSG00000100697	DICER1	14	95552565	95624347	-1	q32.13	protein_coding
ENSG00000118564	FBXL5	4	15606162	15683302	-1	p15.32	protein_coding
ENSG00000113361	CDH6	5	31193857	31329253	1	p13.3	protein_coding
ENSG00000130787	HIP1R	12	123319000	123347507	1	q24.31	protein_coding
ENSG00000075539	FRYL	4	48499378	48782339	-1	p11	protein_coding
ENSG00000151552	QDPR	4	17461884	17513857	-1	p15.32	protein_coding
ENSG00000196361	ELAVL3	19	11562141	11591861	-1	p13.2	protein_coding
ENSG00000198742	SMURF1	7	98625061	98741723	-1	q22.1	protein_coding
ENSG00000198018	ENTPD7	10	101419263	101465997	1	q24.2	protein_coding
ENSG00000132405	TBC1D14	4	6910969	7034845	1	p16.1	protein_coding
ENSG00000122778	KIAA1549	7	138516126	138666064	-1	q34	protein_coding
ENSG00000110442	COMMD9	11	36295051	36310999	-1	p13	protein_coding
ENSG00000104369	JPH1	8	75146935	75233563	-1	q21.11	protein_coding
ENSG00000135074	ADAM19	5	156822542	157002783	-1	q33.3	protein_coding
ENSG00000183979	NPB	17	79858621	79860781	1	q25.3	protein_coding
ENSG00000123159	GIPC1	19	14588572	14606944	-1	p13.12	protein_coding
ENSG00000133135	RNF128	X	105937024	106040223	1	q22.3	protein_coding
ENSG00000164292	RHOBTB3	5	95049226	95160087	1	q15	protein_coding
ENSG00000092531	SNAP23	15	42783431	42837547	1	q15.1	protein_coding
ENSG00000164796	CSMD3	8	113235157	114449328	-1	q23.3	protein_coding
ENSG00000135679	MDM2	12	69201956	69239214	1	q15	protein_coding
ENSG00000107758	PPP3CB	10	75196186	75255782	-1	q22.2	protein_coding
ENSG00000148120	C9orf3	9	97488983	97849441	1	q22.32	protein_coding
ENSG00000170854	MINA	3	97663086	97691301	-1	q11.2	protein_coding
ENSG00000055163	CYFIP2	5	156693089	156822606	1	q33.3	protein_coding
ENSG00000165140	FBP1	9	97365415	97402531	-1	q22.32	protein_coding
ENSG00000132196	HSD17B7	1	162760492	162782607	1	q23.3	protein_coding
ENSG00000110435	PDHX	11	34937376	35042138	1	p13	protein_coding
ENSG00000110693	SOX6	11	15987995	16761138	-1	p15.1	protein_coding
ENSG00000144115	THNSL2	2	88469835	88486146	1	p11.2	protein_coding
ENSG00000110063	DCPS	11	126173647	126215644	1	q24.2	protein_coding
ENSG00000128487	SPECC1	17	19912657	20222339	1	p11.2	protein_coding
ENSG00000164176	EDIL3	5	83236373	83680611	-1	q14.3	protein_coding
ENSG00000115468	EFHD1	2	233470767	233547491	1	q37.1	protein_coding
ENSG00000120519	SLC10A7	4	147175127	147443123	-1	q31.22	protein_coding
ENSG00000184144	CNTN2	1	205012325	205047627	1	q32.1	protein_coding
ENSG00000125703	ATG4C	1	63249806	63331184	1	p31.3	protein_coding
ENSG00000197329	PELI1	2	64319786	64371588	-1	p14	protein_coding
ENSG00000130158	DOCK6	19	11309971	11373157	-1	p13.2	protein_coding
ENSG00000021574	SPAST	2	32288680	32382706	1	p22.3	protein_coding
ENSG00000143753	DEGS1	1	224363458	224381143	1	q42.11	protein_coding
ENSG00000198719	DLL1	6	170591294	170599561	-1	q27	protein_coding
ENSG00000114200	BCHE	3	165490692	165555260	-1	q26.1	protein_coding
ENSG00000107816	LZTS2	10	102756375	102767593	1	q24.31	protein_coding
ENSG00000165476	REEP3	10	65281123	65384883	1	q21.3	protein_coding
ENSG00000182118	FAM89A	1	231154704	231175992	-1	q42.2	protein_coding
ENSG00000082996	RNF13	3	149530495	149679926	1	q25.1	protein_coding
ENSG00000066084	DIP2B	12	50898768	51142450	1	q13.12	protein_coding
ENSG00000111752	PHC1	12	9066492	9094063	1	p13.31	protein_coding
ENSG00000113805	CNTN3	3	74311719	74570291	-1	p12.3	protein_coding
ENSG00000132912	DCTN4	5	150088002	150138671	-1	q33.1	protein_coding
ENSG00000197892	KIF13B	8	28924796	29120641	-1	p12	protein_coding
ENSG00000182551	ADI1	2	3501132	3523507	-1	p25.3	protein_coding
ENSG00000188015	S100A3	1	153519805	153521848	-1	q21.3	protein_coding
ENSG00000102100	SLC35A2	X	48760459	48769235	-1	p11.23	protein_coding
ENSG00000164086	DUSP7	3	52082935	52090566	-1	p21.2	protein_coding
ENSG00000138698	RAP1GDS1	4	99182535	99365012	1	q23	protein_coding
ENSG00000134308	YWHAQ	2	9724101	9771143	-1	p25.1	protein_coding
ENSG00000129422	MTUS1	8	17501304	17658426	-1	p22	protein_coding
ENSG00000072609	CHFR	12	133398773	133532890	-1	q24.33	protein_coding
ENSG00000163328	GPR155	2	175296966	175351822	-1	q31.1	protein_coding
ENSG00000062282	DGAT2	11	75470557	75512579	1	q13.5	protein_coding
ENSG00000168615	ADAM9	8	38854388	38962663	1	p11.22	protein_coding
ENSG00000085449	WDFY1	2	224720433	224810104	-1	q36.1	protein_coding
ENSG00000160219	GAB3	X	153903529	153979858	-1	q28	protein_coding
ENSG00000060237	WNK1	12	861759	1020618	1	p13.33	protein_coding
ENSG00000148218	ALAD	9	116148597	116163613	-1	q32	protein_coding
ENSG00000172331	BPGM	7	134331560	134364565	1	q33	protein_coding
ENSG00000166073	GPR176	15	40091233	40213093	-1	q15.1	protein_coding
ENSG00000005471	ABCB4	7	87031013	87109751	-1	q21.12	protein_coding
ENSG00000166471	TMEM41B	11	9302201	9336327	-1	p15.4	protein_coding
ENSG00000116574	RHOU	1	228870824	228882416	1	q42.13	protein_coding
ENSG00000130164	LDLR	19	11200038	11244492	1	p13.2	protein_coding
ENSG00000156256	USP16	21	30396950	30426809	1	q21.3	protein_coding
ENSG00000172380	GNG12	1	68167149	68299150	-1	p31.3	protein_coding
ENSG00000150457	LATS2	13	21547171	21635686	-1	q12.11	protein_coding
ENSG00000169398	PTK2	8	141667999	142012315	-1	q24.3	protein_coding
ENSG00000162999	DUSP19	2	183943287	183964733	1	q32.1	protein_coding
ENSG00000197045	GMFB	14	54941202	54955914	-1	q22.2	protein_coding
ENSG00000078747	ITCH	20	32951041	33099198	1	q11.22	protein_coding
ENSG00000198162	MAN1A2	1	117910071	118071494	1	p12	protein_coding
ENSG00000120690	ELF1	13	41506056	41635576	-1	q14.11	protein_coding
ENSG00000166963	MAP1A	15	43803156	43823818	1	q15.3	protein_coding
ENSG00000157214	STEAP2	7	89796904	89867451	1	q21.13	protein_coding
ENSG00000182389	CACNB4	2	152689290	152955593	-1	q23.3	protein_coding
ENSG00000136867	SLC31A2	9	115913222	115926417	1	q32	protein_coding
ENSG00000197535	MYO5A	15	52599480	52821247	-1	q21.2	protein_coding
ENSG00000155008	APOOL	X	84258832	84343069	1	q21.1	protein_coding
ENSG00000143653	SCCPDH	1	246887349	246931439	1	q44	protein_coding
ENSG00000139289	PHLDA1	12	76419227	76427712	-1	q21.2	protein_coding
ENSG00000118508	RAB32	6	146864829	146876101	1	q24.3	protein_coding
ENSG00000121653	MAPK8IP1	11	45907202	45928016	1	p11.2	protein_coding
ENSG00000180332	KCTD4	13	45766988	45775175	-1	q14.12	protein_coding
ENSG00000129757	CDKN1C	11	2904443	2907111	-1	p15.4	protein_coding
ENSG00000114450	GNB4	3	179116990	179169378	-1	q26.33	protein_coding
ENSG00000254673		8	42873567	42932477	1	p11.21	protein_coding
ENSG00000006534	ALDH3B1	11	67776048	67796744	1	q13.2	protein_coding
ENSG00000134444	KIAA1468	18	59854491	59974355	1	q21.33	protein_coding
ENSG00000169313	P2RY12	3	151055168	151102600	-1	q25.1	protein_coding
ENSG00000129493	HEATR5A	14	31760994	31889788	-1	q12	protein_coding
ENSG00000049245	VAMP3	1	7831329	7841492	1	p36.23	protein_coding
ENSG00000117408	IPO13	1	44412611	44433694	1	p34.1	protein_coding
ENSG00000112799	LY86	6	6588341	6655216	1	p25.1	protein_coding
ENSG00000100596	SPTLC2	14	77972340	78083116	-1	q24.3	protein_coding
ENSG00000114503	NCBP2	3	196662273	196669468	-1	q29	protein_coding
ENSG00000113790	EHHADH	3	184908412	184999778	-1	q27.2	protein_coding
ENSG00000173852	DPY19L1	7	34968488	35077883	-1	p14.2	protein_coding
ENSG00000152578	GRIA4	11	105480721	105852819	1	q22.3	protein_coding
ENSG00000198246	SLC29A3	10	73079015	73123142	1	q22.1	protein_coding
ENSG00000129625	REEP5	5	112212084	112258236	-1	q22.2	protein_coding
ENSG00000248235		8	22446787	22459597	1	p21.3	protein_coding
ENSG00000080371	RAB21	12	72148654	72184699	1	q21.1	protein_coding
ENSG00000167815	PRDX2	19	12907634	12912694	-1	p13.2	protein_coding
ENSG00000140382	HMG20A	15	77712754	77777949	1	q24.3	protein_coding
ENSG00000164574	GALNT10	5	153570290	153800544	1	q33.2	protein_coding
ENSG00000163710	PCOLCE2	3	142534764	142608045	-1	q23	protein_coding
ENSG00000170113	NIPA1	15	23043277	23100005	-1	q11.2	protein_coding
ENSG00000135083	CCNJL	5	159678659	159772403	-1	q33.3	protein_coding
ENSG00000138771	SHROOM3	4	77356253	77704406	1	q21.1	protein_coding
ENSG00000166173	LARP6	15	71123863	71146498	-1	q23	protein_coding
ENSG00000137449	CPEB2	4	15004298	15071777	1	p15.33	protein_coding
ENSG00000103876	FAH	15	80444832	80479288	1	q25.1	protein_coding
ENSG00000135720	DYNC1LI2	16	66754796	66785701	-1	q22.1	protein_coding
ENSG00000072444	ASAH2C	10	48001603	48055018	-1	q11.22	protein_coding
ENSG00000116584	ARHGEF2	1	155916645	155972355	-1	q22	protein_coding
ENSG00000140939	NOL3	16	67204057	67209643	1	q22.1	protein_coding
ENSG00000152270	PDE3B	11	14665269	14892350	1	p15.2	protein_coding
ENSG00000134686	PHC2	1	33789224	33896653	-1	p35.1	protein_coding
ENSG00000255835		1	226074396	226111978	-1	q42.12	protein_coding
ENSG00000144659	SLC25A38	3	39424839	39438842	1	p22.1	protein_coding
ENSG00000105290	APLP1	19	36358801	36370693	1	q13.12	protein_coding
ENSG00000144278	GALNT13	2	154728426	155310361	1	q23.3	protein_coding
ENSG00000122367	LDB3	10	88428206	88495825	1	q23.2	protein_coding
ENSG00000066044	ELAVL1	19	8023463	8070543	-1	p13.2	protein_coding
ENSG00000125459	MSTO1	1	155579979	155718153	1	q22	protein_coding
ENSG00000159166	LAD1	1	201342372	201368736	-1	q32.1	protein_coding
ENSG00000107798	LIPA	10	90973326	91174314	-1	q23.31	protein_coding
ENSG00000108375	RNF43	17	56429861	56494956	-1	q22	protein_coding
ENSG00000144036	EXOC6B	2	72403113	73053170	-1	p13.2	protein_coding
ENSG00000116266	STXBP3	1	109289296	109352148	1	p13.3	protein_coding
ENSG00000160307	S100B	21	48018875	48025121	-1	q22.3	protein_coding
ENSG00000213465	ARL2	11	64781585	64789656	1	q13.1	protein_coding
ENSG00000071626	DAZAP1	19	1407568	1435719	1	p13.3	protein_coding
ENSG00000213337	ANKRD39	2	97502348	97523832	-1	q11.2	protein_coding
ENSG00000065357	DGKA	12	56321103	56347811	1	q13.2	protein_coding
ENSG00000185344	ATP6V0A2	12	124196865	124246302	1	q24.31	protein_coding
ENSG00000141380	SS18	18	23596578	23671181	-1	q11.2	protein_coding
ENSG00000181804	SLC9A9	3	142984064	143567373	-1	q24	protein_coding
ENSG00000167508	MVD	16	88718343	88729569	-1	q24.3	protein_coding
ENSG00000128228	SDF2L1	22	21996550	21998587	1	q11.21	protein_coding
ENSG00000110047	EHD1	11	64619114	64655768	-1	q13.1	protein_coding
ENSG00000178104	PDE4DIP	1	144836157	145076186	-1	q21.1	protein_coding
ENSG00000154269	ENPP3	6	131949582	132068553	1	q23.2	protein_coding
ENSG00000011198	ABHD5	3	43731605	43775863	1	p21.33	protein_coding
ENSG00000165359	DDX26B	X	134654584	134716435	1	q26.3	protein_coding
ENSG00000100147	CCDC134	22	42196683	42222303	1	q13.2	protein_coding
ENSG00000185896	LAMP1	13	113951556	113977987	1	q34	protein_coding
ENSG00000166091	CMTM5	14	23846017	23848981	1	q11.2	protein_coding
ENSG00000163697	APBB2	4	40812044	41218731	-1	p13	protein_coding
ENSG00000115008	IL1A	2	113531492	113542167	-1	q13	protein_coding
ENSG00000108828	VAT1	17	41166622	41177140	-1	q21.31	protein_coding
ENSG00000108582	CPD	17	28705923	28797007	1	q11.2	protein_coding
ENSG00000100241	SBF1	22	50885184	50913454	-1	q13.33	protein_coding
ENSG00000127084	FGD3	9	95709733	95798518	1	q22.31	protein_coding
ENSG00000104825	NFKBIB	19	39390340	39399533	1	q13.2	protein_coding
ENSG00000187097	ENTPD5	14	74424713	74486102	-1	q24.3	protein_coding
ENSG00000071054	MAP4K4	2	102313312	102511149	1	q11.2	protein_coding
ENSG00000068650	ATP11A	13	113344643	113541482	1	q34	protein_coding
ENSG00000171316	CHD7	8	61591337	61779465	1	q12.1	protein_coding
ENSG00000168438	CDC40	6	110501344	110575478	1	q21	protein_coding
ENSG00000153147	SMARCA5	4	144434616	144478639	1	q31.21	protein_coding
ENSG00000168758	SEMA4C	2	97525453	97536494	-1	q11.2	protein_coding
ENSG00000100395	L3MBTL2	22	41601209	41627275	1	q13.2	protein_coding
ENSG00000122042	UBL3	13	30338508	30424821	-1	q12.3	protein_coding
ENSG00000101447	FAM83D	20	37554955	37581703	1	q11.23	protein_coding
ENSG00000083799	CYLD	16	50775961	50835846	1	q12.1	protein_coding
ENSG00000087053	MTMR2	11	95566046	95658479	-1	q21	protein_coding
ENSG00000171492	LRRC8D	1	90286573	90402170	1	p22.2	protein_coding
ENSG00000140285	FGF7	15	49715293	49780972	1	q21.2	protein_coding
ENSG00000100095	SEZ6L	22	26565440	26779562	1	q12.1	protein_coding
ENSG00000198355	PIM3	22	50354161	50357728	1	q13.33	protein_coding
ENSG00000176101	SSNA1	9	140083099	140084822	1	q34.3	protein_coding
ENSG00000115993	TRAK2	2	202241930	202316302	-1	q33.1	protein_coding
ENSG00000160410	SHKBP1	19	41082757	41097305	1	q13.2	protein_coding
ENSG00000120278	PLEKHG1	6	150920999	151164799	1	q25.1	protein_coding
ENSG00000110104	CCDC86	11	60609544	60618554	1	q12.2	protein_coding
ENSG00000151490	PTPRO	12	15475331	15750333	1	p12.3	protein_coding
ENSG00000090932	DLL3	19	39989535	39999121	1	q13.2	protein_coding
ENSG00000102871	TRADD	16	67188083	67194201	-1	q22.1	protein_coding
ENSG00000139793	MBNL2	13	97873688	98046374	1	q32.1	protein_coding
ENSG00000097033	SH3GLB1	1	87170259	87213867	1	p22.3	protein_coding
ENSG00000113273	ARSB	5	78073032	78281910	-1	q14.1	protein_coding
ENSG00000198794	SCAMP5	15	75249560	75313837	1	q24.2	protein_coding
ENSG00000196498	NCOR2	12	124808961	125052135	-1	q24.31	protein_coding
ENSG00000163636	PSMD6	3	63996225	64009658	-1	p14.1	protein_coding
ENSG00000105270	CLIP3	19	36505562	36524245	-1	q13.12	protein_coding
ENSG00000246705	H2AFJ	12	14927270	14930936	1	p12.3	protein_coding
ENSG00000131477	RAMP2	17	40910465	40915059	1	q21.31	protein_coding
ENSG00000147421	HMBOX1	8	28747911	28922281	1	p21.1	protein_coding
ENSG00000183196	CHST6	16	75510949	75529282	-1	q23.1	protein_coding
ENSG00000179104	TMTC2	12	83080659	83528649	1	q21.31	protein_coding
ENSG00000160271	RALGDS	9	135973107	136039301	-1	q34.2	protein_coding
ENSG00000179021	C3orf38	3	88198893	88217879	1	p11.1	protein_coding
ENSG00000111911	HINT3	6	126277927	126301387	1	q22.32	protein_coding
ENSG00000149308	NPAT	11	108027942	108093369	-1	q22.3	protein_coding
ENSG00000149599	DUSP15	20	30435440	30458550	-1	q11.21	protein_coding
ENSG00000144283	PKP4	2	159313476	159539391	1	q24.1	protein_coding
ENSG00000006074	CCL18	17	34391640	34399392	1	q12	protein_coding
ENSG00000182359	KBTBD3	11	105921825	105948492	-1	q22.3	protein_coding
ENSG00000100075	SLC25A1	22	19163095	19166343	-1	q11.21	protein_coding
ENSG00000106462	EZH2	7	148504475	148581413	-1	q36.1	protein_coding
ENSG00000088986	DYNLL1	12	120907653	120936296	1	q24.31	protein_coding
ENSG00000112245	PTP4A1	6	64231666	64293492	1	q12	protein_coding
ENSG00000120437	ACAT2	6	160181360	160200144	1	q25.3	protein_coding
ENSG00000150990	DHX37	12	125431371	125473668	-1	q24.31	protein_coding
ENSG00000099308	MAST3	19	18208603	18262494	1	p13.11	protein_coding
ENSG00000141027	NCOR1	17	15932471	16121499	-1	p11.2	protein_coding
ENSG00000155313	USP25	21	17102344	17252377	1	q21.1	protein_coding
ENSG00000162521	RBBP4	1	33116743	33151812	1	p35.1	protein_coding
ENSG00000205268	PDE7A	8	66629745	66754557	-1	q13.1	protein_coding
ENSG00000163577	EIF5A2	3	170606204	170626482	-1	q26.2	protein_coding
ENSG00000065054	SLC9A3R2	16	2075357	2089027	1	p13.3	protein_coding
ENSG00000088726	TMEM40	3	12775024	12810956	-1	p25.2	protein_coding
ENSG00000165113	GKAP1	9	86354336	86444431	-1	q21.32	protein_coding
ENSG00000135622	SEMA4F	2	74881355	74909186	1	p13.1	protein_coding
ENSG00000107263	RAPGEF1	9	134452157	134615461	-1	q34.13	protein_coding
ENSG00000128268	MGAT3	22	39853349	39888199	1	q13.1	protein_coding
ENSG00000083290	ULK2	17	19674142	19771249	-1	p11.2	protein_coding
ENSG00000148429	USP6NL	10	11502509	11653753	-1	p14	protein_coding
ENSG00000172197	MBOAT1	6	20100935	20212670	-1	p22.3	protein_coding
ENSG00000180900	SCRIB	8	144873090	144897549	-1	q24.3	protein_coding
ENSG00000164778	EN2	7	155250824	155257526	1	q36.3	protein_coding
ENSG00000136237	RAPGEF5	7	22157856	22396763	-1	p15.3	protein_coding
ENSG00000173327	MAP3K11	11	65365226	65382853	-1	q13.1	protein_coding
ENSG00000109686	SH3D19	4	152023903	152246784	-1	q31.3	protein_coding
ENSG00000167700	MFSD3	8	145734457	145736596	1	q24.3	protein_coding
ENSG00000148848	ADAM12	10	127700950	128077024	-1	q26.2	protein_coding
ENSG00000092108	SCFD1	14	31091318	31205018	1	q12	protein_coding
ENSG00000117707	PROX1	1	214156524	214214595	1	q32.3	protein_coding
ENSG00000129351	ILF3	19	10764937	10803093	1	p13.2	protein_coding
ENSG00000177628	GBA	1	155204239	155214653	-1	q22	protein_coding
ENSG00000064393	HIPK2	7	139246316	139477577	-1	q34	protein_coding
ENSG00000269242		19	12754645	12759211	-1	p13.2	protein_coding
ENSG00000145293	ENOPH1	4	83351715	83382244	1	q21.22	protein_coding
ENSG00000140416	TPM1	15	63334831	63364114	1	q22.2	protein_coding
ENSG00000054793	ATP9A	20	50213053	50385173	-1	q13.2	protein_coding
ENSG00000136943	CTSV	9	99794940	99801925	-1	q22.33	protein_coding
ENSG00000181481	RNF135	17	29295803	29326929	1	q11.2	protein_coding
ENSG00000153214	TMEM87B	2	112812800	112876895	1	q13	protein_coding
ENSG00000139083	ETV6	12	11802788	12048336	1	p13.2	protein_coding
ENSG00000136878	USP20	9	132596977	132644107	1	q34.11	protein_coding
ENSG00000012983	MAP4K5	14	50885219	51027844	-1	q22.1	protein_coding
ENSG00000179271	GADD45GIP1	19	13064972	13068050	-1	p13.2	protein_coding
ENSG00000113369	ARRDC3	5	90664541	90679176	-1	q14.3	protein_coding
ENSG00000255439		16	31094760	31106277	-1	p11.2	protein_coding
ENSG00000143815	LBR	1	225589204	225616627	-1	q42.12	protein_coding
ENSG00000155961	RAB39B	X	154487526	154493874	-1	q28	protein_coding
ENSG00000131748	STARD3	17	37793318	37819737	1	q12	protein_coding
ENSG00000185728	YTHDF3	8	64081112	64125346	1	q12.3	protein_coding
ENSG00000165458	INPPL1	11	71934745	71950149	1	q13.4	protein_coding
ENSG00000153815	CMIP	16	81478775	81745367	1	q23.2	protein_coding
ENSG00000085063	CD59	11	33719807	33757991	-1	p13	protein_coding
ENSG00000134369	NAV1	1	201592411	201796102	1	q32.1	protein_coding
ENSG00000111266	DUSP16	12	12628829	12715317	-1	p13.2	protein_coding
ENSG00000078618	NRD1	1	52254863	52344477	-1	p32.3	protein_coding
ENSG00000103061	SLC7A6OS	16	68318406	68344849	-1	q22.1	protein_coding
ENSG00000143799	PARP1	1	226548392	226595780	-1	q42.12	protein_coding
ENSG00000197380	DACT3	19	47150869	47164395	-1	q13.32	protein_coding
ENSG00000185963	BICD2	9	95473645	95527094	-1	q22.31	protein_coding
ENSG00000155324	GRAMD3	5	125695824	125832186	1	q23.2	protein_coding
ENSG00000112972	HMGCS1	5	43289497	43313614	-1	p12	protein_coding
ENSG00000168118	RAB4A	1	229406822	229441641	1	q42.13	protein_coding
ENSG00000084652	TXLNA	1	32645287	32663886	1	p35.1	protein_coding
ENSG00000166128	RAB8B	15	63481668	63559981	1	q22.2	protein_coding
ENSG00000101349	PAK7	20	9518036	9819689	-1	p12.2	protein_coding
ENSG00000182168	UNC5C	4	96083655	96470357	-1	q22.3	protein_coding
ENSG00000233822	HIST1H2BN	6	27806323	27823487	1	p22.1	protein_coding
ENSG00000112531	QKI	6	163835032	163999628	1	q26	protein_coding
ENSG00000174236	REP15	12	27849428	27850566	1	p11.22	protein_coding
ENSG00000100605	ITPK1	14	93403259	93582665	-1	q32.12	protein_coding
ENSG00000163818	LZTFL1	3	45864808	45957534	-1	p21.31	protein_coding
ENSG00000131899	LLGL1	17	18128901	18148189	1	p11.2	protein_coding
ENSG00000227500	SCAMP4	19	1905213	1926016	1	p13.3	protein_coding
ENSG00000089159	PXN	12	120648250	120703574	-1	q24.31	protein_coding
ENSG00000143226	FCGR2A	1	161475220	161493803	1	q23.3	protein_coding
ENSG00000180776	ZDHHC20	13	21950263	22033509	-1	q12.11	protein_coding
ENSG00000172922	RNASEH2C	11	65482367	65488418	-1	q13.1	protein_coding
ENSG00000251349	MSANTD3-TMEFF1	9	103204553	103339918	1	q31.1	protein_coding
ENSG00000121749	TBC1D15	12	72233487	72320629	1	q21.1	protein_coding
ENSG00000133878	DUSP26	8	33448856	33457624	-1	p12	protein_coding
ENSG00000131069	ACSS2	20	33459949	33515769	1	q11.22	protein_coding
ENSG00000196876	SCN8A	12	51984050	52203558	1	q13.13	protein_coding
ENSG00000137504	CREBZF	11	85370752	85393951	-1	q14.1	protein_coding
ENSG00000139291	TMEM19	12	72079867	72097836	1	q21.1	protein_coding
ENSG00000167291	TBC1D16	17	77906142	78009647	-1	q25.3	protein_coding
ENSG00000167799	NUDT8	11	67395409	67397401	-1	q13.2	protein_coding
ENSG00000100592	DAAM1	14	59655364	59838123	1	q23.1	protein_coding
ENSG00000221914	PPP2R2A	8	26149007	26230196	1	p21.2	protein_coding
ENSG00000104953	TLE6	19	2977444	2995177	1	p13.3	protein_coding
ENSG00000198585	NUDT16	3	131100515	131107674	1	q22.1	protein_coding
ENSG00000166289	PLEKHF1	19	30155963	30166364	1	q12	protein_coding
ENSG00000171659	GPR34	X	41548226	41556526	1	p11.4	protein_coding
ENSG00000135521	LTV1	6	144164481	144184949	1	q24.2	protein_coding
ENSG00000165410	CFL2	14	35179593	35184029	-1	q13.1	protein_coding
ENSG00000187961	KLHL17	1	895967	901095	1	p36.33	protein_coding
ENSG00000123353	ORMDL2	12	56211703	56215663	1	q13.2	protein_coding
ENSG00000109133	TMEM33	4	41937137	41962589	1	p13	protein_coding
ENSG00000165322	ARHGAP12	10	32094365	32217742	-1	p11.22	protein_coding
ENSG00000175785	PRIMA1	14	94184644	94254827	-1	q32.12	protein_coding
ENSG00000110218	PANX1	11	93862094	93915138	1	q21	protein_coding
ENSG00000123096	SSPN	12	26274924	26452223	1	p12.1	protein_coding
ENSG00000007168	PAFAH1B1	17	2496504	2588909	1	p13.3	protein_coding
ENSG00000143149	ALDH9A1	1	165631453	165668100	-1	q24.1	protein_coding
ENSG00000123636	BAZ2B	2	160175490	160473203	-1	q24.2	protein_coding
ENSG00000003987	MTMR7	8	17155539	17271037	-1	p22	protein_coding
ENSG00000154928	EPHB1	3	134316643	134979309	1	q22.2	protein_coding
ENSG00000131051	RBM39	20	34291531	34330234	-1	q11.22	protein_coding
ENSG00000149177	PTPRJ	11	48002113	48189670	1	p11.2	protein_coding
ENSG00000075711	DLG1	3	196769431	197026171	-1	q29	protein_coding
ENSG00000135124	P2RX4	12	121647660	121671909	1	q24.31	protein_coding
ENSG00000197093	GAL3ST4	7	99756867	99766373	-1	q22.1	protein_coding
ENSG00000136104	RNASEH2B	13	51483814	51544592	1	q14.3	protein_coding
ENSG00000146006	LRRTM2	5	138204612	138211057	-1	q31.2	protein_coding
ENSG00000001629	ANKIB1	7	91875548	92030698	1	q21.2	protein_coding
ENSG00000005893	LAMP2	X	119561682	119603220	-1	q24	protein_coding
ENSG00000072415	MPP5	14	67707826	67802536	1	q23.3	protein_coding
ENSG00000174695	TMEM167A	5	82348665	82373682	-1	q14.2	protein_coding
ENSG00000138459	SLC35A5	3	112280556	112304424	1	q13.2	protein_coding
ENSG00000125845	BMP2	20	6748311	6760927	1	p12.3	protein_coding
ENSG00000159131	GART	21	34876238	34915797	-1	q22.11	protein_coding
ENSG00000149262	INTS4	11	77589766	77705724	-1	q14.1	protein_coding
ENSG00000116133	DHCR24	1	55315306	55352891	-1	p32.3	protein_coding
ENSG00000136169	SETDB2	13	50018429	50069138	1	q14.2	protein_coding
ENSG00000134697	GNL2	1	38032417	38061536	-1	p34.3	protein_coding
ENSG00000149294	NCAM1	11	112831997	113149158	1	q23.2	protein_coding
ENSG00000114416	FXR1	3	180585929	180700541	1	q26.33	protein_coding
ENSG00000147852	VLDLR	9	2621834	2654480	1	p24.2	protein_coding
ENSG00000099194	SCD	10	102106881	102124591	1	q24.31	protein_coding
ENSG00000081923	ATP8B1	18	55313658	55470333	-1	q21.31	protein_coding
ENSG00000099810	MTAP	9	21802542	21931646	1	p21.3	protein_coding
ENSG00000159433	STARD9	15	42867857	43013179	1	q15.2	protein_coding
ENSG00000018510	AGPS	2	178257372	178408564	1	q31.2	protein_coding
ENSG00000123983	ACSL3	2	223725652	223809357	1	q36.1	protein_coding
ENSG00000147536	GINS4	8	41386725	41402565	1	p11.21	protein_coding
ENSG00000100439	ABHD4	14	23067146	23081265	1	q11.2	protein_coding
ENSG00000135823	STX6	1	180941861	180992047	-1	q25.3	protein_coding
ENSG00000108671	PSMD11	17	30771279	30810336	1	q11.2	protein_coding
ENSG00000168883	USP39	2	85829979	85876403	1	p11.2	protein_coding
ENSG00000172071	EIF2AK3	2	88856259	88927094	-1	p11.2	protein_coding
ENSG00000105171	POP4	19	30094924	30108144	1	q12	protein_coding
ENSG00000142192	APP	21	27252861	27543446	-1	q21.3	protein_coding
ENSG00000125445	MRPS7	17	73257755	73262454	1	q25.1	protein_coding
ENSG00000127399	LRRC61	7	150019728	150035239	1	q36.1	protein_coding
ENSG00000061987	MON2	12	62860597	62991363	1	q14.1	protein_coding
ENSG00000196151	WDSUB1	2	160092304	160143310	-1	q24.2	protein_coding
ENSG00000164647	STEAP1	7	89783689	89794143	1	q21.13	protein_coding
ENSG00000008083	JARID2	6	15246527	15522252	1	p22.3	protein_coding
ENSG00000140497	SCAMP2	15	75136071	75165706	-1	q24.1	protein_coding
ENSG00000120798	NR2C1	12	95414005	95467479	-1	q22	protein_coding
ENSG00000062725	APPBP2	17	58520520	58603580	-1	q23.2	protein_coding
ENSG00000063660	GPC1	2	241375088	241407493	1	q37.3	protein_coding
ENSG00000156639	ZFAND3	6	37787275	38122400	1	p21.2	protein_coding
ENSG00000106086	PLEKHA8	7	30067020	30170096	1	p14.3	protein_coding
ENSG00000181788	SIAH2	3	150458914	150481264	-1	q25.1	protein_coding
ENSG00000071189	SNX13	7	17830385	17980124	-1	p21.1	protein_coding
ENSG00000136828	RALGPS1	9	129677053	129985445	1	q33.3	protein_coding
ENSG00000035664	DAPK2	15	64199235	64364232	-1	q22.31	protein_coding
ENSG00000173914	RBM4B	11	66432469	66445392	-1	q13.2	protein_coding
ENSG00000134109	EDEM1	3	5229331	5261642	1	p26.1	protein_coding
ENSG00000169902	TPST1	7	65670186	65885530	1	q11.21	protein_coding
ENSG00000163069	SGCB	4	52886872	52904648	-1	q12	protein_coding
ENSG00000184371	CSF1	1	110452864	110473614	1	p13.3	protein_coding
ENSG00000132744	ACY3	11	67410026	67418130	-1	q13.2	protein_coding
ENSG00000156876	SASS6	1	100549119	100598511	-1	p21.2	protein_coding
ENSG00000184588	PDE4B	1	66258197	66840259	1	p31.3	protein_coding
ENSG00000112697	TMEM30A	6	75962640	75994684	-1	q14.1	protein_coding
ENSG00000006607	FARP2	2	242295658	242434256	1	q37.3	protein_coding
ENSG00000072756	TRNT1	3	3168600	3192563	1	p26.2	protein_coding
ENSG00000113615	SEC24A	5	133984479	134063513	1	q31.1	protein_coding
ENSG00000139116	KIF21A	12	39687030	39837192	-1	q12	protein_coding
ENSG00000003056	M6PR	12	9092959	9102551	-1	p13.31	protein_coding
ENSG00000157827	FMNL2	2	153191751	153506348	1	q23.3	protein_coding
ENSG00000167930	ITFG3	16	284545	319942	1	p13.3	protein_coding
ENSG00000134330	IAH1	2	9613787	9636672	1	p25.1	protein_coding
ENSG00000185619	PCGF3	4	699537	764428	1	p16.3	protein_coding
ENSG00000180488	FAM73A	1	78245309	78344106	1	p31.1	protein_coding
ENSG00000170248	PDCD6IP	3	33839844	33911194	1	p22.3	protein_coding
ENSG00000158480	SPATA2	20	48519928	48532080	-1	q13.13	protein_coding
ENSG00000169242	EFNA1	1	155099936	155107333	1	q22	protein_coding
ENSG00000082153	BZW1	2	201675317	201688569	1	q33.1	protein_coding
ENSG00000119547	ONECUT2	18	55102917	55158529	1	q21.31	protein_coding
ENSG00000103342	GSPT1	16	11961985	12009939	-1	p13.13	protein_coding
ENSG00000088298	EDEM2	20	33703160	33865928	-1	q11.22	protein_coding
ENSG00000198730	CTR9	11	10772534	10801290	1	p15.3	protein_coding
ENSG00000126861	OMG	17	29599031	29624557	-1	q11.2	protein_coding
ENSG00000156973	PDE6D	2	232597135	232650982	-1	q37.1	protein_coding
ENSG00000108100	CCNY	10	35535953	35860852	1	p11.21	protein_coding
ENSG00000166387	PPFIBP2	11	7534529	7678358	1	p15.4	protein_coding
ENSG00000254685	FPGT	1	74663922	74699770	1	p31.1	protein_coding
ENSG00000106344	RBM28	7	127950437	127983962	-1	q32.1	protein_coding
ENSG00000155130	MARCKS	6	114178541	114184648	1	q21	protein_coding
ENSG00000184277	TM2D3	15	102161847	102192594	-1	q26.3	protein_coding
ENSG00000127080	IPPK	9	95375466	95432547	-1	q22.31	protein_coding
ENSG00000069956	MAPK6	15	52244303	52358462	1	q21.2	protein_coding
ENSG00000183617	MRPL54	19	3762662	3768573	1	p13.3	protein_coding
ENSG00000137710	RDX	11	110045605	110167447	-1	q22.3	protein_coding
ENSG00000102882	MAPK3	16	30125426	30134827	-1	p11.2	protein_coding
ENSG00000155849	ELMO1	7	36893961	37488852	-1	p14.1	protein_coding
ENSG00000164144	ARFIP1	4	153701089	153839615	1	q31.3	protein_coding
ENSG00000128512	DOCK4	7	111366166	111846466	-1	q31.1	protein_coding
ENSG00000184182	UBE2F	2	238875469	238951236	1	q37.3	protein_coding
ENSG00000138756	BMP2K	4	79697496	79837526	1	q21.21	protein_coding
ENSG00000110768	GTF2H1	11	18343842	18388591	1	p15.1	protein_coding
ENSG00000077147	TM9SF3	10	98277866	98347209	-1	q24.1	protein_coding
ENSG00000189171	S100A13	1	153591263	153606568	-1	q21.3	protein_coding
ENSG00000152952	PLOD2	3	145787227	145881440	-1	q24	protein_coding
ENSG00000149716	ORAOV1	11	69467844	69490184	-1	q13.3	protein_coding
ENSG00000136193	SCRN1	7	29959719	30029905	-1	p14.3	protein_coding
ENSG00000106392	C1GALT1	7	7196565	7288251	1	p22.1	protein_coding
ENSG00000103710	RASL12	15	65345679	65369028	-1	q22.31	protein_coding
ENSG00000160209	PDXK	21	45138975	45182188	1	q22.3	protein_coding
ENSG00000188542	DUSP28	2	241499471	241503431	1	q37.3	protein_coding
ENSG00000178568	ERBB4	2	212240446	213403565	-1	q34	protein_coding
ENSG00000164117	FBXO8	4	175157809	175205415	-1	q34.1	protein_coding
ENSG00000151332	MBIP	14	36767770	36789882	-1	q13.3	protein_coding
ENSG00000131473	ACLY	17	40023161	40086795	-1	q21.2	protein_coding
ENSG00000136738	STAM	10	17686124	17757913	1	p12.33	protein_coding
ENSG00000135341	MAP3K7	6	91223292	91296764	-1	q15	protein_coding
ENSG00000064225	ST3GAL6	3	98451080	98540045	1	q12.1	protein_coding
ENSG00000076242	MLH1	3	37034823	37107380	1	p22.2	protein_coding
ENSG00000174851	YIF1A	11	66052051	66056641	-1	q13.2	protein_coding
ENSG00000107242	PIP5K1B	9	71320575	71624092	1	q21.11	protein_coding
ENSG00000180011	ZADH2	18	72907063	72921303	-1	q22.3	protein_coding
ENSG00000010270	STARD3NL	7	38217824	38270272	1	p14.1	protein_coding
ENSG00000103415	HMOX2	16	4524691	4560348	1	p13.3	protein_coding
ENSG00000141447	OSBPL1A	18	21742008	21977844	-1	q11.2	protein_coding
ENSG00000134294	SLC38A2	12	46751972	46766650	-1	q13.11	protein_coding
ENSG00000163251	FZD5	2	208627310	208634287	-1	q33.3	protein_coding
ENSG00000038382	TRIO	5	14143811	14532235	1	p15.2	protein_coding
ENSG00000007341	ST7L	1	113066140	113163447	-1	p13.2	protein_coding
ENSG00000175782	SLC35E3	12	69139886	69187508	1	q15	protein_coding
ENSG00000171992	SYNPO	5	149980642	150038782	1	q33.1	protein_coding
ENSG00000105135	ILVBL	19	15225795	15236596	-1	p13.12	protein_coding
ENSG00000075618	FSCN1	7	5632439	5646286	1	p22.1	protein_coding
ENSG00000163995	ABLIM2	4	7967039	8160559	-1	p16.1	protein_coding
ENSG00000119655	NPC2	14	74942895	74960880	-1	q24.3	protein_coding
ENSG00000100105	PATZ1	22	31721790	31742218	-1	q12.2	protein_coding
ENSG00000084733	RAB10	2	26256976	26360323	1	p23.3	protein_coding
ENSG00000160752	FDPS	1	155278539	155290457	1	q22	protein_coding
ENSG00000106460	TMEM106B	7	12250867	12276886	1	p21.3	protein_coding
ENSG00000168904	LRRC28	15	99791567	99930934	1	q26.3	protein_coding
ENSG00000102786	INTS6	13	51928213	52028400	-1	q14.3	protein_coding
ENSG00000119812	FAM98A	2	33808725	33824449	-1	p22.3	protein_coding
ENSG00000104490	NCALD	8	102698771	103137135	-1	q22.3	protein_coding
ENSG00000151304	SRFBP1	5	121297656	121411265	1	q23.1	protein_coding
ENSG00000166974	MAPRE2	18	32556892	32723434	1	q12.1	protein_coding
ENSG00000196305	IARS	9	94972489	95056038	-1	q22.31	protein_coding
ENSG00000175193	PARL	3	183547173	183602721	-1	q27.1	protein_coding
ENSG00000166313	APBB1	11	6416355	6440644	-1	p15.4	protein_coding
ENSG00000115484	CCT4	2	62095224	62115939	-1	p15	protein_coding
ENSG00000165934	CPSF2	14	92588281	92630755	1	q32.12	protein_coding
ENSG00000011600	TYROBP	19	36395303	36399197	-1	q13.12	protein_coding
ENSG00000163590	PPM1L	3	160473390	160796695	1	q25.33	protein_coding
ENSG00000124575	HIST1H1D	6	26234440	26235216	-1	p22.2	protein_coding
ENSG00000164885	CDK5	7	150750899	150755617	-1	q36.1	protein_coding
ENSG00000130449	ZSWIM6	5	60628100	60841997	1	q12.1	protein_coding
ENSG00000064601	CTSA	20	44518783	44527459	1	q13.12	protein_coding
ENSG00000144306	SCRN3	2	175260458	175294303	1	q31.1	protein_coding
ENSG00000124406	ATP8A1	4	42410390	42659122	-1	p13	protein_coding
ENSG00000108018	SORCS1	10	108333421	108924292	-1	q25.1	protein_coding
ENSG00000173163	COMMD1	2	62115859	62374382	1	p15	protein_coding
ENSG00000170677	SOCS6	18	67956137	67997436	1	q22.2	protein_coding
ENSG00000102805	CLN5	13	77564795	77576652	1	q22.3	protein_coding
ENSG00000176261	ZBTB8OS	1	33065773	33116504	-1	p35.1	protein_coding
ENSG00000131374	TBC1D5	3	17198654	18486309	-1	p24.3	protein_coding
ENSG00000118596	SLC16A7	12	59989848	60176395	1	q14.1	protein_coding
ENSG00000142065	ZFP14	19	36827162	36870101	-1	q13.12	protein_coding
ENSG00000036054	TBC1D23	3	99979844	100044095	1	q12.1	protein_coding
ENSG00000125755	SYMPK	19	46318668	46366548	-1	q13.32	protein_coding
ENSG00000081760	AACS	12	125549925	125627873	1	q24.31	protein_coding
ENSG00000135316	SYNCRIP	6	86318053	86353510	-1	q14.3	protein_coding
ENSG00000114126	TFDP2	3	141663277	141868386	-1	q23	protein_coding
ENSG00000088812	ATRN	20	3451687	3631769	1	p13	protein_coding
ENSG00000100321	SYNGR1	22	39745930	39781593	1	q13.1	protein_coding
ENSG00000151892	GFRA1	10	117816444	118032979	-1	q25.3	protein_coding
ENSG00000137106	GRHPR	9	37422663	37436987	1	p13.2	protein_coding
ENSG00000076864	RAP1GAP	1	21922708	21995801	-1	p36.12	protein_coding
ENSG00000147533	GOLGA7	8	41347915	41368499	1	p11.21	protein_coding
ENSG00000197153	HIST1H3J	6	27858093	27860884	-1	p22.1	protein_coding
ENSG00000181222	POLR2A	17	7387685	7417933	1	p13.1	protein_coding
ENSG00000076944	STXBP2	19	7701767	7712759	1	p13.2	protein_coding
ENSG00000136518	ACTL6A	3	179280668	179306196	1	q26.33	protein_coding
ENSG00000114739	ACVR2B	3	38495342	38524948	1	p22.2	protein_coding
ENSG00000130669	PAK4	19	39616410	39673456	1	q13.2	protein_coding
ENSG00000188342	GTF2F2	13	45694650	45858237	1	q14.12	protein_coding
ENSG00000105829	BET1	7	93592074	93633694	-1	q21.3	protein_coding
ENSG00000167703	SLC43A2	17	1477673	1532180	-1	p13.3	protein_coding
ENSG00000136628	EPRS	1	220141943	220220000	-1	q41	protein_coding
ENSG00000156875	HIAT1	1	100503653	100548933	1	p21.2	protein_coding
ENSG00000198276	UCKL1	20	62571186	62587769	-1	q13.33	protein_coding
ENSG00000170348	TMED10	14	75598173	75643334	-1	q24.3	protein_coding
ENSG00000153827	TRIP12	2	230628554	230787955	-1	q36.3	protein_coding
ENSG00000106397	PLOD3	7	100849258	100861701	-1	q22.1	protein_coding
ENSG00000090061	CCNK	14	99947506	100001381	1	q32.2	protein_coding
ENSG00000122299	ZC3H7A	16	11844442	11891123	-1	p13.13	protein_coding
ENSG00000139725	RHOF	12	122215664	122232261	-1	q24.31	protein_coding
ENSG00000149527	PLCH2	1	2357419	2436969	1	p36.32	protein_coding
ENSG00000118402	ELOVL4	6	80624529	80657297	-1	q14.1	protein_coding
ENSG00000113240	CLK4	5	178029665	178057616	-1	q35.3	protein_coding
ENSG00000103426	CORO7-PAM16	16	4390252	4470495	-1	p13.3	protein_coding
ENSG00000160087	UBE2J2	1	1189289	1209265	-1	p36.33	protein_coding
ENSG00000136144	RCBTB1	13	50106082	50159719	-1	q14.2	protein_coding
ENSG00000013016	EHD3	2	31456880	31492313	1	p23.1	protein_coding
ENSG00000064995	TAF11	6	34845555	34855866	-1	p21.31	protein_coding
ENSG00000154493	C10orf90	10	128113566	128359079	-1	q26.2	protein_coding
ENSG00000214114	MYCBP	1	39328636	39347289	-1	p34.3	protein_coding
ENSG00000095713	CRTAC1	10	99624757	99790585	-1	q24.2	protein_coding
ENSG00000070759	TESK2	1	45809555	45956872	-1	p34.1	protein_coding
ENSG00000185019	UBOX5	20	3088219	3140842	-1	p13	protein_coding
ENSG00000122557	HERPUD2	7	35672269	35735181	-1	p14.2	protein_coding
ENSG00000205981	DNAJC19	3	180701497	180707562	-1	q26.33	protein_coding
ENSG00000125457	MIF4GD	17	73262309	73267308	-1	q25.1	protein_coding
ENSG00000168876	ANKRD49	11	94226795	94232749	1	q21	protein_coding
ENSG00000143952	VPS54	2	64120035	64246206	-1	p14	protein_coding
ENSG00000109956	B3GAT1	11	134248398	134281812	-1	q25	protein_coding
ENSG00000141431	ASXL3	18	31158579	31331156	1	q12.1	protein_coding
ENSG00000122870	BICC1	10	60272900	60591195	1	q21.1	protein_coding
ENSG00000170759	KIF5B	10	32297938	32345359	-1	p11.22	protein_coding
ENSG00000135776	ABCB10	1	229652329	229694442	-1	q42.13	protein_coding
ENSG00000135144	DTX1	12	113494514	113535833	1	q24.13	protein_coding
ENSG00000120742	SERP1	3	150259781	150321015	-1	q25.1	protein_coding
ENSG00000196776	CD47	3	107762145	107809872	-1	q13.12	protein_coding
ENSG00000143119	CD53	1	111415775	111442550	1	p13.3	protein_coding
ENSG00000102606	ARHGEF7	13	111766906	111958084	1	q34	protein_coding
ENSG00000198324	FAM109A	12	111798455	111806925	-1	q24.12	protein_coding
ENSG00000130150	MOSPD2	X	14891563	14940449	1	p22.2	protein_coding
ENSG00000160685	ZBTB7B	1	154975127	154990998	1	q21.3	protein_coding
ENSG00000119685	TTLL5	14	76099968	76421421	1	q24.3	protein_coding
ENSG00000139168	ZCRB1	12	42705880	42719920	-1	q12	protein_coding
ENSG00000177511	ST8SIA3	18	55018044	55038962	1	q21.31	protein_coding
ENSG00000181631	P2RY13	3	151044100	151047336	-1	q25.1	protein_coding
ENSG00000148444	COMMD3	10	22604903	22609235	1	p12.2	protein_coding
ENSG00000122642	FKBP9	7	32997017	33046543	1	p14.3	protein_coding
ENSG00000168092	PAFAH1B2	11	117014983	117047610	1	q23.3	protein_coding
ENSG00000213281	NRAS	1	115247090	115259515	-1	p13.2	protein_coding
ENSG00000101493	ZNF516	18	74069644	74207146	-1	q23	protein_coding
ENSG00000126777	KTN1	14	56025790	56168244	1	q22.3	protein_coding
ENSG00000063176	SPHK2	19	49122548	49133974	1	q13.33	protein_coding
ENSG00000071537	SEL1L	14	81937893	82000205	-1	q31.1	protein_coding
ENSG00000153574	RPIA	2	88991162	89050452	1	p11.2	protein_coding
ENSG00000145022	TCTA	3	49449639	49453908	1	p21.31	protein_coding
ENSG00000108590	MED31	17	6546635	6554954	-1	p13.1	protein_coding
ENSG00000092200	RPGRIP1	14	21756098	21819460	1	q11.2	protein_coding
ENSG00000108953	YWHAE	17	1247566	1303672	-1	p13.3	protein_coding
ENSG00000075142	SRI	7	87834433	87856308	-1	q21.12	protein_coding
ENSG00000165671	NSD1	5	176560026	176727216	1	q35.2	protein_coding
ENSG00000198833	UBE2J1	6	90036344	90062567	-1	q15	protein_coding
ENSG00000119396	RAB14	9	123940415	123985292	-1	q33.2	protein_coding
ENSG00000100266	PACSIN2	22	43231418	43411151	-1	q13.2	protein_coding
ENSG00000177971	IMP3	15	75931426	75941047	-1	q24.2	protein_coding
ENSG00000136783	NIPSNAP3A	9	107509969	107522403	1	q31.1	protein_coding
ENSG00000108424	KPNB1	17	45726842	45762871	1	q21.32	protein_coding
ENSG00000175130	MARCKSL1	1	32799433	32801980	-1	p35.1	protein_coding
ENSG00000105767	CADM4	19	44126520	44143991	-1	q13.31	protein_coding
ENSG00000188643	S100A16	1	153579362	153585621	-1	q21.3	protein_coding
ENSG00000161133	USP41	22	20704868	20745048	-1	q11.21	protein_coding
ENSG00000091527	CDV3	3	133292574	133309105	1	q22.1	protein_coding
ENSG00000108443	RPS6KB1	17	57970447	58027925	1	q23.1	protein_coding
ENSG00000132122	SPATA6	1	48761044	48937845	-1	p33	protein_coding
ENSG00000123684	LPGAT1	1	211916799	212004114	-1	q32.3	protein_coding
ENSG00000106012	IQCE	7	2598632	2654368	1	p22.3	protein_coding
ENSG00000221821	C6orf226	6	42858005	42858554	-1	p21.1	protein_coding
ENSG00000068878	PSME4	2	54091204	54197977	-1	p16.2	protein_coding
ENSG00000127990	SGCE	7	94214542	94285521	-1	q21.3	protein_coding
ENSG00000137269	LRRC1	6	53659295	53788919	1	p12.1	protein_coding
ENSG00000011405	PIK3C2A	11	17099277	17229530	-1	p15.1	protein_coding
ENSG00000101844	ATG4A	X	107334898	107397901	1	q22.3	protein_coding
ENSG00000078808	SDF4	1	1152288	1167411	-1	p36.33	protein_coding
ENSG00000137948	BRDT	1	92414928	92479983	1	p22.1	protein_coding
ENSG00000187325	TAF9B	X	77385245	77395203	-1	q21.1	protein_coding
ENSG00000077585	GPR137B	1	236305832	236385165	1	q42.3	protein_coding
ENSG00000158985	CDC42SE2	5	130581186	130734140	1	q23.3	protein_coding
ENSG00000114125	RNF7	3	141457046	141466402	1	q23	protein_coding
ENSG00000143493	INTS7	1	212113741	212208884	-1	q32.3	protein_coding
ENSG00000128699	ORMDL1	2	190635049	190649097	-1	q32.2	protein_coding
ENSG00000069345	DNAJA2	16	46989299	47007699	-1	q12.1	protein_coding
ENSG00000197121	PGAP1	2	197699908	197792520	-1	q33.1	protein_coding
ENSG00000076043	REXO2	11	114310108	114321001	1	q23.2	protein_coding
ENSG00000204822	MRPL53	2	74699085	74700449	-1	p13.1	protein_coding
ENSG00000152904	GGPS1	1	235490665	235507847	1	q42.3	protein_coding
ENSG00000103479	RBL2	16	53467889	53525561	1	q12.2	protein_coding
ENSG00000157916	RER1	1	2323267	2336883	1	p36.32	protein_coding
ENSG00000067900	ROCK1	18	18529701	18691812	-1	q11.1	protein_coding
ENSG00000070010	UFD1L	22	19437464	19466738	-1	q11.21	protein_coding
ENSG00000175581	MRPL48	11	73498361	73576178	1	q13.4	protein_coding
ENSG00000087495	PHACTR3	20	58152564	58422766	1	q13.32	protein_coding
ENSG00000165959	CLMN	14	95648277	95786243	-1	q32.13	protein_coding
ENSG00000166333	ILK	11	6624961	6632102	1	p15.4	protein_coding
ENSG00000217128	FNIP1	5	130761584	131132710	-1	q31.1	protein_coding
ENSG00000197959	DNM3	1	171810621	172387606	1	q24.3	protein_coding
ENSG00000123600	METTL8	2	172179761	172291312	-1	q31.1	protein_coding
ENSG00000136874	STX17	9	102668915	102732618	1	q31.1	protein_coding
ENSG00000087095	NLK	17	26368763	26523407	1	q11.2	protein_coding
ENSG00000180992	MRPL14	6	44081194	44095194	-1	p21.1	protein_coding
ENSG00000167114	SLC27A4	9	131102925	131123502	1	q34.11	protein_coding
ENSG00000166233	ARIH1	15	72766667	72879692	1	q24.1	protein_coding
ENSG00000135018	UBQLN1	9	86274878	86323118	-1	q21.32	protein_coding
ENSG00000170860	LSM3	3	14219858	14242619	1	p25.1	protein_coding
ENSG00000006468	ETV1	7	13930853	14031050	-1	p21.2	protein_coding
ENSG00000152291	TGOLN2	2	85545147	85555548	-1	p11.2	protein_coding
ENSG00000161960	EIF4A1	17	7476024	7482323	1	p13.1	protein_coding
ENSG00000123064	DDX54	12	113594979	113623284	-1	q24.13	protein_coding
ENSG00000092439	TRPM7	15	50844670	50979012	-1	q21.2	protein_coding
ENSG00000176390	CRLF3	17	29096406	29151794	-1	q11.2	protein_coding
ENSG00000108389	MTMR4	17	56566898	56595266	-1	q22	protein_coding
ENSG00000072121	ZFYVE26	14	68194091	68283307	-1	q24.1	protein_coding
ENSG00000055483	USP36	17	76783463	76837523	-1	q25.3	protein_coding
ENSG00000167112	TRUB2	9	131071382	131085021	-1	q34.11	protein_coding
ENSG00000152409	JMY	5	78532012	78623038	1	q14.1	protein_coding
ENSG00000133606	MKRN1	7	140152840	140179369	-1	q34	protein_coding
ENSG00000140262	TCF12	15	57210821	57591479	1	q21.3	protein_coding
ENSG00000155980	KIF5A	12	57943781	57980415	1	q13.3	protein_coding
ENSG00000136098	NEK3	13	52706775	52733996	-1	q14.3	protein_coding
ENSG00000131236	CAP1	1	40505905	40538321	1	p34.2	protein_coding
ENSG00000160213	CSTB	21	45192393	45196326	-1	q22.3	protein_coding
ENSG00000177425	PAWR	12	79968759	80084877	-1	q21.2	protein_coding
ENSG00000065802	ASB1	2	239335383	239360891	1	q37.3	protein_coding
ENSG00000198010	DLGAP2	8	1449532	1656642	1	p23.3	protein_coding
ENSG00000168101	NUDT16L1	16	4743695	4745860	1	p13.3	protein_coding
ENSG00000185009	AP3M1	10	75881524	75910821	-1	q22.2	protein_coding
ENSG00000158195	WASF2	1	27730730	27816669	-1	p36.11	protein_coding
ENSG00000103051	COG4	16	70514471	70557468	-1	q22.1	protein_coding
ENSG00000137177	KIF13A	6	17759414	17987854	-1	p22.3	protein_coding
ENSG00000108840	HDAC5	17	42154114	42201070	-1	q21.31	protein_coding
ENSG00000082438	COBLL1	2	165510134	165700189	-1	q24.3	protein_coding
ENSG00000166946	CCNDBP1	15	43477316	43487396	1	q15.2	protein_coding
ENSG00000102931	ARL2BP	16	57279010	57287516	1	q13	protein_coding
ENSG00000149557	FEZ1	11	125315646	125366213	-1	q24.2	protein_coding
ENSG00000007062	PROM1	4	15964699	16086001	-1	p15.32	protein_coding
ENSG00000164318	EGFLAM	5	38258511	38465123	1	p13.2	protein_coding
ENSG00000129317	PUS7L	12	44122410	44152620	-1	q12	protein_coding
ENSG00000124151	NCOA3	20	46130601	46285621	1	q13.12	protein_coding
ENSG00000143382	ADAMTSL4	1	150521884	150533413	1	q21.3	protein_coding
ENSG00000074695	LMAN1	18	56995055	57027194	-1	q21.32	protein_coding
ENSG00000113456	RAD1	5	34905369	34919094	-1	p13.2	protein_coding
ENSG00000174788	PCP2	19	7696497	7698634	-1	p13.2	protein_coding
ENSG00000144674	GOLGA4	3	37284668	37408242	1	p22.2	protein_coding
ENSG00000128595	CALU	7	128379346	128411861	1	q32.1	protein_coding
ENSG00000144048	DUSP11	2	73989311	74007284	-1	p13.1	protein_coding
ENSG00000173218	VANGL1	1	116184574	116240845	1	p13.1	protein_coding
ENSG00000111790	FGFR1OP2	12	27091316	27119583	1	p11.23	protein_coding
ENSG00000112182	BACH2	6	90636248	91006627	-1	q15	protein_coding
ENSG00000100632	ERH	14	69846848	69865344	-1	q24.1	protein_coding
ENSG00000179295	PTPN11	12	112856155	112947717	1	q24.13	protein_coding
ENSG00000001084	GCLC	6	53362139	53481768	-1	p12.1	protein_coding
ENSG00000159792	PSKH1	16	67927175	67963581	1	q22.1	protein_coding
ENSG00000140403	DNAJA4	15	78556428	78574538	1	q25.1	protein_coding
ENSG00000117620	SLC35A3	1	100435345	100492535	1	p21.2	protein_coding
ENSG00000116138	DNAJC16	1	15853308	15918874	1	p36.21	protein_coding
ENSG00000148110	HIATL1	9	97136833	97223324	1	q22.32	protein_coding
ENSG00000166762	CATSPER2	15	43920701	43960316	-1	q15.3	protein_coding
ENSG00000154889	MPPE1	18	11882621	11909222	-1	p11.21	protein_coding
ENSG00000099889	ARVCF	22	19957419	20004331	-1	q11.21	protein_coding
ENSG00000197226	TBC1D9B	5	179289066	179334859	-1	q35.3	protein_coding
ENSG00000136100	VPS36	13	52986737	53024763	-1	q14.3	protein_coding
ENSG00000168243	GNG4	1	235710987	235814054	-1	q42.3	protein_coding
ENSG00000049860	HEXB	5	73935848	74018472	1	q13.3	protein_coding
ENSG00000138801	PAPSS1	4	108511433	108641608	-1	q25	protein_coding
ENSG00000110315	RNF141	11	10533225	10562777	-1	p15.4	protein_coding
ENSG00000103018	CYB5B	16	69458428	69500169	1	q22.1	protein_coding
ENSG00000134690	CDCA8	1	38158090	38175391	1	p34.3	protein_coding
ENSG00000138669	PRKG2	4	82009837	82136218	-1	q21.21	protein_coding
ENSG00000023697	DERA	12	16064106	16190220	1	p12.3	protein_coding
ENSG00000151923	TIAL1	10	121334199	121356541	-1	q26.11	protein_coding
ENSG00000171155	C1GALT1C1	X	119759648	119764005	-1	q24	protein_coding
ENSG00000169221	TBC1D10B	16	30368423	30381585	-1	p11.2	protein_coding
ENSG00000130294	KIF1A	2	241653181	241759725	-1	q37.3	protein_coding
ENSG00000101882	NKAP	X	119059014	119077735	-1	q24	protein_coding
ENSG00000116237	ICMT	1	6281253	6296032	-1	p36.31	protein_coding
ENSG00000197629	MPEG1	11	58975983	58980424	-1	q12.1	protein_coding
ENSG00000078674	PCM1	8	17780349	17885478	1	p22	protein_coding
ENSG00000165443	PHYHIPL	10	60936350	61007534	1	q21.1	protein_coding
ENSG00000076321	KLHL20	1	173684080	173755840	1	q25.1	protein_coding
ENSG00000166046	TCP11L2	12	106695707	106740793	1	q23.3	protein_coding
ENSG00000159164	SV2A	1	149874870	149889434	-1	q21.2	protein_coding
ENSG00000166200	COPS2	15	49398268	49447858	-1	q21.1	protein_coding
ENSG00000078304	PPP2R5C	14	102228135	102394326	1	q32.31	protein_coding
ENSG00000130332	LSM7	19	2321520	2328615	-1	p13.3	protein_coding
ENSG00000198382	UVRAG	11	75526212	75854239	1	q13.5	protein_coding
ENSG00000177885	GRB2	17	73314157	73401790	-1	q25.1	protein_coding
ENSG00000053918	KCNQ1	11	2465914	2870339	1	p15.5	protein_coding
ENSG00000126756	UXT	X	47511197	47518560	-1	p11.23	protein_coding
ENSG00000128513	POT1	7	124462440	124570037	-1	q31.33	protein_coding
ENSG00000143995	MEIS1	2	66660584	66801001	1	p14	protein_coding
ENSG00000113838	TBCCD1	3	186263862	186288332	-1	q27.3	protein_coding
ENSG00000089006	SNX5	20	17922241	17949623	-1	p11.23	protein_coding
ENSG00000100678	SLC8A3	14	70510934	70655787	-1	q24.2	protein_coding
ENSG00000134996	OSTF1	9	77703459	77762181	1	q21.13	protein_coding
ENSG00000089682	RBM41	X	106307650	106362057	-1	q22.3	protein_coding
ENSG00000106078	COBL	7	51083909	51384515	-1	p12.1	protein_coding
ENSG00000138081	FBXO11	2	48016455	48132932	-1	p16.3	protein_coding
ENSG00000233276	GPX1	3	49394609	49396033	-1	p21.31	protein_coding
ENSG00000074416	MGLL	3	127407909	127542051	-1	q21.3	protein_coding
ENSG00000171365	CLCN5	X	49687225	49863892	1	p11.23	protein_coding
ENSG00000184990	SIVA1	14	105219437	105234831	1	q32.33	protein_coding
ENSG00000115825	PRKD3	2	37477645	37551951	-1	p22.2	protein_coding
ENSG00000137764	MAP2K5	15	67835047	68099461	1	q23	protein_coding
ENSG00000115271	GCA	2	163175350	163228105	1	q24.2	protein_coding
ENSG00000135870	RC3H1	1	173900352	173991435	-1	q25.1	protein_coding
ENSG00000168887	C2orf68	2	85833777	85839189	-1	p11.2	protein_coding
ENSG00000100938	GMPR2	14	24701628	24708448	1	q12	protein_coding
ENSG00000112033	PPARD	6	35310335	35395968	1	p21.31	protein_coding
ENSG00000122218	COPA	1	160259063	160313190	-1	q23.2	protein_coding
ENSG00000116406	EDEM3	1	184659365	184724047	-1	q25.3	protein_coding
ENSG00000114948	ADAM23	2	207308263	207485851	1	q33.3	protein_coding
ENSG00000071794	HLTF	3	148747914	148804341	-1	q24	protein_coding
ENSG00000196865	NHLRC2	10	115614420	115676953	1	q25.3	protein_coding
ENSG00000082258	CCNT2	2	135675805	135716912	1	q21.3	protein_coding
ENSG00000155256	ZFYVE27	10	99496878	99520664	1	q24.2	protein_coding
ENSG00000100485	SOS2	14	50583847	50698276	-1	q21.3	protein_coding
ENSG00000196504	PRPF40A	2	153508107	153574511	-1	q23.3	protein_coding
ENSG00000115145	STAM2	2	152973315	153032506	-1	q23.3	protein_coding
ENSG00000083444	PLOD1	1	11994262	12035595	1	p36.22	protein_coding
ENSG00000170381	SEMA3E	7	82993222	83278326	-1	q21.11	protein_coding
ENSG00000176463	SLCO3A1	15	92396925	92715665	1	q26.1	protein_coding
ENSG00000183735	TBK1	12	64845660	64895888	1	q14.2	protein_coding
ENSG00000105982	RNF32	7	156432975	156469824	1	q36.3	protein_coding
ENSG00000136381	IREB2	15	78729773	78793798	1	q25.1	protein_coding
ENSG00000111328	CDK2AP1	12	123745528	123756881	-1	q24.31	protein_coding
ENSG00000082068	WDR70	5	37379314	37753537	1	p13.2	protein_coding
ENSG00000141458	NPC1	18	21086307	21166862	-1	q11.2	protein_coding
ENSG00000162729	IGSF8	1	160061130	160068733	-1	q23.2	protein_coding
ENSG00000123562	MORF4L2	X	102930424	102943086	-1	q22.2	protein_coding
ENSG00000172339	ALG14	1	95448297	95538501	-1	p21.3	protein_coding
ENSG00000146918	NCAPG2	7	158424003	158497520	-1	q36.3	protein_coding
ENSG00000100664	EIF5	14	103799881	103811362	1	q32.32	protein_coding
ENSG00000150455	TIRAP	11	126152960	126168740	1	q24.2	protein_coding
ENSG00000153832	FBXO36	2	230787018	230877825	1	q36.3	protein_coding
ENSG00000072401	UBE2D1	10	60094735	60130513	1	q21.1	protein_coding
ENSG00000146232	NFKBIE	6	44225903	44233500	-1	p21.1	protein_coding
ENSG00000112293	GPLD1	6	24424793	24495433	-1	p22.3	protein_coding
ENSG00000162980	ARL5A	2	152645498	152685006	-1	q23.3	protein_coding
ENSG00000092964	DPYSL2	8	26371791	26515694	1	p21.2	protein_coding
ENSG00000186566	GPATCH8	17	42472652	42580798	-1	q21.31	protein_coding
ENSG00000122779	TRIM24	7	138145079	138274738	1	q33	protein_coding
ENSG00000256269	HMBS	11	118955576	118964259	1	q23.3	protein_coding
ENSG00000125977	EIF2S2	20	32676104	32700138	-1	q11.22	protein_coding
ENSG00000100731	PCNX	14	71374122	71582099	1	q24.2	protein_coding
ENSG00000137154	RPS6	9	19375713	19380252	-1	p22.1	protein_coding
ENSG00000148935	GAS2	11	22647188	22834601	1	p14.3	protein_coding
ENSG00000269897	COMMD3-BMI1	10	22605317	22618471	1	p12.2	protein_coding
ENSG00000197299	BLM	15	91260558	91358859	1	q26.1	protein_coding
ENSG00000043093	DCUN1D1	3	182655862	182703741	-1	q27.1	protein_coding
ENSG00000107372	ZFAND5	9	74966341	74980163	-1	q21.13	protein_coding
ENSG00000149929	HIRIP3	16	30003645	30007757	-1	p11.2	protein_coding
ENSG00000109065	NAT9	17	72766686	72772506	-1	q25.1	protein_coding
ENSG00000139154	AEBP2	12	19556979	19873735	1	p12.3	protein_coding
ENSG00000173726	TOMM20	1	235272651	235292251	-1	q42.3	protein_coding
ENSG00000145685	LHFPL2	5	77781038	78065844	-1	q14.1	protein_coding
ENSG00000131238	PPT1	1	40538379	40563375	-1	p34.2	protein_coding
ENSG00000164096	C4orf3	4	120218207	120225600	-1	q26	protein_coding
ENSG00000196670	ZFP62	5	180274611	180288286	-1	q35.3	protein_coding
ENSG00000158711	ELK4	1	205577071	205601090	-1	q32.1	protein_coding
ENSG00000090686	USP48	1	22004791	22110099	-1	p36.12	protein_coding
ENSG00000150275	PCDH15	10	55562531	57387702	-1	q21.1	protein_coding
ENSG00000110719	TCIRG1	11	67806483	67818362	1	q13.2	protein_coding
ENSG00000196116	TDRD7	9	100174232	100258407	1	q22.33	protein_coding
ENSG00000176087	SLC35A4	5	139944041	139948688	1	q31.3	protein_coding
ENSG00000100532	CGRRF1	14	54976530	55005567	1	q22.2	protein_coding
ENSG00000129460	NGDN	14	23938897	23979071	1	q11.2	protein_coding
ENSG00000133138	TBC1D8B	X	106045910	106119375	1	q22.3	protein_coding
ENSG00000132341	RAN	12	131356424	131362223	1	q24.33	protein_coding
ENSG00000135446	CDK4	12	58141510	58149796	-1	q14.1	protein_coding
ENSG00000225921	NOL7	6	13615559	13632971	1	p23	protein_coding
ENSG00000166971	AKTIP	16	53525291	53538323	-1	q12.2	protein_coding
ENSG00000257411		12	56495115	56503073	1	q13.2	protein_coding
ENSG00000188641	DPYD	1	97543299	98386605	-1	p21.3	protein_coding
ENSG00000102317	RBM3	X	48432837	48437454	1	p11.23	protein_coding
ENSG00000167740	CYB5D2	17	4046462	4090605	1	p13.2	protein_coding
ENSG00000165997	ARL5B	10	18948334	18970568	1	p12.31	protein_coding
ENSG00000156671	SAMD8	10	76859344	76941881	1	q22.2	protein_coding
ENSG00000148090	AUH	9	93976097	94124195	-1	q22.31	protein_coding
ENSG00000168487	BMP1	8	22022249	22069839	1	p21.3	protein_coding
ENSG00000140807	NKD1	16	50582241	50670647	1	q12.1	protein_coding
ENSG00000213341	CHUK	10	101948055	101989376	-1	q24.31	protein_coding
ENSG00000152256	PDK1	2	173420101	173489823	1	q31.1	protein_coding
ENSG00000089289	IGBP1	X	69353299	69386174	1	q13.1	protein_coding
ENSG00000087274	ADD1	4	2845584	2931803	1	p16.3	protein_coding
ENSG00000243989	ACY1	3	52009066	52023213	1	p21.2	protein_coding
ENSG00000184911	DMRTC1B	X	71996833	72068636	1	q13.2	protein_coding
ENSG00000185088	RPS27L	15	63418071	63450220	-1	q22.2	protein_coding
ENSG00000136270	TBRG4	7	45139699	45151646	-1	p13	protein_coding
ENSG00000110921	MVK	12	110011060	110035067	1	q24.11	protein_coding
ENSG00000183160	TMEM119	12	108983622	108992096	-1	q23.3	protein_coding
ENSG00000132388	UBE2G1	17	4172554	4269923	-1	p13.2	protein_coding
ENSG00000114439	BBX	3	107241783	107530171	1	q13.12	protein_coding
ENSG00000134108	ARL8B	3	5163905	5222596	1	p26.1	protein_coding
ENSG00000129472	RAB2B	14	21927179	21945132	-1	q11.2	protein_coding
ENSG00000173273	TNKS	8	9413424	9639856	1	p23.1	protein_coding
ENSG00000085998	POMGNT1	1	46654354	46685977	-1	p34.1	protein_coding
ENSG00000151746	BICD1	12	32259769	32536567	1	p11.21	protein_coding
ENSG00000150093	ITGB1	10	33189247	33294720	-1	p11.22	protein_coding
ENSG00000119004	CYP20A1	2	204103663	204163009	1	q33.2	protein_coding
ENSG00000143314	MRPL24	1	156707095	156711382	-1	q23.1	protein_coding
ENSG00000125970	RALY	20	32581452	32696114	1	q11.22	protein_coding
ENSG00000140750	ARHGAP17	16	24930706	25026987	-1	p12.1	protein_coding
ENSG00000156931	VPS8	3	184529931	184770402	1	q27.2	protein_coding
ENSG00000180370	PAK2	3	196466728	196559518	1	q29	protein_coding
ENSG00000115816	CEBPZ	2	37428755	37458856	-1	p22.2	protein_coding
ENSG00000151239	TWF1	12	44187526	44200178	-1	q12	protein_coding
ENSG00000116212	LRRC42	1	54411750	54433841	1	p32.3	protein_coding
ENSG00000122786	CALD1	7	134429003	134655479	1	q33	protein_coding
ENSG00000007541	PIGQ	16	616995	634136	1	p13.3	protein_coding
ENSG00000127980	PEX1	7	92116334	92157845	-1	q21.2	protein_coding
ENSG00000221988	PPT2	6	32121218	32134011	1	p21.32	protein_coding
ENSG00000059728	MXD1	2	70124820	70170077	1	p13.3	protein_coding
ENSG00000078061	ARAF	X	47420516	47431307	1	p11.23	protein_coding
ENSG00000169347	GP2	16	20320894	20339130	-1	p12.3	protein_coding
ENSG00000181704	YIPF6	X	67718165	67757127	1	q12	protein_coding
ENSG00000148719	DNAJB12	10	74092588	74114988	-1	q22.1	protein_coding
ENSG00000074755	ZZEF1	17	3907739	4046314	-1	p13.2	protein_coding
ENSG00000109536	FRG1	4	190861943	190884359	1	q35.2	protein_coding
ENSG00000136238	RAC1	7	6414154	6443608	1	p22.1	protein_coding
ENSG00000067064	IDI1	10	1085848	1095110	-1	p15.3	protein_coding
ENSG00000175348	TMEM9B	11	8968841	8986558	-1	p15.4	protein_coding
ENSG00000117362	APH1A	1	150237804	150241980	-1	q21.2	protein_coding
ENSG00000104886	PLEKHJ1	19	2230093	2237703	-1	p13.3	protein_coding
ENSG00000139631	CSAD	12	53551447	53575135	-1	q13.13	protein_coding
ENSG00000173320	STOX2	4	184774584	184944679	1	q35.1	protein_coding
ENSG00000167996	FTH1	11	61727190	61735132	-1	q12.3	protein_coding
ENSG00000116704	SLC35D1	1	67465015	67519782	-1	p31.3	protein_coding
ENSG00000141002	TCF25	16	89940000	89977792	1	q24.3	protein_coding
ENSG00000114019	AMOTL2	3	134074716	134094321	-1	q22.2	protein_coding
ENSG00000198604	BAZ1A	14	35221937	35344853	-1	q13.2	protein_coding
ENSG00000163602	RYBP	3	72423744	72496069	-1	p13	protein_coding
ENSG00000166925	TSC22D4	7	100060982	100076902	-1	q22.1	protein_coding
ENSG00000101266	CSNK2A1	20	459116	524482	-1	p13	protein_coding
ENSG00000184047	DIABLO	12	122692210	122712081	-1	q24.31	protein_coding
ENSG00000153107	ANAPC1	2	112523848	112642267	-1	q13	protein_coding
ENSG00000152061	RABGAP1L	1	174128548	174964445	1	q25.1	protein_coding
ENSG00000143006	DMRTB1	1	53925072	53933161	1	p32.3	protein_coding
ENSG00000142599	RERE	1	8412457	8877702	-1	p36.23	protein_coding
ENSG00000169627	BOLA2B	16	30204255	30205627	-1	p11.2	protein_coding
ENSG00000113300	CNOT6	5	179921412	180005405	1	q35.3	protein_coding
ENSG00000148229	POLE3	9	116169515	116172952	-1	q32	protein_coding
ENSG00000151665	PIGF	2	46808076	46844258	-1	p21	protein_coding
ENSG00000140044	JDP2	14	75894419	75940814	1	q24.3	protein_coding
ENSG00000197713	RPE	2	210867289	210886300	1	q34	protein_coding
ENSG00000073921	PICALM	11	85668727	85780924	-1	q14.2	protein_coding
ENSG00000005108	THSD7A	7	11414247	11871824	-1	p21.3	protein_coding
ENSG00000142657	PGD	1	10458649	10480201	1	p36.22	protein_coding
ENSG00000174013	FBXO45	3	196295482	196315930	1	q29	protein_coding
ENSG00000104765	BNIP3L	8	26240414	26363152	1	p21.2	protein_coding
ENSG00000164244	PRRC1	5	126853301	126890781	1	q23.2	protein_coding
ENSG00000187531	SIRT7	17	79869815	79879199	-1	q25.3	protein_coding
ENSG00000115415	STAT1	2	191829084	191885686	-1	q32.2	protein_coding
ENSG00000170836	PPM1D	17	58677544	58741849	1	q23.2	protein_coding
ENSG00000103275	UBE2I	16	1355548	1377019	1	p13.3	protein_coding
ENSG00000004961	HCCS	X	11129421	11141198	1	p22.2	protein_coding
ENSG00000100150	DEPDC5	22	32149944	32303001	1	q12.2	protein_coding
ENSG00000170584	NUDCD2	5	162873532	162887146	-1	q34	protein_coding
ENSG00000228144		12	66517697	66563765	-1	q14.3	protein_coding
ENSG00000164609	SLU7	5	159828648	159848718	-1	q33.3	protein_coding
ENSG00000072786	STK10	5	171469077	171615390	-1	q35.1	protein_coding
ENSG00000182247	UBE2E2	3	23244511	23633284	1	p24.3	protein_coding
ENSG00000136758	YME1L1	10	27399383	27444195	-1	p12.1	protein_coding
ENSG00000158234	FAIM	3	138327448	138352218	1	q22.3	protein_coding
ENSG00000090054	SPTLC1	9	94794281	94877666	-1	q22.31	protein_coding
ENSG00000101574	METTL4	18	2537524	2571508	-1	p11.32	protein_coding
ENSG00000171723	GPHN	14	66974125	67648520	1	q23.3	protein_coding
ENSG00000112365	ZBTB24	6	109783797	109804440	-1	q21	protein_coding
ENSG00000101310	SEC23B	20	18488137	18542059	1	p11.23	protein_coding
ENSG00000107854	TNKS2	10	93558069	93625033	1	q23.32	protein_coding
ENSG00000120616	EPC1	10	32556679	32667726	-1	p11.22	protein_coding
ENSG00000133121	STARD13	13	33677272	33924767	-1	q13.1	protein_coding
ENSG00000064309	CDON	11	125825691	125933230	-1	q24.2	protein_coding
ENSG00000250588	IQCJ-SCHIP1	3	158680024	159615155	1	q25.32	protein_coding
ENSG00000126524	SBDS	7	66452664	66460588	-1	q11.21	protein_coding
ENSG00000119318	RAD23B	9	110045418	110094475	1	q31.2	protein_coding
ENSG00000105643	ARRDC2	19	18111941	18124911	1	p13.11	protein_coding
ENSG00000106799	TGFBR1	9	101866320	101916474	1	q22.33	protein_coding
ENSG00000111605	CPSF6	12	69633317	69668138	1	q15	protein_coding
ENSG00000167578	RAB4B	19	41284121	41302847	1	q13.2	protein_coding
ENSG00000163872	YEATS2	3	183415606	183530413	1	q27.1	protein_coding
ENSG00000186187	ZNRF1	16	75032928	75144892	1	q23.1	protein_coding
ENSG00000100426	ZBED4	22	50247490	50282090	1	q13.33	protein_coding
ENSG00000165030	NFIL3	9	94171327	94186144	-1	q22.31	protein_coding
ENSG00000250264		6	32781544	32806599	-1	p21.32	protein_coding
ENSG00000153786	ZDHHC7	16	85007787	85045141	-1	q24.1	protein_coding
ENSG00000169371	SNUPN	15	75890424	75918810	-1	q24.2	protein_coding
ENSG00000138413	IDH1	2	209100951	209130798	-1	q34	protein_coding
ENSG00000099904	ZDHHC8	22	20116979	20135530	1	q11.21	protein_coding
ENSG00000126804	ZBTB1	14	64970430	65000408	1	q23.3	protein_coding
ENSG00000174165	ZDHHC24	11	66288108	66313709	-1	q13.2	protein_coding
ENSG00000179387	ELMOD2	4	141445312	141474924	1	q31.1	protein_coding
ENSG00000148688	RPP30	10	92631473	92668312	1	q23.31	protein_coding
ENSG00000110911	SLC11A2	12	51373184	51422349	-1	q13.12	protein_coding
ENSG00000176533	GNG7	19	2511217	2702707	-1	p13.3	protein_coding
ENSG00000196517	SLC6A9	1	44457172	44497139	-1	p34.1	protein_coding
ENSG00000111843	TMEM14C	6	10723148	10731362	1	p24.2	protein_coding
ENSG00000135930	EIF4E2	2	233414762	233448354	1	q37.1	protein_coding
ENSG00000155959	VBP1	X	154425284	154468098	1	q28	protein_coding
ENSG00000168461	RAB31	18	9708162	9862548	1	p11.22	protein_coding
ENSG00000258064		12	72067984	72092748	1	q21.1	protein_coding
ENSG00000198909	MAP3K3	17	61699775	61773663	1	q23.3	protein_coding
ENSG00000171421	MRPL36	5	1798500	1801480	-1	p15.33	protein_coding
ENSG00000173566	NUDT18	8	21964383	21966932	-1	p21.3	protein_coding
ENSG00000163344	PMVK	1	154897210	154909467	-1	q21.3	protein_coding
ENSG00000242485	MRPL20	1	1337288	1342693	-1	p36.33	protein_coding
ENSG00000143756	FBXO28	1	224301789	224349749	1	q42.11	protein_coding
ENSG00000197956	S100A6	1	153507075	153508720	-1	q21.3	protein_coding
ENSG00000121067	SPOP	17	47676246	47755596	-1	q21.33	protein_coding
ENSG00000169217	CD2BP2	16	30362087	30366682	-1	p11.2	protein_coding
ENSG00000100029	PES1	22	30972615	31003070	-1	q12.2	protein_coding
ENSG00000171865	RNASEH1	2	3592383	3606206	-1	p25.3	protein_coding
ENSG00000151474	FRMD4A	10	13685706	14504141	-1	p13	protein_coding
ENSG00000017260	ATP2C1	3	130569439	130735556	1	q22.1	protein_coding
ENSG00000146416	AIG1	6	143381633	143661441	1	q24.2	protein_coding
ENSG00000163479	SSR2	1	155978839	155990750	-1	q22	protein_coding
ENSG00000154511	FAM69A	1	93307724	93427057	-1	p22.1	protein_coding
ENSG00000065911	MTHFD2	2	74425689	74444692	1	p13.1	protein_coding
ENSG00000107562	CXCL12	10	44793038	44881941	-1	q11.21	protein_coding
ENSG00000165732	DDX21	10	70715884	70744829	1	q22.1	protein_coding
ENSG00000221978	CCNL2	1	1321091	1334708	-1	p36.33	protein_coding
ENSG00000165288	BRWD3	X	79926353	80065187	-1	q21.1	protein_coding
ENSG00000185515	BRCC3	X	154299695	154351349	1	q28	protein_coding
ENSG00000164253	WDR41	5	76721795	76916436	-1	q14.1	protein_coding
ENSG00000179915	NRXN1	2	50145643	51259674	-1	p16.3	protein_coding
ENSG00000151292	CSNK1G3	5	122847793	122952739	1	q23.2	protein_coding
ENSG00000084754	HADHA	2	26413504	26467594	-1	p23.3	protein_coding
ENSG00000031691	CENPQ	6	49431091	49460820	1	p12.3	protein_coding
ENSG00000024048	UBR2	6	42531800	42661242	1	p21.1	protein_coding
ENSG00000204406	MBD5	2	148778580	149275805	1	q23.1	protein_coding
ENSG00000147044	CASK	X	41374187	41782716	-1	p11.4	protein_coding
ENSG00000123124	WWP1	8	87354967	87490649	1	q21.3	protein_coding
ENSG00000182134	TDRKH	1	151742583	151763892	-1	q21.3	protein_coding
ENSG00000108587	GOSR1	17	28804380	28854610	1	q11.2	protein_coding
ENSG00000126067	PSMB2	1	36067185	36107445	-1	p34.3	protein_coding
ENSG00000141252	VPS53	17	411908	624957	-1	p13.3	protein_coding
ENSG00000155850	SLC26A2	5	149340300	149373018	1	q32	protein_coding
ENSG00000105229	PIAS4	19	4007644	4039384	1	p13.3	protein_coding
ENSG00000157601	MX1	21	42792231	42831141	1	q22.3	protein_coding
ENSG00000089177	KIF16B	20	16252749	16554078	-1	p12.1	protein_coding
ENSG00000149273	RPS3	11	75110530	75133324	1	q13.4	protein_coding
ENSG00000110987	BCL7A	12	122457328	122499948	1	q24.31	protein_coding
ENSG00000136938	ANP32B	9	100745643	100778225	1	q22.33	protein_coding
ENSG00000213639	PPP1CB	2	28974506	29025806	1	p23.2	protein_coding
ENSG00000078403	MLLT10	10	21823094	22032559	1	p12.31	protein_coding
ENSG00000131652	THOC6	16	3074028	3077756	1	p13.3	protein_coding
ENSG00000141522	ARHGDIA	17	79825597	79829282	-1	q25.3	protein_coding
ENSG00000131370	SH3BP5	3	15296360	15382875	-1	p25.1	protein_coding
ENSG00000213626	LBH	2	30454397	30546596	1	p23.1	protein_coding
ENSG00000120137	PANK3	5	167975500	168006605	-1	q34	protein_coding
ENSG00000108423	TUBD1	17	57936851	57970304	-1	q23.1	protein_coding
ENSG00000165650	PDZD8	10	119040000	119134978	-1	q26.11	protein_coding
ENSG00000161217	PCYT1A	3	195941093	196014828	-1	q29	protein_coding
ENSG00000127955	GNAI1	7	79763271	79848718	1	q21.11	protein_coding
ENSG00000168374	ARF4	3	57557090	57583947	-1	p14.3	protein_coding
ENSG00000178700	DHFRL1	3	93766680	93782233	-1	q11.1	protein_coding
ENSG00000134744	ZCCHC11	1	52873954	53019159	-1	p32.3	protein_coding
ENSG00000174327	SLC16A13	17	6939394	6943440	1	p13.1	protein_coding
ENSG00000112242	E2F3	6	20402398	20493941	1	p22.3	protein_coding
ENSG00000087116	ADAMTS2	5	178537852	178772431	-1	q35.3	protein_coding
ENSG00000086758	HUWE1	X	53559057	53713673	-1	p11.22	protein_coding
ENSG00000140105	WARS	14	100800125	100843142	-1	q32.2	protein_coding
ENSG00000109790	KLHL5	4	39046659	39128477	1	p14	protein_coding
ENSG00000010322	NISCH	3	52489134	52527087	1	p21.1	protein_coding
ENSG00000188994	ZNF292	6	87862551	87973914	1	q14.3	protein_coding
ENSG00000197930	ERO1L	14	53106634	53162618	-1	q22.1	protein_coding
ENSG00000179981	TSHZ1	18	72922710	73001905	1	q22.3	protein_coding
ENSG00000144597	EAF1	3	15468862	15484120	1	p25.1	protein_coding
ENSG00000119139	TJP2	9	71736209	71870124	1	q21.11	protein_coding
ENSG00000157020	SEC13	3	10334815	10362862	-1	p25.3	protein_coding
ENSG00000104129	DNAJC17	15	41060067	41099675	-1	q15.1	protein_coding
ENSG00000130175	PRKCSH	19	11546109	11561783	1	p13.2	protein_coding
ENSG00000066926	FECH	18	55215515	55254004	-1	q21.31	protein_coding
ENSG00000115339	GALNT3	2	166604101	166651192	-1	q24.3	protein_coding
ENSG00000198176	TFDP1	13	114239013	114295785	1	q34	protein_coding
ENSG00000115956	PLEK	2	68592305	68624585	1	p14	protein_coding
ENSG00000132142	ACACA	17	35441923	35766909	-1	q12	protein_coding
ENSG00000137842	TMEM62	15	43415477	43477344	1	q15.2	protein_coding
ENSG00000162813	BPNT1	1	220230824	220263804	-1	q41	protein_coding
ENSG00000176871	WSB2	12	118470712	118500235	-1	q24.23	protein_coding
ENSG00000117475	BLZF1	1	169337208	169365778	1	q24.2	protein_coding
ENSG00000103248	MTHFSD	16	86563782	86588841	-1	q24.1	protein_coding
ENSG00000141562	NARF	17	80416056	80446143	1	q25.3	protein_coding
ENSG00000138796	HADH	4	108910870	108956331	1	q25	protein_coding
ENSG00000165782	TMEM55B	14	20925878	20929771	-1	q11.2	protein_coding
ENSG00000106355	LSM5	7	32524951	32534895	-1	p14.3	protein_coding
ENSG00000029639	TFB1M	6	155578643	155635627	-1	q25.3	protein_coding
ENSG00000257103	LSM14A	19	34663409	34720420	1	q13.11	protein_coding
ENSG00000176563	CNTD1	17	40950810	40963605	1	q21.31	protein_coding
ENSG00000129292	PHF20L1	8	133787618	133861052	1	q24.22	protein_coding
ENSG00000176953	NFATC2IP	16	28962128	28978418	1	p11.2	protein_coding
ENSG00000005156	LIG3	17	33307513	33332083	1	q12	protein_coding
ENSG00000198399	ITSN2	2	24425733	24583583	-1	p23.3	protein_coding
ENSG00000180879	SSR4	X	153058971	153063960	1	q28	protein_coding
ENSG00000040731	CDH10	5	24487209	24645087	-1	p14.1	protein_coding
ENSG00000149474	CSRP2BP	20	18118499	18169031	1	p11.23	protein_coding
ENSG00000065717	TLE2	19	2997636	3047633	-1	p13.3	protein_coding
ENSG00000261832		16	28477974	28503333	-1	p11.2	protein_coding
ENSG00000135698	MPHOSPH6	16	82181403	82203831	-1	q23.3	protein_coding
ENSG00000176986	SEC24C	10	75504120	75531919	1	q22.2	protein_coding
ENSG00000114857	NKTR	3	42642106	42690227	1	p22.1	protein_coding
ENSG00000123472	ATPAF1	1	47098409	47139539	-1	p33	protein_coding
ENSG00000162290	DCP1A	3	53317447	53381654	-1	p21.1	protein_coding
ENSG00000091164	TXNL1	18	54264439	54318831	-1	q21.31	protein_coding
ENSG00000146072	TNFRSF21	6	47199268	47277641	-1	p12.3	protein_coding
ENSG00000124787	RPP40	6	4994966	5004297	-1	p25.1	protein_coding
ENSG00000075391	RASAL2	1	178062864	178448644	1	q25.2	protein_coding
ENSG00000102543	CDADC1	13	49822047	49867618	1	q14.2	protein_coding
ENSG00000185112	FAM43A	3	194406622	194409762	1	q29	protein_coding
ENSG00000119684	MLH3	14	75480467	75518235	-1	q24.3	protein_coding
ENSG00000197943	PLCG2	16	81772702	81991899	1	q23.3	protein_coding
ENSG00000048991	R3HDM1	2	136289025	136482840	1	q21.3	protein_coding
ENSG00000107164	FUBP3	9	133454352	133513739	1	q34.11	protein_coding
ENSG00000143748	NVL	1	224415036	224518089	-1	q42.11	protein_coding
ENSG00000085760	MTIF2	2	55463731	55496483	-1	p16.1	protein_coding
ENSG00000072736	NFATC3	16	68118654	68263162	1	q22.1	protein_coding
ENSG00000087338	GMCL1	2	70056774	70108528	1	p13.3	protein_coding
ENSG00000116906	GNPAT	1	231376953	231413719	1	q42.2	protein_coding
ENSG00000144589	STK11IP	2	220462582	220481173	1	q35	protein_coding
ENSG00000134970	TMED7	5	114949205	114968689	-1	q22.3	protein_coding
ENSG00000181045	SLC26A11	17	78193498	78227299	1	q25.3	protein_coding
ENSG00000142507	PSMB6	17	4699439	4701790	1	p13.2	protein_coding
ENSG00000196937	FAM3C	7	120988905	121036418	-1	q31.31	protein_coding
ENSG00000142197	DOPEY2	21	37529080	37666572	1	q22.12	protein_coding
ENSG00000176018	LYSMD3	5	89811428	89825401	-1	q14.3	protein_coding
ENSG00000135069	PSAT1	9	80912059	80945009	1	q21.2	protein_coding
ENSG00000081087	OSTM1	6	108362613	108487058	-1	q21	protein_coding
ENSG00000258289	CHURC1	14	65381079	65411309	1	q23.3	protein_coding
ENSG00000197562	RAB40C	16	639357	679272	1	p13.3	protein_coding
ENSG00000118197	DDX59	1	200593024	200639097	-1	q32.1	protein_coding
ENSG00000118217	ATF6	1	161736084	161933860	1	q23.3	protein_coding
ENSG00000185127	C6orf120	6	170102233	170106401	1	q27	protein_coding
ENSG00000110048	OSBP	11	59341871	59383617	-1	q12.1	protein_coding
ENSG00000175054	ATR	3	142168077	142297668	-1	q23	protein_coding
ENSG00000181626	ANKRD62	18	12093848	12129748	1	p11.21	protein_coding
ENSG00000198853	RUSC2	9	35490124	35561895	1	p13.3	protein_coding
ENSG00000144802	NFKBIZ	3	101546835	101579866	1	q12.3	protein_coding
ENSG00000170549	IRX1	5	3596168	3601517	1	p15.33	protein_coding
ENSG00000198252	STYX	14	53196898	53241716	1	q22.1	protein_coding
ENSG00000179051	RCC2	1	17733256	17766220	-1	p36.13	protein_coding
ENSG00000152154	TMEM178A	2	39892122	39945103	1	p22.1	protein_coding
ENSG00000112306	RPS12	6	133135580	133138703	1	q23.2	protein_coding
ENSG00000138035	PNPT1	2	55861400	55921045	-1	p16.1	protein_coding
ENSG00000076924	XAB2	19	7684411	7694451	-1	p13.2	protein_coding
ENSG00000086589	RBM22	5	150070356	150080669	-1	q33.1	protein_coding
ENSG00000166484	MAPK7	17	19281034	19286857	1	p11.2	protein_coding
ENSG00000073050	XRCC1	19	44047192	44084625	-1	q13.31	protein_coding
ENSG00000108518	PFN1	17	4848947	4852356	-1	p13.2	protein_coding
ENSG00000110876	SELPLG	12	109015686	109027735	-1	q24.11	protein_coding
ENSG00000153037	SRP19	5	112196885	112228776	1	q22.2	protein_coding
ENSG00000085832	EPS15	1	51819935	51985000	-1	p32.3	protein_coding
ENSG00000134910	STT3A	11	125461607	125495110	1	q24.2	protein_coding
ENSG00000091428	RAPGEF4	2	173600002	173917621	1	q31.1	protein_coding
ENSG00000110344	UBE4A	11	118230300	118269926	1	q23.3	protein_coding
ENSG00000149084	HSD17B12	11	43577986	43878167	1	p11.2	protein_coding
ENSG00000154310	TNIK	3	170779128	171178197	-1	q26.31	protein_coding
ENSG00000159840	ZYX	7	143078173	143088204	1	q34	protein_coding
ENSG00000137076	TLN1	9	35696945	35732392	-1	p13.3	protein_coding
ENSG00000006831	ADIPOR2	12	1797740	1897844	1	p13.33	protein_coding
ENSG00000051128	HOMER3	19	19040010	19052070	-1	p13.11	protein_coding
ENSG00000138381	ASNSD1	2	190526111	190535557	1	q32.2	protein_coding
ENSG00000028528	SNX1	15	64386322	64438289	1	q22.31	protein_coding
ENSG00000101782	RIOK3	18	21032787	21066567	1	q11.2	protein_coding
ENSG00000164610	RP9	7	33134409	33149013	-1	p14.3	protein_coding
ENSG00000141556	TBCD	17	80709940	80900724	1	q25.3	protein_coding
ENSG00000108506	INTS2	17	59942731	60005377	-1	q23.2	protein_coding
ENSG00000163412	EIF4E3	3	71728440	71803924	-1	p13	protein_coding
ENSG00000162613	FUBP1	1	78409740	78444794	-1	p31.1	protein_coding
ENSG00000007923	DNAJC11	1	6694228	6761984	-1	p36.31	protein_coding
ENSG00000106415	GLCCI1	7	8008425	8133902	1	p21.3	protein_coding
ENSG00000157764	BRAF	7	140424943	140624564	-1	q34	protein_coding
ENSG00000198000	NOL8	9	95059640	95087918	-1	q22.31	protein_coding
ENSG00000116717	GADD45A	1	68150744	68154021	1	p31.3	protein_coding
ENSG00000099284	H2AFY2	10	71812552	71872036	1	q22.1	protein_coding
ENSG00000107833	NPM3	10	103541082	103543170	-1	q24.32	protein_coding
ENSG00000198625	MDM4	1	204485511	204542871	1	q32.1	protein_coding
ENSG00000100522	GNPNAT1	14	53241912	53258386	-1	q22.1	protein_coding
ENSG00000172725	CORO1B	11	67205519	67211292	-1	q13.2	protein_coding
ENSG00000113318	MSH3	5	79950467	80172279	1	q14.1	protein_coding
ENSG00000177663	IL17RA	22	17565844	17596583	1	q11.1	protein_coding
ENSG00000106780	MEGF9	9	123363091	123476748	-1	q33.2	protein_coding
ENSG00000097046	CDC7	1	91966408	91991321	1	p22.2	protein_coding
ENSG00000123338	NCKAP1L	12	54891495	54937726	1	q13.13	protein_coding
ENSG00000164933	SLC25A32	8	104410863	104427417	-1	q22.3	protein_coding
ENSG00000140396	NCOA2	8	71021997	71316040	-1	q13.3	protein_coding
ENSG00000125651	GTF2F1	19	6379580	6393992	-1	p13.3	protein_coding
ENSG00000177303	CASKIN2	17	73496342	73511664	-1	q25.1	protein_coding
ENSG00000015592	STMN4	8	27092840	27115937	-1	p21.2	protein_coding
ENSG00000104290	FZD3	8	28351729	28431775	1	p21.1	protein_coding
ENSG00000165985	C1QL3	10	16555742	16564004	-1	p13	protein_coding
ENSG00000054267	ARID4B	1	235294949	235491534	-1	q42.3	protein_coding
ENSG00000126883	NUP214	9	134000948	134110057	1	q34.13	protein_coding
ENSG00000104177	MYEF2	15	48431625	48470714	-1	q21.1	protein_coding
ENSG00000181852	RNF41	12	56598285	56615717	-1	q13.3	protein_coding
ENSG00000126821	SGPP1	14	64150932	64194757	-1	q23.2	protein_coding
ENSG00000119402	FBXW2	9	123514256	123555690	-1	q33.2	protein_coding
ENSG00000160058	BSDC1	1	32830704	32860332	-1	p35.1	protein_coding
ENSG00000104897	SF3A2	19	2236520	2248713	1	p13.3	protein_coding
ENSG00000103671	TRIP4	15	64679947	64747502	1	q22.31	protein_coding
ENSG00000184178	SCFD2	4	53739149	54232242	-1	q12	protein_coding
ENSG00000169762	TAPT1	4	16162128	16229033	-1	p15.32	protein_coding
ENSG00000166579	NDEL1	17	8316449	8393729	1	p13.1	protein_coding
ENSG00000139350	NEDD1	12	97301001	97347129	1	q23.1	protein_coding
ENSG00000072210	ALDH3A2	17	19551449	19580911	1	p11.2	protein_coding
ENSG00000140319	SRP14	15	40327940	40331389	-1	q15.1	protein_coding
ENSG00000173889	PHC3	3	169804520	169899537	-1	q26.2	protein_coding
ENSG00000131931	THAP1	8	42691817	42698468	-1	p11.21	protein_coding
ENSG00000188846	RPL14	3	40498783	40503861	1	p22.1	protein_coding
ENSG00000123505	AMD1	6	111195973	111216916	1	q21	protein_coding
ENSG00000145730	PAM	5	102089685	102366809	1	q21.1	protein_coding
ENSG00000166347	CYB5A	18	71920530	71959251	-1	q22.3	protein_coding
ENSG00000132561	MATN2	8	98881068	99048944	1	q22.1	protein_coding
ENSG00000153561	RMND5A	2	86947296	87005164	1	p11.2	protein_coding
ENSG00000150403	TMCO3	13	114145310	114204542	1	q34	protein_coding
ENSG00000020256	ZFP64	20	50668202	50820847	-1	q13.2	protein_coding
ENSG00000165689	SDCCAG3	9	139296377	139305061	-1	q34.3	protein_coding
ENSG00000086232	EIF2AK1	7	6061881	6098861	-1	p22.1	protein_coding
ENSG00000071889	FAM3A	X	153733350	153744566	-1	q28	protein_coding
ENSG00000030419	IKZF2	2	213864429	214017151	-1	q34	protein_coding
ENSG00000146963	C7orf55-LUC7L2	7	139025105	139108198	1	q34	protein_coding
ENSG00000166797	FAM96A	15	64364758	64386217	-1	q22.31	protein_coding
ENSG00000140365	COMMD4	15	75628232	75634268	1	q24.2	protein_coding
ENSG00000081818	PCDHB4	5	140501581	140505201	1	q31.3	protein_coding
ENSG00000089022	MAPKAPK5	12	112279782	112334343	1	q24.12	protein_coding
ENSG00000135390	ATP5G2	12	54026510	54071192	-1	q13.13	protein_coding
ENSG00000011007	TCEB3	1	24069645	24088549	1	p36.11	protein_coding
ENSG00000112280	COL9A1	6	70924764	71012786	-1	q13	protein_coding
ENSG00000144635	DYNC1LI1	3	32567463	32612366	-1	p22.3	protein_coding
ENSG00000185973	TMLHE	X	154719776	154899605	-1	q28	protein_coding
ENSG00000125901	MRPS26	20	3026591	3028900	1	p13	protein_coding
ENSG00000198218	QRICH1	3	49067140	49131796	-1	p21.31	protein_coding
ENSG00000132436	FIGNL1	7	50511831	50518088	-1	p12.1	protein_coding
ENSG00000104885	DOT1L	19	2164148	2232577	1	p13.3	protein_coding
ENSG00000122359	ANXA11	10	81910645	81965328	-1	q22.3	protein_coding
ENSG00000169155	ZBTB43	9	129567285	129600489	1	q33.3	protein_coding
ENSG00000146083	RNF44	5	175953698	175965026	-1	q35.2	protein_coding
ENSG00000184903	IMMP2L	7	110303110	111202573	-1	q31.1	protein_coding
ENSG00000049089	COL9A2	1	40766159	40783488	-1	p34.2	protein_coding
ENSG00000121957	GPSM2	1	109417972	109473044	1	p13.3	protein_coding
ENSG00000145990	GFOD1	6	13358062	13487894	-1	p23	protein_coding
ENSG00000177807	KCNJ10	1	160007257	160040038	-1	q23.2	protein_coding
ENSG00000101367	MAPRE1	20	31407699	31438211	1	q11.21	protein_coding
ENSG00000172943	PHF8	X	53963109	54075391	-1	p11.22	protein_coding
ENSG00000125875	TBC1D20	20	416124	443197	-1	p13	protein_coding
ENSG00000070785	EIF2B3	1	45316450	45452282	-1	p34.1	protein_coding
ENSG00000187720	THSD4	15	71389291	72075722	1	q23	protein_coding
ENSG00000005194	CIAPIN1	16	57462081	57481440	-1	q21	protein_coding
ENSG00000159346	ADIPOR1	1	202909951	202927700	-1	q32.1	protein_coding
ENSG00000116560	SFPQ	1	35641979	35658749	-1	p34.3	protein_coding
ENSG00000182263	FIGN	2	164449906	164592522	-1	q24.3	protein_coding
ENSG00000154678	PDE1C	7	31790793	32338941	-1	p14.3	protein_coding
ENSG00000187535	IFT140	16	1560428	1662111	-1	p13.3	protein_coding
ENSG00000130724	CHMP2A	19	59062933	59066491	-1	q13.43	protein_coding
ENSG00000171150	SOCS5	2	46926091	46990268	1	p21	protein_coding
ENSG00000166197	NOLC1	10	103911933	103923627	1	q24.32	protein_coding
ENSG00000135845	PIGC	1	172339329	172413230	-1	q24.3	protein_coding
ENSG00000141141	DDX52	17	35969787	36003493	-1	q12	protein_coding
ENSG00000106025	TSPAN12	7	120427376	120498456	-1	q31.31	protein_coding
ENSG00000112312	GMNN	6	24775159	24786327	1	p22.3	protein_coding
ENSG00000124356	STAMBP	2	74056086	74100786	1	p13.1	protein_coding
ENSG00000122705	CLTA	9	36190853	36304778	1	p13.3	protein_coding
ENSG00000103966	EHD4	15	42190950	42264776	-1	q15.1	protein_coding
ENSG00000232119	MCTS1	X	119727865	119746334	1	q24	protein_coding
ENSG00000137776	SLTM	15	59171244	59225852	-1	q22.1	protein_coding
ENSG00000122034	GTF3A	13	27998681	28009958	1	q12.2	protein_coding
ENSG00000171988	JMJD1C	10	64926981	65225722	-1	q21.3	protein_coding
ENSG00000115365	LANCL1	2	211295973	211342376	-1	q34	protein_coding
ENSG00000115946	PNO1	2	68384976	68403370	1	p14	protein_coding
ENSG00000168256	NKIRAS2	17	40163400	40177659	1	q21.2	protein_coding
ENSG00000119541	VPS4B	18	61056423	61089716	-1	q21.33	protein_coding
ENSG00000151882	CCL28	5	43376747	43412493	-1	p12	protein_coding
ENSG00000185946	RNPC3	1	104068313	104097861	1	p21.1	protein_coding
ENSG00000056586	RC3H2	9	125606835	125667620	-1	q33.2	protein_coding
ENSG00000105855	ITGB8	7	20370325	20450419	1	p21.1	protein_coding
ENSG00000173085	COQ2	4	84182689	84206067	-1	q21.23	protein_coding
ENSG00000120705	ETF1	5	137841784	137878989	-1	q31.2	protein_coding
ENSG00000186575	NF2	22	29999545	30094587	1	q12.2	protein_coding
ENSG00000062650	WAPAL	10	88195013	88281572	-1	q23.2	protein_coding
ENSG00000036549	ZZZ3	1	78028101	78149104	-1	p31.1	protein_coding
ENSG00000115677	HDLBP	2	242166679	242256476	-1	q37.3	protein_coding
ENSG00000101150	TPD52L2	20	62496596	62522898	1	q13.33	protein_coding
ENSG00000140937	CDH11	16	64977656	65160015	-1	q21	protein_coding
ENSG00000143970	ASXL2	2	25956622	26101385	-1	p23.3	protein_coding
ENSG00000136718	IMP4	2	131099798	131105383	1	q21.1	protein_coding
ENSG00000110651	CD81	11	2397407	2418649	1	p15.5	protein_coding
ENSG00000198408	MGEA5	10	103544200	103578696	-1	q24.32	protein_coding
ENSG00000129226	CD68	17	7482785	7485429	1	p13.1	protein_coding
ENSG00000034693	PEX3	6	143771944	143811147	1	q24.2	protein_coding
ENSG00000167491	GATAD2A	19	19496639	19619740	1	p13.11	protein_coding
ENSG00000074211	PPP2R2C	4	6322305	6565327	-1	p16.1	protein_coding
ENSG00000134375	TIMM17A	1	201924619	201939789	1	q32.1	protein_coding
ENSG00000111642	CHD4	12	6679249	6716642	-1	p13.31	protein_coding
ENSG00000159692	CTBP1	4	1205236	1243741	-1	p16.3	protein_coding
ENSG00000253729	PRKDC	8	48685669	48872743	-1	q11.21	protein_coding
ENSG00000141873	SLC39A3	19	2732202	2740150	-1	p13.3	protein_coding
ENSG00000204560	DHX16	6	30620896	30640814	-1	p21.33	protein_coding
ENSG00000138107	ACTR1A	10	104238986	104262482	-1	q24.32	protein_coding
ENSG00000117036	ETV3	1	157090983	157108266	-1	q23.1	protein_coding
ENSG00000006712	PAF1	19	39876492	39881835	-1	q13.2	protein_coding
ENSG00000177479	ARIH2	3	48956254	49023815	1	p21.31	protein_coding
ENSG00000159110	IFNAR2	21	34602206	34637980	1	q22.11	protein_coding
ENSG00000107262	BAG1	9	33247818	33264761	-1	p13.3	protein_coding

## Sheet: Astrocytes_Cahoy
Description:	Astrocyte marker genes, Cahoy et al 2008
ensembl_gene_id	hgnc_symbol	chromosome_name	start_position	end_position	strand	band	gene_biotype
ENSG00000131095	GFAP	17	42982376	42994305	-1	q21.31	protein_coding
ENSG00000171885	AQP4	18	24432002	24445782	-1	q11.2	protein_coding
ENSG00000146070	PLA2G7	6	46671938	46703430	-1	p12.3	protein_coding
ENSG00000148482	SLC39A12	10	18240768	18332221	1	p12.33	protein_coding
ENSG00000100427	MLC1	22	50497820	50524331	-1	q13.33	protein_coding
ENSG00000211448	DIO2	14	80663873	80854100	-1	q31.1	protein_coding
ENSG00000141469	SLC14A1	18	43304092	43332485	1	q12.3	protein_coding
ENSG00000144908	ALDH1L1	3	125822412	125916837	-1	q21.3	protein_coding
ENSG00000109107	ALDOC	17	26900133	26904282	-1	q11.2	protein_coding
ENSG00000137561	TTPA	8	63961112	63998612	-1	q12.3	protein_coding
ENSG00000103740	ACSBG1	15	78459810	78538030	-1	q25.1	protein_coding
ENSG00000101938	CHRDL1	X	109917084	110039286	-1	q23	protein_coding
ENSG00000080493	SLC4A4	4	72053003	72437804	1	q13.3	protein_coding
ENSG00000110436	SLC1A2	11	35272753	35441610	-1	p13	protein_coding
ENSG00000182902	SLC25A18	22	18043139	18073647	1	q11.21	protein_coding
ENSG00000079215	SLC1A3	5	36606457	36688436	1	p13.2	protein_coding
ENSG00000117525	F3	1	94994781	95007356	-1	p21.3	protein_coding
ENSG00000219607	PPP1R3G	6	5085720	5087455	1	p25.1	protein_coding
ENSG00000180340	FZD2	17	42634925	42636907	1	q21.31	protein_coding
ENSG00000153208	MERTK	2	112656056	112787138	1	q13	protein_coding
ENSG00000121742	GJB6	13	20796110	20806534	-1	q12.11	protein_coding
ENSG00000145681	HAPLN1	5	82933624	83017432	-1	q14.3	protein_coding
ENSG00000111783	RFX4	12	106976685	107156581	1	q23.3	protein_coding
ENSG00000198682	PAPSS2	10	89419370	89507462	1	q23.2	protein_coding
ENSG00000163406	SLC15A2	3	121612936	121662949	1	q13.33	protein_coding
ENSG00000119938	PPP1R3C	10	93388199	93392811	-1	q23.32	protein_coding
ENSG00000164342	TLR3	4	186990306	187006255	1	q35.1	protein_coding
ENSG00000162390	ACOT11	1	55007930	55104865	1	p32.3	protein_coding
ENSG00000018625	ATP1A2	1	160085549	160113381	1	q23.2	protein_coding
ENSG00000138696	BMPR1B	4	95679119	96079599	1	q22.3	protein_coding
ENSG00000100033	PRODH	22	18900294	18924066	-1	q11.21	protein_coding
ENSG00000106571	GLI3	7	42000548	42277469	-1	p14.1	protein_coding
ENSG00000147027	TMEM47	X	34645181	34675405	-1	p21.1	protein_coding
ENSG00000109062	SLC9A3R1	17	72744791	72765492	1	q25.1	protein_coding
ENSG00000116761	CTH	1	70876901	70905534	1	p31.1	protein_coding
ENSG00000169006	NTSR2	2	11798304	11810290	-1	p25.1	protein_coding
ENSG00000130876	SLC7A10	19	33699571	33716756	-1	q13.11	protein_coding
ENSG00000162692	VCAM1	1	101185298	101204601	1	p21.2	protein_coding
ENSG00000068078	FGFR3	4	1795034	1810599	1	p16.3	protein_coding
ENSG00000091986	CCDC80	3	112323407	112368377	-1	q13.2	protein_coding
ENSG00000054179	ENTPD2	9	139942550	139948497	-1	q34.3	protein_coding
ENSG00000071967	CYBRD1	2	172378757	172414643	1	q31.1	protein_coding
ENSG00000176076	KCNE1L	X	108866929	108868393	-1	q23	protein_coding
ENSG00000108950	FAM20A	17	66531254	66597530	-1	q24.2	protein_coding
ENSG00000041982	TNC	9	117782806	117880536	-1	q33.1	protein_coding
ENSG00000160606	TLCD1	17	27051366	27054953	-1	q11.2	protein_coding
ENSG00000160200	CBS	21	44473301	44497053	-1	q22.3	protein_coding
ENSG00000163346	PBXIP1	1	154916552	154928599	-1	q21.3	protein_coding
ENSG00000161509	GRIN2C	17	72838162	72857627	-1	q25.1	protein_coding
ENSG00000147576	ADHFE1	8	67342420	67383836	1	q13.1	protein_coding
ENSG00000135744	AGT	1	230838269	230850043	-1	q42.2	protein_coding
ENSG00000178445	GLDC	9	6532464	6645650	-1	p24.1	protein_coding
ENSG00000003989	SLC7A2	8	17354597	17428082	1	p22	protein_coding
ENSG00000152661	GJA1	6	121756838	121770873	1	q22.31	protein_coding
ENSG00000004799	PDK4	7	95212811	95225803	-1	q21.3	protein_coding
ENSG00000146648	EGFR	7	55086714	55324313	1	p11.2	protein_coding
ENSG00000125398	SOX9	17	70117161	70122561	1	q24.3	protein_coding
ENSG00000134873	CLDN10	13	96085858	96232013	1	q32.1	protein_coding
ENSG00000115556	PLCD4	2	219472488	219501907	1	q35	protein_coding
ENSG00000172201	ID4	6	19837617	19840915	1	p22.3	protein_coding
ENSG00000010932	FMO1	1	171217638	171255117	1	q24.3	protein_coding
ENSG00000213853	EMP2	16	10622279	10674555	-1	p13.13	protein_coding
ENSG00000175556	LONRF3	X	118108581	118156888	1	q24	protein_coding
ENSG00000166033	HTRA1	10	124221041	124274424	1	q26.13	protein_coding
ENSG00000008394	MGST1	12	16500076	16762193	1	p12.3	protein_coding
ENSG00000151365	THRSP	11	77774907	77779397	1	q14.1	protein_coding
ENSG00000117594	HSD11B1	1	209859510	209908295	1	q32.2	protein_coding
ENSG00000153902	LGI4	19	35615417	35633355	-1	q13.12	protein_coding
ENSG00000082781	ITGB5	3	124480795	124606674	-1	q21.2	protein_coding
ENSG00000183773	AIFM3	22	21319396	21335649	1	q11.21	protein_coding
ENSG00000167601	AXL	19	41725108	41767671	1	q13.2	protein_coding
ENSG00000170425	ADORA2B	17	15848231	15879060	1	p12	protein_coding
ENSG00000159231	CBR3	21	37507210	37518864	1	q22.12	protein_coding
ENSG00000120915	EPHX2	8	27348296	27403081	1	p21.2	protein_coding
ENSG00000130304	SLC27A1	19	17579578	17616977	1	p13.11	protein_coding
ENSG00000168077	SCARA3	8	27491385	27534293	1	p21.1	protein_coding
ENSG00000184232	OAF	11	120081475	120101041	1	q23.3	protein_coding
ENSG00000112333	NR2E1	6	108487262	108510013	1	q21	protein_coding
ENSG00000131435	PDLIM4	5	131593364	131609147	1	q31.1	protein_coding
ENSG00000165072	MAMDC2	9	72658497	72841886	1	q21.12	protein_coding
ENSG00000004468	CD38	4	15779898	15851069	1	p15.32	protein_coding
ENSG00000144749	LRIG1	3	66429221	66551687	-1	p14.1	protein_coding
ENSG00000142611	PRDM16	1	2985732	3355185	1	p36.32	protein_coding
ENSG00000145779	TNFAIP8	5	118604387	118735383	1	q23.1	protein_coding
ENSG00000130055	GDPD2	X	69642881	69653240	1	q13.1	protein_coding
ENSG00000164776	PHKG1	7	56148440	56160689	-1	p11.2	protein_coding
ENSG00000147509	RGS20	8	54764368	54871863	1	q11.23	protein_coding
ENSG00000173208	ABCD2	12	39943835	40013553	-1	q12	protein_coding
ENSG00000034971	MYOC	1	171604557	171621811	-1	q24.3	protein_coding
ENSG00000213398	LCAT	16	67973653	67978034	-1	q22.1	protein_coding
ENSG00000197921	HES5	1	2460184	2461684	-1	p36.32	protein_coding
ENSG00000124145	SDC4	20	43953928	43977064	-1	q13.12	protein_coding
ENSG00000081320	STK17B	2	196998290	197041227	-1	q32.3	protein_coding
ENSG00000174721	FGFBP3	10	93666346	93669240	-1	q23.32	protein_coding
ENSG00000170370	EMX2	10	119301955	119309056	1	q26.11	protein_coding
ENSG00000137033	IL33	9	6215805	6257983	1	p24.1	protein_coding
ENSG00000166831	RBPMS2	15	65032091	65067786	-1	q22.31	protein_coding
ENSG00000158296	SLC13A3	20	45186463	45304714	-1	q13.12	protein_coding
ENSG00000115112	TFCP2L1	2	121974163	122042783	-1	q14.2	protein_coding
ENSG00000100078	PLA2G3	22	31530795	31536593	-1	q12.2	protein_coding
ENSG00000261052	SULT1A3	16	30205754	30215631	1	p11.2	protein_coding
ENSG00000117318	ID3	1	23884409	23886285	-1	p36.12	protein_coding
ENSG00000164929	BAALC	8	104152938	104242533	1	q22.3	protein_coding
ENSG00000198759	EGFL6	X	13587724	13651694	1	p22.2	protein_coding
ENSG00000154930	ACSS1	20	24986868	25039616	-1	p11.21	protein_coding
ENSG00000142661	MYOM3	1	24382525	24438665	-1	p36.11	protein_coding
ENSG00000130203	APOE	19	45409011	45412650	1	q13.32	protein_coding
ENSG00000169218	RSPO1	1	38076951	38100595	-1	p34.3	protein_coding
ENSG00000143416	SELENBP1	1	151336778	151345209	-1	q21.3	protein_coding
ENSG00000070190	DAPP1	4	100737990	100791311	1	q23	protein_coding
ENSG00000127863	TNFRSF19	13	24144509	24250232	1	q12.12	protein_coding
ENSG00000100505	TRIM9	14	51441980	51562779	-1	q22.1	protein_coding
ENSG00000172817	CYP7B1	8	65500320	65711318	-1	q12.3	protein_coding
ENSG00000132386	SERPINF1	17	1665253	1680868	1	p13.3	protein_coding
ENSG00000141485	SLC13A5	17	6588032	6616886	-1	p13.1	protein_coding
ENSG00000007372	PAX6	11	31806340	31839509	-1	p13	protein_coding
ENSG00000149380	P4HA3	11	73946846	74022702	-1	q13.4	protein_coding
ENSG00000165092	ALDH1A1	9	75515578	75695358	-1	q21.13	protein_coding
ENSG00000164398	ACSL6	5	131142683	131347936	-1	q31.1	protein_coding
ENSG00000057252	SOAT1	1	179262925	179327815	1	q25.2	protein_coding
ENSG00000086205	FOLH1	11	49168187	49230222	-1	p11.12	protein_coding
ENSG00000140545	MFGE8	15	89441916	89456642	-1	q26.1	protein_coding
ENSG00000198822	GRM3	7	86273230	86494200	1	q21.11	protein_coding
ENSG00000079257	LXN	3	158363611	158390482	-1	q25.32	protein_coding
ENSG00000157227	MMP14	14	23305766	23318236	1	q11.2	protein_coding
ENSG00000163884	KLF15	3	126061478	126076285	-1	q21.3	protein_coding
ENSG00000152592	DMP1	4	88571459	88585513	1	q22.1	protein_coding
ENSG00000197977	ELOVL2	6	10980992	11044547	-1	p24.2	protein_coding
ENSG00000124479	NDP	X	43808022	43832750	-1	p11.3	protein_coding
ENSG00000198363	ASPH	8	62413116	62627155	-1	q12.3	protein_coding
ENSG00000266964	FXYD1	19	35629712	35634013	1	q13.12	protein_coding
ENSG00000107249	GLIS3	9	3824127	4348392	-1	p24.2	protein_coding
ENSG00000196660	SLC30A10	1	219858769	220131989	-1	q41	protein_coding
ENSG00000126016	AMOT	X	112017731	112084043	-1	q23	protein_coding
ENSG00000138356	AOX1	2	201450591	201541787	1	q33.1	protein_coding
ENSG00000115902	SLC1A4	2	65215611	65250999	1	p14	protein_coding
ENSG00000132825	PPP1R3D	20	58511894	58515352	-1	q13.33	protein_coding
ENSG00000153904	DDAH1	1	85784164	86043933	-1	p22.3	protein_coding
ENSG00000144035	NAT8	2	73867959	73869520	-1	p13.1	protein_coding
ENSG00000162493	PDPN	1	13909960	13944452	1	p36.21	protein_coding
ENSG00000179431	FJX1	11	35639735	35642419	1	p13	protein_coding
ENSG00000005469	CROT	7	86974997	87029111	1	q21.12	protein_coding
ENSG00000141756	FKBP10	17	39968932	39979465	1	q21.2	protein_coding
ENSG00000116661	FBXO2	1	11708424	11715842	-1	p36.22	protein_coding
ENSG00000120885	CLU	8	27454434	27472548	-1	p21.1	protein_coding
ENSG00000113296	THBS4	5	79287134	79379110	1	q14.1	protein_coding
ENSG00000147255	IGSF1	X	130407480	130533677	-1	q26.2	protein_coding
ENSG00000128602	SMO	7	128828713	128853386	1	q32.1	protein_coding
ENSG00000184304	PRKD1	14	30045687	30661104	-1	q12	protein_coding
ENSG00000171729	TMEM51	1	15479028	15546976	1	p36.21	protein_coding
ENSG00000148053	NTRK2	9	87283466	87638505	1	q21.33	protein_coding
ENSG00000142871	CYR61	1	86046444	86049645	1	p22.3	protein_coding
ENSG00000145824	CXCL14	5	134906373	134914969	-1	q31.1	protein_coding
ENSG00000100994	PYGB	20	25228705	25278650	1	p11.21	protein_coding
ENSG00000164949	GEM	8	95261481	95274578	-1	q22.1	protein_coding
ENSG00000153822	KCNJ16	17	68049570	68131749	1	q24.3	protein_coding
ENSG00000213240	NOTCH2NL	1	145209119	145291972	1	q21.1	protein_coding
ENSG00000145721	LIX1	5	96427574	96478576	-1	q15	protein_coding
ENSG00000069535	MAOB	X	43625858	43741693	-1	p11.3	protein_coding
ENSG00000129219	PLD2	17	4710391	4726729	1	p13.2	protein_coding
ENSG00000165795	NDRG2	14	21484922	21539031	-1	q11.2	protein_coding
ENSG00000198963	RORB	9	77112281	77302117	1	q21.13	protein_coding
ENSG00000171444	MCC	5	112357796	112824527	-1	q22.2	protein_coding
ENSG00000259075	POC1B-GALNT4	12	89913185	89920039	-1	q21.33	protein_coding
ENSG00000163285	GABRG1	4	46037786	46126098	-1	p12	protein_coding
ENSG00000134569	LRP4	11	46878419	46940193	-1	p11.2	protein_coding
ENSG00000134824	FADS2	11	61560452	61634826	1	q12.2	protein_coding
ENSG00000089472	HEPH	X	65382391	65488709	1	q12	protein_coding
ENSG00000132164	SLC6A11	3	10857885	10982419	1	p25.3	protein_coding
ENSG00000129244	ATP1B2	17	7549945	7561086	1	p13.1	protein_coding
ENSG00000144040	SFXN5	2	73169165	73302747	-1	p13.2	protein_coding
ENSG00000164050	PLXNB1	3	48445261	48471594	-1	p21.31	protein_coding
ENSG00000172594	SMPDL3A	6	123110315	123130865	1	q22.31	protein_coding
ENSG00000205221	VIT	2	36923833	37041935	1	p22.2	protein_coding
ENSG00000106689	LHX2	9	126763949	126795580	1	q33.3	protein_coding
ENSG00000123453	SARDH	9	136528682	136605077	-1	q34.2	protein_coding
ENSG00000152518	ZFP36L2	2	43449541	43453748	-1	p21	protein_coding
ENSG00000183098	GPC6	13	93879095	95059655	1	q31.3	protein_coding
ENSG00000139287	TPH2	12	72332626	72580398	1	q21.1	protein_coding
ENSG00000077782	FGFR1	8	38268656	38326352	-1	p11.22	protein_coding
ENSG00000130287	NCAN	19	19322838	19363042	1	p13.11	protein_coding
ENSG00000183696	UPP1	7	48128225	48148330	1	p12.3	protein_coding
ENSG00000112293	GPLD1	6	24424793	24495433	-1	p22.3	protein_coding
ENSG00000080709	KCNN2	5	113696642	113832337	1	q22.3	protein_coding
ENSG00000180537	RNF182	6	13924677	13980533	1	p23	protein_coding
ENSG00000135424	ITGA7	12	56078352	56109827	-1	q13.2	protein_coding
ENSG00000135750	KCNK1	1	233749750	233808258	1	q42.2	protein_coding
ENSG00000115380	EFEMP1	2	56093102	56151274	-1	p16.1	protein_coding
ENSG00000198948	MFAP3L	4	170907748	170954182	-1	q33	protein_coding
ENSG00000142700	DMRTA2	1	50883222	50889172	-1	p32.3	protein_coding
ENSG00000026508	CD44	11	35160417	35253949	1	p13	protein_coding
ENSG00000151364	KCTD14	11	77726761	77757237	-1	q14.1	protein_coding
ENSG00000176046	NUPR1	16	28548606	28550495	-1	p11.2	protein_coding
ENSG00000135821	GLUL	1	182350839	182361341	-1	q25.3	protein_coding
ENSG00000167315	ACAA2	18	47309869	47340330	-1	q21.1	protein_coding
ENSG00000184985	SORCS2	4	7194265	7744554	1	p16.1	protein_coding
ENSG00000197496	SLC2A10	20	45338126	45364965	1	q13.12	protein_coding
ENSG00000128311	TST	22	37406900	37415681	-1	q12.3	protein_coding
ENSG00000178814	OPLAH	8	145106167	145118735	-1	q24.3	protein_coding
ENSG00000070601	FRMPD1	9	37650997	37746901	1	p13.2	protein_coding
ENSG00000185250	PPIL6	6	109711418	109762374	-1	q21	protein_coding
ENSG00000076716	GPC4	X	132434131	132549518	-1	q26.2	protein_coding
ENSG00000104313	EYA1	8	72109668	72274467	-1	q13.3	protein_coding
ENSG00000162733	DDR2	1	162601163	162750237	1	q23.3	protein_coding
ENSG00000091409	ITGA6	2	173292082	173371181	1	q31.1	protein_coding
ENSG00000106278	PTPRZ1	7	121513143	121702090	1	q31.32	protein_coding
ENSG00000182890	GLUD2	X	120181462	120183794	1	q24	protein_coding
ENSG00000115457	IGFBP2	2	217497551	217529159	1	q35	protein_coding
ENSG00000135838	NPL	1	182758428	182799519	1	q25.3	protein_coding
ENSG00000185033	SEMA4B	15	90703836	90772911	1	q26.1	protein_coding
ENSG00000145012	LPP	3	187871072	188608460	1	q27.3	protein_coding
ENSG00000139155	SLCO1C1	12	20848289	20906320	1	p12.2	protein_coding
ENSG00000135272	MDFIC	7	114562209	114659256	1	q31.1	protein_coding
ENSG00000144366	GULP1	2	189156396	189460653	1	q32.1	protein_coding
ENSG00000180263	FGD6	12	95470525	95611258	-1	q22	protein_coding
ENSG00000203797	DDO	6	110712974	110740732	-1	q21	protein_coding
ENSG00000170915	PAQR8	6	52226219	52272575	1	p12.2	protein_coding
ENSG00000092969	TGFB2	1	218519577	218617961	1	q41	protein_coding
ENSG00000171791	BCL2	18	60790579	60987361	-1	q21.33	protein_coding
ENSG00000135437	RDH5	12	56114151	56118489	1	q13.2	protein_coding
ENSG00000117592	PRDX6	1	173446405	173457946	1	q25.1	protein_coding
ENSG00000184588	PDE4B	1	66258197	66840259	1	p31.3	protein_coding
ENSG00000105221	AKT2	19	40736224	40791443	-1	q13.2	protein_coding
ENSG00000154764	WNT7A	3	13857755	13921618	-1	p25.1	protein_coding
ENSG00000172340	SUCLG2	3	67410884	67705038	-1	p14.1	protein_coding
ENSG00000165029	ABCA1	9	107543283	107690518	-1	q31.1	protein_coding
ENSG00000112319	EYA4	6	133561736	133853258	1	q23.2	protein_coding
ENSG00000067177	PHKA1	X	71798664	71934167	-1	q13.2	protein_coding
ENSG00000136160	EDNRB	13	78469616	78493903	-1	q22.3	protein_coding
ENSG00000118971	CCND2	12	4382938	4414516	1	p13.32	protein_coding
ENSG00000175899	A2M	12	9220260	9268825	-1	p13.31	protein_coding
ENSG00000075275	CELSR1	22	46756731	46933067	-1	q13.31	protein_coding
ENSG00000145358	DDIT4L	4	101107027	101111939	-1	q24	protein_coding
ENSG00000171522	PTGER4	5	40679600	40693837	1	p13.1	protein_coding
ENSG00000164197	RNF180	5	63461671	63668696	1	q12.3	protein_coding
ENSG00000144730	IL17RD	3	57124010	57204334	-1	p14.3	protein_coding
ENSG00000115461	IGFBP5	2	217536828	217560248	-1	q35	protein_coding
ENSG00000170955	PRKCDBP	11	6340176	6341877	-1	p15.4	protein_coding
ENSG00000112530	PACRG	6	163148164	163736524	1	q26	protein_coding
ENSG00000134716	CYP2J2	1	60358980	60392462	-1	p32.1	protein_coding
ENSG00000136044	APPL2	12	105567074	105630016	-1	q23.3	protein_coding
ENSG00000180447	GAS1	9	89559279	89562104	-1	q21.33	protein_coding
ENSG00000167772	ANGPTL4	19	8428173	8439257	1	p13.2	protein_coding
ENSG00000068976	PYGM	11	64513861	64527769	-1	q13.1	protein_coding
ENSG00000183801	OLFML1	11	7506619	7532608	1	p15.4	protein_coding
ENSG00000072310	SREBF1	17	17713713	17740325	-1	p11.2	protein_coding
ENSG00000188153	COL4A5	X	107683074	107940775	1	q22.3	protein_coding
ENSG00000179399	GPC5	13	92050929	93519490	1	q31.3	protein_coding
ENSG00000165478	HEPACAM	11	124789089	124806308	-1	q24.2	protein_coding
ENSG00000143228	NUF2	1	163236366	163325554	1	q23.3	protein_coding
ENSG00000181019	NQO1	16	69740899	69760854	-1	q22.1	protein_coding
ENSG00000135547	HEY2	6	126068810	126082415	1	q22.31	protein_coding
ENSG00000129116	PALLD	4	169418217	169849608	1	q32.3	protein_coding
ENSG00000250349		X	37208583	38546928	1	p21.1	protein_coding
ENSG00000107779	BMPR1A	10	88516407	88684945	1	q23.2	protein_coding
ENSG00000134070	IRAK2	3	10206549	10285427	1	p25.3	protein_coding
ENSG00000076382	SPAG5	17	26904592	26926297	-1	q11.2	protein_coding
ENSG00000014914	MTMR11	1	149900543	149908791	-1	q21.2	protein_coding
ENSG00000087250	MT3	16	56622986	56625000	1	q12.2	protein_coding
ENSG00000115738	ID2	2	8818975	8824583	1	p25.1	protein_coding
ENSG00000087510	TFAP2C	20	55204358	55214339	1	q13.31	protein_coding
ENSG00000127249	ATP13A4	3	193119866	193310900	-1	q29	protein_coding
ENSG00000182749	PAQR7	1	26187701	26197744	-1	p36.11	protein_coding
ENSG00000186335	SLC36A2	5	150694539	150727151	-1	q33.1	protein_coding
ENSG00000114315	HES1	3	193853934	193856521	1	q29	protein_coding
ENSG00000176894	PXMP2	12	133264192	133297276	1	q24.33	protein_coding
ENSG00000135374	ELF5	11	34500340	34535352	-1	p13	protein_coding
ENSG00000179604	CDC42EP4	17	71279763	71308314	-1	q25.1	protein_coding
ENSG00000134215	VAV3	1	108113782	108507766	-1	p13.3	protein_coding
ENSG00000172037	LAMB2	3	49158547	49170551	-1	p21.31	protein_coding
ENSG00000164619	BMPER	7	33944523	34195484	1	p14.3	protein_coding
ENSG00000205213	LGR4	11	27387508	27494322	-1	p14.1	protein_coding
ENSG00000130653	PNPLA7	9	140354404	140444986	-1	q34.3	protein_coding
ENSG00000157240	FZD1	7	90893783	90898123	1	q21.13	protein_coding
ENSG00000113369	ARRDC3	5	90664541	90679176	-1	q14.3	protein_coding
ENSG00000100234	TIMP3	22	33197687	33259030	1	q12.3	protein_coding
ENSG00000162944	RFTN2	2	198435524	198540769	-1	q33.1	protein_coding
ENSG00000074181	NOTCH3	19	15270444	15311792	-1	p13.12	protein_coding
ENSG00000125968	ID1	20	30193086	30194318	1	q11.21	protein_coding
ENSG00000145794	MEGF10	5	126626523	126801429	1	q23.2	protein_coding
ENSG00000177200	CHD9	16	53088945	53363062	1	q12.2	protein_coding
ENSG00000146242	TPBG	6	83072923	83080545	1	q14.1	protein_coding
ENSG00000136305	CIDEB	14	24774302	24780636	-1	q12	protein_coding
ENSG00000181192	DHTKD1	10	12110971	12165224	1	p14	protein_coding
ENSG00000164434	FABP7	6	123100620	123105219	1	q22.31	protein_coding
ENSG00000124535	WRNIP1	6	2765648	2787186	1	p25.2	protein_coding
ENSG00000079335	CDC14A	1	100810584	100985833	1	p21.2	protein_coding
ENSG00000008311	AASS	7	121715701	121784334	-1	q31.32	protein_coding
ENSG00000158186	MRAS	3	138066539	138124375	1	q22.3	protein_coding
ENSG00000162407	PPAP2B	1	56960419	57110974	-1	p32.2	protein_coding
ENSG00000198947	DMD	X	31137336	33357558	-1	p21.1	protein_coding
ENSG00000112299	VNN1	6	133002729	133035188	-1	q23.2	protein_coding
ENSG00000156110	ADK	10	75910960	76469061	1	q22.2	protein_coding
ENSG00000133065	SLC41A1	1	205758221	205782876	-1	q32.1	protein_coding
ENSG00000120063	GNA13	17	63006833	63052957	-1	q24.1	protein_coding
ENSG00000042445	RETSAT	2	85569211	85581743	-1	p11.2	protein_coding
ENSG00000050165	DKK3	11	11984653	12031316	-1	p15.3	protein_coding
ENSG00000186951	PPARA	22	46546424	46639653	1	q13.31	protein_coding
ENSG00000145365	TIFA	4	113196783	113207059	-1	q25	protein_coding
ENSG00000144802	NFKBIZ	3	101546835	101579866	1	q12.3	protein_coding
ENSG00000115361	ACADL	2	211052663	211090215	-1	q34	protein_coding
ENSG00000114738	MAPKAPK3	3	50648951	50686720	1	p21.2	protein_coding
ENSG00000141198	TOM1L1	17	52976748	53039310	1	q22	protein_coding
ENSG00000111859	NEDD9	6	11183531	11382581	-1	p24.2	protein_coding
ENSG00000105854	PON2	7	95034175	95064510	-1	q21.3	protein_coding
ENSG00000095637	SORBS1	10	97071528	97321171	-1	q24.1	protein_coding
ENSG00000155903	RASA2	3	141205889	141334184	1	q23	protein_coding
ENSG00000134769	DTNA	18	32073254	32471808	1	q12.1	protein_coding
ENSG00000134278	SPIRE1	18	12446511	12658133	-1	p11.21	protein_coding
ENSG00000145555	MYO10	5	16665395	16936372	-1	p15.1	protein_coding
ENSG00000146122	DAAM2	6	39760142	39872648	1	p21.2	protein_coding
ENSG00000119927	GPAM	10	113909624	113975135	-1	q25.2	protein_coding
ENSG00000167525	PROCA1	17	27030215	27038872	-1	q11.2	protein_coding
ENSG00000205726	ITSN1	21	35014706	35272165	1	q22.11	protein_coding
ENSG00000010404	IDS	X	148558521	148615470	-1	q28	protein_coding
ENSG00000139410	SDSL	12	113860042	113876081	1	q24.13	protein_coding
ENSG00000164904	ALDH7A1	5	125877533	125931110	-1	q23.2	protein_coding
ENSG00000109861	CTSC	11	88026760	88070955	-1	q14.2	protein_coding
ENSG00000146005	PSD2	5	139175406	139224051	1	q31.2	protein_coding
ENSG00000175040	CHST2	3	142838173	142841800	1	q24	protein_coding
ENSG00000162496	DHRS3	1	12627939	12677737	-1	p36.22	protein_coding
ENSG00000154065	ANKRD29	18	21178890	21242849	-1	q11.2	protein_coding
ENSG00000137936	BCAR3	1	94027347	94312706	-1	p22.1	protein_coding
ENSG00000140931	CMTM3	16	66637777	66647795	1	q21	protein_coding
ENSG00000141639	MAPK4	18	48086448	48258194	1	q21.1	protein_coding
ENSG00000114646	CSPG5	3	47603729	47622282	-1	p21.31	protein_coding
ENSG00000113070	HBEGF	5	139712428	139726216	-1	q31.3	protein_coding
ENSG00000162688	AGL	1	100315640	100389579	1	p21.2	protein_coding
ENSG00000139211	AMIGO2	12	47469490	47473734	-1	q13.11	protein_coding
ENSG00000131873	CHSY1	15	101715928	101792137	-1	q26.3	protein_coding
ENSG00000117069	ST6GALNAC5	1	77333126	77531396	1	p31.1	protein_coding
ENSG00000104213	PDGFRL	8	17433942	17501580	1	p22	protein_coding
ENSG00000178904	DPY19L3	19	32896655	32976801	1	q13.11	protein_coding
ENSG00000104447	TRPS1	8	116420724	116821899	-1	q23.3	protein_coding
ENSG00000224389	C4B	6	31982539	32003195	1	p21.33	protein_coding
ENSG00000182054	IDH2	15	90626277	90645736	-1	q26.1	protein_coding
ENSG00000167191	GPRC5B	16	19868616	19897489	-1	p12.3	protein_coding
ENSG00000183347	GBP6	1	89829617	89852020	1	p22.2	protein_coding
ENSG00000150630	VEGFC	4	177604689	177713881	-1	q34.3	protein_coding
ENSG00000123243	ITIH5	10	7601232	7708961	-1	p14	protein_coding
ENSG00000184227	ACOT1	14	74003818	74010498	1	q24.3	protein_coding
ENSG00000241399	CD302	2	160625364	160654753	-1	q24.2	protein_coding
ENSG00000117289	TXNIP	1	145438469	145442635	1	q21.1	protein_coding
ENSG00000163661	PTX3	3	157154578	157161417	1	q25.32	protein_coding
ENSG00000137693	YAP1	11	101981192	102104154	1	q22.1	protein_coding
ENSG00000138434	SSFA2	2	182756560	182795465	1	q31.3	protein_coding
ENSG00000041880	PARP3	3	51976361	51982883	1	p21.2	protein_coding
ENSG00000223953	C1QTNF5	11	119209652	119217383	-1	q23.3	protein_coding
ENSG00000100504	PYGL	14	51324609	51411454	-1	q22.1	protein_coding
ENSG00000107623	GDF10	10	48425815	48438976	-1	q11.22	protein_coding
ENSG00000109819	PPARGC1A	4	23756664	23905712	-1	p15.2	protein_coding
ENSG00000152583	SPARCL1	4	88394487	88452213	-1	q22.1	protein_coding
ENSG00000144034	TPRKB	2	73956231	73964527	-1	p13.1	protein_coding
ENSG00000135540	NHSL1	6	138743180	139013708	-1	q24.1	protein_coding
ENSG00000186283	TOR3A	1	179050512	179067158	1	q25.2	protein_coding
ENSG00000104325	DECR1	8	91013633	91064320	1	q21.3	protein_coding
ENSG00000103196	CRISPLD2	16	84853590	84954374	1	q24.1	protein_coding
ENSG00000112964	GHR	5	42423879	42721979	1	p13.1	protein_coding
ENSG00000176845	METRNL	17	81037567	81052864	1	q25.3	protein_coding
ENSG00000078549	ADCYAP1R1	7	31092076	31151089	1	p14.3	protein_coding
ENSG00000155760	FZD7	2	202899310	202903160	1	q33.1	protein_coding
ENSG00000079337	RAPGEF3	12	48128455	48164823	-1	q13.11	protein_coding
ENSG00000140522	RLBP1	15	89753100	89764982	-1	q26.1	protein_coding
ENSG00000160097	FNDC5	1	33327869	33338083	-1	p35.1	protein_coding
ENSG00000139946	PELI2	14	56584532	56768244	1	q22.3	protein_coding
ENSG00000164291	ARSK	5	94890778	94940768	1	q15	protein_coding
ENSG00000018408	WWTR1	3	149235022	149454501	-1	q25.1	protein_coding
ENSG00000145623	OSMR	5	38845960	38945698	1	p13.1	protein_coding
ENSG00000118496	FBXO30	6	146114638	146135889	-1	q24.3	protein_coding
ENSG00000157326	DHRS4	14	24422795	24438488	1	q11.2	protein_coding
ENSG00000167701	GPT	8	145728356	145732557	1	q24.3	protein_coding
ENSG00000100852	ARHGAP5	14	32545320	32628934	1	q12	protein_coding
ENSG00000244405	ETV5	3	185764097	185828107	-1	q27.2	protein_coding
ENSG00000136297	MMD2	7	4945620	4998844	-1	p22.1	protein_coding
ENSG00000183579	ZNRF3	22	29279580	29453475	1	q12.1	protein_coding
ENSG00000154188	ANGPT1	8	108261721	108510283	-1	q23.1	protein_coding
ENSG00000123609	NMI	2	152126979	152146571	-1	q23.3	protein_coding
ENSG00000105516	DBP	19	49133287	49140695	-1	q13.33	protein_coding
ENSG00000069667	RORA	15	60780483	61521518	-1	q22.2	protein_coding
ENSG00000145390	USP53	4	120133742	120216672	1	q26	protein_coding
ENSG00000078246	TULP3	12	2986389	3050306	1	p13.33	protein_coding
ENSG00000138193	PLCE1	10	95753746	96088149	1	q23.33	protein_coding
ENSG00000186815	TPCN1	12	113658855	113736390	1	q24.13	protein_coding
ENSG00000121039	RDH10	8	74206847	74237516	1	q21.11	protein_coding
ENSG00000127418	FGFRL1	4	1003724	1020685	1	p16.3	protein_coding
ENSG00000145982	FARS2	6	5261277	5771813	1	p25.1	protein_coding
ENSG00000035403	VCL	10	75757872	75879918	1	q22.2	protein_coding
ENSG00000116132	PRRX1	1	170631869	170708560	1	q24.2	protein_coding
ENSG00000157150	TIMP4	3	12194551	12200851	-1	p25.2	protein_coding
ENSG00000104112	SCG3	15	51973550	52013223	1	q21.2	protein_coding
ENSG00000099194	SCD	10	102106881	102124591	1	q24.31	protein_coding
ENSG00000170962	PDGFD	11	103777914	104035107	-1	q22.3	protein_coding
ENSG00000106003	LFNG	7	2552163	2568811	1	p22.3	protein_coding
ENSG00000151012	SLC7A11	4	139085251	139163503	-1	q28.3	protein_coding
ENSG00000130052	STARD8	X	67867508	67945684	1	q13.1	protein_coding
ENSG00000185610	DBX2	12	45408455	45444882	-1	q12	protein_coding
ENSG00000117519	CNN3	1	95362507	95392834	-1	p21.3	protein_coding
ENSG00000158201	ABHD3	18	19230858	19284766	-1	q11.2	protein_coding
ENSG00000155368	DBI	2	120124497	120130126	1	q14.2	protein_coding
ENSG00000248751		22	30681227	30695471	-1	q12.2	protein_coding
ENSG00000147119	CHST7	X	46433219	46457843	1	p11.23	protein_coding
ENSG00000026025	VIM	10	17270258	17279592	1	p13	protein_coding
ENSG00000197448	GSTK1	7	142941186	142967947	1	q34	protein_coding
ENSG00000164124	TMEM144	4	159122756	159176563	1	q32.1	protein_coding
ENSG00000144857	BOC	3	112929850	113006303	1	q13.2	protein_coding
ENSG00000155816	FMN2	1	240177648	240638489	1	q43	protein_coding
ENSG00000165322	ARHGAP12	10	32094365	32217742	-1	p11.22	protein_coding
ENSG00000167614	TTYH1	19	54926393	54948080	1	q13.42	protein_coding
ENSG00000103569	AQP9	15	58430368	58478110	1	q21.3	protein_coding
ENSG00000134138	MEIS2	15	37181406	37393504	-1	q14	protein_coding
ENSG00000225697	SLC26A6	3	48663156	48672926	-1	p21.31	protein_coding
ENSG00000100711	ZFYVE21	14	104182067	104200005	1	q32.33	protein_coding
ENSG00000143156	NME7	1	169101769	169337205	-1	q24.2	protein_coding
ENSG00000174705	SH3PXD2B	5	171752185	171881527	-1	q35.1	protein_coding
ENSG00000187840	EIF4EBP1	8	37887859	37917883	1	p11.23	protein_coding
ENSG00000163932	PRKCD	3	53190025	53226733	1	p21.1	protein_coding
ENSG00000162599	NFIA	1	61330931	61928465	1	p31.3	protein_coding
ENSG00000086289	EPDR1	7	37723446	37991543	1	p14.1	protein_coding
ENSG00000184557	SOCS3	17	76352864	76356158	-1	q25.3	protein_coding
ENSG00000136560	TANK	2	161993419	162092732	1	q24.2	protein_coding
ENSG00000169764	UGP2	2	64068074	64118696	1	p15	protein_coding
ENSG00000125246	CLYBL	13	100258919	100549387	1	q32.3	protein_coding
ENSG00000071282	LMCD1	3	8543393	8609805	1	p26.1	protein_coding
ENSG00000168710	AHCYL1	1	110527308	110566357	1	p13.3	protein_coding
ENSG00000130222	GADD45G	9	92219928	92221470	1	q22.2	protein_coding
ENSG00000119711	ALDH6A1	14	74523553	74551196	-1	q24.3	protein_coding
ENSG00000169604	ANTXR1	2	69240310	69476459	1	p13.3	protein_coding
ENSG00000148400	NOTCH1	9	139388896	139440314	-1	q34.3	protein_coding
ENSG00000163288	GABRB1	4	46995740	47428461	1	p12	protein_coding
ENSG00000002933	TMEM176A	7	150497491	150502208	1	q36.1	protein_coding
ENSG00000134531	EMP1	12	13349650	13369708	1	p13.1	protein_coding
ENSG00000004776	HSPB6	19	36245469	36248980	-1	q13.12	protein_coding
ENSG00000256463	SALL3	18	76740275	76762677	1	q23	protein_coding
ENSG00000163110	PDLIM5	4	95373037	95589377	1	q22.3	protein_coding
ENSG00000185650	ZFP36L1	14	69254377	69263190	-1	q24.1	protein_coding
ENSG00000150594	ADRA2A	10	112836790	112840658	1	q25.2	protein_coding
ENSG00000143545	RAB13	1	153954127	153958834	-1	q21.3	protein_coding
ENSG00000204624	PTCHD2	1	11539223	11597641	1	p36.22	protein_coding
ENSG00000132541	HRSP12	8	99114572	99129469	-1	q22.2	protein_coding
ENSG00000149485	FADS1	11	61567099	61596790	-1	q12.2	protein_coding
ENSG00000118707	TGIF2	20	35201891	35222353	1	q11.23	protein_coding
ENSG00000109971	HSPA8	11	122928197	122933938	-1	q24.1	protein_coding
ENSG00000109099	PMP22	17	15133095	15168643	-1	p12	protein_coding
ENSG00000124067	SLC12A4	16	67977377	68003504	-1	q22.1	protein_coding
ENSG00000128928	IVD	15	40697686	40728146	1	q15.1	protein_coding
ENSG00000148516	ZEB1	10	31607424	31818742	1	p11.22	protein_coding
ENSG00000103852	TTC23	15	99676528	99791428	-1	q26.3	protein_coding
ENSG00000113578	FGF1	5	141971743	142077617	-1	q31.3	protein_coding
ENSG00000064692	SNCAIP	5	121647049	121799914	1	q23.2	protein_coding
ENSG00000102893	PHKB	16	47495034	47735434	1	q12.1	protein_coding
ENSG00000172493	AFF1	4	87856154	88062206	1	q21.3	protein_coding
ENSG00000146411	SLC2A12	6	134309835	134373774	-1	q23.2	protein_coding
ENSG00000105926	MPP6	7	24612887	24729159	1	p15.3	protein_coding
ENSG00000100003	SEC14L2	22	30792846	30821305	1	q12.2	protein_coding
ENSG00000188783	PRELP	1	203444956	203460480	1	q32.1	protein_coding
ENSG00000169299	PGM2	4	37828255	37864558	1	p14	protein_coding
ENSG00000180891	CUEDC1	17	55938604	56032684	-1	q22	protein_coding
ENSG00000163638	ADAMTS9	3	64501333	64673676	-1	p14.1	protein_coding
ENSG00000149292	TTC12	11	113185251	113254266	1	q23.2	protein_coding
ENSG00000132329	RAMP1	2	238767536	238820756	1	q37.3	protein_coding
ENSG00000188763	FZD9	7	72848109	72850450	1	q11.23	protein_coding
ENSG00000159388	BTG2	1	203274619	203278730	1	q32.1	protein_coding
ENSG00000213512	GBP7	1	89597434	89641723	-1	p22.2	protein_coding
ENSG00000205517	RGL3	19	11495017	11530018	-1	p13.2	protein_coding
ENSG00000166292	TMEM100	17	53796988	53809482	-1	q22	protein_coding
ENSG00000205659	LIN52	14	74551499	74667936	1	q24.3	protein_coding
ENSG00000122756	CNTFR	9	34551430	34590121	-1	p13.3	protein_coding
ENSG00000062598	ELMO2	20	44994688	45061704	-1	q13.12	protein_coding
ENSG00000149782	PLCB3	11	64018995	64036622	1	q13.1	protein_coding
ENSG00000074047	GLI2	2	121493199	121750229	1	q14.2	protein_coding
ENSG00000170075	GPR37L1	1	202091986	202098640	1	q32.1	protein_coding
ENSG00000101400	SNTA1	20	31995761	32031698	-1	q11.21	protein_coding
ENSG00000268975	MIA-RAB4B	19	41277553	41292590	1	q13.2	protein_coding
ENSG00000124782	RREB1	6	7107830	7252213	1	p24.3	protein_coding
ENSG00000164849	GPR146	7	1084212	1098897	1	p22.3	protein_coding
ENSG00000158966	CACHD1	1	64936428	65158741	1	p31.3	protein_coding
ENSG00000166068	SPRED1	15	38544527	38649450	1	q14	protein_coding
ENSG00000117151	CTBS	1	85018804	85040163	-1	p22.3	protein_coding
ENSG00000065154	OAT	10	126085872	126107545	-1	q26.13	protein_coding
ENSG00000174306	ZHX3	20	39807088	39946312	-1	q12	protein_coding
ENSG00000149212	SESN3	11	94898704	94965705	-1	q21	protein_coding
ENSG00000132692	BCAN	1	156611182	156629324	1	q23.1	protein_coding
ENSG00000182580	EPHB3	3	184279572	184300197	1	q27.1	protein_coding
ENSG00000092621	PHGDH	1	120202421	120286838	1	p12	protein_coding
ENSG00000108924	HLF	17	53342373	53402426	1	q22	protein_coding
ENSG00000132481	TRIM47	17	73870242	73874656	-1	q25.1	protein_coding
ENSG00000160216	AGPAT3	21	45285067	45406417	1	q22.3	protein_coding
ENSG00000211455	STK38L	12	27396901	27478892	1	p11.23	protein_coding
ENSG00000134352	IL6ST	5	55230923	55290821	-1	q11.2	protein_coding
ENSG00000196767	POU3F4	X	82763269	82764775	1	q21.1	protein_coding
ENSG00000157600	TMEM164	X	109245859	109425962	1	q23	protein_coding
ENSG00000142102	ATHL1	11	289135	296107	1	p15.5	protein_coding
ENSG00000167157	PRRX2	9	132427920	132484875	1	q34.11	protein_coding
ENSG00000113504	SLC12A7	5	1050499	1112150	-1	p15.33	protein_coding
ENSG00000146733	PSPH	7	56078744	56119297	-1	p11.2	protein_coding
ENSG00000181585	TMIE	3	46742823	46752376	1	p21.31	protein_coding
ENSG00000150760	DOCK1	10	128593978	129250781	1	q26.2	protein_coding
ENSG00000169439	SDC2	8	97505579	97624000	1	q22.1	protein_coding
ENSG00000197702	PARVA	11	12398732	12552348	1	p15.3	protein_coding
ENSG00000168418	KCNG4	16	84255823	84273356	-1	q24.1	protein_coding
ENSG00000088826	SMOX	20	4101627	4168394	1	p13	protein_coding
ENSG00000240303	ACAD11	3	132276982	132379567	-1	q22.1	protein_coding
ENSG00000046653	GPM6B	X	13789150	13956757	-1	p22.2	protein_coding
ENSG00000007384	RHBDF1	16	108058	126354	-1	p13.3	protein_coding
ENSG00000169738	DCXR	17	79993012	79995608	-1	q25.3	protein_coding
ENSG00000103449	SALL1	16	51169886	51185278	-1	q12.1	protein_coding
ENSG00000182175	RGMA	15	93586636	93632433	-1	q26.1	protein_coding
ENSG00000136158	SPRY2	13	80910111	80915086	-1	q31.1	protein_coding
ENSG00000151322	NPAS3	14	33404139	34273382	1	q13.1	protein_coding
ENSG00000078295	ADCY2	5	7396321	7830194	1	p15.31	protein_coding
ENSG00000113645	WWC1	5	167718656	167899308	1	q34	protein_coding
ENSG00000177707	PVRL3	3	110788918	110994410	1	q13.13	protein_coding
ENSG00000152137	HSPB8	12	119616447	119658936	1	q24.23	protein_coding
ENSG00000214435	AS3MT	10	104629273	104661656	1	q24.32	protein_coding
ENSG00000119729	RHOQ	2	46768945	46810260	1	p21	protein_coding
ENSG00000106565	TMEM176B	7	150488373	150498448	-1	q36.1	protein_coding
ENSG00000119408	NEK6	9	127019885	127115586	1	q33.3	protein_coding
ENSG00000165474	GJB2	13	20761609	20767037	-1	q12.11	protein_coding
ENSG00000198734	F5	1	169483404	169555826	-1	q24.2	protein_coding
ENSG00000162461	SLC25A34	1	16062900	16067891	1	p36.21	protein_coding
ENSG00000072840	EVC	4	5712924	5830772	1	p16.2	protein_coding
ENSG00000110090	CPT1A	11	68522088	68611878	-1	q13.3	protein_coding
ENSG00000153944	MSI2	17	55333212	55762046	1	q22	protein_coding
ENSG00000138650	PCDH10	4	134070470	134129356	1	q28.3	protein_coding
ENSG00000163083	INHBB	2	121103719	121109384	1	q14.2	protein_coding
ENSG00000109787	KLF3	4	38665817	38702663	1	p14	protein_coding
ENSG00000164066	INTU	4	128544426	128637930	1	q28.1	protein_coding
ENSG00000136802	LRRC8A	9	131644391	131680318	1	q34.11	protein_coding
ENSG00000113916	BCL6	3	187439165	187463515	-1	q27.3	protein_coding
ENSG00000103260	METRN	16	765115	769655	1	p13.3	protein_coding
ENSG00000160789	LMNA	1	156052364	156109880	1	q22	protein_coding
ENSG00000136273	HUS1	7	47735328	48019178	-1	p12.3	protein_coding
ENSG00000171612	SLC25A33	1	9599541	9645237	1	p36.22	protein_coding
ENSG00000150782	IL18	11	112013974	112034840	-1	q23.1	protein_coding
ENSG00000196208	GREB1	2	11674242	11782914	1	p25.1	protein_coding
ENSG00000139835	GRTP1	13	113978505	114018446	-1	q34	protein_coding
ENSG00000196576	PLXNB2	22	50713408	50746056	-1	q13.33	protein_coding
ENSG00000131781	FMO5	1	146646930	146714700	-1	q21.1	protein_coding
ENSG00000149257	SERPINH1	11	75273101	75283828	1	q13.5	protein_coding
ENSG00000115041	KCNIP3	2	95963052	96051825	1	q11.1	protein_coding
ENSG00000010282	HHATL	3	42734155	42744319	-1	p22.1	protein_coding
ENSG00000054523	KIF1B	1	10270863	10441661	1	p36.22	protein_coding
ENSG00000154721	JAM2	21	27011584	27089874	1	q21.3	protein_coding
ENSG00000162981	FAM84A	2	14772810	14790933	1	p24.3	protein_coding
ENSG00000171428	NAT1	8	18027986	18081198	1	p22	protein_coding
ENSG00000151773	CCDC122	13	44398045	44453827	-1	q14.11	protein_coding
ENSG00000117906	RCN2	15	77223960	77242601	1	q24.3	protein_coding
ENSG00000111716	LDHB	12	21788276	21910791	-1	p12.1	protein_coding
ENSG00000066027	PPP2R5A	1	212458879	212535200	1	q32.3	protein_coding
ENSG00000113721	PDGFRB	5	149493400	149535435	-1	q32	protein_coding
ENSG00000144136	SLC20A1	2	113403434	113421404	1	q13	protein_coding
ENSG00000085719	CPNE3	8	87497059	87573726	1	q21.3	protein_coding
ENSG00000183044	ABAT	16	8768422	8878432	1	p13.2	protein_coding
ENSG00000100523	DDHD1	14	53510686	53620000	-1	q22.1	protein_coding
ENSG00000151834	GABRA2	4	46250444	46477247	-1	p12	protein_coding
ENSG00000100077	ADRBK2	22	25960816	26125259	1	q12.1	protein_coding
ENSG00000110237	ARHGEF17	11	73019334	73080136	1	q13.4	protein_coding
ENSG00000140157	NIPA2	15	23004684	23034427	-1	q11.2	protein_coding
ENSG00000172638	EFEMP2	11	65633912	65641063	-1	q13.1	protein_coding
ENSG00000087077	TRIP6	7	100464760	100471076	1	q22.1	protein_coding
ENSG00000154380	ENAH	1	225677502	225840844	-1	q42.12	protein_coding
ENSG00000184486	POU3F2	6	99282580	99286660	1	q16.1	protein_coding
ENSG00000170525	PFKFB3	10	6186881	6277495	1	p15.1	protein_coding
ENSG00000124440	HIF3A	19	46800303	46846690	1	q13.32	protein_coding
ENSG00000181449	SOX2	3	181429714	181432221	1	q26.33	protein_coding
ENSG00000196639	HRH1	3	11178779	11305243	1	p25.3	protein_coding
ENSG00000081026	MAGI3	1	113933371	114228545	1	p13.2	protein_coding
ENSG00000175287	PHYHD1	9	131683174	131704320	1	q34.11	protein_coding
ENSG00000116704	SLC35D1	1	67465015	67519782	-1	p31.3	protein_coding
ENSG00000196586	MYO6	6	76458909	76629254	1	q14.1	protein_coding
ENSG00000125285	SOX21	13	95361886	95364389	-1	q32.1	protein_coding
ENSG00000138029	HADHB	2	26466038	26513336	1	p23.3	protein_coding
ENSG00000112992	NNT	5	43602794	43707507	1	p12	protein_coding
ENSG00000173402	DAG1	3	49506146	49573048	1	p21.31	protein_coding
ENSG00000129038	LOXL1	15	74218330	74244478	1	q24.1	protein_coding
ENSG00000138448	ITGAV	2	187454792	187545628	1	q32.1	protein_coding
ENSG00000134508	CABLES1	18	20714528	20840431	1	q11.2	protein_coding
ENSG00000134317	GRHL1	2	10085341	10142411	1	p25.1	protein_coding
ENSG00000197043	ANXA6	5	150480273	150537443	-1	q33.1	protein_coding
ENSG00000149499	EML3	11	62369690	62380237	-1	q12.3	protein_coding
ENSG00000163520	FBLN2	3	13573824	13679922	1	p25.1	protein_coding
ENSG00000175197	DDIT3	12	57910371	57914300	-1	q13.3	protein_coding
ENSG00000256043	CTSO	4	156845270	156875069	-1	q32.1	protein_coding
ENSG00000164877	MICALL2	7	1468101	1499138	-1	p22.3	protein_coding
ENSG00000133789	SWAP70	11	9685624	9774538	1	p15.4	protein_coding
ENSG00000083067	TRPM3	9	73149949	74061820	-1	q21.13	protein_coding
ENSG00000257767		12	112191694	112229222	1	q24.12	protein_coding
ENSG00000163659	TIPARP	3	156391024	156424559	1	q25.31	protein_coding
ENSG00000137486	ARRB1	11	74975226	75062873	-1	q13.4	protein_coding
ENSG00000111666	CHPT1	12	102090725	102137918	1	q23.2	protein_coding
ENSG00000204160	ZDHHC18	1	27153201	27184093	1	p36.11	protein_coding
ENSG00000147324	MFHAS1	8	8640864	8751155	-1	p23.1	protein_coding
ENSG00000169862	CTNND2	5	10971952	11904155	-1	p15.2	protein_coding
ENSG00000157379	DHRS1	14	24759804	24769039	-1	q12	protein_coding
ENSG00000150593	PDCD4	10	112631565	112659764	1	q25.2	protein_coding
ENSG00000006695	COX10	17	13972813	14111994	1	p12	protein_coding
ENSG00000197696	NMB	15	85198360	85201794	-1	q25.3	protein_coding
ENSG00000095303	PTGS1	9	125132824	125157982	1	q33.2	protein_coding
ENSG00000203867	RBM20	10	112404155	112599227	1	q25.2	protein_coding
ENSG00000166821	PEX11A	15	90220995	90234014	-1	q26.1	protein_coding
ENSG00000183722	LHFP	13	39917029	40177665	-1	q14.11	protein_coding
ENSG00000087299	L2HGDH	14	50704281	50779266	-1	q21.3	protein_coding
ENSG00000152556	PFKM	12	48498922	48540187	1	q13.11	protein_coding
ENSG00000111961	SASH1	6	148593440	148873186	1	q24.3	protein_coding
ENSG00000143162	CREG1	1	167498914	167523004	-1	q24.2	protein_coding
ENSG00000154217	PITPNC1	17	65373575	65693372	1	q24.2	protein_coding
ENSG00000217555	CKLF	16	66586466	66600331	1	q21	protein_coding
ENSG00000168938	PPIC	5	122358945	122372436	-1	q23.2	protein_coding
ENSG00000145014	TMEM44	3	194308402	194354418	-1	q29	protein_coding
ENSG00000169016	E2F6	2	11584501	11606297	-1	p25.1	protein_coding
ENSG00000137944	CCBL2	1	89401456	89458636	-1	p22.2	protein_coding
ENSG00000140374	ETFA	15	76507696	76603813	-1	q24.3	protein_coding
ENSG00000187123	LYPD6	2	150186499	150330662	1	q23.2	protein_coding
ENSG00000131196	NFATC1	18	77155856	77289325	1	q23	protein_coding
ENSG00000116044	NFE2L2	2	178092323	178257425	-1	q31.2	protein_coding
ENSG00000196743	GM2A	5	150591711	150650001	1	q33.1	protein_coding
ENSG00000146376	ARHGAP18	6	129897277	130031370	-1	q22.33	protein_coding
ENSG00000102385	DRP2	X	100474758	100519486	1	q22.1	protein_coding
ENSG00000100532	CGRRF1	14	54976530	55005567	1	q22.2	protein_coding
ENSG00000138061	CYP1B1	2	38294116	38337044	-1	p22.2	protein_coding
ENSG00000166224	SGPL1	10	72575717	72640930	1	q22.1	protein_coding
ENSG00000188906	LRRK2	12	40590546	40763087	1	q12	protein_coding
ENSG00000123213	NLN	5	65018023	65167553	1	q12.3	protein_coding
ENSG00000049323	LTBP1	2	33172039	33624576	1	p22.3	protein_coding
ENSG00000181722	ZBTB20	3	114056941	114866118	-1	q13.31	protein_coding
ENSG00000162551	ALPL	1	21835858	21904905	1	p36.12	protein_coding
ENSG00000148700	ADD3	10	111756126	111895323	1	q25.1	protein_coding
ENSG00000157514	TSC22D3	X	106956451	107020572	-1	q22.3	protein_coding
ENSG00000135537	LACE1	6	108616098	108847999	1	q21	protein_coding
ENSG00000127884	ECHS1	10	135175984	135187193	-1	q26.3	protein_coding
ENSG00000175093	SPSB4	3	140770244	140867453	1	q23	protein_coding
ENSG00000145349	CAMK2D	4	114372188	114683083	-1	q26	protein_coding
ENSG00000160888	IER2	19	13261229	13265722	1	p13.2	protein_coding
ENSG00000116791	CRYZ	1	75171170	75199092	-1	p31.1	protein_coding
ENSG00000131323	TRAF3	14	103243813	103377837	1	q32.32	protein_coding
ENSG00000167977	KCTD5	16	2732476	2759031	1	p13.3	protein_coding
ENSG00000147592	LACTB2	8	71547553	71581409	-1	q13.3	protein_coding
ENSG00000087258	GNAO1	16	56225302	56391356	1	q12.2	protein_coding
ENSG00000142634	EFHD2	1	15736391	15756839	1	p36.21	protein_coding
ENSG00000082482	KCNK2	1	215179118	215410436	1	q41	protein_coding
ENSG00000104870	FCGRT	19	50010073	50029590	1	q13.33	protein_coding
ENSG00000196843	ARID5A	2	97202480	97218375	1	q11.2	protein_coding
ENSG00000105968	H2AFV	7	44866390	44887682	-1	p13	protein_coding
ENSG00000129009	ISLR	15	74466012	74469213	1	q24.1	protein_coding
ENSG00000188647	PTAR1	9	72324438	72374875	-1	q21.12	protein_coding
ENSG00000160602	NEK8	17	27052915	27070473	1	q11.2	protein_coding
ENSG00000166025	AMOTL1	11	94439597	94609918	1	q21	protein_coding
ENSG00000176732	PFN4	2	24338241	24346347	-1	p23.3	protein_coding
ENSG00000134202	GSTM3	1	110276554	110284384	-1	p13.3	protein_coding
ENSG00000080839	RBL1	20	35624752	35724398	-1	q11.23	protein_coding
ENSG00000100417	PMM1	22	41972898	41985894	-1	q13.2	protein_coding
ENSG00000204681	GABBR1	6	29523406	29601753	-1	p22.1	protein_coding
ENSG00000176390	CRLF3	17	29096406	29151794	-1	q11.2	protein_coding
ENSG00000123080	CDKN2C	1	51426417	51440305	1	p32.3	protein_coding
ENSG00000151208	DLG5	10	79550549	79686378	-1	q22.3	protein_coding
ENSG00000178537	SLC25A20	3	48894369	48936426	-1	p21.31	protein_coding
ENSG00000121940	CLCC1	1	109472130	109506111	-1	p13.3	protein_coding
ENSG00000125779	PANK2	20	3869486	3907605	1	p13	protein_coding
ENSG00000105971	CAV2	7	115927434	116148595	1	q31.2	protein_coding
ENSG00000119138	KLF9	9	72999503	73029540	-1	q21.12	protein_coding
ENSG00000101888	NXT2	X	108779010	108787919	1	q23	protein_coding
ENSG00000260861		20	1520790	1600655	-1	p13	protein_coding
ENSG00000115514	TXNDC9	2	99935445	99957165	-1	q11.2	protein_coding
ENSG00000072682	P4HA2	5	131527531	131631008	-1	q31.1	protein_coding
ENSG00000104450	SPAG1	8	101170134	101271506	1	q22.2	protein_coding
ENSG00000136002	ARHGEF4	2	131594489	131804836	1	q21.1	protein_coding
ENSG00000175029	CTBP2	10	126676421	126849739	-1	q26.13	protein_coding
ENSG00000101871	MID1	X	10413350	10851773	-1	p22.2	protein_coding
ENSG00000155096	AZIN1	8	103838585	103906092	-1	q22.3	protein_coding
ENSG00000133639	BTG1	12	92536286	92539673	-1	q21.33	protein_coding
ENSG00000090013	BLVRB	19	40953696	40971747	-1	q13.2	protein_coding
ENSG00000135587	SMPD2	6	109761966	109765122	1	q21	protein_coding
ENSG00000160145	KALRN	3	123798870	124440036	1	q21.1	protein_coding
ENSG00000198523	PLN	6	118869461	118881893	1	q22.31	protein_coding
ENSG00000174804	FZD4	11	86656721	86666433	-1	q14.2	protein_coding
ENSG00000177888	ZBTB41	1	197122810	197169672	-1	q31.3	protein_coding
ENSG00000081052	COL4A4	2	227867427	228028829	-1	q36.3	protein_coding
ENSG00000101144	BMP7	20	55743804	55841685	-1	q13.31	protein_coding
ENSG00000164683	HEY1	8	80676245	80680098	-1	q21.13	protein_coding
ENSG00000005243	COPZ2	17	46103533	46115392	-1	q21.32	protein_coding
ENSG00000159899	NPR2	9	35792151	35809729	1	p13.3	protein_coding
ENSG00000136267	DGKB	7	14184674	15014402	-1	p21.2	protein_coding
ENSG00000144233	AMMECR1L	2	128619204	128643496	-1	q14.3	protein_coding
ENSG00000105894	PTN	7	136912088	137028611	-1	q33	protein_coding
ENSG00000108679	LGALS3BP	17	76967320	76976191	-1	q25.3	protein_coding
ENSG00000165175	MID1IP1	X	38660685	38665790	1	p11.4	protein_coding
ENSG00000119471	HSDL2	9	115142217	115234690	1	q32	protein_coding
ENSG00000106025	TSPAN12	7	120427376	120498456	-1	q31.31	protein_coding
ENSG00000107537	PHYH	10	13319796	13344412	-1	p13	protein_coding
ENSG00000115977	AAK1	2	69688532	69901481	-1	p13.3	protein_coding
ENSG00000100714	MTHFD1	14	64854749	64926725	1	q23.3	protein_coding
ENSG00000123358	NR4A1	12	52416616	52453291	1	q13.13	protein_coding
ENSG00000164466	SFXN1	5	174904065	174956745	1	q35.2	protein_coding
ENSG00000115507	OTX1	2	63277192	63284971	1	p15	protein_coding
ENSG00000163430	FSTL1	3	120111140	120170100	-1	q13.33	protein_coding
ENSG00000120129	DUSP1	5	172195093	172198198	-1	q35.1	protein_coding
ENSG00000115318	LOXL3	2	74759541	74782817	-1	p13.1	protein_coding
ENSG00000167971	CASKIN1	16	2227184	2246526	-1	p13.3	protein_coding
ENSG00000120942	UBIAD1	1	11333263	11356106	1	p36.22	protein_coding
ENSG00000152782	PANK1	10	91342745	91405215	-1	q23.31	protein_coding
ENSG00000165238	WNK2	9	95947198	96082854	1	q22.31	protein_coding
ENSG00000173511	VEGFB	11	64002010	64006259	1	q13.1	protein_coding
ENSG00000172346	CSDC2	22	41956767	41973745	1	q13.2	protein_coding
ENSG00000137502	RAB30	11	82684175	82782965	-1	q14.1	protein_coding
ENSG00000171848	RRM2	2	10262455	10271545	1	p25.1	protein_coding
ENSG00000185989	RASA3	13	114747194	114898086	-1	q34	protein_coding
ENSG00000211899	IGHM	14	106320349	106322323	-1	q32.33	IG_C_gene
ENSG00000175264	CHST1	11	45670427	45687172	-1	p11.2	protein_coding
ENSG00000181035	SLC25A42	19	19174808	19223697	1	p13.11	protein_coding
ENSG00000185201	IFITM2	11	307631	315272	1	p15.5	protein_coding
ENSG00000172461	FUT9	6	96463860	96663488	1	q16.1	protein_coding
ENSG00000108395	TRIM37	17	57059999	57184282	-1	q22	protein_coding
ENSG00000003402	CFLAR	2	201980827	202029033	1	q33.1	protein_coding
ENSG00000139132	FGD4	12	32552463	32798984	1	p11.21	protein_coding
ENSG00000147099	HDAC8	X	71549366	71792953	-1	q13.1	protein_coding
ENSG00000130768	SMPDL3B	1	28261504	28285668	1	p35.3	protein_coding
ENSG00000112294	ALDH5A1	6	24495080	24537435	1	p22.3	protein_coding
ENSG00000186998	EMID1	22	29601840	29655586	1	q12.2	protein_coding
ENSG00000148331	ASB6	9	132399171	132404444	-1	q34.11	protein_coding
ENSG00000214113	LYRM4	6	5102827	5261172	-1	p25.1	protein_coding
ENSG00000162909	CAPN2	1	223889295	223963720	1	q41	protein_coding
ENSG00000121104	FAM117A	17	47787694	47866542	-1	q21.33	protein_coding
ENSG00000168936	TMEM129	4	1717679	1723085	-1	p16.3	protein_coding
ENSG00000137364	TPMT	6	18128542	18155305	-1	p22.3	protein_coding
ENSG00000152767	FARP1	13	98794816	99102027	1	q32.2	protein_coding
ENSG00000117054	ACADM	1	76190036	76253260	1	p31.1	protein_coding
ENSG00000152078	TMEM56	1	95582894	95663163	1	p21.3	protein_coding
ENSG00000185339	TCN2	22	31002825	31023265	1	q12.2	protein_coding
ENSG00000183255	PTTG1IP	21	46269500	46293752	-1	q22.3	protein_coding
ENSG00000171097	CCBL1	9	131595221	131644773	-1	q34.11	protein_coding
ENSG00000144677	CTDSPL	3	37903451	38025960	1	p22.2	protein_coding
ENSG00000198901	PRC1	15	91509270	91538859	-1	q26.1	protein_coding
ENSG00000059378	PARP12	7	139723544	139763521	-1	q34	protein_coding
ENSG00000066248	NGEF	2	233743396	233877982	-1	q37.1	protein_coding
ENSG00000085733	CTTN	11	70244510	70282690	1	q13.3	protein_coding
ENSG00000018189	RUFY3	4	71569921	71673032	1	q13.3	protein_coding
ENSG00000123384	LRP1	12	57522276	57607134	1	q13.3	protein_coding
ENSG00000122483	CCDC18	1	93645476	93744287	1	p22.1	protein_coding
ENSG00000066044	ELAVL1	19	8023463	8070543	-1	p13.2	protein_coding
ENSG00000086544	ITPKC	19	41223008	41246765	1	q13.2	protein_coding
ENSG00000143772	ITPKB	1	226819391	226927024	-1	q42.12	protein_coding
ENSG00000050767	COL23A1	5	177664619	178017556	-1	q35.3	protein_coding
ENSG00000172840	PDP2	16	66912492	66929657	1	q22.1	protein_coding
ENSG00000143797	MBOAT2	2	8992820	9143942	-1	p25.1	protein_coding
ENSG00000012660	ELOVL5	6	53132196	53213947	-1	p12.1	protein_coding
ENSG00000153922	CHD1	5	98190908	98262240	-1	q21.1	protein_coding
ENSG00000137766	UNC13C	15	54305101	54920806	1	q21.3	protein_coding
ENSG00000005893	LAMP2	X	119561682	119603220	-1	q24	protein_coding
ENSG00000137992	DBT	1	100659736	100715390	-1	p21.2	protein_coding
ENSG00000109610	SOD3	4	24791534	24802464	1	p15.2	protein_coding
ENSG00000185043	CIB1	15	90773207	90777279	-1	q26.1	protein_coding
ENSG00000139531	SUOX	12	56390964	56400425	1	q13.2	protein_coding
ENSG00000087842	PIR	X	15402921	15511687	-1	p22.2	protein_coding
ENSG00000154736	ADAMTS5	21	28290231	28338832	-1	q21.3	protein_coding
ENSG00000151468	CCDC3	10	12938627	13141652	-1	p13	protein_coding
ENSG00000116830	TTF2	1	117602925	117645492	1	p13.1	protein_coding
ENSG00000157103	SLC6A1	3	11034410	11080933	1	p25.3	protein_coding
ENSG00000140905	GCSH	16	81115566	81130008	-1	q23.2	protein_coding
ENSG00000198821	CD247	1	167399877	167487847	-1	q24.2	protein_coding
ENSG00000177697	CD151	11	832843	839831	1	p15.5	protein_coding
ENSG00000129151	BBOX1	11	27062272	27149356	1	p14.2	protein_coding
ENSG00000143891	GALM	2	38893052	38968379	1	p22.1	protein_coding
ENSG00000178585	CTNNBIP1	1	9908334	9970394	-1	p36.22	protein_coding
ENSG00000116604	MEF2D	1	156433519	156470620	-1	q22	protein_coding
ENSG00000165983	PTER	10	16478942	16555736	1	p13	protein_coding
ENSG00000116641	DOCK7	1	62920399	63153969	-1	p31.3	protein_coding
ENSG00000175895	PLEKHF2	8	96146032	96168912	1	q22.1	protein_coding
ENSG00000120333	MRPS14	1	174979925	174992561	-1	q25.1	protein_coding
ENSG00000113658	SMAD5	5	135468534	135524435	1	q31.1	protein_coding
ENSG00000075624	ACTB	7	5566782	5603415	-1	p22.1	protein_coding
ENSG00000163521	GLB1L	2	220101328	220110200	-1	q35	protein_coding
ENSG00000115085	ZAP70	2	98330023	98356325	1	q11.2	protein_coding
ENSG00000148660	CAMK2G	10	75572259	75634343	-1	q22.2	protein_coding
ENSG00000005020	SKAP2	7	26706681	27034858	-1	p15.2	protein_coding
ENSG00000171388	APLN	X	128779240	128788933	-1	q26.1	protein_coding
ENSG00000164088	PPM1M	3	52279841	52284613	1	p21.2	protein_coding
ENSG00000197324	LRP10	14	23340822	23350789	1	q11.2	protein_coding
ENSG00000143819	EPHX1	1	225997794	226033260	1	q42.12	protein_coding
ENSG00000152022	LIX1L	1	145477085	145501669	1	q21.1	protein_coding
ENSG00000196118	C16orf93	16	30768744	30774031	-1	p11.2	protein_coding
ENSG00000177917	ARL6IP6	2	153574407	153617767	1	q23.3	protein_coding
ENSG00000106049	HIBADH	7	27565061	27702614	-1	p15.2	protein_coding
ENSG00000203852	HIST2H3A	1	149824181	149825836	1	q21.2	protein_coding
ENSG00000165060	FXN	9	71650175	71715094	1	q21.11	protein_coding
ENSG00000135476	ESPL1	12	53662083	53687427	1	q13.13	protein_coding
ENSG00000116016	EPAS1	2	46520806	46613836	1	p21	protein_coding
ENSG00000106538	RARRES2	7	150035408	150038763	-1	q36.1	protein_coding
ENSG00000099377	HSD3B7	16	30996519	31000473	1	p11.2	protein_coding
ENSG00000173406	DAB1	1	57460451	59012406	-1	p32.1	protein_coding
ENSG00000133067	LGR6	1	202163029	202288909	1	q32.1	protein_coding
ENSG00000134532	SOX5	12	23682440	24103966	-1	p12.1	protein_coding
ENSG00000132603	NIP7	16	69373333	69377014	1	q22.1	protein_coding
ENSG00000174080	CTSF	11	66330934	66336312	-1	q13.2	protein_coding
ENSG00000140577	CRTC3	15	91073157	91188577	1	q26.1	protein_coding
ENSG00000163785	RYK	3	133784147	133969689	-1	q22.2	protein_coding
ENSG00000134240	HMGCS2	1	120290619	120311528	-1	p12	protein_coding
ENSG00000166159	LRTM2	12	1929433	1945918	1	p13.33	protein_coding
ENSG00000121578	B4GALT4	3	118930579	118959950	-1	q13.32	protein_coding
ENSG00000171223	JUNB	19	12902310	12904124	1	p13.2	protein_coding
ENSG00000170558	CDH2	18	25530930	25757410	-1	q12.1	protein_coding
ENSG00000042286	AIFM2	10	71857979	71892690	-1	q22.1	protein_coding
ENSG00000162772	ATF3	1	212738676	212794119	1	q32.3	protein_coding
ENSG00000099977	DDT	22	24313554	24322660	-1	q11.23	protein_coding
ENSG00000105357	MYH14	19	50691443	50813802	1	q13.33	protein_coding
ENSG00000137145	DENND4C	9	19230433	19374139	1	p22.1	protein_coding
ENSG00000142408	CACNG8	19	54466294	54493469	1	q13.42	protein_coding
ENSG00000114378	HYAL1	3	50337320	50349812	-1	p21.31	protein_coding
ENSG00000068793	CYFIP1	15	22892005	23006016	1	q11.2	protein_coding
ENSG00000101160	CTSZ	20	57570240	57582302	-1	q13.32	protein_coding
ENSG00000177606	JUN	1	59246465	59249785	-1	p32.1	protein_coding
ENSG00000062485	CS	12	56665483	56694176	-1	q13.3	protein_coding
ENSG00000151491	EPS8	12	15773092	16035263	-1	p12.3	protein_coding
ENSG00000138160	KIF11	10	94353043	94415150	1	q23.33	protein_coding
ENSG00000036672	USP2	11	119225925	119252436	-1	q23.3	protein_coding
ENSG00000179915	NRXN1	2	50145643	51259674	-1	p16.3	protein_coding
ENSG00000162576	MXRA8	1	1288069	1297157	-1	p36.33	protein_coding
ENSG00000187456	RDM1	17	34245070	34257777	-1	q12	protein_coding
ENSG00000080561	MID2	X	107068985	107170423	1	q22.3	protein_coding
ENSG00000155099	TMEM55A	8	92006024	92053292	-1	q21.3	protein_coding
ENSG00000162174	ASRGL1	11	62104920	62160882	1	q12.3	protein_coding
ENSG00000154114	TBCEL	11	120894781	120961484	1	q23.3	protein_coding
ENSG00000148450	MSRB2	10	23384435	23410942	1	p12.2	protein_coding
ENSG00000116337	AMPD2	1	110158726	110174673	1	p13.3	protein_coding
ENSG00000104332	SFRP1	8	41119481	41167016	-1	p11.21	protein_coding
ENSG00000155189	AGPAT5	8	6565878	6617184	1	p23.1	protein_coding
ENSG00000166340	TPP1	11	6634000	6640692	-1	p15.4	protein_coding
ENSG00000070778	PTPN21	14	88932122	89021077	-1	q31.3	protein_coding
ENSG00000168268	NT5DC2	3	52558386	52569070	-1	p21.1	protein_coding
ENSG00000196154	S100A4	1	153516089	153522612	-1	q21.3	protein_coding
ENSG00000185215	TNFAIP2	14	103589779	103603776	1	q32.32	protein_coding
ENSG00000137714	FDX1	11	110300607	110335605	1	q22.3	protein_coding
ENSG00000127947	PTPN12	7	77166592	77269388	1	q11.23	protein_coding
ENSG00000055813	CCDC85A	2	56411258	56613308	1	p16.1	protein_coding
ENSG00000138738	PRDM5	4	121606074	121844025	-1	q27	protein_coding
ENSG00000149591	TAGLN	11	117070037	117075498	1	q23.3	protein_coding
ENSG00000168589	DYNLRB2	16	80574631	80584657	1	q23.2	protein_coding
ENSG00000100350	FOXRED2	22	36883237	36903148	-1	q12.3	protein_coding
ENSG00000101752	MIB1	18	19284918	19450918	1	q11.2	protein_coding
ENSG00000129250	KIF1C	17	4901243	4931696	1	p13.2	protein_coding
ENSG00000145439	CBR4	4	169784921	169931426	-1	q32.3	protein_coding
ENSG00000175745	NR2F1	5	92919043	92930321	1	q15	protein_coding
ENSG00000113231	PDE8B	5	76506274	76725632	1	q13.3	protein_coding
ENSG00000111261	MANSC1	12	12482198	12503475	-1	p13.2	protein_coding
ENSG00000198130	HIBCH	2	191054461	191208919	-1	q32.2	protein_coding
ENSG00000124588	NQO2	6	2988221	3019996	1	p25.2	protein_coding
ENSG00000167100	SAMD14	17	48187404	48207246	-1	q21.33	protein_coding
ENSG00000198189	HSD17B11	4	88257762	88312538	-1	q22.1	protein_coding
ENSG00000112972	HMGCS1	5	43289497	43313614	-1	p12	protein_coding
ENSG00000095209	TMEM38B	9	108456825	108538893	1	q31.2	protein_coding
ENSG00000137500	CCDC90B	11	82970139	82997450	-1	q14.1	protein_coding
ENSG00000172216	CEBPB	20	48807376	48809212	1	q13.13	protein_coding
ENSG00000170537	TMC7	16	18995256	19075264	1	p12.3	protein_coding
ENSG00000137274	BPHL	6	3118608	3153812	1	p25.2	protein_coding
ENSG00000119950	MXI1	10	111967363	112047123	1	q25.2	protein_coding
ENSG00000141429	GALNT1	18	33161081	33291798	1	q12.2	protein_coding
ENSG00000213719	CLIC1	6	31698358	31707540	-1	p21.33	protein_coding
ENSG00000185565	LSAMP	3	115528641	117716095	-1	q13.32	protein_coding
ENSG00000150893	FREM2	13	39261266	39460074	1	q13.3	protein_coding
ENSG00000071575	TRIB2	2	12857015	12882860	1	p24.3	protein_coding
ENSG00000157193	LRP8	1	53711217	53793742	-1	p32.3	protein_coding
ENSG00000189030	VHLL	1	156268415	156269428	-1	q22	protein_coding
ENSG00000139687	RB1	13	48877887	49056122	1	q14.2	protein_coding
ENSG00000164105	SAP30	4	174291120	174298683	1	q34.1	protein_coding
ENSG00000100413	POLR3H	22	41921808	41940610	-1	q13.2	protein_coding
ENSG00000259040	BLOC1S5-TXNDC5	6	7881483	8064597	-1	p24.3	protein_coding
ENSG00000147419	CCDC25	8	27590835	27630170	-1	p21.1	protein_coding
ENSG00000147862	NFIB	9	14081842	14398982	-1	p22.3	protein_coding
ENSG00000140538	NTRK3	15	88402982	88799999	-1	q25.3	protein_coding
ENSG00000154727	GABPA	21	27106881	27144771	1	q21.3	protein_coding
ENSG00000166263	STXBP4	17	53046088	53241646	1	q22	protein_coding
ENSG00000248098	BCKDHA	19	41856758	41930910	1	q13.2	protein_coding
ENSG00000106948	AKNA	9	117096436	117156685	-1	q32	protein_coding
ENSG00000118495	PLAGL1	6	144261437	144385735	-1	q24.2	protein_coding
ENSG00000187091	PLCD1	3	38048987	38071253	-1	p22.2	protein_coding
ENSG00000167693	NXN	17	702553	883010	-1	p13.3	protein_coding
ENSG00000156802	ATAD2	8	124332090	124428590	-1	q24.13	protein_coding
ENSG00000198369	SPRED2	2	65537985	65659771	-1	p14	protein_coding
ENSG00000172318	B3GALT1	2	168675182	168727366	1	q24.3	protein_coding
ENSG00000171219	CDC42BPG	11	64590859	64612041	-1	q13.1	protein_coding
ENSG00000183655	KLHL25	15	86302554	86338261	-1	q25.3	protein_coding
ENSG00000023902	PLEKHO1	1	150121373	150136916	1	q21.2	protein_coding
ENSG00000162804	SNED1	2	241938255	242034983	1	q37.3	protein_coding
ENSG00000169359	SLC33A1	3	155544305	155572218	-1	q25.31	protein_coding
ENSG00000165588	OTX2	14	57267425	57277197	-1	q22.3	protein_coding
ENSG00000215615		GL000218.1	38792	97421	-1		protein_coding
ENSG00000011478	QPCTL	19	46195741	46207247	1	q13.32	protein_coding
ENSG00000135535	CD164	6	109687717	109703762	-1	q21	protein_coding
ENSG00000123268	ATF1	12	51157493	51214905	1	q13.12	protein_coding
ENSG00000106723	SPIN1	9	91003334	91093609	1	q22.1	protein_coding
ENSG00000124767	GLO1	6	38643701	38670917	-1	p21.2	protein_coding
ENSG00000171503	ETFDH	4	159593277	159630775	1	q32.1	protein_coding
ENSG00000153029	MR1	1	181003067	181031074	1	q25.3	protein_coding
ENSG00000155897	ADCY8	8	131792547	132054672	-1	q24.22	protein_coding
ENSG00000135409	AMHR2	12	53817639	53825318	1	q13.13	protein_coding
ENSG00000114416	FXR1	3	180585929	180700541	1	q26.33	protein_coding
ENSG00000179163	FUCA1	1	24171567	24194784	-1	p36.11	protein_coding
ENSG00000160678	S100A1	1	153600402	153604513	1	q21.3	protein_coding
ENSG00000151929	BAG3	10	121410882	121437331	1	q26.11	protein_coding
ENSG00000043591	ADRB1	10	115803806	115806667	1	q25.3	protein_coding
ENSG00000112874	NUDT12	5	102884556	102898494	-1	q21.2	protein_coding
ENSG00000197991	PCDH20	13	61983818	62002220	-1	q21.2	protein_coding
ENSG00000141391	SLMO1	18	12407895	12432237	1	p11.21	protein_coding
ENSG00000051523	CYBA	16	88709691	88717560	-1	q24.3	protein_coding
ENSG00000114353	GNAI2	3	50263724	50296787	1	p21.31	protein_coding
ENSG00000135919	SERPINE2	2	224839829	224904036	-1	q36.1	protein_coding
ENSG00000151623	NR3C2	4	148999913	149365850	-1	q31.23	protein_coding
ENSG00000168610	STAT3	17	40465342	40540586	-1	q21.2	protein_coding
ENSG00000065621	GSTO2	10	106028631	106059616	1	q25.1	protein_coding
ENSG00000168575	SLC20A2	8	42273993	42397069	-1	p11.21	protein_coding
ENSG00000068697	LAPTM4A	2	20232411	20251789	-1	p24.1	protein_coding
ENSG00000004848	ARX	X	25021811	25034065	-1	p21.3	protein_coding
ENSG00000101224	CDC25B	20	3767578	3786762	1	p13	protein_coding
ENSG00000067182	TNFRSF1A	12	6437923	6451280	-1	p13.31	protein_coding
ENSG00000160703	NLRX1	11	119037277	119054725	1	q23.3	protein_coding
ENSG00000049246	PER3	1	7844380	7905237	1	p36.23	protein_coding
ENSG00000184500	PROS1	3	93591881	93692910	-1	q11.1	protein_coding
ENSG00000135596	MICAL1	6	109765265	109787171	-1	q21	protein_coding
ENSG00000074695	LMAN1	18	56995055	57027194	-1	q21.32	protein_coding
ENSG00000142632	ARHGEF19	1	16524349	16539140	-1	p36.13	protein_coding
ENSG00000118762	PKD2	4	88928820	88998929	1	q22.1	protein_coding
ENSG00000182108	DEXI	16	11022748	11036317	-1	p13.13	protein_coding
ENSG00000121310	ECHDC2	1	53361656	53392884	-1	p32.3	protein_coding
ENSG00000198914	POU3F3	2	105471969	105476929	1	q12.1	protein_coding
ENSG00000144579	CTDSP1	2	219262979	219270664	1	q35	protein_coding
ENSG00000075420	FNDC3B	3	171757418	172119455	1	q26.31	protein_coding
ENSG00000087111	PIGS	17	26880401	26898890	-1	q11.2	protein_coding
ENSG00000002549	LAP3	4	17578815	17609595	1	p15.32	protein_coding
ENSG00000242689	CNTF	11	58390146	58393198	1	q12.1	protein_coding
ENSG00000166123	GPT2	16	46918290	46965209	1	q11.2	protein_coding
ENSG00000172345	STARD5	15	81601394	81616524	-1	q25.1	protein_coding
ENSG00000136295	TTYH3	7	2671585	2704436	1	p22.3	protein_coding
ENSG00000198589	LRBA	4	151185594	151936879	-1	q31.3	protein_coding
ENSG00000161513	FDXR	17	72858619	72869156	-1	q25.1	protein_coding
ENSG00000135299	ANKRD6	6	90142889	90343553	1	q15	protein_coding
ENSG00000083123	BCKDHB	6	80816364	81055987	1	q14.1	protein_coding
ENSG00000168056	LTBP3	11	65306276	65326401	-1	q13.1	protein_coding
ENSG00000135736	CCDC102A	16	57546090	57570511	-1	q21	protein_coding
ENSG00000113580	NR3C1	5	142657496	142815077	-1	q31.3	protein_coding
ENSG00000171310	CHST11	12	104849073	105155792	1	q23.3	protein_coding
ENSG00000170017	ALCAM	3	105085753	105295744	1	q13.11	protein_coding
ENSG00000148175	STOM	9	124101355	124132531	-1	q33.2	protein_coding
ENSG00000123689	G0S2	1	209848765	209849733	1	q32.2	protein_coding
ENSG00000100796	SMEK1	14	91923955	91976898	-1	q32.12	protein_coding
ENSG00000136161	RCBTB2	13	49063095	49107369	-1	q14.2	protein_coding
ENSG00000136826	KLF4	9	110247133	110252763	-1	q31.2	protein_coding
ENSG00000163527	STT3B	3	31574130	31679112	1	p23	protein_coding
ENSG00000163629	PTPN13	4	87515468	87736324	1	q21.3	protein_coding
ENSG00000177666	PNPLA2	11	818902	825573	1	p15.5	protein_coding
ENSG00000084073	ZMPSTE24	1	40723779	40759856	1	p34.2	protein_coding
ENSG00000167588	GPD1	12	50497602	50505102	1	q13.12	protein_coding
ENSG00000157350	ST3GAL2	16	70413338	70473140	-1	q22.1	protein_coding
ENSG00000164104	HMGB2	4	174252846	174256276	-1	q34.1	protein_coding
ENSG00000132669	RIN2	20	19867165	19983101	1	p11.23	protein_coding
ENSG00000067208	EVI5	1	92974253	93257961	-1	p22.1	protein_coding
ENSG00000112576	CCND3	6	41902671	42018095	-1	p21.1	protein_coding
ENSG00000139324	TMTC3	12	88536073	88593664	1	q21.32	protein_coding
ENSG00000137872	SEMA6D	15	47476298	48066420	1	q21.1	protein_coding
ENSG00000196914	ARHGEF12	11	120207787	120360645	1	q23.3	protein_coding
ENSG00000134575	ACP2	11	47260853	47270457	-1	p11.2	protein_coding
ENSG00000205981	DNAJC19	3	180701497	180707562	-1	q26.33	protein_coding
ENSG00000136861	CDK5RAP2	9	123151147	123342448	-1	q33.2	protein_coding
ENSG00000089050	RBBP9	20	18467184	18477887	-1	p11.23	protein_coding
ENSG00000140519	RHCG	15	89998680	90039844	-1	q26.1	protein_coding
ENSG00000151575	TEX9	15	56536207	56738195	1	q21.3	protein_coding
ENSG00000104635	SLC39A14	8	22224762	22291642	1	p21.3	protein_coding
ENSG00000166444	ST5	11	8714898	8932498	-1	p15.4	protein_coding
ENSG00000169814	BTD	3	15642848	15687329	1	p25.1	protein_coding
ENSG00000165443	PHYHIPL	10	60936350	61007534	1	q21.1	protein_coding
ENSG00000066279	ASPM	1	197053258	197115824	-1	q31.3	protein_coding
ENSG00000150787	PTS	11	112097088	112140678	1	q23.1	protein_coding
ENSG00000196090	PTPRT	20	40701392	41818610	-1	q13.11	protein_coding
ENSG00000165821	SALL2	14	21989232	22005350	-1	q11.2	protein_coding
ENSG00000178719	GRINA	8	145064226	145067583	1	q24.3	protein_coding
ENSG00000113441	LNPEP	5	96271098	96373219	1	q15	protein_coding
ENSG00000144834	TAGLN3	3	111717511	111732734	1	q13.2	protein_coding
ENSG00000179761	PIPOX	17	27277531	27384234	1	q11.2	protein_coding
ENSG00000175354	PTPN2	18	12785477	12929642	-1	p11.21	protein_coding
ENSG00000147251	DOCK11	X	117629861	117820126	1	q24	protein_coding
ENSG00000011114	BTBD7	14	93703896	93799438	-1	q32.12	protein_coding
ENSG00000130449	ZSWIM6	5	60628100	60841997	1	q12.1	protein_coding
ENSG00000134504	KCTD1	18	24034874	24237365	-1	q11.2	protein_coding
ENSG00000170917	NUDT6	4	123813730	123844123	-1	q28.1	protein_coding
ENSG00000152284	TCF7L1	2	85360533	85537511	1	p11.2	protein_coding
ENSG00000174469	CNTNAP2	7	145813453	148118090	1	q35	protein_coding
ENSG00000119139	TJP2	9	71736209	71870124	1	q21.11	protein_coding
ENSG00000147853	AK3	9	4711155	4742043	-1	p24.1	protein_coding
ENSG00000142949	PTPRF	1	43990858	44089343	1	p34.2	protein_coding
ENSG00000129187	DCTD	4	183811213	183839089	-1	q35.1	protein_coding
ENSG00000164309	CMYA5	5	78985700	79096063	1	q14.1	protein_coding
ENSG00000118922	KLF12	13	74260226	74708394	-1	q22.1	protein_coding
ENSG00000168003	SLC3A2	11	62623518	62656352	1	q12.3	protein_coding
ENSG00000183891	TTC32	2	20096404	20101747	-1	p24.1	protein_coding
ENSG00000183150	GPR19	12	12813825	12849141	-1	p13.1	protein_coding
ENSG00000161618	ALDH16A1	19	49956426	49974305	1	q13.33	protein_coding
ENSG00000005022	SLC25A5	X	118602363	118605282	1	q24	protein_coding
ENSG00000133805	AMPD3	11	10329860	10529126	1	p15.4	protein_coding
ENSG00000135447	PPP1R1A	12	54969171	54982443	-1	q13.2	protein_coding
ENSG00000072778	ACADVL	17	7120444	7128592	1	p13.1	protein_coding
ENSG00000164106	SCRG1	4	174309299	174327531	-1	q34.1	protein_coding
ENSG00000177409	SAMD9L	7	92759368	92777682	-1	q21.2	protein_coding
ENSG00000146374	RSPO3	6	127439749	127518910	1	q22.33	protein_coding
ENSG00000174738	NR1D2	3	23986751	24022109	1	p24.2	protein_coding
ENSG00000083857	FAT1	4	187508937	187647876	-1	q35.2	protein_coding
ENSG00000109814	UGDH	4	39500375	39529931	-1	p14	protein_coding
ENSG00000066855	MTFR1	8	66556969	66683496	1	q13.1	protein_coding
ENSG00000100060	MFNG	22	37865101	37882439	-1	q13.1	protein_coding
ENSG00000156869	FRRS1	1	100174259	100232187	-1	p21.2	protein_coding
ENSG00000109881	CCDC34	11	27352374	27385415	-1	p14.1	protein_coding
ENSG00000093144	ECHDC1	6	127609855	127664754	-1	q22.33	protein_coding
ENSG00000089041	P2RX7	12	121570622	121623876	1	q24.31	protein_coding
ENSG00000174130	TLR6	4	38825336	38858438	-1	p14	protein_coding
ENSG00000176978	DPP7	9	140004994	140009629	-1	q34.3	protein_coding
ENSG00000188064	WNT7B	22	46316242	46373009	-1	q13.31	protein_coding
ENSG00000109113	RAB34	17	27041299	27045447	-1	q11.2	protein_coding
ENSG00000171867	PRNP	20	4666882	4682236	1	p13	protein_coding
ENSG00000172782	FADS6	17	72873428	72889708	-1	q25.1	protein_coding
ENSG00000170502	NUDT9	4	88343734	88380606	1	q22.1	protein_coding
ENSG00000133794	ARNTL	11	13298199	13408813	1	p15.2	protein_coding
ENSG00000094963	FMO2	1	171154347	171181822	1	q24.3	protein_coding
ENSG00000250722	SEPP1	5	42799982	42887494	-1	p12	protein_coding
ENSG00000163746	PLSCR2	3	146109208	146213778	-1	q24	protein_coding
ENSG00000132879	FBXO44	1	11714432	11723384	1	p36.22	protein_coding
ENSG00000171109	MFN1	3	179065480	179112719	1	q26.33	protein_coding
ENSG00000215700		GL000191.1	29663	33264	1		protein_coding
ENSG00000173757	STAT5B	17	40351186	40428725	-1	q21.2	protein_coding
ENSG00000172086	KRCC1	2	88326724	88355248	-1	p11.2	protein_coding
ENSG00000164051	CCDC51	3	48473574	48481866	-1	p21.31	protein_coding
ENSG00000113140	SPARC	5	151040657	151066726	-1	q33.1	protein_coding
ENSG00000064218	DMRT3	9	976964	991731	1	p24.3	protein_coding
ENSG00000149636	DSN1	20	35380194	35402230	-1	q11.23	protein_coding
ENSG00000019991	HGF	7	81328322	81399754	-1	q21.11	protein_coding
ENSG00000103319	EEF2K	16	22217603	22298554	1	p12.2	protein_coding
ENSG00000143324	XPR1	1	180601140	180859387	1	q25.3	protein_coding
ENSG00000002834	LASP1	17	37026112	37078023	1	q12	protein_coding
ENSG00000141446	ESCO1	18	19109242	19180845	-1	q11.2	protein_coding
ENSG00000158163	DZIP1L	3	137780832	137834660	-1	q22.3	protein_coding
ENSG00000170275	CRTAP	3	33155471	33189265	1	p22.3	protein_coding
ENSG00000182606	TRAK1	3	42055294	42267381	1	p22.1	protein_coding
ENSG00000141736	ERBB2	17	37844167	37886679	1	q12	protein_coding
ENSG00000185022	MAFF	22	38597889	38612518	1	q13.1	protein_coding
ENSG00000127603	MACF1	1	39546988	39952849	1	p34.3	protein_coding
ENSG00000177807	KCNJ10	1	160007257	160040038	-1	q23.2	protein_coding
ENSG00000254087	LYN	8	56792372	56923940	1	q12.1	protein_coding
ENSG00000079308	TNS1	2	218664512	218867718	-1	q35	protein_coding
ENSG00000100906	NFKBIA	14	35870717	35873955	-1	q13.2	protein_coding
ENSG00000131171	SH3BGRL	X	80457442	80554046	1	q21.1	protein_coding
ENSG00000181264	TMEM136	11	120195838	120204391	1	q23.3	protein_coding
ENSG00000109158	GABRA4	4	46920917	46996424	-1	p12	protein_coding
ENSG00000168140	VASN	16	4421849	4433529	1	p13.3	protein_coding
ENSG00000165533	TTC8	14	89290497	89344335	1	q31.3	protein_coding
ENSG00000124635	HIST1H2BJ	6	27093676	27100541	-1	p22.1	protein_coding
ENSG00000008130	NADK	1	1682671	1711896	-1	p36.33	protein_coding
ENSG00000141367	CLTC	17	57697219	57773671	1	q23.1	protein_coding
ENSG00000185630	PBX1	1	164524821	164868533	1	q23.3	protein_coding
ENSG00000103187	COTL1	16	84599200	84651683	-1	q24.1	protein_coding
ENSG00000074603	DPP8	15	65734801	65810042	-1	q22.31	protein_coding
ENSG00000157184	CPT2	1	53662101	53679869	1	p32.3	protein_coding
ENSG00000107669	ATE1	10	123499939	123688316	-1	q26.13	protein_coding
ENSG00000164687	FABP5	8	82192598	82197012	1	q21.13	protein_coding
ENSG00000039123	SKIV2L2	5	54603588	54721409	1	q11.2	protein_coding
ENSG00000168264	IRF2BP2	1	234740015	234745271	-1	q42.3	protein_coding
ENSG00000151092	NGLY1	3	25760435	25831530	-1	p24.2	protein_coding
ENSG00000104218	CSPP1	8	67974661	68108498	1	q13.1	protein_coding
ENSG00000168763	CNNM3	2	97481982	97499648	1	q11.2	protein_coding
ENSG00000162267	ITIH3	3	52828784	52843025	1	p21.1	protein_coding
ENSG00000078070	MCCC1	3	182733006	182833863	-1	q27.1	protein_coding
ENSG00000173227	SYT12	11	66774249	66818334	1	q13.2	protein_coding
ENSG00000035928	RFC1	4	39289076	39367995	-1	p14	protein_coding
ENSG00000181104	F2R	5	76011868	76031606	1	q13.3	protein_coding
ENSG00000175198	PCCA	13	100741269	101182686	1	q32.3	protein_coding
ENSG00000070540	WIPI1	17	66417089	66453654	-1	q24.2	protein_coding
ENSG00000072506	HSD17B10	X	53458206	53461320	-1	p11.22	protein_coding
ENSG00000135365	PHF21A	11	45950871	46142985	-1	p11.2	protein_coding
ENSG00000066468	FGFR2	10	123237848	123357972	-1	q26.13	protein_coding
ENSG00000095015	MAP3K1	5	56111401	56191979	1	q11.2	protein_coding
ENSG00000205707	LYRM5	12	25348150	25362579	1	p12.1	protein_coding
ENSG00000100097	LGALS1	22	38071615	38075813	1	q13.1	protein_coding
ENSG00000146085	MUT	6	49398073	49430904	-1	p12.3	protein_coding
ENSG00000134802	SLC43A3	11	57174427	57195053	-1	q12.1	protein_coding
ENSG00000169410	PTPN9	15	75759462	75871630	-1	q24.2	protein_coding
ENSG00000134057	CCNB1	5	68462837	68474072	1	q13.2	protein_coding
ENSG00000144566	RAB5A	3	19988571	20026667	1	p24.3	protein_coding
ENSG00000144847	IGSF11	3	118619404	118864915	-1	q13.32	protein_coding
ENSG00000197122	SRC	20	35973088	36034453	1	q11.23	protein_coding
ENSG00000137563	GGH	8	63927638	63951730	-1	q12.3	protein_coding
ENSG00000204335	SP5	2	171571861	171574588	1	q31.1	protein_coding
ENSG00000102580	DNAJC3	13	96329393	96447243	1	q32.1	protein_coding
ENSG00000114268	PFKFB4	3	48555117	48599448	-1	p21.31	protein_coding
ENSG00000131844	MCCC2	5	70883115	70954531	1	q13.2	protein_coding
ENSG00000112079	STK38	6	36461669	36515247	-1	p21.31	protein_coding
ENSG00000133740	E2F5	8	86089460	86129387	1	q21.2	protein_coding
ENSG00000183856	IQGAP3	1	156495197	156542396	-1	q23.1	protein_coding
ENSG00000151276	MAGI1	3	65339200	66024509	-1	p14.1	protein_coding
ENSG00000101335	MYL9	20	35169887	35178228	1	q11.23	protein_coding
ENSG00000167613	LAIR1	19	54865362	54882165	-1	q13.42	protein_coding
ENSG00000006652	IFRD1	7	112063023	112121072	1	q31.1	protein_coding
ENSG00000133392	MYH11	16	15796992	15950890	-1	p13.11	protein_coding
ENSG00000173040	EVC2	4	5544499	5711275	-1	p16.2	protein_coding
ENSG00000163162	RNF149	2	101887681	101925163	-1	q11.2	protein_coding
ENSG00000092377	TBL1Y	Y	6778727	6959724	1	p11.2	protein_coding
ENSG00000134042	MRO	18	48324574	48351772	-1	q21.2	protein_coding
ENSG00000197208	SLC22A4	5	131630136	131679899	1	q31.1	protein_coding
ENSG00000120992	LYPLA1	8	54958938	55014577	-1	q11.23	protein_coding
ENSG00000131724	IL13RA1	X	117861535	117928502	1	q24	protein_coding
ENSG00000104763	ASAH1	8	17913934	17942494	-1	p22	protein_coding
ENSG00000196182	STK40	1	36805225	36851497	-1	p34.3	protein_coding
ENSG00000243477	NAT6	3	50333833	50336852	-1	p21.31	protein_coding
ENSG00000151617	EDNRA	4	148402069	148466106	1	q31.22	protein_coding
ENSG00000120725	SIL1	5	138282409	138629246	-1	q31.2	protein_coding
ENSG00000246705	H2AFJ	12	14927270	14930936	1	p12.3	protein_coding
ENSG00000166278	C2	6	31865562	31913449	1	p21.33	protein_coding
ENSG00000143190	POU2F1	1	167190066	167396582	1	q24.1	protein_coding
ENSG00000119185	ITGB1BP1	2	9543604	9563676	-1	p25.1	protein_coding
ENSG00000138600	SPPL2A	15	50999506	51058005	-1	q21.2	protein_coding
ENSG00000137497	NUMA1	11	71713910	71791739	-1	q13.4	protein_coding
ENSG00000172239	PAIP1	5	43526369	43557860	-1	p12	protein_coding
ENSG00000140280	LYSMD2	15	52015208	52043782	-1	q21.2	protein_coding
ENSG00000129103	SUMF2	7	56131695	56148363	1	p11.2	protein_coding
ENSG00000001036	FUCA2	6	143816614	143832827	-1	q24.2	protein_coding
ENSG00000083312	TNPO1	5	72112139	72212560	1	q13.2	protein_coding
ENSG00000157353	FUK	16	70488324	70514177	1	q22.1	protein_coding
ENSG00000154265	ABCA5	17	67240452	67323385	-1	q24.3	protein_coding
ENSG00000119929	CUTC	10	101462315	101515891	1	q24.2	protein_coding
ENSG00000167220	HDHD2	18	44633774	44676891	-1	q21.1	protein_coding
ENSG00000040731	CDH10	5	24487209	24645087	-1	p14.1	protein_coding
ENSG00000196569	LAMA2	6	129204342	129837714	1	q22.33	protein_coding
ENSG00000196189	SEMA4A	1	156117157	156147543	1	q22	protein_coding
ENSG00000164111	ANXA5	4	122589110	122618268	-1	q27	protein_coding
ENSG00000166341	DCHS1	11	6642556	6677085	-1	p15.4	protein_coding
ENSG00000146966	DENND2A	7	140218220	140373793	-1	q34	protein_coding
ENSG00000177034	MTX3	5	79275584	79287082	-1	q14.1	protein_coding
ENSG00000100439	ABHD4	14	23067146	23081265	1	q11.2	protein_coding
ENSG00000138496	PARP9	3	122246771	122283424	-1	q21.1	protein_coding
ENSG00000198900	TOP1	20	39657458	39753127	1	q12	protein_coding
ENSG00000185129	PURA	5	139487362	139496321	1	q31.2	protein_coding
ENSG00000106546	AHR	7	17338246	17385776	1	p21.1	protein_coding
ENSG00000162695	SLC30A7	1	101361632	101447309	1	p21.2	protein_coding
ENSG00000163686	ABHD6	3	58223233	58281420	1	p14.3	protein_coding
ENSG00000106153	CHCHD2	7	56169262	56174269	-1	p11.2	protein_coding
ENSG00000182552	RWDD4	4	184560788	184580378	-1	q35.1	protein_coding
ENSG00000164180	TMEM161B	5	87485450	87565293	-1	q14.3	protein_coding
ENSG00000122884	P4HA1	10	74766975	74856732	-1	q22.1	protein_coding
ENSG00000118640	VAMP8	2	85788685	85809154	1	p11.2	protein_coding
ENSG00000121879	PIK3CA	3	178865902	178957881	1	q26.32	protein_coding
ENSG00000170634	ACYP2	2	54197975	54532437	1	p16.2	protein_coding
ENSG00000165959	CLMN	14	95648277	95786243	-1	q32.13	protein_coding
ENSG00000132326	PER2	2	239152679	239198743	-1	q37.3	protein_coding
ENSG00000187678	SPRY4	5	141689992	141706020	-1	q31.3	protein_coding
ENSG00000118855	MFSD1	3	158449987	158547508	1	q25.32	protein_coding
ENSG00000049540	ELN	7	73442119	73484237	1	q11.23	protein_coding
ENSG00000100612	DHRS7	14	60610838	60636574	-1	q23.1	protein_coding
ENSG00000166797	FAM96A	15	64364758	64386217	-1	q22.31	protein_coding
ENSG00000104973	MED25	19	50321539	50342073	1	q13.33	protein_coding
ENSG00000132109	TRIM21	11	4406127	4414926	-1	p15.4	protein_coding
ENSG00000148842	CNNM2	10	104678074	104838344	1	q24.32	protein_coding
ENSG00000172403	SYNPO2	4	119809996	119982402	1	q26	protein_coding
ENSG00000203805	PPAPDC1A	10	122216466	122349367	1	q26.12	protein_coding
ENSG00000046647	GEMIN8	X	14026398	14048012	-1	p22.2	protein_coding
ENSG00000120437	ACAT2	6	160181360	160200144	1	q25.3	protein_coding
ENSG00000008853	RHOBTB2	8	22844930	22877712	1	p21.3	protein_coding
ENSG00000137642	SORL1	11	121322912	121504402	1	q24.1	protein_coding
ENSG00000092529	CAPN3	15	42640301	42704516	1	q15.1	protein_coding
ENSG00000177706	FAM20C	7	192969	300711	1	p22.3	protein_coding
ENSG00000119912	IDE	10	94211441	94333833	-1	q23.33	protein_coding
ENSG00000174021	GNG5	1	84964008	84972248	-1	p22.3	protein_coding
ENSG00000174915	PTDSS2	11	448268	491393	1	p15.5	protein_coding
ENSG00000149809	TM7SF2	11	64879317	64883856	1	q13.1	protein_coding
ENSG00000198911	SREBF2	22	42229109	42303312	1	q13.2	protein_coding
ENSG00000025796	SEC63	6	108188960	108279393	-1	q21	protein_coding
ENSG00000079459	FDFT1	8	11653082	11696818	1	p23.1	protein_coding
ENSG00000189403	HMGB1	13	31032884	31191734	-1	q12.3	protein_coding
ENSG00000110429	FBXO3	11	33762485	33796089	-1	p13	protein_coding
ENSG00000163541	SUCLG1	2	84650647	84687169	-1	p11.2	protein_coding
ENSG00000188010	MORN2	2	39103103	39156213	1	p22.1	protein_coding
ENSG00000157502	MUM1L1	X	105412298	105452949	1	q22.3	protein_coding
ENSG00000117305	HMGCL	1	24128375	24165110	-1	p36.11	protein_coding
ENSG00000140521	POLG	15	89859534	89878092	-1	q26.1	protein_coding
ENSG00000186716	BCR	22	23521891	23660224	1	q11.23	protein_coding
ENSG00000178425	NT5DC1	6	116422012	116570660	1	q22.1	protein_coding
ENSG00000072864	NDE1	16	15737124	15820210	1	p13.11	protein_coding
ENSG00000170881	RNF139	8	125486979	125500155	1	q24.13	protein_coding
ENSG00000184508	HDDC3	15	91474148	91475799	-1	q26.1	protein_coding
ENSG00000134955	SLC37A2	11	124932963	124959131	1	q24.2	protein_coding
ENSG00000114779	ABHD14B	3	52002526	52017425	-1	p21.2	protein_coding
ENSG00000117500	TMED5	1	93615299	93646285	-1	p22.1	protein_coding
ENSG00000140859	KIFC3	16	57792129	57896957	-1	q21	protein_coding
ENSG00000165912	PACSIN3	11	47199076	47207994	-1	p11.2	protein_coding
ENSG00000090924	PLEKHG2	19	39903225	39919054	1	q13.2	protein_coding
ENSG00000013810	TACC3	4	1723227	1746898	1	p16.3	protein_coding
ENSG00000109046	WSB1	17	25621102	25640657	1	q11.1	protein_coding
ENSG00000185818	NAT8L	4	2061239	2070816	1	p16.3	protein_coding
ENSG00000103994	ZNF106	15	42705021	42783321	-1	q15.1	protein_coding
ENSG00000196867	ZFP28	19	57050317	57068169	1	q13.43	protein_coding
ENSG00000184083	FAM120C	X	54094757	54209714	-1	p11.22	protein_coding
ENSG00000242366	UGT1A8	2	234526291	234681956	1	q37.1	protein_coding
ENSG00000117543	DPH5	1	101455179	101491644	-1	p21.2	protein_coding
ENSG00000080546	SESN1	6	109307640	109416022	-1	q21	protein_coding
ENSG00000198846	TOX	8	59717977	60031767	-1	q12.1	protein_coding
ENSG00000152683	SLC30A6	2	32390933	32449448	1	p22.3	protein_coding
ENSG00000182901	RGS7	1	240931554	241520530	-1	q43	protein_coding
ENSG00000127124	HIVEP3	1	41972036	42501596	-1	p34.2	protein_coding
ENSG00000124370	MCEE	2	71336814	71357369	-1	p13.3	protein_coding
ENSG00000260170		15	45879549	45968512	1	q21.1	protein_coding
ENSG00000100299	ARSA	22	51063446	51066607	-1	q13.33	protein_coding
ENSG00000157107	FCHO2	5	72251808	72386349	1	q13.2	protein_coding
ENSG00000125257	ABCC4	13	95672083	95953687	-1	q32.1	protein_coding
ENSG00000128585	MKLN1	7	130794855	131181395	1	q32.3	protein_coding
ENSG00000157538	DSCR3	21	38595721	38640262	-1	q22.13	protein_coding
ENSG00000154059	IMPACT	18	22006580	22033499	1	q11.2	protein_coding
ENSG00000138756	BMP2K	4	79697496	79837526	1	q21.21	protein_coding
ENSG00000175216	CKAP5	11	46764598	46867847	-1	p11.2	protein_coding
ENSG00000215262	KCNU1	8	36641842	36793646	1	p11.23	protein_coding
ENSG00000243335	KCTD7	7	66093868	66276446	1	q11.21	protein_coding
ENSG00000128016	ZFP36	19	39897453	39900052	1	q13.2	protein_coding
ENSG00000184634	MED12	X	70338406	70362303	1	q13.1	protein_coding
ENSG00000120738	EGR1	5	137801179	137805004	1	q31.2	protein_coding
ENSG00000107863	ARHGAP21	10	24872538	25012597	-1	p12.1	protein_coding
ENSG00000067829	IDH3G	X	153051221	153059978	-1	q28	protein_coding
ENSG00000169756	LIMS1	2	109150857	109303702	1	q12.3	protein_coding
ENSG00000165156	ZHX1	8	124260696	124287781	-1	q24.13	protein_coding
ENSG00000108984	MAP2K6	17	67410839	67539472	1	q24.3	protein_coding
ENSG00000109472	CPE	4	166282346	166419472	1	q32.3	protein_coding
ENSG00000177981	ASB8	12	48541571	48574996	-1	q13.11	protein_coding
ENSG00000012232	EXTL3	8	28457986	28613116	1	p21.1	protein_coding
ENSG00000077942	FBLN1	22	45898118	45997015	1	q13.31	protein_coding
ENSG00000162738	VANGL2	1	160370376	160398468	1	q23.2	protein_coding
ENSG00000102057	KCND1	X	48818639	48827976	-1	p11.23	protein_coding
ENSG00000158106	RHPN1	8	144451057	144466390	1	q24.3	protein_coding
ENSG00000188386	PPP3R2	9	104353897	104357283	-1	q31.1	protein_coding
ENSG00000091317	CMTM6	3	32522804	32544900	-1	p22.3	protein_coding
ENSG00000129521	EGLN3	14	34393437	34931980	-1	q13.1	protein_coding
ENSG00000137804	NUSAP1	15	41624892	41673248	1	q15.1	protein_coding
ENSG00000163909	HEYL	1	40089825	40105617	-1	p34.2	protein_coding
ENSG00000135069	PSAT1	9	80912059	80945009	1	q21.2	protein_coding
ENSG00000178075	GRAMD1C	3	113547029	113666021	1	q13.31	protein_coding
ENSG00000103429	BFAR	16	14726672	14763093	1	p13.12	protein_coding
ENSG00000136840	ST6GALNAC4	9	130670165	130679317	-1	q34.11	protein_coding
ENSG00000183864	TOB2	22	41829496	41843027	-1	q13.2	protein_coding
ENSG00000100154	TTC28	22	28374004	29075853	-1	q12.1	protein_coding
ENSG00000128590	DNAJB9	7	108210012	108215294	1	q31.1	protein_coding
ENSG00000197746	PSAP	10	73576055	73611126	-1	q22.1	protein_coding
ENSG00000204116	CHIC1	X	72783036	72906937	1	q13.2	protein_coding
ENSG00000117859	OSBPL9	1	52042851	52254889	1	p32.3	protein_coding
ENSG00000044115	CTNNA1	5	137946656	138270723	1	q31.2	protein_coding
ENSG00000137575	SDCBP	8	59465483	59495419	1	q12.1	protein_coding
ENSG00000145362	ANK2	4	113739265	114304896	1	q25	protein_coding
ENSG00000023191	RNH1	11	494512	507300	-1	p15.5	protein_coding
ENSG00000095321	CRAT	9	131857089	131873468	-1	q34.11	protein_coding
ENSG00000152127	MGAT5	2	134877554	135212192	1	q21.2	protein_coding
ENSG00000113742	CPEB4	5	173315283	173388979	1	q35.2	protein_coding
ENSG00000112118	MCM3	6	52128807	52149679	-1	p12.2	protein_coding
ENSG00000110092	CCND1	11	69455855	69469242	1	q13.3	protein_coding
ENSG00000131373	HACL1	3	15602211	15643338	-1	p25.1	protein_coding
ENSG00000104738	MCM4	8	48872745	48890720	1	q11.21	protein_coding
ENSG00000156398	SFXN2	10	104474295	104498952	1	q24.32	protein_coding
ENSG00000083544	TDRD3	13	60970591	61148012	1	q21.2	protein_coding
ENSG00000027697	IFNGR1	6	137518621	137540586	-1	q23.3	protein_coding
ENSG00000118257	NRP2	2	206546714	206662857	1	q33.3	protein_coding
ENSG00000126368	NR1D1	17	38249040	38256978	-1	q21.1	protein_coding
ENSG00000156639	ZFAND3	6	37787275	38122400	1	p21.2	protein_coding
ENSG00000142168	SOD1	21	33031935	33041244	1	q22.11	protein_coding
ENSG00000085563	ABCB1	7	87133175	87342611	-1	q21.12	protein_coding
ENSG00000170348	TMED10	14	75598173	75643334	-1	q24.3	protein_coding
ENSG00000176194	CIDEA	18	12254318	12277594	1	p11.21	protein_coding
ENSG00000178202	KDELC2	11	108342832	108369159	-1	q22.3	protein_coding
ENSG00000175832	ETV4	17	41605212	41656988	-1	q21.31	protein_coding
ENSG00000138794	CASP6	4	110609785	110624739	-1	q25	protein_coding
ENSG00000137077	CCL21	9	34709002	34710121	-1	p13.3	protein_coding
ENSG00000146828	SLC12A9	7	100424442	100464631	1	q22.1	protein_coding
ENSG00000110080	ST3GAL4	11	126225535	126310239	1	q24.2	protein_coding
ENSG00000075188	NUP37	12	102467967	102513902	-1	q23.2	protein_coding
ENSG00000088682	COQ9	16	57481337	57495187	1	q21	protein_coding
ENSG00000111906	HDDC2	6	125596496	125623282	-1	q22.31	protein_coding
ENSG00000090104	RGS1	1	192544857	192549161	1	q31.2	protein_coding
ENSG00000121691	CAT	11	34460472	34493609	1	p13	protein_coding
ENSG00000170011	MYRIP	3	39850405	40301812	1	p22.1	protein_coding
ENSG00000113732	ATP6V0E1	5	172410760	172462448	1	q35.1	protein_coding
ENSG00000178038	ALS2CL	3	46710487	46735194	-1	p21.31	protein_coding
ENSG00000108091	CCDC6	10	61548521	61666414	-1	q21.2	protein_coding
ENSG00000186318	BACE1	11	117156402	117186975	-1	q23.3	protein_coding
ENSG00000163739	CXCL1	4	74735110	74736959	1	q13.3	protein_coding
ENSG00000180008	SOCS4	14	55493948	55516206	1	q22.2	protein_coding
ENSG00000115159	GPD2	2	157291802	157470247	1	q24.1	protein_coding
ENSG00000152763	WDR78	1	67278568	67390570	-1	p31.3	protein_coding
ENSG00000137492	PRKRIR	11	76061000	76092015	-1	q13.5	protein_coding
ENSG00000144791	LIMD1	3	45596886	45727830	1	p21.31	protein_coding
ENSG00000125818	PSMF1	20	1093906	1149022	1	p13	protein_coding
ENSG00000074416	MGLL	3	127407909	127542051	-1	q21.3	protein_coding
ENSG00000123983	ACSL3	2	223725652	223809357	1	q36.1	protein_coding
ENSG00000115295	CLIP4	2	29320571	29412509	1	p23.2	protein_coding
ENSG00000133195	SLC39A11	17	70642088	71088851	-1	q25.1	protein_coding
ENSG00000009830	POMT2	14	77741299	77787227	-1	q24.3	protein_coding
ENSG00000214022	REPIN1	7	150065278	150071133	1	q36.1	protein_coding
ENSG00000129353	SLC44A2	19	10713133	10755235	1	p13.2	protein_coding
ENSG00000110076	NRXN2	11	64373646	64490660	-1	q13.1	protein_coding
ENSG00000149294	NCAM1	11	112831997	113149158	1	q23.2	protein_coding
ENSG00000166260	COX11	17	53029263	53046146	-1	q22	protein_coding
ENSG00000164576	SAP30L	5	153825517	153840614	1	q33.2	protein_coding
ENSG00000158828	PINK1	1	20959948	20978004	1	p36.12	protein_coding
ENSG00000086062	B4GALT1	9	33104080	33167354	-1	p21.1	protein_coding
ENSG00000170345	FOS	14	75745477	75748933	1	q24.3	protein_coding
ENSG00000138796	HADH	4	108910870	108956331	1	q25	protein_coding
ENSG00000109323	MANBA	4	103552660	103682151	-1	q24	protein_coding
ENSG00000173614	NMNAT1	1	10003486	10045559	1	p36.22	protein_coding
ENSG00000111145	ELK3	12	96588160	96663613	1	q23.1	protein_coding
ENSG00000084676	NCOA1	2	24714783	24993571	1	p23.3	protein_coding
ENSG00000135404	CD63	12	56119107	56123491	-1	q13.2	protein_coding
ENSG00000159461	AMFR	16	56395364	56459450	-1	q12.2	protein_coding
ENSG00000144827	ABHD10	3	111697857	111712210	1	q13.2	protein_coding
ENSG00000163069	SGCB	4	52886872	52904648	-1	q12	protein_coding
ENSG00000144560	VGLL4	3	11597544	11762220	-1	p25.3	protein_coding
ENSG00000074219	TEAD2	19	49843852	49865714	-1	q13.33	protein_coding
ENSG00000186834	HEXIM1	17	43224684	43229468	1	q21.31	protein_coding
ENSG00000067191	CACNB1	17	37329709	37353956	-1	q12	protein_coding
ENSG00000162928	PEX13	2	61244360	61276394	1	p16.1	protein_coding
ENSG00000159140	SON	21	34914924	34949812	1	q22.11	protein_coding
ENSG00000115350	POLE4	2	75185619	75197255	1	p12	protein_coding
ENSG00000029725	RABEP1	17	5185558	5289129	1	p13.2	protein_coding
ENSG00000163827	LRRC2	3	46556913	46621589	-1	p21.31	protein_coding
ENSG00000166925	TSC22D4	7	100060982	100076902	-1	q22.1	protein_coding
ENSG00000025039	RRAGD	6	90074355	90121989	-1	q15	protein_coding
ENSG00000145216	FIP1L1	4	54243810	55161439	1	q12	protein_coding
ENSG00000168209	DDIT4	10	74033678	74035794	1	q22.1	protein_coding
ENSG00000120616	EPC1	10	32556679	32667726	-1	p11.22	protein_coding
ENSG00000131018	SYNE1	6	152442819	152958936	-1	q25.2	protein_coding
ENSG00000111321	LTBR	12	6484211	6500733	1	p13.31	protein_coding
ENSG00000109220	CHIC2	4	54875956	54930857	-1	q12	protein_coding
ENSG00000131828	PDHA1	X	19362011	19379823	1	p22.12	protein_coding
ENSG00000164241	C5orf63	5	126378250	126409184	-1	q23.2	protein_coding
ENSG00000108604	SMARCD2	17	61909444	61920425	-1	q23.3	protein_coding
ENSG00000144724	PTPRG	3	61547243	62283288	1	p14.2	protein_coding
ENSG00000139625	MAP3K12	12	53874274	53893847	-1	q13.13	protein_coding
ENSG00000126561	STAT5A	17	40439565	40463961	1	q21.2	protein_coding
ENSG00000141295	SCRN2	17	45915058	45918699	-1	q21.32	protein_coding
ENSG00000177674	AGTRAP	1	11796141	11814859	1	p36.22	protein_coding
ENSG00000154814	OXNAD1	3	16306706	16391806	1	p25.1	protein_coding
ENSG00000127666	TICAM1	19	4815944	4831716	-1	p13.3	protein_coding
ENSG00000065833	ME1	6	83920108	84140797	-1	q14.2	protein_coding
ENSG00000185340	GAS2L1	22	29702572	29708774	1	q12.2	protein_coding
ENSG00000092094	OSGEP	14	20914570	20923264	-1	q11.2	protein_coding
ENSG00000176595	KBTBD11	8	1922044	1955102	1	p23.3	protein_coding
ENSG00000148484	RSU1	10	16632610	16859527	-1	p13	protein_coding
ENSG00000102900	NUP93	16	56764017	56878797	1	q13	protein_coding
ENSG00000104231	ZFAND1	8	82613569	82645138	-1	q21.13	protein_coding
ENSG00000132670	PTPRA	20	2844830	3019722	1	p13	protein_coding
ENSG00000160191	PDE9A	21	44073746	44195619	1	q22.3	protein_coding
ENSG00000133835	HSD17B4	5	118788138	118972894	1	q23.1	protein_coding
ENSG00000188643	S100A16	1	153579362	153585621	-1	q21.3	protein_coding
ENSG00000090857	PDPR	16	70147529	70195203	1	q22.1	protein_coding
ENSG00000143224	PPOX	1	161136200	161147803	1	q23.3	protein_coding
ENSG00000103642	LACTB	15	63413999	63434260	1	q22.2	protein_coding
ENSG00000127220	ABHD8	19	17402940	17421045	-1	p13.11	protein_coding
ENSG00000179094	PER1	17	8043790	8059824	-1	p13.1	protein_coding
ENSG00000148730	EIF4EBP2	10	72164135	72188374	1	q22.1	protein_coding
ENSG00000136478	TEX2	17	62224587	62340661	-1	q23.3	protein_coding
ENSG00000095951	HIVEP1	6	12008995	12165232	1	p24.1	protein_coding
ENSG00000067113	PPAP2A	5	54720682	54830878	-1	q11.2	protein_coding
ENSG00000078177	N4BP2	4	40058446	40159872	1	p14	protein_coding
ENSG00000196388	INCA1	17	4891425	4900905	-1	p13.2	protein_coding
ENSG00000169515	CCDC8	19	46913629	46916841	-1	q13.32	protein_coding
ENSG00000138032	PPM1B	2	44395108	44471523	1	p21	protein_coding
ENSG00000187391	MAGI2	7	77646393	79082890	-1	q21.11	protein_coding
ENSG00000128050	PAICS	4	57301907	57327534	1	q12	protein_coding
ENSG00000099250	NRP1	10	33466420	33625190	-1	p11.22	protein_coding
ENSG00000244607	CCDC13	3	42734155	42814745	-1	p22.1	protein_coding
ENSG00000120907	ADRA1A	8	26605667	26724790	-1	p21.2	protein_coding
ENSG00000163788	SNRK	3	43328004	43466256	1	p22.1	protein_coding
ENSG00000168646	AXIN2	17	63524681	63557765	-1	q24.1	protein_coding
ENSG00000163281	GNPDA2	4	44703885	44728612	-1	p12	protein_coding
ENSG00000115825	PRKD3	2	37477645	37551951	-1	p22.2	protein_coding
ENSG00000115520	COQ10B	2	198318147	198340032	1	q33.1	protein_coding
ENSG00000177283	FZD8	10	35927177	35930362	-1	p11.21	protein_coding
ENSG00000150967	ABCB9	12	123405498	123466196	-1	q24.31	protein_coding
ENSG00000108406	DHX40	17	57642886	57685706	1	q23.1	protein_coding
ENSG00000160404	TOR2A	9	130493803	130497604	-1	q34.11	protein_coding
ENSG00000074800	ENO1	1	8921061	8939308	-1	p36.23	protein_coding
ENSG00000112186	CAP2	6	17393447	17558023	1	p22.3	protein_coding
ENSG00000152952	PLOD2	3	145787227	145881440	-1	q24	protein_coding
ENSG00000135144	DTX1	12	113494514	113535833	1	q24.13	protein_coding
ENSG00000156502	SUPV3L1	10	70939988	70968855	1	q22.1	protein_coding
ENSG00000100889	PCK2	14	24563262	24579807	1	q11.2	protein_coding
ENSG00000076641	PAG1	8	81880045	82024303	-1	q21.13	protein_coding
ENSG00000061794	MRPS35	12	27863706	27909228	1	p11.22	protein_coding
ENSG00000107864	CPEB3	10	93806449	94050844	-1	q23.32	protein_coding
ENSG00000140848	CPNE2	16	57126449	57181878	1	q13	protein_coding
ENSG00000110492	MDK	11	46402306	46405375	1	p11.2	protein_coding
ENSG00000104687	GSR	8	30535583	30585443	-1	p12	protein_coding
ENSG00000124783	SSR1	6	7268539	7347679	-1	p24.3	protein_coding
ENSG00000141027	NCOR1	17	15932471	16121499	-1	p11.2	protein_coding
ENSG00000088325	TPX2	20	30327074	30389608	1	q11.21	protein_coding
ENSG00000245848	CEBPA	19	33790840	33793470	-1	q13.11	protein_coding
ENSG00000143771	CNIH4	1	224544552	224567161	1	q42.11	protein_coding
ENSG00000163684	RPP14	3	58291974	58305816	1	p14.3	protein_coding
ENSG00000122707	RECK	9	36036430	36124448	1	p13.3	protein_coding
ENSG00000109079	TNFAIP1	17	26662628	26674035	1	q11.2	protein_coding
ENSG00000179041	RRS1	8	67341263	67342966	1	q13.1	protein_coding
ENSG00000172046	USP19	3	49145479	49158371	-1	p21.31	protein_coding
ENSG00000117533	VAMP4	1	171669300	171711387	-1	q24.3	protein_coding
ENSG00000122729	ACO1	9	32384618	32450834	1	p21.1	protein_coding
ENSG00000168301	KCTD6	3	58477841	58488087	1	p14.3	protein_coding
ENSG00000135931	ARMC9	2	232063260	232239548	1	q37.1	protein_coding
ENSG00000105379	ETFB	19	51848423	51869672	-1	q13.41	protein_coding
ENSG00000163291	PAQR3	4	79808281	79860592	-1	q21.21	protein_coding
ENSG00000101452	DHX35	20	37590942	37668366	1	q11.23	protein_coding
ENSG00000153936	HS2ST1	1	87380331	87602334	1	p22.3	protein_coding
ENSG00000124209	RAB22A	20	56884752	56942563	1	q13.32	protein_coding
ENSG00000100577	GSTZ1	14	77787227	77797940	1	q24.3	protein_coding
ENSG00000126785	RHOJ	14	63670832	63759937	1	q23.2	protein_coding
ENSG00000117450	PRDX1	1	45976708	45988719	-1	p34.1	protein_coding
ENSG00000128294	TPST2	22	26921458	26992681	-1	q12.1	protein_coding
ENSG00000125740	FOSB	19	45971253	45978437	1	q13.32	protein_coding
ENSG00000107959	PITRM1	10	3179920	3215003	-1	p15.2	protein_coding
ENSG00000080371	RAB21	12	72148654	72184699	1	q21.1	protein_coding
ENSG00000076685	NT5C2	10	104845940	104953056	-1	q24.33	protein_coding
ENSG00000116171	SCP2	1	53392901	53517375	1	p32.3	protein_coding
ENSG00000205060	SLC35B4	7	133974084	134001803	-1	q33	protein_coding
ENSG00000136514	RTP4	3	187086120	187089864	1	q27.3	protein_coding
ENSG00000085832	EPS15	1	51819935	51985000	-1	p32.3	protein_coding
ENSG00000132383	RPA1	17	1732996	1803376	1	p13.3	protein_coding
ENSG00000092439	TRPM7	15	50844670	50979012	-1	q21.2	protein_coding
ENSG00000105855	ITGB8	7	20370325	20450419	1	p21.1	protein_coding
ENSG00000136856	SLC2A8	9	130159421	130170703	1	q33.3	protein_coding
ENSG00000152492	CCDC50	3	191046866	191116459	1	q28	protein_coding
ENSG00000100380	ST13	22	41220539	41253026	-1	q13.2	protein_coding
ENSG00000110013	SIAE	11	124503009	124565603	-1	q24.2	protein_coding
ENSG00000143337	TOR1AIP1	1	179851177	179889211	1	q25.2	protein_coding
ENSG00000116539	ASH1L	1	155305059	155532598	-1	q22	protein_coding
ENSG00000104808	DHDH	19	49436939	49448226	1	q13.33	protein_coding
ENSG00000167136	ENDOG	9	131580753	131584956	1	q34.11	protein_coding
ENSG00000166311	SMPD1	11	6411655	6416228	1	p15.4	protein_coding
ENSG00000122126	OCRL	X	128673826	128726538	1	q25	protein_coding
ENSG00000143971	ETAA1	2	67624451	67637677	1	p14	protein_coding
ENSG00000112096	SOD2	6	160100096	160183561	-1	q25.3	protein_coding
ENSG00000182132	KCNIP1	5	169780491	170163636	1	q35.1	protein_coding
ENSG00000071243	ING3	7	120590803	120617270	1	q31.31	protein_coding
ENSG00000164941	INTS8	8	95825539	95893974	1	q22.1	protein_coding
ENSG00000161533	ACOX1	17	73937588	73975515	-1	q25.1	protein_coding
ENSG00000198785	GRIN3A	9	104331635	104500862	-1	q31.1	protein_coding
ENSG00000127870	RNF6	13	26706253	26796791	-1	q12.13	protein_coding
ENSG00000157933	SKI	1	2160134	2241558	1	p36.33	protein_coding
ENSG00000107554	DNMBP	10	101635334	101769676	-1	q24.2	protein_coding
ENSG00000163644	PPM1K	4	89183315	89205921	-1	q22.1	protein_coding
ENSG00000170876	TMEM43	3	14166440	14185179	1	p25.1	protein_coding
ENSG00000114859	CLCN2	3	184063973	184079439	-1	q27.1	protein_coding
ENSG00000134574	DDB2	11	47236493	47260767	1	p11.2	protein_coding
ENSG00000150625	GPM6A	4	176554085	176923815	-1	q34.2	protein_coding
ENSG00000166575	TMEM135	11	86748886	87034800	1	q14.2	protein_coding
ENSG00000101746	NOL4	18	31431064	31804916	-1	q12.1	protein_coding
ENSG00000196781	TLE1	9	84198598	84304220	-1	q21.32	protein_coding
ENSG00000100664	EIF5	14	103799881	103811362	1	q32.32	protein_coding
ENSG00000119913	TECTB	10	114043493	114064793	1	q25.2	protein_coding
ENSG00000151694	ADAM17	2	9628615	9695921	-1	p25.1	protein_coding
ENSG00000164162	ANAPC10	4	145888264	146019693	-1	q31.21	protein_coding
ENSG00000013375	PGM3	6	83870869	83903655	-1	q14.2	protein_coding
ENSG00000106080	FKBP14	7	30050203	30066300	-1	p14.3	protein_coding
ENSG00000125124	BBS2	16	56500748	56554195	-1	q12.2	protein_coding
ENSG00000187239	FNBP1	9	132649466	132805473	-1	q34.11	protein_coding
ENSG00000143315	PIGM	1	159997462	160001783	-1	q23.2	protein_coding
ENSG00000104976	SNAPC2	19	7985201	7988135	1	p13.2	protein_coding
ENSG00000085982	USP40	2	234384166	234475428	-1	q37.1	protein_coding
ENSG00000115526	CHST10	2	101008327	101034118	-1	q11.2	protein_coding
ENSG00000112357	PEX7	6	137143717	137235075	1	q23.3	protein_coding
ENSG00000108960	MMD	17	53469974	53499353	-1	q22	protein_coding
ENSG00000114098	ARMC8	3	137906109	138017231	1	q22.3	protein_coding
ENSG00000147383	NSDHL	X	151999511	152038273	1	q28	protein_coding
ENSG00000079246	XRCC5	2	216972187	217071026	1	q35	protein_coding
ENSG00000123131	PRDX4	X	23682379	23704516	1	p22.11	protein_coding
ENSG00000140575	IQGAP1	15	90931450	91045475	1	q26.1	protein_coding
ENSG00000164258	NDUFS4	5	52856463	52979168	1	q11.2	protein_coding
ENSG00000153885	KCTD15	19	34286838	34306666	1	q13.11	protein_coding
ENSG00000162607	USP1	1	62901968	62917475	1	p31.3	protein_coding
ENSG00000153071	DAB2	5	39371780	39462402	-1	p13.1	protein_coding
ENSG00000112531	QKI	6	163835032	163999628	1	q26	protein_coding
ENSG00000176014	TUBB6	18	12307668	12344319	1	p11.21	protein_coding
ENSG00000105607	GCDH	19	13001840	13025021	1	p13.2	protein_coding
ENSG00000158006	PAFAH2	1	26286258	26324648	-1	p36.11	protein_coding
ENSG00000152208	GRID2	4	93225550	94695707	1	q22.1	protein_coding
ENSG00000060749	QSER1	11	32914724	33014862	1	p13	protein_coding
ENSG00000091140	DLD	7	107531415	107572175	1	q31.1	protein_coding
ENSG00000184828	ZBTB7C	18	45553044	45937123	-1	q21.1	protein_coding
ENSG00000113384	GOLPH3	5	32124810	32174456	-1	p13.3	protein_coding
ENSG00000123933	MXD4	4	2249159	2264021	-1	p16.3	protein_coding
ENSG00000181467	RAP2B	3	152880029	152886265	1	q25.2	protein_coding
ENSG00000155984	TMEM185A	X	148678216	148713568	-1	q28	protein_coding
ENSG00000110169	HPX	11	6452279	6463847	-1	p15.4	protein_coding
ENSG00000154945	ANKRD40	17	48770551	48785285	-1	q21.33	protein_coding
ENSG00000120802	TMPO	12	98909290	98944157	1	q23.1	protein_coding
ENSG00000064932	SBNO2	19	1107636	1174282	-1	p13.3	protein_coding
ENSG00000106012	IQCE	7	2598632	2654368	1	p22.3	protein_coding
ENSG00000134247	PTGFRN	1	117452679	117532980	1	p13.1	protein_coding
ENSG00000144426	NBEAL1	2	203879602	204091101	1	q33.2	protein_coding
ENSG00000145604	SKP2	5	36152091	36184421	1	p13.2	protein_coding
ENSG00000213965	NUDT19	19	33182867	33204702	1	q13.11	protein_coding
ENSG00000167705	RILP	17	1549444	1553371	-1	p13.3	protein_coding
ENSG00000151498	ACAD8	11	134123389	134135749	1	q25	protein_coding
ENSG00000197119	SLC25A29	14	100757448	100772884	-1	q32.2	protein_coding
ENSG00000112697	TMEM30A	6	75962640	75994684	-1	q14.1	protein_coding
ENSG00000163840	DTX3L	3	122283085	122294050	1	q21.1	protein_coding
ENSG00000064490	RFXANK	19	19303008	19312678	1	p13.11	protein_coding
ENSG00000118007	STAG1	3	136055077	136471220	-1	q22.3	protein_coding
ENSG00000235750	KIAA0040	1	175126123	175162135	-1	q25.1	protein_coding
ENSG00000126456	IRF3	19	50162826	50169132	-1	q13.33	protein_coding
ENSG00000185591	SP1	12	53773960	53810230	1	q13.13	protein_coding
ENSG00000104524	PYCRL	8	144686083	144691943	-1	q24.3	protein_coding
ENSG00000118473	SGIP1	1	66999066	67213982	1	p31.3	protein_coding
ENSG00000170458	CD14	5	140011313	140013286	-1	q31.3	protein_coding
ENSG00000107371	EXOSC3	9	37766975	37801434	-1	p13.2	protein_coding
ENSG00000182545	RNASE10	14	20973696	20979328	1	q11.2	protein_coding
ENSG00000107796	ACTA2	10	90694831	90751147	-1	q23.31	protein_coding
ENSG00000116157	GPX7	1	53068044	53074723	1	p32.3	protein_coding
ENSG00000178607	ERN1	17	62120353	62208179	-1	q23.3	protein_coding
ENSG00000114115	RBP1	3	139236276	139258671	-1	q23	protein_coding
ENSG00000109911	ELP4	11	31531297	31805546	1	p13	protein_coding
ENSG00000072849	DERL2	17	5374571	5390131	-1	p13.2	protein_coding
ENSG00000141905	NFIC	19	3359561	3469215	1	p13.3	protein_coding
ENSG00000182985	CADM1	11	115039938	115375675	-1	q23.3	protein_coding
ENSG00000164219	PGGT1B	5	114546527	114598569	-1	q22.3	protein_coding
ENSG00000175764	TTLL11	9	124584207	124855885	-1	q33.2	protein_coding
ENSG00000128973	CLN6	15	68499330	68549549	-1	q23	protein_coding
ENSG00000170579	DLGAP1	18	3496030	4455335	-1	p11.31	protein_coding
ENSG00000100300	TSPO	22	43547520	43559248	1	q13.2	protein_coding
ENSG00000169905	TOR1AIP2	1	179809102	179846934	-1	q25.2	protein_coding
ENSG00000105819	PMPCB	7	102937869	102969958	1	q22.1	protein_coding
ENSG00000139826	ABHD13	13	108870727	108886603	1	q33.3	protein_coding
ENSG00000107882	SUFU	10	104263744	104393292	1	q24.32	protein_coding
ENSG00000117362	APH1A	1	150237804	150241980	-1	q21.2	protein_coding
ENSG00000237693	IRGM	5	150226085	150280298	1	q33.1	protein_coding
ENSG00000089057	SLC23A2	20	4833002	4990939	-1	p13	protein_coding
ENSG00000005882	PDK2	17	48172101	48189516	1	q21.33	protein_coding
ENSG00000069998	CECR5	22	17618401	17646177	-1	q11.1	protein_coding
ENSG00000166348	USP54	10	75257296	75385711	-1	q22.2	protein_coding
ENSG00000165629	ATP5C1	10	7830092	7849778	1	p14	protein_coding
ENSG00000114480	GBE1	3	81538850	81811312	-1	p12.2	protein_coding
ENSG00000100284	TOM1	22	35695268	35743985	1	q12.3	protein_coding
ENSG00000101098	RIMS4	20	43380449	43438979	-1	q13.12	protein_coding
ENSG00000114796	KLHL24	3	183353356	183398733	1	q27.1	protein_coding
ENSG00000103479	RBL2	16	53467889	53525561	1	q12.2	protein_coding
ENSG00000101298	SNPH	20	1246960	1289972	1	p13	protein_coding
ENSG00000132874	SLC14A2	18	42792960	43263072	1	q12.3	protein_coding
ENSG00000146676	PURB	7	44915896	44924960	-1	p13	protein_coding
ENSG00000166855	CLPX	15	65440557	65477680	-1	q22.31	protein_coding
ENSG00000196177	ACADSB	10	124768495	124817827	1	q26.13	protein_coding
ENSG00000067141	NEO1	15	73344051	73597547	1	q24.1	protein_coding
ENSG00000143995	MEIS1	2	66660584	66801001	1	p14	protein_coding
ENSG00000173153	ESRRA	11	64073044	64084215	1	q13.1	protein_coding
ENSG00000067955	CBFB	16	67063019	67134961	1	q22.1	protein_coding
ENSG00000125844	RRBP1	20	17594323	17662940	-1	p12.1	protein_coding
ENSG00000101365	IDH3B	20	2639041	2644865	-1	p13	protein_coding
ENSG00000107521	HPS1	10	100175955	100206684	-1	q24.2	protein_coding
ENSG00000166471	TMEM41B	11	9302201	9336327	-1	p15.4	protein_coding
ENSG00000184182	UBE2F	2	238875469	238951236	1	q37.3	protein_coding
ENSG00000140395	WDR61	15	78570177	78592136	-1	q25.1	protein_coding
ENSG00000040531	CTNS	17	3539762	3564836	1	p13.2	protein_coding
ENSG00000132763	MMACHC	1	45965725	45976739	1	p34.1	protein_coding
ENSG00000101000	PROCR	20	33759876	33765165	1	q11.22	protein_coding
ENSG00000142166	IFNAR1	21	34696734	34732168	1	q22.11	protein_coding
ENSG00000166165	CKB	14	103985996	103989448	-1	q32.32	protein_coding
ENSG00000130513	GDF15	19	18485541	18499987	1	p13.11	protein_coding
ENSG00000205581	HMGN1	21	40714241	40721573	-1	q22.2	protein_coding
ENSG00000174437	ATP2A2	12	110718561	110788898	1	q24.11	protein_coding
ENSG00000180628	PCGF5	10	92979908	93044088	1	q23.32	protein_coding
ENSG00000010626	LRRC23	12	6982733	7023407	1	p13.31	protein_coding
ENSG00000141401	IMPA2	18	11981024	12030876	1	p11.21	protein_coding
ENSG00000138463	DIRC2	3	122513642	122599986	1	q21.1	protein_coding
ENSG00000128487	SPECC1	17	19912657	20222339	1	p11.2	protein_coding
ENSG00000135916	ITM2C	2	231729354	231743963	1	q37.1	protein_coding
ENSG00000136997	MYC	8	128747680	128753674	1	q24.21	protein_coding
ENSG00000084636	COL16A1	1	32117848	32169920	-1	p35.2	protein_coding
ENSG00000169136	ATF5	19	50431959	50437192	1	q13.33	protein_coding
ENSG00000005812	FBXL3	13	77566740	77601330	-1	q22.3	protein_coding
ENSG00000215440	NPEPL1	20	57264187	57294294	1	q13.32	protein_coding
ENSG00000033800	PIAS1	15	68346517	68483096	1	q23	protein_coding
ENSG00000104067	TJP1	15	29991571	30261068	-1	q13.1	protein_coding
ENSG00000106554	CHCHD3	7	132469629	132766848	-1	q33	protein_coding
ENSG00000198951	NAGA	22	42454358	42466846	-1	q13.2	protein_coding
ENSG00000008294	SPAG9	17	49039535	49198226	-1	q21.33	protein_coding
ENSG00000100243	CYB5R3	22	43013846	43045574	-1	q13.2	protein_coding
ENSG00000196628	TCF4	18	52889562	53332018	-1	q21.2	protein_coding
ENSG00000167925	GHDC	17	40340817	40346531	-1	q21.2	protein_coding
ENSG00000107614	TRDMT1	10	17184253	17244053	-1	p13	protein_coding
ENSG00000092931	MFSD11	17	74731947	74777531	1	q25.1	protein_coding
ENSG00000131238	PPT1	1	40538379	40563375	-1	p34.2	protein_coding
ENSG00000065243	PKN2	1	89149905	89301938	1	p22.2	protein_coding
ENSG00000072195	SPEG	2	220299568	220363009	1	q35	protein_coding
ENSG00000138041	SMEK2	2	55774428	55846015	-1	p16.1	protein_coding
ENSG00000126603	GLIS2	16	4364762	4389598	1	p13.3	protein_coding
ENSG00000048707	VPS13D	1	12290124	12572099	1	p36.22	protein_coding
ENSG00000165775	FUNDC2	X	154254255	154288578	1	q28	protein_coding
ENSG00000177879	AP3S1	5	115177178	115249778	1	q22.3	protein_coding
ENSG00000196456	ZNF775	7	150065879	150109558	1	q36.1	protein_coding
ENSG00000064726	BTBD1	15	83685174	83736106	-1	q25.2	protein_coding
ENSG00000213722	DDAH2	6	31694815	31698394	-1	p21.33	protein_coding
ENSG00000185000	DGAT1	8	145539954	145550573	-1	q24.3	protein_coding
ENSG00000117528	ABCD3	1	94883933	94984222	1	p21.3	protein_coding
ENSG00000115226	FNDC4	2	27714750	27718112	-1	p23.3	protein_coding
ENSG00000172893	DHCR7	11	71139239	71163914	-1	q13.4	protein_coding
ENSG00000114446	IFT57	3	107879659	107941417	-1	q13.13	protein_coding
ENSG00000117481	NSUN4	1	46805849	46830824	1	p33	protein_coding
ENSG00000149489	ROM1	11	62379194	62382592	1	q12.3	protein_coding
ENSG00000169919	GUSB	7	65425671	65447301	-1	q11.21	protein_coding
ENSG00000147162	OGT	X	70752933	70795747	1	q13.1	protein_coding
ENSG00000143252	SDHC	1	161284047	161332984	1	q23.3	protein_coding
ENSG00000156709	AIFM1	X	129263337	129299861	-1	q26.1	protein_coding
ENSG00000141646	SMAD4	18	48494410	48611415	1	q21.2	protein_coding
ENSG00000030582	GRN	17	42422614	42430470	1	q21.31	protein_coding
ENSG00000008441	NFIX	19	13106422	13209610	1	p13.2	protein_coding
ENSG00000105856	HBP1	7	106809406	106842974	1	q22.3	protein_coding
ENSG00000133961	NUMB	14	73741815	73930348	-1	q24.3	protein_coding
ENSG00000003056	M6PR	12	9092959	9102551	-1	p13.31	protein_coding
ENSG00000106028	SSBP1	7	141438121	141487722	1	q34	protein_coding
ENSG00000137275	RIPK1	6	3064225	3115421	1	p25.2	protein_coding
ENSG00000185278	ZBTB37	1	173837220	173866494	1	q25.1	protein_coding
ENSG00000136754	ABI1	10	27035522	27150016	-1	p12.1	protein_coding
ENSG00000188130	MAPK12	22	50683879	50700254	-1	q13.33	protein_coding
ENSG00000214160	ALG3	3	183960089	183967336	-1	q27.1	protein_coding
ENSG00000110245	APOC3	11	116700422	116703788	1	q23.3	protein_coding
ENSG00000168899	VAMP5	2	85811531	85820535	1	p11.2	protein_coding
ENSG00000154309	DISP1	1	222988406	223179337	1	q41	protein_coding
ENSG00000114850	SSR3	3	156257929	156272973	-1	q25.31	protein_coding
ENSG00000130508	PXDN	2	1635659	1748624	-1	p25.3	protein_coding
ENSG00000008405	CRY1	12	107385142	107487607	-1	q23.3	protein_coding
ENSG00000167074	TEF	22	41763337	41795330	1	q13.2	protein_coding
ENSG00000172469	MANEA	6	96025419	96057333	1	q16.1	protein_coding
ENSG00000167900	TK1	17	76170160	76183314	-1	q25.3	protein_coding
ENSG00000099968	BCL2L13	22	18111621	18213388	1	q11.21	protein_coding
ENSG00000136026	CKAP4	12	106631655	106698057	-1	q23.3	protein_coding
ENSG00000144468	RHBDD1	2	227700297	227863931	1	q36.3	protein_coding
ENSG00000183283	DAZAP2	12	51632076	51665146	1	q13.13	protein_coding
ENSG00000100564	PIGH	14	68048672	68067004	-1	q24.1	protein_coding
ENSG00000162073	PAQR4	16	3019246	3023490	1	p13.3	protein_coding
ENSG00000183762	KREMEN1	22	29469066	29564321	1	q12.1	protein_coding
ENSG00000182809	CRIP2	14	105939299	105946499	1	q32.33	protein_coding
ENSG00000144048	DUSP11	2	73989311	74007284	-1	p13.1	protein_coding
ENSG00000186174	BCL9L	11	118764584	118796317	-1	q23.3	protein_coding
ENSG00000119638	NEK9	14	75548822	75594047	-1	q24.3	protein_coding
ENSG00000159842	ABR	17	906758	1132315	-1	p13.3	protein_coding
ENSG00000182718	ANXA2	15	60639333	60695082	-1	q22.2	protein_coding
ENSG00000109133	TMEM33	4	41937137	41962589	1	p13	protein_coding
ENSG00000054983	GALC	14	88304164	88460009	-1	q31.3	protein_coding
ENSG00000185236	RAB11B	19	8454865	8469318	1	p13.2	protein_coding
ENSG00000117748	RPA2	1	28218035	28241257	-1	p35.3	protein_coding
ENSG00000203705	TATDN3	1	212965170	212989968	1	q32.3	protein_coding
ENSG00000101639	CEP192	18	12991361	13125051	1	p11.21	protein_coding
ENSG00000105137	SYDE1	19	15218214	15225799	1	p13.12	protein_coding
ENSG00000100106	TRIOBP	22	38093011	38172563	1	q13.1	protein_coding
ENSG00000135775	COG2	1	230778235	230829728	1	q42.2	protein_coding
ENSG00000165282	PIGO	9	35088685	35096591	-1	p13.3	protein_coding
ENSG00000121671	CRY2	11	45868669	45904798	1	p11.2	protein_coding
ENSG00000108239	TBC1D12	10	96162261	96295687	1	q23.33	protein_coding
ENSG00000156219	ART3	4	76932337	77033955	1	q21.1	protein_coding
ENSG00000172380	GNG12	1	68167149	68299150	-1	p31.3	protein_coding
ENSG00000151876	FBXO4	5	41925356	41941845	1	p13.1	protein_coding
ENSG00000138185	ENTPD1	10	97471536	97637023	1	q24.1	protein_coding
ENSG00000197956	S100A6	1	153507075	153508720	-1	q21.3	protein_coding
ENSG00000151414	NEK7	1	198126093	198291550	1	q31.3	protein_coding
ENSG00000188878	FBF1	17	73905655	73937221	-1	q25.1	protein_coding
ENSG00000146802	TMEM168	7	112405718	112430647	-1	q31.1	protein_coding
ENSG00000138036	DYNC2LI1	2	44001178	44037149	1	p21	protein_coding
ENSG00000156475	PPP2R2B	5	145967936	146464347	-1	q32	protein_coding
ENSG00000116096	SPR	2	73114489	73119287	1	p13.2	protein_coding
ENSG00000147382	FAM58A	X	152853377	152865500	-1	q28	protein_coding
ENSG00000152465	NMT2	10	15144583	15210692	-1	p13	protein_coding
ENSG00000010292	NCAPD2	12	6602522	6641121	1	p13.31	protein_coding
ENSG00000106052	TAX1BP1	7	27778950	27880938	1	p15.2	protein_coding
ENSG00000035681	NSMAF	8	59496063	59572403	-1	q12.1	protein_coding
ENSG00000174227	PIGG	4	492989	533985	1	p16.3	protein_coding
ENSG00000131653	TRAF7	16	2205699	2228130	1	p13.3	protein_coding
ENSG00000186350	RXRA	9	137208944	137332431	1	q34.2	protein_coding
ENSG00000166483	WEE1	11	9595228	9615004	1	p15.4	protein_coding
ENSG00000129657	SEC14L1	17	75082798	75213179	1	q25.2	protein_coding
ENSG00000159788	RGS12	4	3294755	3441640	1	p16.3	protein_coding
ENSG00000121064	SCPEP1	17	55055466	55084129	1	q22	protein_coding
ENSG00000100348	TXN2	22	36863083	36878077	-1	q12.3	protein_coding
ENSG00000115084	SLC35F5	2	114462588	114514400	-1	q14.1	protein_coding
ENSG00000060642	PIGV	1	27113963	27124889	1	p36.11	protein_coding
ENSG00000163660	CCNL1	3	156864297	156878549	-1	q25.31	protein_coding
ENSG00000143570	SLC39A1	1	153931575	153940188	-1	q21.3	protein_coding
ENSG00000117984	CTSD	11	1773982	1785222	-1	p15.5	protein_coding
ENSG00000198561	CTNND1	11	57520715	57587018	1	q12.1	protein_coding
ENSG00000038002	AGA	4	178351924	178363657	-1	q34.3	protein_coding
ENSG00000106484	MEST	7	130126046	130146133	1	q32.2	protein_coding
ENSG00000205669	ACOT6	14	74077649	74086592	1	q24.3	protein_coding
ENSG00000064961	HMG20B	19	3572775	3579086	1	p13.3	protein_coding
ENSG00000132313	MRPL35	2	86426478	86440917	1	p11.2	protein_coding
ENSG00000131375	CAPN7	3	15247659	15294425	1	p25.1	protein_coding
ENSG00000179242	CDH4	20	59827482	60515673	1	q13.33	protein_coding
ENSG00000186001	LRCH3	3	197518097	197615307	1	q29	protein_coding
ENSG00000164609	SLU7	5	159828648	159848718	-1	q33.3	protein_coding
ENSG00000071564	TCF3	19	1609291	1652604	-1	p13.3	protein_coding
ENSG00000141458	NPC1	18	21086307	21166862	-1	q11.2	protein_coding
ENSG00000172172	MRPL13	8	121393000	121457642	-1	q24.12	protein_coding
ENSG00000176407	KCMF1	2	85198216	85282560	1	p11.2	protein_coding
ENSG00000073849	ST6GAL1	3	186648274	186796341	1	q27.3	protein_coding
ENSG00000146963	C7orf55-LUC7L2	7	139025105	139108198	1	q34	protein_coding
ENSG00000175283	DOLK	9	131707809	131709898	-1	q34.11	protein_coding
ENSG00000111875	ASF1A	6	119215384	119230332	1	q22.31	protein_coding
ENSG00000145431	PDGFC	4	157681606	157892546	-1	q32.1	protein_coding
ENSG00000101417	PXMP4	20	32294512	32308125	-1	q11.22	protein_coding
ENSG00000187951	ARHGAP11B	15	30916697	31065196	1	q13.2	protein_coding
ENSG00000068024	HDAC4	2	239969864	240323348	-1	q37.3	protein_coding
ENSG00000111276	CDKN1B	12	12867992	12875305	1	p13.1	protein_coding
ENSG00000184752	NDUFA12	12	95290831	95397546	-1	q22	protein_coding
ENSG00000203666	EFCAB2	1	245133007	245290466	1	q44	protein_coding
ENSG00000166974	MAPRE2	18	32556892	32723434	1	q12.1	protein_coding
ENSG00000198160	MIER1	1	67390578	67454302	1	p31.3	protein_coding
ENSG00000172765	TMCC1	3	129366635	129612419	-1	q22.1	protein_coding
ENSG00000140511	HAPLN3	15	89420519	89438857	-1	q26.1	protein_coding
ENSG00000159423	ALDH4A1	1	19197926	19229275	-1	p36.13	protein_coding
ENSG00000149743	TRPT1	11	63991271	63993726	-1	q13.1	protein_coding
ENSG00000131788	PIAS3	1	145575233	145586546	1	q21.1	protein_coding
ENSG00000119487	MAPKAP1	9	128199672	128469513	-1	q33.3	protein_coding
ENSG00000101346	POFUT1	20	30795683	30826470	1	q11.21	protein_coding
ENSG00000137601	NEK1	4	170314426	170533780	-1	q33	protein_coding
ENSG00000196547	MAN2A2	15	91445448	91465814	1	q26.1	protein_coding
ENSG00000136040	PLXNC1	12	94542499	94701451	1	q22	protein_coding
ENSG00000136003	ISCU	12	108956358	108963160	1	q23.3	protein_coding
ENSG00000075790	BCAP29	7	107220422	107269615	1	q22.3	protein_coding
ENSG00000081019	RSBN1	1	114304454	114355098	-1	p13.2	protein_coding
ENSG00000152818	UTRN	6	144606837	145174170	1	q24.2	protein_coding
ENSG00000272325	NUDT3	6	34247456	34360451	-1	p21.31	protein_coding
ENSG00000113810	SMC4	3	160117062	160152750	1	q25.33	protein_coding
ENSG00000162434	JAK1	1	65298912	65432187	-1	p31.3	protein_coding
ENSG00000143401	ANP32E	1	150190717	150208504	-1	q21.2	protein_coding
ENSG00000213145	CRIP1	14	105952654	105955284	1	q32.33	protein_coding
ENSG00000027847	B4GALT7	5	177027101	177037348	1	q35.3	protein_coding
ENSG00000162923	WDR26	1	224572845	224624735	-1	q42.12	protein_coding
ENSG00000109790	KLHL5	4	39046659	39128477	1	p14	protein_coding
ENSG00000110108	TMEM109	11	60681346	60690915	1	q12.2	protein_coding
ENSG00000126062	TMEM115	3	50392180	50397041	-1	p21.31	protein_coding
ENSG00000163728	TTC14	3	180319918	180335616	1	q26.33	protein_coding
ENSG00000127948	POR	7	75528518	75616173	1	q11.23	protein_coding
ENSG00000231925	TAPBP	6	33267471	33282164	-1	p21.32	protein_coding
ENSG00000104320	NBN	8	90945564	91015456	-1	q21.3	protein_coding
ENSG00000142945	KIF2C	1	45205490	45233439	1	p34.1	protein_coding
ENSG00000158615	PPP1R15B	1	204372515	204380919	-1	q32.1	protein_coding
ENSG00000132570	PCBD2	5	134240596	134343649	1	q31.1	protein_coding
ENSG00000154734	ADAMTS1	21	28208606	28217728	-1	q21.3	protein_coding
ENSG00000073578	SDHA	5	218356	256815	1	p15.33	protein_coding
ENSG00000141002	TCF25	16	89940000	89977792	1	q24.3	protein_coding
ENSG00000048828	FAM120A	9	96214004	96328397	1	q22.31	protein_coding
ENSG00000119509	INVS	9	102861538	103063282	1	q31.1	protein_coding
ENSG00000011143	MKS1	17	56282803	56296966	-1	q22	protein_coding
ENSG00000089006	SNX5	20	17922241	17949623	-1	p11.23	protein_coding
ENSG00000196850	PPTC7	12	110969120	111021125	-1	q24.11	protein_coding
ENSG00000154310	TNIK	3	170779128	171178197	-1	q26.31	protein_coding
ENSG00000168216	LMBRD1	6	70385694	70507003	-1	q13	protein_coding
ENSG00000162441	LZIC	1	9982173	10003465	-1	p36.22	protein_coding
ENSG00000165898	ISCA2	14	74960423	74963809	1	q24.3	protein_coding
ENSG00000067167	TRAM1	8	71485677	71520622	-1	q13.3	protein_coding
ENSG00000119979	FAM45A	10	120863598	120897496	1	q26.11	protein_coding
ENSG00000044574	HSPA5	9	127997132	128003609	-1	q33.3	protein_coding
ENSG00000244005	NFS1	20	34220262	34287281	-1	q11.22	protein_coding
ENSG00000165338	HECTD2	10	93170096	93274586	1	q23.32	protein_coding
ENSG00000165678	GHITM	10	85899196	85913001	1	q23.1	protein_coding
ENSG00000141150	RASL10B	17	34058668	34070540	1	q12	protein_coding
ENSG00000136156	ITM2B	13	48807294	48837063	1	q14.2	protein_coding
ENSG00000142867	BCL10	1	85731931	85742773	-1	p22.3	protein_coding
ENSG00000134313	KIDINS220	2	8865408	8977760	-1	p25.1	protein_coding
ENSG00000132581	SDF2	17	26975374	26989207	-1	q11.2	protein_coding
ENSG00000131470	PSMC3IP	17	40724333	40729849	-1	q21.2	protein_coding
ENSG00000107897	ACBD5	10	27484146	27531059	-1	p12.1	protein_coding
ENSG00000214078	CPNE1	20	34213953	34252878	-1	q11.22	protein_coding
ENSG00000168137	SETD5	3	9439299	9520924	1	p25.3	protein_coding
ENSG00000128309	MPST	22	37415676	37425863	1	q12.3	protein_coding
ENSG00000134324	LPIN1	2	11817721	11967535	1	p25.1	protein_coding
ENSG00000125648	SLC25A23	19	6436090	6465214	-1	p13.3	protein_coding
ENSG00000159176	CSRP1	1	201452658	201478584	-1	q32.1	protein_coding
ENSG00000186395	KRT10	17	38974369	38978847	-1	q21.2	protein_coding
ENSG00000054148	PHPT1	9	139743176	139745488	1	q34.3	protein_coding
ENSG00000163349	HIPK1	1	114471814	114520426	1	p13.2	protein_coding
ENSG00000123815	ADCK4	19	41197434	41224112	-1	q13.2	protein_coding
ENSG00000021776	AQR	15	35147732	35262040	-1	q14	protein_coding
ENSG00000157540	DYRK1A	21	38739236	38887680	1	q22.13	protein_coding
ENSG00000112234	FBXL4	6	99316420	99395849	-1	q16.1	protein_coding
ENSG00000165915	SLC39A13	11	47428683	47438047	1	p11.2	protein_coding
ENSG00000164548	TRA2A	7	23544399	23571660	-1	p15.3	protein_coding
ENSG00000167711	SERPINF2	17	1646130	1658562	1	p13.3	protein_coding
ENSG00000131626	PPFIA1	11	70116806	70230509	1	q13.3	protein_coding
ENSG00000164733	CTSB	8	11700033	11726957	-1	p23.1	protein_coding
ENSG00000167202	TBC1D2B	15	78276378	78370066	-1	q25.1	protein_coding
ENSG00000162402	USP24	1	55532032	55680786	-1	p32.3	protein_coding
ENSG00000151718	WWC2	4	184020446	184241930	1	q35.1	protein_coding
ENSG00000125652	ALKBH7	19	6372444	6375042	1	p13.3	protein_coding
ENSG00000158457	TSPAN33	7	128784712	128808671	1	q32.1	protein_coding
ENSG00000144199	FAHD2B	2	97749320	97760619	-1	q11.2	protein_coding
ENSG00000136986	DERL1	8	124025404	124054663	-1	q24.13	protein_coding
ENSG00000197622	CDC42SE1	1	151023447	151042801	-1	q21.3	protein_coding
ENSG00000079150	FKBP7	2	179328391	179343327	-1	q31.2	protein_coding
ENSG00000110713	NUP98	11	3692313	3819022	-1	p15.4	protein_coding
ENSG00000111727	HCFC2	12	104458235	104498639	1	q23.3	protein_coding
ENSG00000116095	PLEKHA3	2	179345195	179370093	1	q31.2	protein_coding
ENSG00000066651	TRMT11	6	126307576	126360937	1	q22.32	protein_coding
ENSG00000259522		14	24649601	24659622	-1	q12	protein_coding
ENSG00000260916	CCPG1	15	55632230	55700708	-1	q21.3	protein_coding
ENSG00000145819	ARHGAP26	5	142149949	142608576	1	q31.3	protein_coding
ENSG00000106460	TMEM106B	7	12250867	12276886	1	p21.3	protein_coding
ENSG00000197780	TAF13	1	109605108	109618624	-1	p13.3	protein_coding
ENSG00000178691	SUZ12	17	30264037	30328064	1	q11.2	protein_coding
ENSG00000179021	C3orf38	3	88198893	88217879	1	p11.1	protein_coding
ENSG00000141279	NPEPPS	17	45600306	45700642	1	q21.32	protein_coding
ENSG00000145242	EPHA5	4	66185281	66536213	-1	q13.1	protein_coding
ENSG00000144455	SUMF1	3	3742498	4508965	-1	p26.1	protein_coding
ENSG00000077585	GPR137B	1	236305832	236385165	1	q42.3	protein_coding
ENSG00000184575	XPOT	12	64798130	64844907	1	q14.2	protein_coding
ENSG00000049192	ADAMTS6	5	64444563	64777747	-1	q12.3	protein_coding
ENSG00000122966	CIT	12	120123595	120315095	-1	q24.23	protein_coding
ENSG00000143183	TMCO1	1	165696032	165796992	-1	q24.1	protein_coding
ENSG00000178301	AQP11	11	77300436	77321400	1	q14.1	protein_coding
ENSG00000127838	PNKD	2	219135115	219211516	1	q35	protein_coding
ENSG00000164070	HSPA4L	4	128702976	128755226	1	q28.1	protein_coding
ENSG00000134461	ANKRD16	10	5903580	5931869	-1	p15.1	protein_coding
ENSG00000157224	CLDN12	7	90013035	90142716	1	q21.13	protein_coding
ENSG00000136935	GOLGA1	9	127640646	127710771	-1	q33.3	protein_coding
ENSG00000154856	APCDD1	18	10454625	10488698	1	p11.22	protein_coding
ENSG00000125347	IRF1	5	131817301	131826490	-1	q31.1	protein_coding
ENSG00000171100	MTM1	X	149737069	149841795	1	q28	protein_coding
ENSG00000119522	DENND1A	9	126141933	126692431	-1	q33.3	protein_coding
ENSG00000130731	C16orf13	16	684429	686358	-1	p13.3	protein_coding
ENSG00000135241	PNPLA8	7	108110866	108210110	-1	q31.1	protein_coding
ENSG00000182923	CEP63	3	134204585	134293859	1	q22.2	protein_coding
ENSG00000164823	OSGIN2	8	90914087	90940116	1	q21.3	protein_coding
ENSG00000124181	PLCG1	20	39765600	39811629	1	q12	protein_coding
ENSG00000174448	STARD6	18	51850728	51884334	-1	q21.2	protein_coding
ENSG00000147065	MSN	X	64887537	64961791	1	q12	protein_coding
ENSG00000136868	SLC31A1	9	115983808	116028674	1	q32	protein_coding
ENSG00000215915	ATAD3C	1	1385069	1405538	1	p36.33	protein_coding
ENSG00000011295	TTC19	17	15902694	15948329	1	p12	protein_coding
ENSG00000169641	LUZP1	1	23410516	23504301	-1	p36.12	protein_coding
ENSG00000138613	APH1B	15	63568217	63601325	1	q22.2	protein_coding
ENSG00000120594	PLXDC2	10	20105168	20569286	1	p12.31	protein_coding
ENSG00000135837	CEP350	1	179923873	180084015	1	q25.2	protein_coding
ENSG00000127311	HELB	12	66696325	66737423	1	q14.3	protein_coding
ENSG00000102910	LONP2	16	48278207	48397033	1	q12.1	protein_coding
ENSG00000121957	GPSM2	1	109417972	109473044	1	p13.3	protein_coding
ENSG00000111737	RAB35	12	120532899	120555306	-1	q24.23	protein_coding
ENSG00000186660	ZFP91	11	58346584	58388515	1	q12.1	protein_coding
ENSG00000175215	CTDSP2	12	58213710	58240522	-1	q14.1	protein_coding
ENSG00000197548	ATG7	3	11313995	11599139	1	p25.3	protein_coding
ENSG00000198863	RUNDC1	17	41132582	41145707	1	q21.31	protein_coding
ENSG00000140543	DET1	15	89054790	89089906	-1	q25.3	protein_coding
ENSG00000169554	ZEB2	2	145141648	145282147	-1	q22.3	protein_coding
ENSG00000161011	SQSTM1	5	179233388	179265078	1	q35.3	protein_coding
ENSG00000135677	GNS	12	65107225	65153227	-1	q14.3	protein_coding
ENSG00000239697	TNFSF12	17	7452208	7464925	1	p13.1	protein_coding
ENSG00000186231	KLHL32	6	97372605	97588630	1	q16.1	protein_coding
ENSG00000184277	TM2D3	15	102161847	102192594	-1	q26.3	protein_coding
ENSG00000132846	ZBED3	5	76367897	76383148	-1	q13.3	protein_coding
ENSG00000162129	CLPB	11	72003469	72145692	-1	q13.4	protein_coding
ENSG00000204104	TRAF3IP1	2	239229082	239309541	1	q37.3	protein_coding
ENSG00000079739	PGM1	1	64058947	64125916	1	p31.3	protein_coding
ENSG00000213614	HEXA	15	72635775	72668817	-1	q23	protein_coding
ENSG00000168300	PCMTD1	8	52730140	52811735	-1	q11.23	protein_coding
ENSG00000181754	AMIGO1	1	110046797	110052360	-1	p13.3	protein_coding
ENSG00000130714	POMT1	9	134378289	134399193	1	q34.13	protein_coding
ENSG00000114054	PCCB	3	135969148	136056738	1	q22.3	protein_coding
ENSG00000121680	PEX16	11	45931220	45940363	-1	p11.2	protein_coding
ENSG00000128694	OSGEPL1	2	190611386	190627953	-1	q32.2	protein_coding
ENSG00000088451	TGDS	13	95226308	95248511	-1	q32.1	protein_coding
ENSG00000205683	DPF3	14	73086004	73360809	-1	q24.2	protein_coding
ENSG00000125304	TM9SF2	13	100153671	100216260	1	q32.3	protein_coding
ENSG00000169223	LMAN2	5	176758563	176778853	-1	q35.3	protein_coding
ENSG00000166710	B2M	15	45003675	45011075	1	q21.1	protein_coding
ENSG00000122912	SLC25A16	10	70242521	70287231	-1	q21.3	protein_coding
ENSG00000023330	ALAS1	3	52232102	52248343	1	p21.2	protein_coding
ENSG00000142082	SIRT3	11	215458	236931	-1	p15.5	protein_coding
ENSG00000034693	PEX3	6	143771944	143811147	1	q24.2	protein_coding
ENSG00000170542	SERPINB9	6	2887500	2903514	-1	p25.2	protein_coding
ENSG00000211456	SACM1L	3	45730548	45786916	1	p21.31	protein_coding
ENSG00000138594	TMOD3	15	52121825	52239492	1	q21.2	protein_coding
ENSG00000239305	RNF103	2	86830516	86850989	-1	p11.2	protein_coding
ENSG00000165312	OTUD1	10	23728198	23731308	1	p12.2	protein_coding
ENSG00000108651	UTP6	17	30187923	30228784	-1	q11.2	protein_coding
ENSG00000164167	LSM6	4	147096837	147121152	1	q31.22	protein_coding
ENSG00000167775	CD320	19	8367011	8373240	-1	p13.2	protein_coding
ENSG00000155366	RHOC	1	113243728	113250056	-1	p13.2	protein_coding
ENSG00000134321	RSAD2	2	7005937	7038370	1	p25.2	protein_coding
ENSG00000120509	PDZD11	X	69506445	69510364	-1	q13.1	protein_coding
ENSG00000004455	AK2	1	33473585	33546597	-1	p35.1	protein_coding
ENSG00000138050	THUMPD2	2	39963200	40006407	-1	p22.1	protein_coding
ENSG00000112983	BRD8	5	137475455	137514675	-1	q31.2	protein_coding
ENSG00000043355	ZIC2	13	100634026	100639018	1	q32.3	protein_coding
ENSG00000186866	POFUT2	21	46683843	46707813	-1	q22.3	protein_coding
ENSG00000139318	DUSP6	12	89741009	89747048	-1	q21.33	protein_coding
ENSG00000219438	FAM19A5	22	48885272	49246724	1	q13.32	protein_coding
ENSG00000178921	PFAS	17	8150936	8173809	1	p13.1	protein_coding
ENSG00000197006	METTL9	16	21608539	21668794	1	p12.2	protein_coding
ENSG00000075151	EIF4G3	1	21132963	21503377	-1	p36.12	protein_coding
ENSG00000240857	RDH14	2	18735989	18741946	-1	p24.2	protein_coding
ENSG00000128185	DGCR6L	22	20301799	20307603	-1	q11.21	protein_coding
ENSG00000115419	GLS	2	191745553	191830278	1	q32.2	protein_coding
ENSG00000145740	SLC30A5	5	68389473	68426896	1	q13.1	protein_coding
ENSG00000119699	TGFB3	14	76424442	76449334	-1	q24.3	protein_coding
ENSG00000084774	CAD	2	27440258	27466811	1	p23.3	protein_coding
ENSG00000126803	HSPA2	14	65002623	65009955	1	q23.3	protein_coding
ENSG00000155324	GRAMD3	5	125695824	125832186	1	q23.2	protein_coding
ENSG00000181929	PRKAG1	12	49396057	49412980	-1	q13.12	protein_coding
ENSG00000196220	SRGAP3	3	9022275	9404737	-1	p25.3	protein_coding
ENSG00000143952	VPS54	2	64120035	64246206	-1	p14	protein_coding
ENSG00000006607	FARP2	2	242295658	242434256	1	q37.3	protein_coding
ENSG00000117479	SLC19A2	1	169433147	169455241	-1	q24.2	protein_coding
ENSG00000024422	EHD2	19	48216600	48246391	1	q13.33	protein_coding
ENSG00000168906	MAT2A	2	85766288	85772403	1	p11.2	protein_coding
ENSG00000134371	CDC73	1	193091147	193223031	1	q31.2	protein_coding
ENSG00000134291	TMEM106C	12	48357352	48362661	1	q13.11	protein_coding
ENSG00000082515	MRPL22	5	154320630	154348971	1	q33.2	protein_coding
ENSG00000168096	ANKS3	16	4746513	4784379	-1	p13.3	protein_coding
ENSG00000116747	TROVE2	1	193028552	193060907	1	q31.2	protein_coding
ENSG00000140104	C14orf79	14	105452112	105476819	1	q32.33	protein_coding
ENSG00000127528	KLF2	19	16435628	16438685	1	p13.11	protein_coding
ENSG00000180228	PRKRA	2	179296141	179316239	-1	q31.2	protein_coding
ENSG00000162836	ACP6	1	147119170	147142618	-1	q21.2	protein_coding
ENSG00000037749	MFAP3	5	153418466	153600038	1	q33.2	protein_coding
ENSG00000093010	COMT	22	19929130	19957498	1	q11.21	protein_coding
ENSG00000005100	DHX33	17	5344232	5372380	-1	p13.2	protein_coding
ENSG00000133704	IPO8	12	30781922	30848920	-1	p11.21	protein_coding
ENSG00000182287	AP1S2	X	15843929	15873054	-1	p22.2	protein_coding
ENSG00000133466	C1QTNF6	22	37576207	37595425	-1	q12.3	protein_coding
ENSG00000145194	ECE2	3	183967438	184010819	1	q27.1	protein_coding
ENSG00000179304	FAM156B	X	52920336	52937587	1	p11.22	protein_coding
ENSG00000184194	GPR173	X	53078273	53109797	1	p11.22	protein_coding
ENSG00000151532	VTI1A	10	114206756	114578503	1	q25.2	protein_coding
ENSG00000137522	RNF121	11	71639747	71708643	1	q13.4	protein_coding
ENSG00000166405	RIC3	11	8127597	8190602	-1	p15.4	protein_coding
ENSG00000174669	SLC29A2	11	66129992	66139685	-1	q13.2	protein_coding
ENSG00000094916	CBX5	12	54624724	54673886	-1	q13.13	protein_coding
ENSG00000176105	YES1	18	721588	812547	-1	p11.32	protein_coding
ENSG00000131778	CHD1L	1	146714291	146767443	1	q21.1	protein_coding
ENSG00000204262	COL5A2	2	189896622	190044605	-1	q32.2	protein_coding
ENSG00000167720	SRR	17	2206677	2228554	1	p13.3	protein_coding
ENSG00000172780	RAB43	3	128806412	128841644	-1	q21.3	protein_coding
ENSG00000008710	PKD1	16	2138711	2185899	-1	p13.3	protein_coding
ENSG00000188177	ZC3H6	2	113033171	113097640	1	q13	protein_coding
ENSG00000159314	ARHGAP27	17	43471275	43511787	-1	q21.31	protein_coding
ENSG00000152404	CWF19L2	11	107197071	107328572	-1	q22.3	protein_coding
ENSG00000136699	SMPD4	2	130908981	130940323	-1	q21.1	protein_coding
ENSG00000198879	SFMBT2	10	7200586	7453450	-1	p14	protein_coding
ENSG00000180902	D2HGDH	2	242673994	242708231	1	q37.3	protein_coding
ENSG00000119004	CYP20A1	2	204103663	204163009	1	q33.2	protein_coding
ENSG00000182973	CNOT10	3	32726637	32815367	1	p22.3	protein_coding
ENSG00000163956	LRPAP1	4	3508103	3534286	-1	p16.3	protein_coding
ENSG00000171862	PTEN	10	89622870	89731687	1	q23.31	protein_coding
ENSG00000163539	CLASP2	3	33537737	33759848	-1	p22.3	protein_coding
ENSG00000163297	ANTXR2	4	80822303	81046608	-1	q21.21	protein_coding
ENSG00000102316	MAGED2	X	54834032	54842445	1	p11.21	protein_coding
ENSG00000102189	EEA1	12	93164413	93323107	-1	q22	protein_coding
ENSG00000171105	INSR	19	7112266	7294045	-1	p13.2	protein_coding
ENSG00000067704	IARS2	1	220267444	220321380	1	q41	protein_coding
ENSG00000243927	MRPS6	21	35445524	35515334	1	q22.11	protein_coding
ENSG00000196372	ASB13	10	5680830	5708558	-1	p15.1	protein_coding
ENSG00000004142	POLDIP2	17	26673659	26684545	-1	q11.2	protein_coding
ENSG00000189221	MAOA	X	43515467	43606068	1	p11.3	protein_coding
ENSG00000138382	METTL5	2	170666591	170681441	-1	q31.1	protein_coding
ENSG00000100116	GCAT	22	38203912	38213183	1	q13.1	protein_coding
ENSG00000187957	DNER	2	230222345	230579274	-1	q36.3	protein_coding
ENSG00000105058	FAM32A	19	16296191	16302857	1	p13.12	protein_coding
ENSG00000185651	UBE2L3	22	21903736	21978323	1	q11.21	protein_coding
ENSG00000086504	MRPL28	16	417384	420527	-1	p13.3	protein_coding
ENSG00000138398	PPIG	2	170440850	170497916	1	q31.1	protein_coding
ENSG00000146729	GBAS	7	56019486	56067874	1	p11.2	protein_coding
ENSG00000198887	SMC5	9	72873937	72969804	1	q21.12	protein_coding
ENSG00000203896	LIME1	20	62366815	62370456	1	q13.33	protein_coding
ENSG00000119688	ABCD4	14	74752126	74769759	-1	q24.3	protein_coding
ENSG00000022267	FHL1	X	135229559	135293518	1	q26.3	protein_coding
ENSG00000164366	CCDC127	5	196986	218330	-1	p15.33	protein_coding
ENSG00000115271	GCA	2	163175350	163228105	1	q24.2	protein_coding
ENSG00000187601	MAGEH1	X	55478538	55479998	1	p11.21	protein_coding
ENSG00000106077	ABHD11	7	73150424	73153197	-1	q11.23	protein_coding
ENSG00000130164	LDLR	19	11200038	11244492	1	p13.2	protein_coding

## Sheet: Microglia_Albright
Description:	Genes up-regulated in activated microglia, Albright et al 2004
ensembl_gene_id	hgnc_symbol	affy_hg_u95av2	chromosome_name	start_position	end_position	strand	band	gene_biotype
ENSG00000125538	IL1B	1520_s_at	2	113587328	113594480	-1	q13	protein_coding
ENSG00000102265	TIMP1	1693_s_at	X	47441712	47446188	1	p11.23	protein_coding
ENSG00000124491	F13A1	38052_at	6	6144318	6321246	-1	p25.1	protein_coding
ENSG00000132906	CASP9	486_at	1	15817327	15853029	-1	p36.21	protein_coding
ENSG00000146674	IGFBP3	37319_at	7	45951949	45961473	-1	p12.3	protein_coding
ENSG00000017427	IGF1	1501_at	12	102789645	102874423	-1	q23.2	protein_coding
ENSG00000115461	IGFBP5	38650_at	2	217536828	217560248	-1	q35	protein_coding
ENSG00000113070	HBEGF	38037_at	5	139712428	139726216	-1	q31.3	protein_coding
ENSG00000163220	S100A9	41471_at	1	153330330	153333503	1	q21.3	protein_coding
ENSG00000119508	NR4A3	40661_at	9	102584137	102629173	1	q22.33	protein_coding
ENSG00000124875	CXCL6	35410_at	4	74702214	74714781	1	q13.3	protein_coding
ENSG00000132329	RAMP1	35668_at	2	238767536	238820756	1	q37.3	protein_coding
ENSG00000115414	FN1	31719_at	2	216225163	216300895	-1	q35	protein_coding
ENSG00000011422	PLAUR	189_s_at	19	44150247	44174699	-1	q13.31	protein_coding
ENSG00000110347	MMP12	1482_g_at	11	102733467	102745764	-1	q22.2	processed_transcript
ENSG00000010327	STAB1	38487_at	3	52529354	52558511	1	p21.1	protein_coding
ENSG00000169429	IL8	1369_s_at	4	74606223	74609433	1	q13.3	protein_coding
ENSG00000102962	CCL22	34041_at	16	57392684	57400102	1	q13	protein_coding
ENSG00000132965	ALOX5AP	37099_at	13	31309645	31338556	1	q12.3	protein_coding
ENSG00000108599	AKAP10	35971_at	17	19807615	19881656	-1	p11.2	protein_coding
ENSG00000134072	CAMK1	251_at	3	9799026	9811676	-1	p25.3	protein_coding
ENSG00000116741	RGS2	37701_at	1	192778169	192781403	1	q31.2	protein_coding
ENSG00000198959	TGM2	231_at	20	36756863	36794980	-1	q11.23	protein_coding
ENSG00000078081	LAMP3	37168_at	3	182840001	182881627	-1	q27.1	protein_coding
ENSG00000179218	CALR	1752_at	19	13049392	13055303	1	p13.2	protein_coding
ENSG00000041982	TNC	32818_at	9	117782806	117880536	-1	q33.1	protein_coding
ENSG00000120129	DUSP1	1005_at	5	172195093	172198198	-1	q35.1	protein_coding
ENSG00000018280	SLC11A1	38598_at	2	219246752	219261617	1	q35	protein_coding
ENSG00000108691	CCL2	34375_at	17	32582304	32584222	1	q12	protein_coding
ENSG00000196843	ARID5A	38278_at	2	97202480	97218375	1	q11.2	protein_coding
ENSG00000160883	HK3	36372_at	5	176307870	176326333	-1	q35.2	protein_coding
ENSG00000213018		39050_at	X	70639933	70640364	-1	q13.1	pseudogene
ENSG00000126267	COX6B1	40872_at	19	36139125	36149763	1	q13.12	protein_coding
ENSG00000213937	CLDN9	35520_at	16	3062457	3064506	1	p13.3	protein_coding
ENSG00000020633	RUNX3	106_at	1	25226002	25291612	-1	p36.11	protein_coding
ENSG00000118523	CTGF	36638_at	6	132269316	132272513	-1	q23.2	protein_coding
ENSG00000204310	AGPAT1	32836_at	6	32135989	32145873	-1	p21.32	protein_coding
ENSG00000178726	THBD	33803_at	20	23026270	23030378	-1	p11.21	protein_coding
ENSG00000091136	LAMB1	581_at	7	107564244	107643700	-1	q31.1	protein_coding
ENSG00000183748		36908_at	10	17851362	17953178	1	p12.33	protein_coding
ENSG00000104976	SNAPC2	37252_at	19	7985201	7988135	1	p13.2	protein_coding
ENSG00000113068	PFDN1	39435_at	5	139624624	139682706	-1	q31.3	protein_coding
ENSG00000172020	GAP43	37714_at	3	115342171	115440337	1	q13.31	protein_coding
ENSG00000137193	PIM1	1779_s_at	6	37137979	37143202	1	p21.2	protein_coding
ENSG00000248099	INSL3	701_s_at	19	17927321	17932383	-1	p13.11	protein_coding
ENSG00000115009	CCL20	40385_at	2	228678558	228682272	1	q36.3	protein_coding
ENSG00000150347	ARID5B	41690_at	10	63661059	63856703	1	q21.2	protein_coding
ENSG00000198814	GK	38130_s_at	X	30671476	30748725	1	p21.2	protein_coding
ENSG00000162595	DIRAS3	38886_i_at	1	68511645	68517314	-1	p31.3	protein_coding
ENSG00000107984	DKK1	35977_at	10	54074056	54077802	1	q21.1	protein_coding
ENSG00000130829	DUSP9	40186_at	X	152907946	152916781	1	q28	protein_coding
ENSG00000121807	CCR2	39936_at	3	46395225	46402419	1	p21.31	protein_coding
ENSG00000134321	RSAD2	38549_at	2	7005937	7038370	1	p25.2	protein_coding
ENSG00000105325	FZR1	41624_r_at	19	3506271	3538328	1	p13.3	protein_coding
ENSG00000108700	CCL8	37823_at	17	32646055	32648421	1	q12	protein_coding
ENSG00000141753	IGFBP4	39781_at	17	38599702	38613983	1	q21.2	protein_coding
ENSG00000169439	SDC2	39757_at	8	97505579	97624000	1	q22.1	protein_coding
ENSG00000137265	IRF4	37625_at	6	391739	411447	1	p25.3	protein_coding
ENSG00000102970	CCL17	1183_at	16	57438679	57449974	1	q21	protein_coding
ENSG00000170322	NFRKB	39138_g_at	11	129733531	129765485	-1	q24.3	protein_coding
ENSG00000159216	RUNX1	393_s_at	21	36160098	37357047	-1	q22.12	protein_coding
ENSG00000142871	CYR61	38772_at	1	86046444	86049645	1	p22.3	protein_coding
ENSG00000055208	TAB2	38980_at	6	149539777	149732749	1	q25.1	protein_coding
ENSG00000143851	PTPN7	39672_at	1	202116141	202130716	-1	q32.1	protein_coding
ENSG00000136244	IL6	38299_at	7	22765503	22771621	1	p15.3	protein_coding
ENSG00000130957	FBP2	40293_at	9	97321002	97356075	-1	q22.32	protein_coding
ENSG00000006283	CACNA1G	31973_at	17	48638429	48704835	1	q21.33	protein_coding
ENSG00000014138	POLA2	1775_at	11	65029233	65073060	1	q13.1	protein_coding
ENSG00000104960	PTOV1	40955_at	19	50353992	50364001	1	q13.33	protein_coding
ENSG00000086758	HUWE1	34374_g_at	X	53559057	53713673	-1	p11.22	protein_coding
ENSG00000128602	SMO	32960_at	7	128828713	128853386	1	q32.1	protein_coding
ENSG00000106028	SSBP1	38846_at	7	141438121	141487722	1	q34	protein_coding
ENSG00000100426	ZBED4	31788_at	22	50247490	50282090	1	q13.33	protein_coding
ENSG00000121440	PDZRN3	33240_at	3	73431584	73674091	-1	p13	protein_coding
ENSG00000152689	RASGRP3	34748_at	2	33661391	33789817	1	p22.3	protein_coding
ENSG00000269952		32067_at	10	35499344	35499678	1	p11.21	sense_intronic
ENSG00000215644	GCGR	32886_at	17	79762008	79771889	1	q25.3	protein_coding
ENSG00000211956	IGHV4-34	35607_at	14	106829594	106830076	-1	q32.33	IG_V_gene
ENSG00000136867	SLC31A2	34749_at	9	115913222	115926417	1	q32	protein_coding
ENSG00000100365	NCF4	38895_i_at	22	37257030	37274057	1	q12.3	protein_coding
ENSG00000169689	STRA13	35710_s_at	17	79976578	79981983	-1	q25.3	protein_coding
ENSG00000119707	RBM25	41208_at	14	73525144	73588122	1	q24.2	protein_coding
ENSG00000143546	S100A8	41096_at	1	153362508	153363664	-1	q21.3	protein_coding
ENSG00000102024	PLS3	34793_s_at	X	114795501	114885181	1	q23	protein_coding
ENSG00000163624	CDS1	40217_s_at	4	85504132	85572491	1	q21.23	protein_coding
ENSG00000203747	FCGR3A	31499_s_at	1	161511549	161600917	-1	q23.3	protein_coding
ENSG00000005381	MPO	33284_at	17	56347217	56358296	-1	q22	protein_coding
ENSG00000270610		37796_at	14	70701212	70701812	1	q24.2	pseudogene
ENSG00000171631	P2RY6	38222_at	11	72975550	73009662	1	q13.4	protein_coding
ENSG00000157557	ETS2	1519_at	21	40177231	40196879	1	q22.2	protein_coding
ENSG00000140937	CDH11	36976_at	16	64977656	65160015	-1	q21	protein_coding
ENSG00000120708	TGFBI	1385_at	5	135364584	135399507	1	q31.1	protein_coding
ENSG00000140968	IRF8	32941_at	16	85932409	85956215	1	q24.1	protein_coding
ENSG00000183765	CHEK2	37887_at	22	29083731	29138410	-1	q12.1	protein_coding
ENSG00000110324	IL10RA	1061_at	11	117857063	117872196	1	q23.3	protein_coding
ENSG00000128591	FLNC	35330_at	7	128470431	128499328	1	q32.1	protein_coding
ENSG00000107562	CXCL12	33834_at	10	44793038	44881941	-1	q11.21	protein_coding
ENSG00000128250	RFPL1	31940_s_at	22	29834572	29838444	1	q12.2	protein_coding
ENSG00000058668	ATP2B4	40913_at	1	203595689	203713209	1	q32.1	protein_coding
ENSG00000164692	COL1A2	32307_s_at	7	94023873	94060544	1	q21.3	protein_coding
ENSG00000108688	CCL7	39802_at	17	32597240	32599261	1	q12	protein_coding
ENSG00000176153	GPX2	35194_at	14	65405870	65409531	-1	q23.3	protein_coding
ENSG00000102359	SRPX2	37805_at	X	99899215	99926296	1	q22.1	protein_coding
ENSG00000135677	GNS	36263_g_at	12	65107225	65153227	-1	q14.3	protein_coding
ENSG00000125144	MT1G	926_at	16	56700643	56701977	-1	q13	protein_coding
ENSG00000160307	S100B	235_at	21	48018875	48025121	-1	q22.3	protein_coding
ENSG00000156009	MAGEA8	34576_at	X	149009941	149014609	1	q28	protein_coding
ENSG00000116133	DHCR24	36658_at	1	55315306	55352891	-1	p32.3	protein_coding
ENSG00000134086	VHL	1668_s_at	3	10182692	10193904	1	p25.3	protein_coding
ENSG00000036828	CASR	38958_at	3	121902530	122005342	1	q21.1	protein_coding
ENSG00000157005	SST	37782_at	3	187386694	187388187	-1	q27.3	protein_coding
ENSG00000121594	CD80	35015_at	3	119243140	119278449	-1	q13.33	protein_coding
ENSG00000173391	OLR1	37233_at	12	10310902	10324737	-1	p13.2	protein_coding
ENSG00000139531	SUOX	32122_at	12	56390964	56400425	1	q13.2	protein_coding
ENSG00000131095	GFAP	40185_at	17	42982376	42994305	-1	q21.31	protein_coding
ENSG00000184937	WT1	1684_s_at	11	32409321	32457176	-1	p13	protein_coding
ENSG00000125968	ID1	36617_at	20	30193086	30194318	1	q11.21	protein_coding
ENSG00000171246	NPTX1	37921_at	17	78440948	78451643	-1	q25.3	protein_coding
ENSG00000163661	PTX3	1491_at	3	157154578	157161417	1	q25.32	protein_coding
ENSG00000172175	MALT1	32350_at	18	56338618	56417371	1	q21.32	protein_coding
ENSG00000105676	ARMC6	39235_at	19	19144384	19170563	1	p13.11	protein_coding
ENSG00000162745	OLFML2B	36007_at	1	161952982	161993644	-1	q23.3	protein_coding
ENSG00000163735	CXCL5	35025_at	4	74861359	74864496	-1	q13.3	protein_coding
ENSG00000185163	DDX51	37814_g_at	12	132621139	132628880	-1	q24.33	protein_coding
ENSG00000262057	MCCC2	36432_at	HSCHR5_1_CTG1	70098418	70169834	1	q13.2	protein_coding
ENSG00000136487	GH2	40316_at	17	61957578	61959295	-1	q23.3	protein_coding
ENSG00000248848	PPBPP2	31349_at	4	74919755	74921116	-1	q13.3	pseudogene
ENSG00000127837	AAMP	38434_at	2	219128850	219134980	-1	q35	protein_coding
ENSG00000008838	MED24	34290_f_at	17	38175350	38217468	-1	q21.1	protein_coding
ENSG00000102879	CORO1A	38976_at	16	30194148	30200397	1	p11.2	protein_coding
ENSG00000138166	DUSP5	529_at	10	112257596	112271302	1	q25.2	protein_coding
ENSG00000236263		40626_at	1	155180942	155183610	-1	q22	antisense
ENSG00000138821	SLC39A8	40456_at	4	103172198	103352415	-1	q24	protein_coding
ENSG00000141526	SLC16A3	33143_s_at	17	80186273	80219005	1	q25.3	protein_coding
ENSG00000095794	CREM	32066_g_at	10	35415719	35501886	1	p11.21	protein_coding
ENSG00000233966	UBE2SP1	893_at	17	15607546	15608214	-1	p12	pseudogene
ENSG00000182578	CSF1R	160022_at	5	149432854	149492935	-1	q32	protein_coding
ENSG00000095752	IL11	35464_at	19	55875757	55881831	-1	q13.42	protein_coding
ENSG00000159792	PSKH1	323_at	16	67927175	67963581	1	q22.1	protein_coding
ENSG00000081041	CXCL2	37187_at	4	74962752	74965010	-1	q13.3	protein_coding
ENSG00000117983	MUC5B	41365_at	11	1244296	1283406	1	p15.5	protein_coding
ENSG00000135318	NT5E	31886_at	6	86159809	86205500	1	q14.3	protein_coding
ENSG00000127191	TRAF2	1746_s_at	9	139776364	139821059	1	q34.3	protein_coding
ENSG00000129538	RNASE1	37402_at	14	21269387	21271437	-1	q11.2	protein_coding
ENSG00000197467	COL13A1	38952_s_at	10	71561644	71724031	1	q22.1	protein_coding
ENSG00000197903	HIST1H2BK	35576_f_at	6	27106073	27114619	-1	p22.1	protein_coding
ENSG00000162711	NLRP3	33598_r_at	1	247579458	247612410	1	q44	protein_coding
ENSG00000005981	ASB4	32996_g_at	7	95107756	95169544	1	q21.3	protein_coding
ENSG00000185950	IRS2	40180_at	13	110406184	110438915	-1	q34	protein_coding
ENSG00000121417	ZNF211	38142_at	19	58141761	58154147	1	q13.43	protein_coding
ENSG00000096996	IL12RB1	1066_at	19	18169805	18209759	-1	p13.11	protein_coding
ENSG00000125991	ERGIC3	40514_at	20	34129770	34145405	1	q11.22	protein_coding
ENSG00000147027	TMEM47	37958_at	X	34645181	34675405	-1	p21.1	protein_coding
ENSG00000197555	SIPA1L1	40805_at	14	71787166	72207946	1	q24.2	protein_coding
ENSG00000137331	IER3	1237_at	6	30710976	30712331	-1	p21.33	protein_coding
ENSG00000135903	PAX3	1345_s_at	2	223064607	223163715	-1	q36.1	protein_coding
ENSG00000001497	LAS1L	38260_at	X	64732462	64754655	-1	q12	protein_coding
ENSG00000089199	CHGB	33426_at	20	5892076	5906007	1	p12.3	protein_coding
ENSG00000215699		34717_s_at	GL000191.1	36277	50281	-1		protein_coding
ENSG00000148680	HTR7	34634_s_at	10	92500578	92617671	-1	q23.31	protein_coding
ENSG00000187048	CYP4A11	35412_at	1	47394849	47407156	-1	p33	protein_coding
ENSG00000163520	FBLN2	32783_at	3	13573824	13679922	1	p25.1	protein_coding
ENSG00000113657	DPYSL3	36149_at	5	146770374	146889619	-1	q32	protein_coding
ENSG00000111424	VDR	1410_at	12	48235320	48336831	-1	q13.11	protein_coding
ENSG00000115825	PRKD3	37876_at	2	37477645	37551951	-1	p22.2	protein_coding
ENSG00000109846	CRYAB	32242_at	11	111779289	111794446	-1	q23.1	protein_coding
ENSG00000071462	WBSCR22	40090_at	7	73097355	73119491	1	q11.23	protein_coding
ENSG00000165125	TRPV6	36806_at	7	142568956	142583507	-1	q34	protein_coding
ENSG00000221826	PSG3	40857_f_at	19	43225790	43244721	-1	q13.2	protein_coding
ENSG00000145982	FARS2	36504_at	6	5261277	5771813	1	p25.1	protein_coding
ENSG00000239697	TNFSF12	35287_at	17	7452208	7464925	1	p13.1	protein_coding
ENSG00000102145	GATA1	36787_at	X	48644962	48652718	1	p11.23	protein_coding
ENSG00000152266	PTH	34399_at	11	13513602	13517728	-1	p15.2	protein_coding
ENSG00000128918	ALDH1A2	38315_at	15	58245622	58790065	-1	q21.3	protein_coding
ENSG00000213218	CSH2	31493_s_at	17	61949372	61951126	-1	q23.3	protein_coding
ENSG00000183473	SSTR3	557_s_at	22	37600278	37608362	-1	q13.1	protein_coding
ENSG00000124635	HIST1H2BJ	153_f_at	6	27093676	27100541	-1	p22.1	protein_coding
ENSG00000137642	SORL1	32140_at	11	121322912	121504402	1	q24.1	protein_coding
ENSG00000156299	TIAM1	38370_at	21	32490734	32932290	-1	q22.11	protein_coding
ENSG00000070729	CNGB1	37071_at	16	57917503	58005020	-1	q21	protein_coding
ENSG00000160808	MYL3	41730_at	3	46899362	46923659	-1	p21.31	protein_coding
ENSG00000196396	PTPN1	588_at	20	49126891	49201299	1	q13.13	protein_coding
ENSG00000183023	SLC8A1	34915_at	2	40339286	40838193	-1	p22.1	protein_coding
ENSG00000148985	PGAP2	41858_at	11	3818954	3847601	1	p15.4	protein_coding
ENSG00000153162	BMP6	39279_at	6	7727030	7881655	1	p24.3	protein_coding
ENSG00000036473	OTC	35111_at	X	38211798	38280703	1	p11.4	protein_coding
ENSG00000105639	JAK3	2005_s_at	19	17935589	17958880	-1	p13.11	protein_coding
ENSG00000170345	FOS	1916_s_at	14	75745477	75748933	1	q24.3	protein_coding
ENSG00000166444	ST5	37745_s_at	11	8714898	8932498	-1	p15.4	protein_coding
ENSG00000177082	WDR73	35240_at	15	85185999	85197574	-1	q25.2	protein_coding
ENSG00000143333	RGS16	41779_at	1	182567758	182573543	-1	q25.3	protein_coding
ENSG00000138448	ITGAV	257_at	2	187454792	187545628	1	q32.1	protein_coding
ENSG00000125505	MBOAT7	181_g_at	19	54677107	54693733	-1	q13.42	protein_coding
ENSG00000271138	IGLVIVOR22-1	31420_at	22	25833273	25833790	-1	q11.23	IG_V_pseudogene
ENSG00000109519	GRPEL1	39786_at	4	7060633	7069924	-1	p16.1	protein_coding
ENSG00000168899	VAMP5	32533_s_at	2	85811531	85820535	1	p11.2	protein_coding
ENSG00000213190	MLLT11	36941_at	1	151030234	151040970	1	q21.3	protein_coding
ENSG00000166856	GPR182	36429_at	12	57388230	57390468	1	q13.3	protein_coding
ENSG00000259207	ITGB3	37952_at	17	45331212	45421658	1	q21.32	protein_coding
ENSG00000138135	CH25H	32363_at	10	90965694	90967071	-1	q23.31	protein_coding
ENSG00000197122	SRC	1938_at	20	35973088	36034453	1	q11.23	protein_coding
ENSG00000171094	ALK	451_at	2	29415640	30144432	-1	p23.1	protein_coding
ENSG00000225217	HSPA7	35965_at	1	161576081	161578007	1	q23.3	pseudogene
ENSG00000070371	CLTCL1	33330_at	22	19166986	19279239	-1	q11.21	protein_coding
ENSG00000229988	HBBP1	35920_at	11	5263184	5264767	-1	p15.4	pseudogene
ENSG00000175354	PTPN2	1265_g_at	18	12785477	12929642	-1	p11.21	protein_coding
ENSG00000260306		36282_at	16	21805416	21807080	-1	p12.2	lincRNA
ENSG00000129277	CCL4	36674_at	17	34430983	34433014	1	q12	protein_coding
ENSG00000105668	UPK1A	36378_at	19	36157715	36169367	1	q13.12	protein_coding
ENSG00000109062	SLC9A3R1	32174_at	17	72744791	72765492	1	q25.1	protein_coding
ENSG00000131979	GCH1	37944_at	14	55308726	55369570	-1	q22.2	protein_coding
ENSG00000148660	CAMK2G	650_s_at	10	75572259	75634343	-1	q22.2	protein_coding
ENSG00000132128	LRRC41	40807_at	1	46726868	46769280	-1	p34.1	protein_coding
ENSG00000136603	SKIL	1743_s_at	3	170075466	170114623	1	q26.2	protein_coding
ENSG00000163288	GABRB1	35028_at	4	46995740	47428461	1	p12	protein_coding
ENSG00000177675	CD163L1	36884_at	12	7499281	7632493	-1	p13.31	protein_coding
ENSG00000117751	PPP1R8	37705_at	1	28157289	28178187	1	p35.3	protein_coding
ENSG00000116560	SFPQ	41199_s_at	1	35641979	35658749	-1	p34.3	protein_coding
ENSG00000187758	ADH1A	34637_f_at	4	100197524	100212185	-1	q23	protein_coding
ENSG00000000971	CFH	32250_at	1	196621008	196716634	1	q31.3	protein_coding
ENSG00000073756	PTGS2	1069_at	1	186640923	186649559	-1	q31.1	protein_coding
ENSG00000156925	ZIC3	35082_at	X	136648301	136659850	1	q26.3	protein_coding
ENSG00000231461	HLA-DPA2	34072_s_at	6	33059530	33065072	-1	p21.32	pseudogene
ENSG00000087303	NID2	753_at	14	52471521	52535712	-1	q22.1	protein_coding
ENSG00000004478	FKBP4	38729_at	12	2904119	2914576	1	p13.33	protein_coding
ENSG00000010610	CD4	1146_at	12	6896024	6929974	1	p13.31	protein_coding
ENSG00000112715	VEGFA	36101_s_at	6	43737921	43754224	1	p21.1	protein_coding
ENSG00000122786	CALD1	41739_s_at	7	134429003	134655479	1	q33	protein_coding
ENSG00000168386	FILIP1L	31897_at	3	99548985	99833357	-1	q12.1	protein_coding
ENSG00000169679	BUB1	41081_at	2	111395275	111435691	-1	q13	protein_coding
ENSG00000141867	BRD4	39094_at	19	15347647	15443356	-1	p13.12	protein_coding
ENSG00000143878	RHOB	1826_at	2	20646835	20649200	1	p24.1	protein_coding
ENSG00000113296	THBS4	103_at	5	79287134	79379110	1	q14.1	protein_coding
ENSG00000110921	MVK	36907_at	12	110011060	110035067	1	q24.11	protein_coding
ENSG00000197888	UGT2B17	33672_f_at	4	69402902	69434245	-1	q13.2	protein_coding
ENSG00000105722	ERF	1242_at	19	42751724	42759309	-1	q13.2	protein_coding
ENSG00000170365	SMAD1	37280_at	4	146402346	146479231	1	q31.21	protein_coding
ENSG00000144566	RAB5A	600_at	3	19988571	20026667	1	p24.3	protein_coding
ENSG00000090554	FLT3LG	36314_at	19	49977464	49990894	1	q13.33	protein_coding
ENSG00000018408	WWTR1	33876_at	3	149235022	149454501	-1	q25.1	protein_coding
ENSG00000166483	WEE1	36909_at	11	9595228	9615004	1	p15.4	protein_coding
ENSG00000172345	STARD5	40598_at	15	81601394	81616524	-1	q25.1	protein_coding
ENSG00000066629	EML1	41671_at	14	100204030	100408397	1	q32.2	protein_coding
ENSG00000108010	GLRX3	34807_at	10	131934663	131982785	1	q26.3	protein_coding
ENSG00000067066	SP100	37354_at	2	231280657	231408805	1	q37.1	protein_coding
ENSG00000165527	ARF6	33152_at	14	50359810	50361490	1	q21.3	protein_coding
ENSG00000122641	INHBA	1203_at	7	41724712	41742706	-1	p14.1	protein_coding
ENSG00000163501	IHH	899_at	2	219919146	219925189	-1	q35	protein_coding
ENSG00000172543	CTSW	40718_at	11	65647280	65651212	1	q13.1	protein_coding
ENSG00000111676	ATN1	39334_s_at	12	7033626	7051484	1	p13.31	protein_coding
ENSG00000177575	CD163	31438_s_at	12	7623409	7656489	-1	p13.31	protein_coding
ENSG00000104826	LHB	697_f_at	19	49519237	49520338	-1	q13.33	protein_coding
ENSG00000107968	MAP3K8	34770_at	10	30722866	30750762	1	p11.23	protein_coding
ENSG00000139289	PHLDA1	35909_at	12	76419227	76427712	-1	q21.2	protein_coding
ENSG00000211445	GPX3	770_at	5	150400124	150408554	1	q33.1	protein_coding
ENSG00000125931	CITED1	35976_at	X	71521488	71527037	-1	q13.1	protein_coding
ENSG00000137080	IFNA21	1435_f_at	9	21165636	21166659	-1	p21.3	protein_coding
ENSG00000101161	PRPF6	34345_at	20	62612488	62664453	1	q13.33	protein_coding
ENSG00000198467	TPM2	32314_g_at	9	35681989	35691017	-1	p13.3	protein_coding
ENSG00000170989	S1PR1	587_at	1	101702444	101707074	1	p21.2	protein_coding
ENSG00000137033	IL33	35333_r_at	9	6215805	6257983	1	p24.1	protein_coding
ENSG00000171346	KRT15	37582_at	17	39669995	39678781	-1	q21.2	protein_coding
ENSG00000168685	IL7R	36227_at	5	35852797	35879705	1	p13.2	protein_coding
ENSG00000105426	PTPRS	1247_g_at	19	5158506	5340814	-1	p13.3	protein_coding
ENSG00000101665	SMAD7	1857_at	18	46446223	46477081	-1	q21.1	protein_coding
ENSG00000070404	FSTL3	33900_at	19	676392	683385	1	p13.3	protein_coding
ENSG00000196220	SRGAP3	37563_at	3	9022275	9404737	-1	p25.3	protein_coding
ENSG00000140365	COMMD4	32198_at	15	75628232	75634268	1	q24.2	protein_coding
ENSG00000169385	RNASE2	36766_at	14	21423611	21424595	1	q11.2	protein_coding
ENSG00000108515	ENO3	39084_at	17	4851387	4860426	1	p13.2	protein_coding
ENSG00000137673	MMP7	668_s_at	11	102391239	102401484	-1	q22.2	protein_coding
ENSG00000256006		41485_at	11	18427156	18428278	1	p15.1	sense_intronic
ENSG00000171119	NRTN	32401_at	19	5823813	5828335	1	p13.3	protein_coding
ENSG00000169093	ASMTL	36553_at	X	1522032	1572655	-1	p22.33	protein_coding
ENSG00000100271	TTLL1	41039_at	22	43435522	43485434	-1	q13.2	protein_coding
ENSG00000261899	CRIM1	40936_at	HSCHR2_1_CTG1	36589102	36784311	1	p22.3	protein_coding
ENSG00000120063	GNA13	1139_at	17	63006833	63052957	-1	q24.1	protein_coding
ENSG00000101000	PROCR	647_at	20	33759876	33765165	1	q11.22	protein_coding
ENSG00000115844	DLX2	34585_at	2	172964167	172967628	-1	q31.1	protein_coding
ENSG00000067445	TRO	34730_g_at	X	54946895	54957864	1	p11.21	protein_coding
ENSG00000065308	TRAM2	40051_at	6	52362200	52441713	-1	p12.2	protein_coding
ENSG00000025293	PHF20	32884_at	20	34359896	34538303	1	q11.22	protein_coding
ENSG00000127951	FGL2	39593_at	7	76822688	76829143	-1	q11.23	protein_coding
ENSG00000214160	ALG3	38161_at	3	183960089	183967336	-1	q27.1	protein_coding
ENSG00000110092	CCND1	2017_s_at	11	69455855	69469242	1	q13.3	protein_coding
ENSG00000196781	TLE1	41489_at	9	84198598	84304220	-1	q21.32	protein_coding
ENSG00000015475	BID	32726_g_at	22	18216906	18257536	-1	q11.21	protein_coding
ENSG00000116096	SPR	32108_at	2	73114489	73119287	1	p13.2	protein_coding
ENSG00000143226	FCGR2A	34665_g_at	1	161475220	161493803	1	q23.3	protein_coding
ENSG00000081386	ZNF510	40381_at	9	99518147	99540411	-1	q22.33	protein_coding
ENSG00000130477	UNC13A	32291_at	19	17712137	17799401	-1	p13.11	protein_coding
ENSG00000137462	TLR2	40310_at	4	154622652	154626851	1	q31.3	protein_coding
ENSG00000187672	ERC2	36842_at	3	55542336	56502391	-1	p14.3	protein_coding
ENSG00000102755	FLT1	1545_g_at	13	28874489	29069265	-1	q12.3	protein_coding
ENSG00000148737	TCF7L2	32025_at	10	114710009	114927437	1	q25.2	protein_coding
ENSG00000134569	LRP4	36059_at	11	46878419	46940193	-1	p11.2	protein_coding
ENSG00000142539	SPIB	35883_at	19	50919056	50931844	1	q13.33	protein_coding
ENSG00000186340	THBS2	658_at	6	169615875	169654139	-1	q27	protein_coding
ENSG00000166526	ZNF3	40118_at	7	99661656	99680171	-1	q22.1	protein_coding
ENSG00000128016	ZFP36	40448_at	19	39897453	39900052	1	q13.2	protein_coding
ENSG00000227507	LTB	40729_s_at	6	31548302	31550299	-1	p21.33	protein_coding
ENSG00000259084		34525_at	14	96129593	96158967	1	q32.13	sense_overlapping
ENSG00000119977	TCTN3	41232_at	10	97423153	97453900	-1	q24.1	protein_coding
ENSG00000165424	ZCCHC24	34303_at	10	81142081	81205383	-1	q22.3	protein_coding
ENSG00000124702	KLHDC3	39537_at	6	42981951	42989036	1	p21.1	protein_coding
ENSG00000012779	ALOX5	307_at	10	45869661	45941561	1	q11.21	protein_coding
ENSG00000145863	GABRA6	34025_at	5	160974069	161129599	1	q34	protein_coding
ENSG00000112818	MEP1A	35489_at	6	46761127	46807515	1	p12.3	protein_coding
ENSG00000153208	MERTK	1786_at	2	112656056	112787138	1	q13	protein_coding
ENSG00000173744	AGFG1	40579_at	2	228336868	228421384	1	q36.3	protein_coding
ENSG00000127564	PKMYT1	37239_r_at	16	3018025	3030540	-1	p13.3	protein_coding
ENSG00000139352	ASCL1	40544_g_at	12	103351464	103354294	1	q23.2	protein_coding
ENSG00000142409	ZNF787	32608_at	19	56598732	56632649	-1	q13.43	protein_coding
ENSG00000136156	ITM2B	41300_s_at	13	48807294	48837063	1	q14.2	protein_coding
ENSG00000100234	TIMP3	1034_at	22	33197687	33259030	1	q12.3	protein_coding
ENSG00000164654	MIOS	37917_at	7	7606503	7648560	1	p21.3	protein_coding
ENSG00000139687	RB1	1571_f_at	13	48877887	49056122	1	q14.2	protein_coding
ENSG00000136960	ENPP2	41124_r_at	8	120569326	120685693	-1	q24.12	protein_coding
ENSG00000130733	YIPF2	40183_at	19	11033444	11039357	-1	p13.2	protein_coding
ENSG00000196482	ESRRG	31843_at	1	216676588	217311097	-1	q41	protein_coding
ENSG00000131116	ZNF428	41083_at	19	44111371	44124026	-1	q13.31	protein_coding
ENSG00000112739	PRPF4B	825_at	6	4021501	4065217	1	p25.2	protein_coding
ENSG00000164949	GEM	37279_at	8	95261481	95274578	-1	q22.1	protein_coding
ENSG00000185338	SOCS1	41592_at	16	11348262	11350036	-1	p13.13	protein_coding
ENSG00000249437	NAIP	37277_at	5	70264310	70320941	-1	q13.2	protein_coding
ENSG00000134531	EMP1	1321_s_at	12	13349650	13369708	1	p13.1	protein_coding
ENSG00000108702	CCL1	33965_at	17	32687347	32690250	-1	q12	protein_coding
ENSG00000075151	EIF4G3	33907_at	1	21132963	21503377	-1	p36.12	protein_coding
ENSG00000189221	MAOA	41772_at	X	43515467	43606068	1	p11.3	protein_coding
ENSG00000037749	MFAP3	36371_at	5	153418466	153600038	1	q33.2	protein_coding
ENSG00000108830	RND2	41082_at	17	41177258	41184057	1	q21.31	protein_coding
ENSG00000104325	DECR1	38104_at	8	91013633	91064320	1	q21.3	protein_coding
ENSG00000025708	TYMP	36879_at	22	50964181	50968485	-1	q13.33	protein_coding
ENSG00000108846	ABCC3	1930_at	17	48712138	48769613	1	q21.33	protein_coding
ENSG00000128709	HOXD9	413_at	2	176987088	176989853	1	q31.1	protein_coding
ENSG00000188042	ARL4C	39829_at	2	235401685	235405697	-1	q37.1	protein_coding
ENSG00000080815	PSEN1	35658_at	14	73603126	73690399	1	q24.2	protein_coding
ENSG00000196083	IL1RAP	38546_at	3	190231840	190375843	1	q28	protein_coding
ENSG00000198682	PAPSS2	36233_at	10	89419370	89507462	1	q23.2	protein_coding
ENSG00000162493	PDPN	41870_at	1	13909960	13944452	1	p36.21	protein_coding
ENSG00000147044	CASK	36414_s_at	X	41374187	41782716	-1	p11.4	protein_coding
ENSG00000174738	NR1D2	35705_at	3	23986751	24022109	1	p24.2	protein_coding
ENSG00000066468	FGFR2	1144_at	10	123237848	123357972	-1	q26.13	protein_coding
ENSG00000107185	RGP1	36034_at	9	35749203	35758572	1	p13.3	protein_coding
ENSG00000011007	TCEB3	639_s_at	1	24069645	24088549	1	p36.11	protein_coding
ENSG00000186765	FSCN2	34490_f_at	17	79495422	79504156	1	q25.3	protein_coding
ENSG00000156194	PPEF2	31969_i_at	4	76781020	76823724	-1	q21.1	protein_coding
ENSG00000101146	RAE1	32758_g_at	20	55926066	55954267	1	q13.31	protein_coding
ENSG00000132964	CDK8	1189_at	13	26828276	26979375	1	q12.13	protein_coding
ENSG00000169403	PTAFR	341_at	1	28473677	28520447	-1	p35.3	protein_coding
ENSG00000170458	CD14	36661_s_at	5	140011313	140013286	-1	q31.3	protein_coding
ENSG00000180900	SCRIB	34743_at	8	144873090	144897549	-1	q24.3	protein_coding
ENSG00000112096	SOD2	34666_at	6	160100096	160183561	-1	q25.3	protein_coding
ENSG00000162407	PPAP2B	33862_at	1	56960419	57110974	-1	p32.2	protein_coding
ENSG00000050628	PTGER3	32689_s_at	1	71318036	71513491	-1	p31.1	protein_coding
ENSG00000228716	DHFR	1178_at	5	79922047	79950802	-1	q14.1	protein_coding
ENSG00000196743	GM2A	33647_s_at	5	150591711	150650001	1	q33.1	protein_coding
ENSG00000214655	ZSWIM8	35420_r_at	10	75545340	75561551	1	q22.2	protein_coding
ENSG00000086475	SEPHS1	39387_at	10	13359424	13390297	-1	p13	protein_coding
ENSG00000075891	PAX2	38185_at	10	102495360	102589698	1	q24.31	protein_coding
ENSG00000115289	PCGF1	41064_at	2	74732170	74735707	-1	p13.1	protein_coding
ENSG00000065361	ERBB3	33638_at	12	56473641	56497289	1	q13.2	protein_coding
ENSG00000072694	FCGR2B	34664_at	1	161551101	161648444	1	q23.3	protein_coding
ENSG00000149485	FADS1	41719_i_at	11	61567099	61596790	-1	q12.2	protein_coding
ENSG00000171223	JUNB	2049_s_at	19	12902310	12904124	1	p13.2	protein_coding
ENSG00000204301	NOTCH4	39048_at	6	32162620	32191844	-1	p21.32	protein_coding
ENSG00000005238	FAM214B	33843_g_at	9	35104109	35116338	-1	p13.3	protein_coding
ENSG00000163320	CGGBP1	39562_at	3	88101094	88199035	-1	p11.1	protein_coding
ENSG00000110436	SLC1A2	34582_at	11	35272753	35441610	-1	p13	protein_coding
ENSG00000168461	RAB31	33372_at	18	9708162	9862548	1	p11.22	protein_coding
ENSG00000120875	DUSP4	1788_s_at	8	29190581	29208185	-1	p12	protein_coding
ENSG00000118513	MYB	1472_g_at	6	135502453	135540311	1	q23.3	protein_coding
ENSG00000142789	CELA3A	41238_s_at	1	22328149	22339032	1	p36.12	protein_coding
ENSG00000054598	FOXC1	41027_at	6	1610681	1614127	1	p25.3	protein_coding
ENSG00000156413	FUT6	36289_f_at	19	5830621	5839742	-1	p13.3	protein_coding
ENSG00000003402	CFLAR	1868_g_at	2	201980827	202029033	1	q33.1	protein_coding
ENSG00000104723	TUSC3	36852_at	8	15274724	15624158	1	p22	protein_coding
ENSG00000105261	OVOL3	31772_at	19	36602104	36604613	1	q13.12	protein_coding
ENSG00000170893	TRH	32323_at	3	129693148	129696781	1	q22.1	protein_coding
ENSG00000260150	ZMYND11	33864_at	HG905_PATCH	184465	304637	1	p15.3	protein_coding
ENSG00000106366	SERPINE1	38125_at	7	100770370	100782547	1	q22.1	protein_coding
ENSG00000105392	CRX	41845_at	19	48322703	48346587	1	q13.33	protein_coding
ENSG00000124164	VAPB	41757_at	20	56964178	57026157	1	q13.32	protein_coding
ENSG00000197321	SVIL	40069_at	10	29746267	30025710	-1	p11.23	protein_coding
ENSG00000130287	NCAN	32642_at	19	19322838	19363042	1	p13.11	protein_coding
ENSG00000139644	TMBIM6	33989_f_at	12	50101508	50158717	1	q13.12	protein_coding
ENSG00000120500	ARR3	39645_r_at	X	69488155	69501690	1	q13.1	protein_coding
ENSG00000072062	PRKACA	568_at	19	14202500	14228896	-1	p13.12	protein_coding
ENSG00000140416	TPM1	36792_at	15	63334831	63364114	1	q22.2	protein_coding
ENSG00000090776	EFNB1	2076_s_at	X	68048840	68061990	1	q13.1	protein_coding
ENSG00000128322	IGLL1	38514_at	22	23915312	23922495	-1	q11.23	protein_coding
ENSG00000137392	CLPS	34941_at	6	35762759	35765088	-1	p21.31	protein_coding
ENSG00000065989	PDE4A	666_at	19	10527449	10580305	1	p13.2	protein_coding
ENSG00000181649	PHLDA2	31888_s_at	11	2949503	2950685	-1	p15.4	protein_coding
ENSG00000141543	EIF4A3	38031_at	17	78109013	78120982	-1	q25.3	protein_coding
ENSG00000126767	ELK1	1781_at	X	47494920	47510003	-1	p11.23	protein_coding
ENSG00000100241	SBF1	39835_at	22	50885184	50913454	-1	q13.33	protein_coding
ENSG00000067992	PDK3	36720_at	X	24483338	24557954	1	p22.11	protein_coding
ENSG00000125952	MAX	39948_at	14	65472892	65569413	-1	q23.3	protein_coding
ENSG00000137801	THBS1	867_s_at	15	39873280	39891667	1	q14	protein_coding
ENSG00000170759	KIF5B	34732_at	10	32297938	32345359	-1	p11.22	protein_coding
ENSG00000126778	SIX1	40004_at	14	61110133	61124977	-1	q23.1	protein_coding
ENSG00000204775		35615_at	8	145317003	145331153	-1	q24.3	protein_coding
ENSG00000233224	HIST1H2AM	33023_at	6	27860477	27860963	-1	p22.1	protein_coding
ENSG00000083857	FAT1	40454_at	4	187508937	187647876	-1	q35.2	protein_coding
ENSG00000163687	DNASE1L3	37972_at	3	58177984	58200424	-1	p14.3	protein_coding
ENSG00000187840	EIF4EBP1	31597_r_at	8	37887859	37917883	1	p11.23	protein_coding
ENSG00000176171	BNIP3	38010_at	10	133781578	133795435	-1	q26.3	protein_coding
ENSG00000184349	EFNA5	39611_at	5	106712590	107006596	-1	q21.3	protein_coding
ENSG00000105278	ZFR2	34613_at	19	3804022	3869030	-1	p13.3	protein_coding
ENSG00000136689	IL1RN	37603_at	2	113864791	113891593	1	q13	protein_coding
ENSG00000198223	CSF2RA	33665_s_at	X	1387693	1429274	1	p22.33	protein_coding
ENSG00000224389	C4B	40766_at	6	31982539	32003195	1	p21.33	protein_coding
ENSG00000172466	ZNF24	32809_at	18	32912176	32925446	-1	q12.2	protein_coding
ENSG00000196329	GIMAP5	32927_at	7	150419341	150447121	1	q36.1	protein_coding
ENSG00000185697	MYBL1	1465_s_at	8	67474410	67526482	-1	q13.1	protein_coding
ENSG00000109572	CLCN3	40880_r_at	4	170533784	170644824	1	q33	protein_coding
ENSG00000114867	EIF4G1	1306_at	3	184032283	184053146	1	q27.1	protein_coding
ENSG00000183087	GAS6	1597_at	13	114523524	114567046	-1	q34	protein_coding
ENSG00000117318	ID3	37043_at	1	23884409	23886285	-1	p36.12	protein_coding
ENSG00000152822	GRM1	31468_f_at	6	146348782	146758734	1	q24.3	protein_coding
ENSG00000179262	RAD23A	1753_s_at	19	13056669	13064456	1	p13.2	protein_coding
ENSG00000241399	CD302	34760_at	2	160625364	160654753	-1	q24.2	protein_coding
ENSG00000163235	TGFA	160025_at	2	70674412	70781325	-1	p13.3	protein_coding
ENSG00000106780	MEGF9	36488_at	9	123363091	123476748	-1	q33.2	protein_coding
ENSG00000170558	CDH2	2054_g_at	18	25530930	25757410	-1	q12.1	protein_coding
ENSG00000152256	PDK1	36386_at	2	173420101	173489823	1	q31.1	protein_coding
ENSG00000145242	EPHA5	34564_at	4	66185281	66536213	-1	q13.1	protein_coding
ENSG00000221869	CEBPD	1052_s_at	8	48649471	48651648	-1	q11.21	protein_coding
ENSG00000006744	ELAC2	39367_at	17	12895708	12921504	-1	p12	protein_coding
ENSG00000166224	SGPL1	35875_at	10	72575717	72640930	1	q22.1	protein_coding
ENSG00000141985	SH3GL1	39159_at	19	4360367	4400544	-1	p13.3	protein_coding
ENSG00000205403	CFI	35698_at	4	110661852	110723335	-1	q25	protein_coding
ENSG00000105976	MET	1609_g_at	7	116312444	116438440	1	q31.2	protein_coding
ENSG00000088812	ATRN	33428_s_at	20	3451687	3631769	1	p13	protein_coding
ENSG00000131711	MAP1B	38396_at	5	71403061	71505395	1	q13.2	protein_coding
ENSG00000167900	TK1	910_at	17	76170160	76183314	-1	q25.3	protein_coding
ENSG00000136250	AOAH	37647_at	7	36552456	36764154	-1	p14.2	protein_coding
ENSG00000152952	PLOD2	34795_at	3	145787227	145881440	-1	q24	protein_coding
ENSG00000096401	CDC5L	32040_i_at	6	44355262	44418163	1	p21.1	protein_coding
ENSG00000181418	DDN	37516_at	12	49388932	49393092	-1	q13.12	protein_coding
ENSG00000211898	IGHD	37467_at	14	106303099	106312010	-1	q32.33	IG_C_gene
ENSG00000259923		609_f_at	16	56682793	56686548	1	q12.2	processed_transcript
ENSG00000198821	CD247	37078_at	1	167399877	167487847	-1	q24.2	protein_coding
ENSG00000164270	HTR4	34466_at	5	147830595	148056798	-1	q32	protein_coding
ENSG00000197273	GUCA2A	33995_at	1	42628362	42630389	-1	p34.2	protein_coding
ENSG00000136485	DCAF7	38171_at	17	61627822	61671639	1	q23.3	protein_coding
ENSG00000104064	GABPB1	35943_s_at	15	50569389	50647605	-1	q21.2	protein_coding
ENSG00000181274	FRAT2	40172_g_at	10	99092255	99094458	-1	q24.1	protein_coding
ENSG00000159763	PIP	41094_at	7	142829170	142836839	1	q34	protein_coding
ENSG00000136875	PRPF4	37936_at	9	116037623	116055185	1	q32	protein_coding
ENSG00000185291	IL3RA	1185_at	X	1455509	1501578	1	p22.33	protein_coding
ENSG00000076108	BAZ2A	40092_at	12	56989380	57030600	-1	q13.3	protein_coding
ENSG00000116711	PLA2G4A	35938_at	1	186798085	186958113	1	q31.1	protein_coding
ENSG00000218416		34939_r_at	2	241388732	241396131	-1	q37.3	protein_coding
ENSG00000077498	TYR	38928_r_at	11	88910620	89028927	1	q14.3	protein_coding
ENSG00000198668	CALM1	41144_g_at	14	90862846	90874605	1	q32.11	protein_coding
ENSG00000203710	CR1	35892_at	1	207669492	207813992	1	q32.2	protein_coding
ENSG00000116745	RPE65	34113_at	1	68894505	68915642	-1	p31.2	protein_coding
ENSG00000204421	LY6G6C	36222_at	6	31686425	31689622	-1	p21.33	protein_coding
ENSG00000066117	SMARCD1	454_at	12	50478755	50494495	1	q13.12	protein_coding
ENSG00000078319	PMS2P1	38591_at	7	99918615	99939531	-1	q22.1	pseudogene
ENSG00000182568	SATB1	36899_at	3	18386879	18487080	-1	p24.3	protein_coding
ENSG00000124657	OR2B6	33071_at	6	27925019	27925960	1	p22.1	protein_coding
ENSG00000111737	RAB35	35508_at	12	120532899	120555306	-1	q24.23	protein_coding
ENSG00000106069	CHN2	33244_at	7	29161956	29553944	1	p14.3	protein_coding
ENSG00000076928	ARHGEF1	810_at	19	42387228	42434302	1	q13.2	protein_coding
ENSG00000144668	ITGA9	1508_at	3	37493606	37865005	1	p22.2	protein_coding
ENSG00000140564	FURIN	35338_at	15	91411822	91426688	1	q26.1	protein_coding
ENSG00000265118		36313_at	17	29632231	29645849	-1	q11.2	protein_coding
ENSG00000072422	RHOBTB1	39771_at	10	62629196	62761198	-1	q21.2	protein_coding
ENSG00000141556	TBCD	39398_s_at	17	80709940	80900724	1	q25.3	protein_coding
ENSG00000151208	DLG5	40575_at	10	79550549	79686378	-1	q22.3	protein_coding
ENSG00000114739	ACVR2B	39314_at	3	38495342	38524948	1	p22.2	protein_coding
ENSG00000151090	THRB	1428_at	3	24158651	24536773	-1	p24.2	protein_coding
ENSG00000120235	IFNA6	1541_f_at	9	21349834	21351377	-1	p21.3	protein_coding
ENSG00000129255	MPDU1	35791_at	17	7486847	7496107	1	p13.1	protein_coding
ENSG00000070423	RNF126	39258_at	19	647526	663277	-1	p13.3	protein_coding
ENSG00000162613	FUBP1	39860_at	1	78409740	78444794	-1	p31.1	protein_coding
ENSG00000075303	SLC25A40	35465_at	7	87462883	87505672	-1	q21.12	protein_coding
ENSG00000166963	MAP1A	35917_at	15	43803156	43823818	1	q15.3	protein_coding
ENSG00000122966	CIT	32081_at	12	120123595	120315095	-1	q24.23	protein_coding
ENSG00000213759	UGT2B11	31382_f_at	4	70065669	70080449	-1	q13.2	protein_coding
ENSG00000186951	PPARA	929_at	22	46546424	46639653	1	q13.31	protein_coding
ENSG00000122862	SRGN	32227_at	10	70847862	70864567	1	q22.1	protein_coding
ENSG00000132016	C19orf57	35596_at	19	13993161	14017265	-1	p13.12	protein_coding
ENSG00000176075	LINC00302	31579_at	1	152627953	152629280	1	q21.3	lincRNA
ENSG00000071575	TRIB2	717_at	2	12857015	12882860	1	p24.3	protein_coding
ENSG00000083799	CYLD	39582_at	16	50775961	50835846	1	q12.1	protein_coding
ENSG00000070814	TCOF1	40597_g_at	5	149737202	149779871	1	q32	protein_coding
ENSG00000128641	MYO1B	41439_at	2	192109911	192290115	1	q32.3	protein_coding
ENSG00000180957	PITPNB	353_at	22	28247657	28316122	-1	q12.1	protein_coding
ENSG00000187837	HIST1H1C	37018_at	6	26055968	26056699	-1	p22.2	protein_coding
ENSG00000006576	PHTF2	34909_at	7	77428122	77586818	1	q11.23	protein_coding
ENSG00000134242	PTPN22	36808_at	1	114356433	114414381	-1	p13.2	protein_coding
ENSG00000117228	GBP1	35735_at	1	89518002	89531043	-1	p22.2	protein_coding
ENSG00000048162	NOP16	41259_at	5	175810949	175815976	-1	q35.2	protein_coding
ENSG00000122176	FMOD	33431_at	1	203309753	203320617	-1	q32.1	protein_coding
ENSG00000070831	CDC42	959_at	1	22379120	22419437	1	p36.12	protein_coding
ENSG00000109111	SUPT6H	41659_at	17	26989109	27029697	1	q11.2	protein_coding
ENSG00000140545	MFGE8	34403_at	15	89441916	89456642	-1	q26.1	protein_coding
ENSG00000114251	WNT5A	31862_at	3	55499743	55523973	-1	p14.3	protein_coding
ENSG00000204348	DOM3Z	38157_at	6	31937587	31940069	-1	p21.33	protein_coding
ENSG00000145826	LECT2	36436_at	5	135257968	135290723	-1	q31.1	protein_coding
ENSG00000102225	CDK16	1225_g_at	X	47077259	47089396	1	p11.23	protein_coding
ENSG00000134853	PDGFRA	1987_at	4	55095264	55164414	1	q12	protein_coding
ENSG00000141431	ASXL3	35998_at	18	31158579	31331156	1	q12.1	protein_coding
ENSG00000131378	RFTN1	32593_at	3	16355081	16555533	-1	p24.3	protein_coding
ENSG00000171552	BCL2L1	1615_at	20	30252255	30311792	-1	q11.21	protein_coding
ENSG00000187097	ENTPD5	40666_at	14	74424713	74486102	-1	q24.3	protein_coding
ENSG00000158711	ELK4	38497_at	1	205577071	205601090	-1	q32.1	protein_coding
ENSG00000124787	RPP40	37471_at	6	4994966	5004297	-1	p25.1	protein_coding
ENSG00000162572	SCNN1D	34462_at	1	1215816	1227409	1	p36.33	protein_coding
ENSG00000149328	GLB1L2	35707_at	11	134201768	134248235	1	q25	protein_coding
ENSG00000026508	CD44	31615_i_at	11	35160417	35253949	1	p13	protein_coding
ENSG00000165917	RAPSN	34653_at	11	47459308	47470730	-1	p11.2	protein_coding
ENSG00000165995	CACNB2	39646_at	10	18429606	18830798	1	p12.33	protein_coding
ENSG00000100644	HIF1A	1039_s_at	14	62162231	62214976	1	q23.2	protein_coding
ENSG00000089127	OAS1	38389_at	12	113344582	113369990	1	q24.13	protein_coding
ENSG00000134594	RAB33A	1202_g_at	X	129305623	129318844	1	q26.1	protein_coding
ENSG00000187134	AKR1C1	32805_at	10	4934796	5025475	1	p15.1	protein_coding
ENSG00000110777	POU2AF1	36239_at	11	111222977	111326355	-1	q23.1	protein_coding
ENSG00000117461	PIK3R3	322_at	1	46505812	46642160	-1	p34.1	protein_coding
ENSG00000171960	PPIH	38352_at	1	43124096	43142429	1	p34.2	protein_coding
ENSG00000127990	SGCE	41449_at	7	94214542	94285521	-1	q21.3	protein_coding
ENSG00000131508	UBE2D2	832_at	5	138906016	139008018	1	q31.2	protein_coding
ENSG00000139626	ITGB7	2019_s_at	12	53585102	53601091	-1	q13.13	protein_coding
ENSG00000108753	HNF1B	38506_at	17	36046435	36105237	-1	q12	protein_coding
ENSG00000182752	PAPPA	32549_at	9	118916083	119164601	1	q33.1	protein_coding
ENSG00000144061	NPHP1	40384_at	2	110879888	110962643	-1	q13	protein_coding
ENSG00000167100	SAMD14	37158_at	17	48187404	48207246	-1	q21.33	protein_coding
ENSG00000101544	ADNP2	37837_at	18	77866915	77905406	1	q23	protein_coding
ENSG00000165457	FOLR2	33871_s_at	11	71927645	71932994	1	q13.4	protein_coding
ENSG00000168036	CTNNB1	40777_at	3	41236328	41301587	1	p22.1	protein_coding
ENSG00000166401	SERPINB8	36312_at	18	61637159	61672278	1	q22.1	protein_coding
ENSG00000101493	ZNF516	34844_at	18	74069644	74207146	-1	q23	protein_coding
ENSG00000156219	ART3	35134_at	4	76932337	77033955	1	q21.1	protein_coding
ENSG00000204305	AGER	35868_at	6	32148745	32152101	-1	p21.32	protein_coding
ENSG00000105974	CAV1	36119_at	7	116164839	116201233	1	q31.2	protein_coding
ENSG00000186510	CLCNKA	32984_s_at	1	16345370	16360545	1	p36.13	protein_coding
ENSG00000100033	PRODH	34110_g_at	22	18900294	18924066	-1	q11.21	protein_coding
ENSG00000117713	ARID1A	35504_at	1	27022524	27108595	1	p36.11	protein_coding
ENSG00000116260	QSOX1	1257_s_at	1	180123969	180173165	1	q25.2	protein_coding
ENSG00000118432	CNR1	36906_at	6	88849583	88876078	-1	q15	protein_coding
ENSG00000120949	TNFRSF8	34929_at	1	12123434	12204264	1	p36.22	protein_coding
ENSG00000197846	HIST1H2BF	31522_f_at	6	26199748	26200942	1	p22.2	protein_coding
ENSG00000168546	GFRA2	1692_s_at	8	21547915	21669869	-1	p21.3	protein_coding
ENSG00000153956	CACNA2D1	35527_at	7	81575760	82073114	-1	q21.11	protein_coding
ENSG00000119541	VPS4B	37804_at	18	61056423	61089716	-1	q21.33	protein_coding
ENSG00000157064	NMNAT2	32090_at	1	183217372	183387737	-1	q25.3	protein_coding
ENSG00000132915	PDE6A	40897_at	5	149237519	149324356	-1	q32	protein_coding
ENSG00000157110	RBPMS	1297_at	8	30241944	30429778	1	p12	protein_coding
ENSG00000106399	RPA3	651_at	7	7676149	7758238	-1	p21.3	protein_coding
ENSG00000186868	MAPT	38629_at	17	43971748	44105700	1	q21.31	protein_coding
ENSG00000010438	PRSS3	40043_at	9	33750515	33799230	1	p13.3	protein_coding
ENSG00000137491	SLCO2B1	37684_at	11	74811608	74917594	1	q13.4	protein_coding
ENSG00000205250	E2F4	38706_at	16	67226072	67232821	1	q22.1	protein_coding
ENSG00000074695	LMAN1	34734_at	18	56995055	57027194	-1	q21.32	protein_coding
ENSG00000085276	MECOM	31532_at	3	168801287	169381406	-1	q26.2	protein_coding
ENSG00000109445	ZNF330	37522_r_at	4	142142041	142155851	1	q31.21	protein_coding
ENSG00000162367	TAL1	560_s_at	1	47681962	47697892	-1	p33	protein_coding
ENSG00000106541	AGR2	38827_at	7	16831435	16873057	-1	p21.1	protein_coding
ENSG00000114859	CLCN2	40174_at	3	184063973	184079439	-1	q27.1	protein_coding
ENSG00000258864		35231_at	5	112162910	112203279	1	q22.2	protein_coding
ENSG00000198374	HIST1H2AL	34157_f_at	6	27833034	27833606	1	p22.1	protein_coding
ENSG00000259970		1047_s_at	3	49721913	49722416	-1	p21.31	processed_transcript
ENSG00000158555	GDPD5	32502_at	11	75145685	75236948	-1	q13.5	protein_coding
ENSG00000169413	RNASE6	34660_at	14	21249210	21250626	1	q11.2	protein_coding
ENSG00000145545	SRD5A1	589_at	5	6633456	6669675	1	p15.31	protein_coding
ENSG00000065534	MYLK	32847_at	3	123328896	123603178	-1	q21.1	protein_coding
ENSG00000214827	MTCP1	35687_at	X	154289897	154376212	-1	q28	protein_coding
ENSG00000139219	COL2A1	598_at	12	48366748	48398269	-1	q13.11	protein_coding
ENSG00000157916	RER1	41550_at	1	2323267	2336883	1	p36.32	protein_coding
ENSG00000012048	BRCA1	1993_s_at	17	41196312	41277500	-1	q21.31	protein_coding
ENSG00000100065	CARD10	41816_at	22	37886400	37915549	-1	q13.1	protein_coding
ENSG00000164900	GBX1	1129_at	7	150845676	150871832	-1	q36.1	protein_coding
ENSG00000102245	CD40LG	33945_at	X	135730352	135742549	1	q26.3	protein_coding
ENSG00000111863	ADTRP	34043_at	6	11712287	11807279	-1	p24.1	protein_coding
ENSG00000197965	MPZL1	33769_at	1	167690429	167761156	1	q24.2	protein_coding
ENSG00000105971	CAV2	339_at	7	115927434	116148595	1	q31.2	protein_coding
ENSG00000187474	FPR3	33092_at	19	52298416	52329442	1	q13.41	protein_coding
ENSG00000197594	ENPP1	343_s_at	6	132129156	132216295	1	q23.2	protein_coding
ENSG00000119714	GPR68	166_at	14	91698876	91720269	-1	q32.11	protein_coding
ENSG00000106018	VIPR2	38954_at	7	158820866	158937649	-1	q36.3	protein_coding
ENSG00000134755	DSC2	39302_at	18	28645940	28682378	-1	q12.1	protein_coding
ENSG00000087258	GNAO1	34138_at	16	56225302	56391356	1	q12.2	protein_coding
ENSG00000162924	REL	41572_r_at	2	61108656	61150645	1	p16.1	protein_coding
ENSG00000198542	ITGBL1	40681_at	13	102104966	102375456	1	q33.1	protein_coding
ENSG00000140030	GPR65	34930_at	14	88471468	88478419	1	q31.3	protein_coding
ENSG00000163159	VPS72	33873_at	1	151142463	151167797	-1	q21.3	protein_coding
ENSG00000107331	ABCA2	31725_s_at	9	139901686	139923367	-1	q34.3	protein_coding
ENSG00000127507	EMR2	31965_at	19	14843205	14889353	-1	p13.12	protein_coding
ENSG00000165417	GTF2A1	35495_at	14	81641796	81687721	-1	q31.1	protein_coding
ENSG00000072571	HMMR	36863_at	5	162887175	162918947	1	q34	protein_coding
ENSG00000198225	FKBP1C	953_g_at	6	63921351	63922929	1	q12	protein_coding
ENSG00000178209	PLEC	38021_at	8	144989321	145050902	-1	q24.3	protein_coding
ENSG00000130489	SCO2	1665_s_at	22	50961997	50964868	-1	q13.33	protein_coding
ENSG00000134612	FOLH1B	1740_g_at	11	89371683	89431886	1	q14.3	pseudogene
ENSG00000163975	MFI2	939_at	3	196715492	196756687	-1	q29	protein_coding
ENSG00000133710	SPINK5	40315_at	5	147405246	147516852	1	q32	protein_coding
ENSG00000168405	CMAHP	39317_at	6	25081548	25166793	-1	p22.3	pseudogene
ENSG00000187554	TLR5	34473_at	1	223282748	223316624	-1	q41	protein_coding
ENSG00000166922	SCG5	34265_at	15	32933877	32989299	1	q13.3	protein_coding
ENSG00000197249	SERPINA1	36781_at	14	94843084	94857030	-1	q32.13	protein_coding
ENSG00000126016	AMOT	38286_at	X	112017731	112084043	-1	q23	protein_coding
ENSG00000159399	HK2	40964_at	2	75061108	75120486	1	p12	protein_coding
ENSG00000204104	TRAF3IP1	40216_at	2	239229082	239309541	1	q37.3	protein_coding
ENSG00000167618	LAIR2	33541_s_at	19	55009100	55021897	1	q13.42	protein_coding
ENSG00000103888	KIAA1199	36070_at	15	81071684	81244117	1	q25.1	protein_coding
ENSG00000188313	PLSCR1	32775_r_at	3	146232967	146262651	-1	q24	protein_coding
ENSG00000184205	TSPYL2	40165_at	X	53111549	53117722	1	p11.22	protein_coding
ENSG00000233974		40553_at	5	21481436	21484120	-1	p14.3	pseudogene
ENSG00000154646	TMPRSS15	31407_at	21	19641433	19858197	-1	q21.1	protein_coding
ENSG00000163586	FABP1	38586_at	2	88422510	88427635	-1	p11.2	protein_coding
ENSG00000248405	PRR5-ARHGAP8	37117_at	22	45098113	45258586	1	q13.31	protein_coding
ENSG00000092094	OSGEP	38723_at	14	20914570	20923264	-1	q11.2	protein_coding
ENSG00000174485	DENND4A	32961_at	15	65950384	66084631	-1	q22.31	protein_coding
ENSG00000172059	KLF11	40944_at	2	10182976	10194963	1	p25.1	protein_coding
ENSG00000134970	TMED7	38500_at	5	114949205	114968689	-1	q22.3	protein_coding
ENSG00000109332	UBE2D3	39083_at	4	103715540	103790053	-1	q24	protein_coding
ENSG00000102805	CLN5	34324_at	13	77564795	77576652	1	q22.3	protein_coding
ENSG00000130723	PRRC2B	38724_at	9	134269480	134375584	1	q34.13	protein_coding
ENSG00000198089	SFI1	36545_s_at	22	31884674	32014572	1	q12.2	protein_coding
ENSG00000198121	LPAR1	40387_at	9	113635543	113800981	-1	q31.3	protein_coding
ENSG00000233087		622_at	2	132118066	132121731	-1	q21.1	pseudogene
ENSG00000171431	KRT20	40694_at	17	39032193	39041479	-1	q21.2	protein_coding
ENSG00000070495	JMJD6	35851_g_at	17	74708919	74722866	-1	q25.1	protein_coding
ENSG00000101349	PAK7	39213_at	20	9518036	9819689	-1	p12.2	protein_coding
ENSG00000103460	TOX3	37426_at	16	52471917	52581714	-1	q12.1	protein_coding
ENSG00000204217	BMPR2	39998_at	2	203241659	203432474	1	q33.1	protein_coding
ENSG00000160049	DFFA	32047_at	1	10516579	10532583	-1	p36.22	protein_coding
ENSG00000110171	TRIM3	34700_at	11	6469843	6495689	-1	p15.4	protein_coding
ENSG00000058091	CDK14	36502_at	7	90095738	90839905	1	q21.13	protein_coding
ENSG00000242771	TRBV5-2	32795_at	7	142259059	142259331	-1	q34	TR_V_pseudogene
ENSG00000111445	RFC5	653_at	12	118451393	118470935	1	q24.23	protein_coding
ENSG00000121671	CRY2	35852_at	11	45868669	45904798	1	p11.2	protein_coding
ENSG00000148291	SURF2	38210_at	9	136223428	136228045	1	q34.2	protein_coding
ENSG00000171951	SCG2	36924_r_at	2	224461658	224467221	-1	q36.1	protein_coding
ENSG00000114315	HES1	37393_at	3	193853934	193856521	1	q29	protein_coding
ENSG00000117289	TXNIP	31508_at	1	145438469	145442635	1	q21.1	protein_coding
ENSG00000214706	IFRD2	35540_at	3	50325163	50330349	-1	p21.31	protein_coding
ENSG00000068366	ACSL4	38099_r_at	X	108872579	108976632	-1	q23	protein_coding
ENSG00000100968	NFATC4	37370_i_at	14	24834879	24848810	1	q12	protein_coding
ENSG00000124562	SNRPC	38675_at	6	34725183	34741571	1	p21.31	protein_coding
ENSG00000151490	PTPRO	1190_at	12	15475331	15750333	1	p12.3	protein_coding
ENSG00000174842	GLMN	39985_r_at	1	92711959	92764544	-1	p22.1	protein_coding
ENSG00000100941	PNN	41574_at	14	39644387	39652422	1	q21.1	protein_coding
ENSG00000169891	REPS2	40663_at	X	16964814	17171395	1	p22.2	protein_coding
ENSG00000140538	NTRK3	32345_at	15	88402982	88799999	-1	q25.3	protein_coding
ENSG00000101109	STK4	36294_at	20	43595115	43708600	1	q13.12	protein_coding
ENSG00000155962	CLIC2	40013_at	X	154505500	154563966	-1	q28	protein_coding
ENSG00000131203	IDO1	36804_at	8	39759794	39785963	1	p11.21	protein_coding
ENSG00000198221	MLLT4-AS1	35608_at	6	168224556	168227389	-1	q27	processed_transcript
ENSG00000185721	DRG1	41606_at	22	31795509	31924726	1	q12.2	protein_coding
ENSG00000100731	PCNX	32012_at	14	71374122	71582099	1	q24.2	protein_coding
ENSG00000005471	ABCB4	33978_at	7	87031013	87109751	-1	q21.12	protein_coding
ENSG00000198743	SLC5A3	40812_at	21	35445870	35478559	1	q22.11	protein_coding
ENSG00000105610	KLF1	1748_s_at	19	12995237	12997995	-1	p13.2	protein_coding
ENSG00000147862	NFIB	462_at	9	14081842	14398982	-1	p22.3	protein_coding
ENSG00000182326	C1S	40496_at	12	7096351	7178336	1	p13.31	protein_coding
ENSG00000154608	CEP170P1	33893_r_at	4	119388745	119476483	1	q26	pseudogene
ENSG00000137077	CCL21	36503_at	9	34709002	34710121	-1	p13.3	protein_coding
ENSG00000102908	NFAT5	40713_at	16	69598997	69738569	1	q22.1	protein_coding
ENSG00000215612	HMX1	39535_at	4	8847802	8873543	-1	p16.1	protein_coding
ENSG00000092345	DAZL	33971_f_at	3	16628299	16711813	-1	p24.3	protein_coding
ENSG00000131002	TXLNG2P	38182_at	Y	21729199	21768160	1	q11.222	pseudogene
ENSG00000159423	ALDH4A1	37331_g_at	1	19197926	19229275	-1	p36.13	protein_coding
ENSG00000040933	INPP4A	39513_r_at	2	99061317	99207496	1	q11.2	protein_coding
ENSG00000116731	PRDM2	33923_s_at	1	14026693	14151574	1	p36.21	protein_coding
ENSG00000072274	TFRC	37324_at	3	195754054	195809060	-1	q29	protein_coding
ENSG00000113532	ST8SIA4	33649_at	5	100142639	100238970	-1	q21.1	protein_coding
ENSG00000237984	PTENP1	39552_at	9	33673502	33677497	-1	p13.3	pseudogene
ENSG00000184588	PDE4B	33705_at	1	66258197	66840259	1	p31.3	protein_coding
ENSG00000167701	GPT	34430_at	8	145728356	145732557	1	q24.3	protein_coding
ENSG00000181104	F2R	41700_at	5	76011868	76031606	1	q13.3	protein_coding
ENSG00000075388	FGF4	1730_s_at	11	69587797	69590171	-1	q13.3	protein_coding
ENSG00000131791	PRKAB2	36705_at	1	146626685	146644129	-1	q21.1	protein_coding
ENSG00000141905	NFIC	33329_at	19	3359561	3469215	1	p13.3	protein_coding
ENSG00000213066	FGFR1OP	38571_at	6	167412670	167455906	1	q27	protein_coding
ENSG00000231475	IGHV4-31	34095_f_at	14	106805209	106805716	-1	q32.33	IG_V_gene
ENSG00000197150	ABCB8	37496_at	7	150725510	150744869	1	q36.1	protein_coding
ENSG00000177885	GRB2	33855_at	17	73314157	73401790	-1	q25.1	protein_coding
ENSG00000142867	BCL10	38871_at	1	85731931	85742773	-1	p22.3	protein_coding
ENSG00000136997	MYC	37724_at	8	128747680	128753674	1	q24.21	protein_coding
ENSG00000148604	RGR	36346_at	10	86004809	86019716	1	q23.1	protein_coding
ENSG00000047936	ROS1	593_s_at	6	117609463	117747018	-1	q22.1	protein_coding
ENSG00000121406	ZNF549	32333_at	19	58038693	58068910	1	q13.43	protein_coding
ENSG00000157551	KCNJ15	35472_at	21	39529128	39673748	1	q22.13	protein_coding
ENSG00000137962	ARHGAP29	36849_at	1	94614544	94740624	-1	p21.3	protein_coding
ENSG00000086504	MRPL28	1550_at	16	417384	420527	-1	p13.3	protein_coding
ENSG00000225465	RFPL1S	37118_at	22	29832818	29874115	-1	q12.2	antisense
ENSG00000155926	SLA	1426_at	8	134048973	134115298	-1	q24.22	protein_coding
ENSG00000186350	RXRA	405_at	9	137208944	137332431	1	q34.2	protein_coding
ENSG00000244405	ETV5	34818_at	3	185764097	185828107	-1	q27.2	protein_coding
ENSG00000049167	ERCC8	39664_at	5	60169658	60240900	-1	q12.1	protein_coding
ENSG00000108785	HSD17B1P1	602_s_at	17	40698782	40700724	1	q21.2	pseudogene
ENSG00000081320	STK17B	37524_at	2	196998290	197041227	-1	q32.3	protein_coding
ENSG00000125846	ZNF133	37254_at	20	18269121	18297640	1	p11.23	protein_coding
ENSG00000254087	LYN	2024_s_at	8	56792372	56923940	1	q12.1	protein_coding
ENSG00000079385	CEACAM1	988_at	19	43011456	43065386	-1	q13.2	protein_coding
ENSG00000142798	HSPG2	32845_at	1	22148738	22263790	-1	p36.12	protein_coding
ENSG00000135250	SRPK2	1213_at	7	104751151	105039755	-1	q22.3	protein_coding
ENSG00000100985	MMP9	31859_at	20	44637547	44645200	1	q13.12	protein_coding
ENSG00000175274	TP53I11	34629_at	11	44907454	44972840	-1	p11.2	protein_coding
ENSG00000080910	CFHR2	36342_r_at	1	196788898	196928356	1	q31.3	protein_coding
ENSG00000177663	IL17RA	36229_at	22	17565844	17596583	1	q11.1	protein_coding
ENSG00000215301	DDX3X	826_at	X	41192651	41223725	1	p11.4	protein_coding
ENSG00000105339	DENND3	41735_at	8	142127377	142205907	1	q24.3	protein_coding
ENSG00000171962	LRRC48	35428_g_at	17	17876127	17920203	1	p11.2	protein_coding
ENSG00000139618	BRCA2	1989_at	13	32889611	32973805	1	q13.1	protein_coding
ENSG00000162894	FAIM3	32967_at	1	207077731	207096592	-1	q32.1	protein_coding
ENSG00000255277	ABCC6P2	39247_at	16	14914649	14918563	-1	p13.11	pseudogene
ENSG00000131480	AOC2	35593_at	17	40996617	41002724	1	q21.31	protein_coding
ENSG00000174944	P2RY14	33462_at	3	150929905	150996255	-1	q25.1	protein_coding
ENSG00000052749	RRP12	36520_at	10	99116115	99161127	-1	q24.1	protein_coding
ENSG00000162374	ELAVL4	40380_at	1	50513686	50669458	1	p33	protein_coding
ENSG00000069812	HES2	36352_at	1	6472478	6484730	-1	p36.31	protein_coding
ENSG00000184922	FMNL1	37100_at	17	43298811	43324687	1	q21.31	protein_coding
ENSG00000196652	ZKSCAN5	41452_at	7	99102274	99132323	1	q22.1	protein_coding
ENSG00000102580	DNAJC3	33208_at	13	96329393	96447243	1	q32.1	protein_coding
ENSG00000250588	IQCJ-SCHIP1	36536_at	3	158680024	159615155	1	q25.32	protein_coding
ENSG00000065618	COL17A1	41618_at	10	105791044	105845760	-1	q25.1	protein_coding
ENSG00000117525	F3	36543_at	1	94994781	95007356	-1	p21.3	protein_coding
ENSG00000110848	CD69	37645_at	12	9905082	9913497	-1	p13.31	protein_coding
ENSG00000006116	CACNG3	36764_at	16	24266874	24374122	1	p12.1	protein_coding
ENSG00000197172	MAGEA6	33517_f_at	X	151867214	151870825	1	q28	protein_coding
ENSG00000166825	ANPEP	39385_at	15	90328120	90358633	-1	q26.1	protein_coding
ENSG00000149177	PTPRJ	40583_at	11	48002113	48189670	1	p11.2	protein_coding
ENSG00000173894	CBX2	31520_at	17	77751931	77761782	1	q25.3	protein_coding
ENSG00000261772	IQSEC3	34250_at	HG858_PATCH	116765	228460	1	p13.33	protein_coding
ENSG00000175792	RUVBL1	40124_at	3	127783621	127872757	-1	q21.3	protein_coding
ENSG00000073711	PPP2R3A	930_at	3	135684515	135866733	1	q22.2	protein_coding
ENSG00000129991	TNNI3	36477_at	19	55663137	55669141	-1	q13.42	protein_coding
ENSG00000185513	L3MBTL1	34243_i_at	20	42136320	42179590	1	q13.12	protein_coding
ENSG00000197872	FAM49A	35143_at	2	16730727	16847599	-1	p24.2	protein_coding
ENSG00000257335	MGAM	34509_at	7	141607613	141806547	1	q34	protein_coding
ENSG00000120915	EPHX2	41473_at	8	27348296	27403081	1	p21.2	protein_coding
ENSG00000088386	SLC15A1	32906_at	13	99336055	99404908	-1	q32.3	protein_coding
ENSG00000161270	NPHS1	31967_at	19	36316866	36360189	-1	q13.12	protein_coding
ENSG00000167613	LAIR1	37470_at	19	54865362	54882165	-1	q13.42	protein_coding
ENSG00000100823	APEX1	2025_s_at	14	20923350	20925927	1	q11.2	protein_coding
ENSG00000079335	CDC14A	40320_at	1	100810584	100985833	1	p21.2	protein_coding
ENSG00000197565	COL4A6	779_at	X	107386780	107682727	-1	q22.3	protein_coding
ENSG00000123561	SERPINA7	37207_at	X	105277197	105282729	-1	q22.3	protein_coding
ENSG00000166349	RAG1	1077_at	11	36532259	36614706	1	p12	protein_coding
ENSG00000100979	PLTP	40081_at	20	44527399	44540794	-1	q13.12	protein_coding
ENSG00000082397	EPB41L3	41385_at	18	5392383	5630699	-1	p11.31	protein_coding
ENSG00000070087	PFN2	38839_at	3	149682691	149768575	-1	q25.1	protein_coding
ENSG00000077279	DCX	34382_at	X	110537007	110655603	-1	q23	protein_coding
ENSG00000058866	DGKG	37052_at	3	185823457	186080026	-1	q27.3	protein_coding
ENSG00000105997	HOXA3	40393_at	7	27145803	27192200	-1	p15.2	protein_coding
ENSG00000189060	H1F0	434_at	22	38201114	38203442	1	q13.1	protein_coding
ENSG00000139970	RTN1	39178_at	14	60062694	60337684	-1	q23.1	protein_coding
[truncated: 20 more rows]

## Sheet: CA1_pyrNeurons_Zeisel
Description:	CA1 pyramidal neuron marker genes, Zeisel et al 2015
[truncated: 356 more rows]

[truncated: 8 more sheets: S1_pyrNeurons_Zeisel, Interneurons_Zeisel, Oligodendrocytes_Zeisel, Astrocytes_Zeisel, Microglia_Zeisel, Endothelial_Zeisel, Ependymal_Zeisel, Mural_Zeisel]
