# Supplementary material for: Gene expression in human brain implicates sexually dimorphic pathways in autism spectrum disorders
Source: Nat Commun. 2016 Feb 19;7:10717. doi: 10.1038/ncomms10717 (PMC4762891; doi:10.1038/ncomms10717)
Supplement: Supplementary Data 5 — Tables for all adaptive immune system cell type marker gene sets tested for enrichment of sex-differential expression. [file ncomms10717-s6.xlsx]

## Sheet: Tcell_mod18_Jojic
Description:	Co-expression module associated with T-cell lineage regulators, Jojic et al 2013
ensembl_gene_id	hgnc_symbol	chromosome_name	start_position	end_position	strand	band	gene_biotype
ENSG00000127220	ABHD8	19	17402940	17421045	-1	p13.11	protein_coding
ENSG00000116748	AMPD1	1	115215719	115238239	-1	p13.2	protein_coding
ENSG00000127152	BCL11B	14	99635624	99737861	-1	q32.2	protein_coding
ENSG00000161267	BDH1	3	197236654	197300194	-1	q29	protein_coding
ENSG00000152495	CAMK4	5	110559351	110830584	1	q22.1	protein_coding
ENSG00000141582	CBX4	17	77806955	77813228	-1	q25.3	protein_coding
ENSG00000135127	CCDC64	12	120427673	120532298	1	q24.23	protein_coding
ENSG00000110448	CD5	11	60869867	60895324	1	q12.2	protein_coding
ENSG00000013725	CD6	11	60739115	60787849	1	q12.2	protein_coding
ENSG00000115526	CHST10	2	101008327	101034118	-1	q11.2	protein_coding
ENSG00000134874	DZIP1	13	96230457	96296957	-1	q32.1	protein_coding
ENSG00000113790	EHHADH	3	184908412	184999778	-1	q27.2	protein_coding
ENSG00000068885	IFT80	3	159974774	160117668	-1	q25.33	protein_coding
ENSG00000138795	LEF1	4	108968701	109090112	-1	q25	protein_coding
ENSG00000170091		5	173472607	173670504	1	q35.2	protein_coding
ENSG00000137078	SIT1	9	35649292	35650937	-1	p13.3	protein_coding
ENSG00000170190	SLC16A5	17	73083822	73102257	1	q25.1	protein_coding
ENSG00000081059	TCF7	5	133450402	133487556	1	q31.1	protein_coding
ENSG00000172673	THEMIS	6	128029217	128239776	-1	q22.33	protein_coding
ENSG00000163519	TRAT1	3	108541545	108573852	1	q13.13	protein_coding
ENSG00000171791	BCL2	18	60790579	60987361	-1	q21.33	protein_coding
ENSG00000139193	CD27	12	6554033	6560884	1	p13.31	protein_coding
ENSG00000160767	FAM189B	1	155216996	155225274	-1	q22	protein_coding
ENSG00000126391	FRMD8	11	65154070	65180996	1	q13.1	protein_coding
ENSG00000030419	IKZF2	2	213864429	214017151	-1	q34	protein_coding
ENSG00000129455	KLK8	19	51499263	51505967	-1	q13.41	protein_coding
ENSG00000172197	MBOAT1	6	20100935	20212670	-1	p22.3	protein_coding
ENSG00000069974	RAB27A	15	55495164	55611311	-1	q21.3	protein_coding
ENSG00000172794	RAB37	17	72666717	72743474	1	q25.1	protein_coding
ENSG00000197471	SPN	16	29674300	29682187	1	p11.2	protein_coding
ENSG00000157216	SSBP3	1	54691105	54879152	-1	p32.3	protein_coding
ENSG00000142765	SYTL1	1	27668513	27680421	1	p36.11	protein_coding
ENSG00000198846	TOX	8	59717977	60031767	-1	q12.1	protein_coding
ENSG00000160185	UBASH3A	21	43824008	43867791	1	q22.3	protein_coding
ENSG00000102383	ZDHHC15	X	74588262	74743337	-1	q13.3	protein_coding
ENSG00000103740	ACSBG1	15	78459810	78538030	-1	q25.1	protein_coding
ENSG00000128284	APOL3	22	36536372	36562225	-1	q12.3	protein_coding
ENSG00000117281	CD160	1	145695798	145715614	-1	q21.1	protein_coding
ENSG00000173762	CD7	17	80272744	80275478	-1	q25.3	protein_coding
ENSG00000172543	CTSW	11	65647280	65651212	1	q13.1	protein_coding
ENSG00000172215	CXCR6	3	45982425	45989845	1	p21.31	protein_coding
ENSG00000010810	FYN	6	111981535	112194655	-1	q21	protein_coding
ENSG00000126264	HCST	19	36393382	36395279	1	q13.12	protein_coding
ENSG00000100385	IL2RB	22	37521878	37571094	-1	q12.3	protein_coding
ENSG00000057935	MTA3	2	42721709	42984087	1	p21	protein_coding
ENSG00000160796	NBEAL2	3	47021173	47051193	1	p21.31	protein_coding
ENSG00000135318	NT5E	6	86159809	86205500	1	q14.3	protein_coding
ENSG00000020633	RUNX3	1	25226002	25291612	-1	p36.11	protein_coding
ENSG00000198648	STK39	2	168810530	169104651	-1	q24.3	protein_coding
ENSG00000137501	SYTL2	11	85405267	85522184	-1	q14.1	protein_coding
ENSG00000115977	AAK1	2	69688532	69901481	-1	p13.3	protein_coding
ENSG00000150967	ABCB9	12	123405498	123466196	-1	q24.31	protein_coding
ENSG00000166016	ABTB2	11	34172535	34379555	-1	p13	protein_coding
ENSG00000014257	ACPP	3	132036211	132087142	1	q22.1	protein_coding
ENSG00000188042	ARL4C	2	235401685	235405697	-1	q37.1	protein_coding
ENSG00000125449	ARMC7	17	73106047	73126360	1	q25.1	protein_coding
ENSG00000168646	AXIN2	17	63524681	63557765	-1	q24.1	protein_coding
ENSG00000084207	GSTP1	11	67351066	67354131	1	q13.2	protein_coding
ENSG00000152430	BOLL	2	198591603	198651486	-1	q33.1	protein_coding
ENSG00000150637	CD226	18	67498394	67629039	-1	q22.2	protein_coding
ENSG00000198821	CD247	1	167399877	167487847	-1	q24.2	protein_coding
ENSG00000178562	CD28	2	204571198	204602557	1	q33.2	protein_coding
ENSG00000167286	CD3D	11	118209669	118213459	-1	q23.3	protein_coding
ENSG00000198851	CD3E	11	118175260	118186890	1	q23.3	protein_coding
ENSG00000160654	CD3G	11	118215059	118225876	1	q23.3	protein_coding
ENSG00000153283	CD96	3	111011566	111384597	1	q13.13	protein_coding
ENSG00000069998	CECR5	22	17618401	17646177	-1	q11.1	protein_coding
ENSG00000198515	CNGA1	4	47937994	48018689	-1	p12	protein_coding
ENSG00000163331	DAPL1	2	159651829	159719293	1	q24.1	protein_coding
ENSG00000164251	F2RL1	5	76114758	76131140	1	q13.3	protein_coding
ENSG00000139629	GALNT6	12	51745031	51786651	-1	q13.13	protein_coding
ENSG00000107485	GATA3	10	8095567	8117161	1	p14	protein_coding
ENSG00000143466	IKBKE	1	206643791	206670223	1	q32.1	protein_coding
ENSG00000204084	INPP5B	1	38326369	38412729	-1	p34.3	protein_coding
ENSG00000113263	ITK	5	156569944	156682201	1	q33.3	protein_coding
ENSG00000197776	KLHDC1	14	50159823	50219870	1	q21.3	protein_coding
ENSG00000213658	LAT	16	28996147	29002104	1	p11.2	protein_coding
ENSG00000182866	LCK	1	32716840	32751766	1	p35.1	protein_coding
ENSG00000171843	MLLT3	9	20341663	20622542	-1	p21.3	protein_coding
ENSG00000167984	NLRC3	16	3589033	3627401	-1	p13.3	polymorphic_pseudogene
ENSG00000197696	NMB	15	85198360	85201794	-1	q25.3	protein_coding
ENSG00000128655	PDE11A	2	178492797	178973066	-1	q31.2	protein_coding
ENSG00000065675	PRKCQ	10	6469105	6622263	-1	p14	protein_coding
ENSG00000131242	RAB11FIP4	17	29718642	29865236	1	q11.2	protein_coding
ENSG00000162437	RAVER2	1	65210778	65298915	1	p31.3	protein_coding
ENSG00000187994	RINL	19	39358470	39368919	-1	q13.2	protein_coding
ENSG00000105982	RNF32	7	156432975	156469824	1	q36.3	protein_coding
ENSG00000105784	RUNDC3B	7	87256864	87461611	1	q21.12	protein_coding
ENSG00000183918	SH2D1A	X	123480194	123507005	1	q25	protein_coding
ENSG00000027869	SH2D2A	1	156776035	156786654	-1	q23.1	protein_coding
ENSG00000141293	SKAP1	17	46210802	46507637	-1	q21.32	protein_coding
ENSG00000101082	SLA2	20	35240721	35274619	-1	q11.23	protein_coding
ENSG00000172164	SNTB1	8	121547985	121825513	-1	q24.12	protein_coding
ENSG00000182957	SPATA13	13	24553839	24895169	1	q12.12	protein_coding
ENSG00000065491	TBC1D22B	6	37225548	37300746	1	p21.2	protein_coding
ENSG00000154096	THY1	11	119288090	119295695	-1	q23.3	protein_coding
ENSG00000215788	TNFRSF25	1	6521211	6526255	-1	p36.31	protein_coding
ENSG00000154310	TNIK	3	170779128	171178197	-1	q26.31	protein_coding
ENSG00000074966	TXK	4	48068410	48136273	-1	p12	protein_coding
ENSG00000114812	VIPR1	3	42530791	42579059	1	p22.1	protein_coding
ENSG00000115085	ZAP70	2	98330023	98356325	1	q11.2	protein_coding
ENSG00000183579	ZNRF3	22	29279580	29453475	1	q12.1	protein_coding
ENSG00000178038	ALS2CL	3	46710487	46735194	-1	p21.31	protein_coding
ENSG00000123901	GPR83	11	94110477	94134585	-1	q21	protein_coding
ENSG00000150556	LYPD6B	2	149894621	150071776	1	q23.1	protein_coding
ENSG00000181585	TMIE	3	46742823	46752376	1	p21.31	protein_coding

## Sheet: gdTcell_mod65_Jojic
Description:	Co-expression module associated with gdT-cell lineage regulators, Jojic et al 2013
ensembl_gene_id	hgnc_symbol	chromosome_name	start_position	end_position	strand	band	gene_biotype
ENSG00000135074	ADAM19	5	156822542	157002783	-1	q33.3	protein_coding
ENSG00000043591	ADRB1	10	115803806	115806667	1	q25.3	protein_coding
ENSG00000128284	APOL3	22	36536372	36562225	-1	q12.3	protein_coding
ENSG00000100628	ASB2	14	94400499	94443137	-1	q32.12	protein_coding
ENSG00000183778	B3GALT5	21	40928369	41034816	1	q22.2	protein_coding
ENSG00000167080	B4GALNT2	17	47209822	47247351	1	q21.32	protein_coding
ENSG00000151917	BEND6	6	56819773	56892140	1	p12.1	protein_coding
ENSG00000134508	CABLES1	18	20714528	20840431	1	q11.2	protein_coding
ENSG00000183625	CCR3	3	46205096	46308197	1	p21.31	protein_coding
ENSG00000206531	CD200R1L	3	112534556	112565703	-1	q13.2	protein_coding
ENSG00000039068	CDH1	16	68771128	68869451	1	q22.1	protein_coding
ENSG00000166165	CKB	14	103985996	103989448	-1	q32.32	protein_coding
ENSG00000119888	EPCAM	2	47572297	47614740	1	p21	protein_coding
ENSG00000115339	GALNT3	2	166604101	166651192	-1	q24.3	protein_coding
ENSG00000112164	GLP1R	6	39016574	39055519	1	p21.2	protein_coding
ENSG00000173890	GPR160	3	169755717	169803191	1	q26.2	protein_coding
ENSG00000171659	GPR34	X	41548226	41556526	1	p11.4	protein_coding
ENSG00000135898	GPR55	2	231772033	231825781	-1	q37.1	protein_coding
ENSG00000141738	GRB7	17	37894180	37903544	1	q12	protein_coding
ENSG00000163909	HEYL	1	40089825	40105617	-1	p34.2	protein_coding
ENSG00000177374	HIC1	17	1957448	1962980	1	p13.3	protein_coding
ENSG00000156886	ITGAD	16	31404633	31437826	1	p11.2	protein_coding
ENSG00000083457	ITGAE	17	3617922	3704537	-1	p13.2	protein_coding
ENSG00000089692	LAG3	12	6881678	6887621	1	p13.31	protein_coding
ENSG00000140961	OSGIN1	16	83981887	83999937	1	q23.3	protein_coding
ENSG00000074211	PPP2R2C	4	6322305	6565327	-1	p16.1	protein_coding
ENSG00000115828	QPCT	2	37571717	37600465	1	p22.2	protein_coding
ENSG00000171612	SLC25A33	1	9599541	9645237	1	p36.22	protein_coding
ENSG00000135951	TSGA10	2	99613724	99771427	-1	q11.2	protein_coding
ENSG00000011105	TSPAN9	12	3186521	3395730	1	p13.33	protein_coding

## Sheet: gdT_NKT_T4_cell_mod56_Jojic
Description:	Co-expression module associated with abT-cell lineage regulators, Jojic et al 2013
ensembl_gene_id	hgnc_symbol	chromosome_name	start_position	end_position	strand	band	gene_biotype
ENSG00000112186	CAP2	6	17393447	17558023	1	p22.3	protein_coding
ENSG00000183813	CCR4	3	32993066	32997841	1	p22.3	protein_coding
ENSG00000179934	CCR8	3	39371197	39375171	1	p22.2	protein_coding
ENSG00000016391	CHDH	3	53850387	53880417	-1	p21.1	protein_coding
ENSG00000108797	CNTNAP1	17	40834631	40851832	1	q21.2	protein_coding
ENSG00000127124	HIVEP3	1	41972036	42501596	-1	p34.2	protein_coding
ENSG00000056736	IL17RB	3	53880607	53899827	1	p21.1	protein_coding
ENSG00000138684	IL21	4	123533783	123542224	-1	q27	protein_coding
ENSG00000259207	ITGB3	17	45331212	45421658	1	q21.32	protein_coding
ENSG00000166886	NAB2	12	57482677	57489259	1	q13.3	protein_coding
ENSG00000124785	NRN1	6	5998232	6007200	-1	p25.1	protein_coding
ENSG00000168124	OR1F1	16	3254247	3255188	1	p13.3	protein_coding
ENSG00000188389	PDCD1	2	242792033	242801060	-1	q37.3	protein_coding
ENSG00000088386	SLC15A1	13	99336055	99404908	-1	q32.3	protein_coding
ENSG00000138162	TACC2	10	123748689	124014060	1	q26.13	protein_coding
ENSG00000241186	TDGF1	3	46616045	46668033	1	p21.31	protein_coding
ENSG00000132932	ATP8A2	13	25946209	26599989	1	q12.13	protein_coding
ENSG00000101144	BMP7	20	55743804	55841685	-1	q13.31	protein_coding
ENSG00000136457	CHAD	17	48541857	48546327	-1	q21.33	protein_coding
ENSG00000072832	CRMP1	4	5749811	5894785	-1	p16.2	protein_coding
ENSG00000064655	EYA2	20	45523263	45817492	1	q13.12	protein_coding
ENSG00000124019	FAM124B	2	225243415	225266802	-1	q36.2	protein_coding
ENSG00000134489	HRH4	18	22040593	22059921	1	q11.2	protein_coding
ENSG00000163600	ICOS	2	204801471	204826300	1	q33.2	protein_coding
ENSG00000113520	IL4	5	132009678	132018368	1	q31.1	protein_coding
ENSG00000168685	IL7R	5	35852797	35879705	1	p13.2	protein_coding
ENSG00000240053	LY6G5B	6	31637944	31641553	1	p21.33	protein_coding
ENSG00000188613	NANOS1	10	120789228	120793854	1	q26.11	protein_coding
ENSG00000140538	NTRK3	15	88402982	88799999	-1	q25.3	protein_coding
ENSG00000132000	PODNL1	19	14042000	14064204	-1	p13.12	protein_coding
ENSG00000168118	RAB4A	1	229406822	229441641	1	q42.13	protein_coding
ENSG00000119121	TRPM6	9	77337411	77503010	-1	q21.13	protein_coding
ENSG00000173714	WFIKKN2	17	48912011	48919709	1	q21.33	protein_coding
ENSG00000109906	ZBTB16	11	113930315	114121398	1	q23.2	protein_coding
ENSG00000003393	ALS2	2	202565277	202645912	-1	q33.1	protein_coding
ENSG00000135299	ANKRD6	6	90142889	90343553	1	q15	protein_coding
ENSG00000173585	CCR9	3	45927996	45944667	1	p21.31	protein_coding
ENSG00000103647	CORO2B	15	68871308	69020145	1	q23	protein_coding
ENSG00000163751	CPA3	3	148583043	148614983	1	q24	protein_coding
ENSG00000119772	DNMT3A	2	25455845	25565459	-1	p23.3	protein_coding
ENSG00000244405	ETV5	3	185764097	185828107	-1	q27.2	protein_coding
ENSG00000164070	HSPA4L	4	128702976	128755226	1	q28.1	protein_coding
ENSG00000163818	LZTFL1	3	45864808	45957534	-1	p21.31	protein_coding
ENSG00000183496	MEX3B	15	82334119	82338482	-1	q25.2	protein_coding
ENSG00000082126	MPP4	2	202509593	202563417	-1	q33.1	protein_coding
ENSG00000154146	NRGN	11	124609829	124617869	1	q24.2	protein_coding
ENSG00000157110	RBPMS	8	30241944	30429778	1	p12	protein_coding
ENSG00000143842	SOX13	1	204042243	204096863	1	q32.1	protein_coding
ENSG00000136842	TMOD1	9	100263462	100364023	1	q22.33	protein_coding
ENSG00000124191	TOX2	20	42543492	42698256	1	q13.12	protein_coding
ENSG00000183785	TUBA8	22	18593097	18614498	1	q11.21	protein_coding
ENSG00000181744	C3orf58	3	143690640	143767561	1	q24	protein_coding
ENSG00000182272	B4GALNT4	11	369796	382116	1	p15.5	protein_coding
ENSG00000106069	CHN2	7	29161956	29553944	1	p14.3	protein_coding
ENSG00000177096	FAM109B	22	42470255	42475445	1	q13.2	protein_coding
ENSG00000154165	GPR15	3	98250743	98251960	1	q11.2	protein_coding
ENSG00000165338	HECTD2	10	93170096	93274586	1	q23.32	protein_coding
ENSG00000113396	SLC27A6	5	127873706	128369335	1	q23.3	protein_coding

## Sheet: abT_cell_mod57_Jojic
Description:	Co-expression module associated with gdT, NKT, and T4-cell lineage regulators, Jojic et al 2013
ensembl_gene_id	hgnc_symbol	chromosome_name	start_position	end_position	strand	band	gene_biotype
ENSG00000172995	ARPP21	3	35680437	35835988	1	p22.3	protein_coding
ENSG00000206561	COLQ	3	15491640	15563258	-1	p25.1	protein_coding
ENSG00000257923	CUX1	7	101458959	101927249	1	q22.1	protein_coding
ENSG00000153933	DGKE	17	54911460	54946036	1	q22	protein_coding
ENSG00000107447	DNTT	10	98064085	98098321	1	q24.1	protein_coding
ENSG00000174405	LIG4	13	108859787	108870716	-1	q33.3	protein_coding
ENSG00000150054	MPP7	10	28339922	28623415	-1	p12.1	protein_coding
ENSG00000074181	NOTCH3	19	15270444	15311792	-1	p13.12	protein_coding
ENSG00000067840	PDZD4	X	153067621	153096020	-1	q28	protein_coding
ENSG00000145687	SSBP2	5	80708840	81047616	-1	q14.1	protein_coding
ENSG00000182134	TDRKH	1	151742583	151763892	-1	q21.3	protein_coding
ENSG00000174749	C4orf32	4	113066553	113110237	1	q25	protein_coding
ENSG00000188848	BEND4	4	42112955	42154895	-1	p13	protein_coding
ENSG00000153563	CD8A	2	87011729	87035519	-1	p11.2	protein_coding
ENSG00000172116	CD8B	2	87042462	87089047	-1	p11.2	protein_coding
ENSG00000120875	DUSP4	8	29190581	29208185	-1	p12	protein_coding
ENSG00000166503		15	83784320	83876770	-1	q25.2	protein_coding
ENSG00000183762	KREMEN1	22	29469066	29564321	1	q12.1	protein_coding
ENSG00000111716	LDHB	12	21788276	21910791	-1	p12.1	protein_coding
ENSG00000144749	LRIG1	3	66429221	66551687	-1	p14.1	protein_coding
ENSG00000071051	NCK2	2	106361354	106510730	1	q12.2	protein_coding
ENSG00000130962	PRRG1	X	37208528	37316548	1	p21.1	protein_coding
ENSG00000142949	PTPRF	1	43990858	44089343	1	p34.2	protein_coding
ENSG00000128045	RASL11B	4	53728457	53733000	1	q12	protein_coding
ENSG00000174358	SLC6A19	5	1201710	1225232	1	p15.33	protein_coding
ENSG00000185338	SOCS1	16	11348262	11350036	-1	p13.13	protein_coding
ENSG00000185361	TNFAIP8L1	19	4639530	4655580	1	p13.3	protein_coding
ENSG00000165171	WBSCR27	7	73248920	73256865	-1	q11.23	protein_coding
ENSG00000102053	ZC3H12B	X	64708615	64727767	1	q12	protein_coding
ENSG00000170390	DCLK2	4	150999426	151178609	1	q31.23	protein_coding
ENSG00000127452	FBXL12	19	9920943	9938492	-1	p13.2	protein_coding
ENSG00000106415	GLCCI1	7	8008425	8133902	1	p21.3	protein_coding
ENSG00000131149	GSE1	16	85645015	85709810	1	q24.1	protein_coding
ENSG00000068745	IP6K2	3	48725436	48777786	-1	p21.31	protein_coding
ENSG00000081026	MAGI3	1	113933371	114228545	1	p13.2	protein_coding
ENSG00000116604	MEF2D	1	156433519	156470620	-1	q22	protein_coding
ENSG00000140398	NEIL1	15	75639296	75647592	1	q24.2	protein_coding
ENSG00000197724	PHF2	9	96338689	96441869	1	q22.31	protein_coding
ENSG00000166501	PRKCB	16	23847322	24231932	1	p12.2	protein_coding
ENSG00000163788	SNRK	3	43328004	43466256	1	p22.1	protein_coding
ENSG00000177932	ZNF354C	5	178487416	178510538	1	q35.3	protein_coding
ENSG00000106351	AGFG2	7	100136834	100165842	1	q22.1	protein_coding
ENSG00000178301	AQP11	11	77300436	77321400	1	q14.1	protein_coding
ENSG00000183876	ARSI	5	149675906	149718870	-1	q32	protein_coding
ENSG00000004660	CAMKK1	17	3763609	3798185	-1	p13.2	protein_coding
ENSG00000250510	GPR162	12	6930711	6939136	1	p13.31	protein_coding
ENSG00000173281	PPP1R3B	8	8993765	9009084	-1	p23.1	protein_coding
ENSG00000204314	PRRT1	6	32116136	32122150	-1	p21.32	protein_coding
ENSG00000143365	RORC	1	151778547	151804348	-1	q21.3	protein_coding
ENSG00000054796	SPO11	20	55904815	55919050	1	q13.31	protein_coding
ENSG00000162782	TDRD5	1	179560748	179660407	1	q25.2	protein_coding
ENSG00000152763	WDR78	1	67278568	67390570	-1	p31.3	protein_coding

## Sheet: Bcell_mod33_Jojic
Description:	Co-expression module associated with B-cell lineage regulators, Jojic et al 2013
ensembl_gene_id	hgnc_symbol	chromosome_name	start_position	end_position	strand	band	gene_biotype
ENSG00000131016	AKAP12	6	151561134	151679692	1	q25.1	protein_coding
ENSG00000110987	BCL7A	12	122457328	122499948	1	q24.31	protein_coding
ENSG00000162373	BEND5	1	49193195	49242641	-1	p33	protein_coding
ENSG00000169925	BRD3	9	136895427	136933657	-1	q34.2	protein_coding
ENSG00000011523	CEP68	2	65283500	65314138	1	p14	protein_coding
ENSG00000250479	CHCHD10	22	24108021	24110630	-1	q11.23	protein_coding
ENSG00000198730	CTR9	11	10772534	10801290	1	p15.3	protein_coding
ENSG00000115109	EPB41L5	2	120770581	120936695	1	q14.2	protein_coding
ENSG00000180488	FAM73A	1	78245309	78344106	1	p31.1	protein_coding
ENSG00000137478	FCHSD2	11	72547790	72853306	-1	q13.4	protein_coding
ENSG00000151892	GFRA1	10	117816444	118032979	-1	q25.3	protein_coding
ENSG00000136636	KCTD3	1	215740735	215795149	1	q41	protein_coding
ENSG00000078177	N4BP2	4	40058446	40159872	1	p14	protein_coding
ENSG00000006576	PHTF2	7	77428122	77586818	1	q11.23	protein_coding
ENSG00000175175	PPM1E	17	56833230	57058983	1	q22	protein_coding
ENSG00000116191	RALGPS2	1	178694300	178889238	1	q25.2	protein_coding
ENSG00000108352	RAPGEFL1	17	38333263	38351908	1	q21.1	protein_coding
ENSG00000084093	REST	4	57774075	57802010	1	q12	protein_coding
ENSG00000144868	TMEM108	3	132757235	133116636	1	q22.1	protein_coding
ENSG00000149483	TMEM138	11	61129473	61136981	1	q12.2	protein_coding
ENSG00000160183	TMPRSS3	21	43791999	43816955	-1	q22.3	protein_coding
ENSG00000154277	UCHL1	4	41258430	41270472	1	p13	protein_coding
ENSG00000204394	VARS	6	31745295	31763730	-1	p21.33	protein_coding
ENSG00000153064	BANK1	4	102332443	102995969	1	q24	protein_coding
ENSG00000136573	BLK	8	11351510	11422113	1	p23.1	protein_coding
ENSG00000177455	CD19	16	28943260	28950667	1	p11.2	protein_coding
ENSG00000105369	CD79A	19	42381190	42385439	1	q13.2	protein_coding
ENSG00000007312	CD79B	17	62006100	62009714	-1	q23.3	protein_coding
ENSG00000099954	CECR2	22	17840837	18033845	1	q11.1	protein_coding
ENSG00000122863	CHST3	10	73724123	73773322	1	q22.1	protein_coding
ENSG00000146233	CYP39A1	6	46517541	46620523	-1	p12.3	protein_coding
ENSG00000170456	DENND5B	12	31535157	31744031	-1	p11.21	protein_coding
ENSG00000164330	EBF1	5	158122928	158526769	-1	q33.3	protein_coding
ENSG00000186197	EDARADD	1	236511562	236648214	1	q42.3	protein_coding
ENSG00000198759	EGFL6	X	13587724	13651694	1	p22.2	protein_coding
ENSG00000167483	FAM129C	19	17634110	17664648	1	p13.11	protein_coding
ENSG00000089723	OTUB2	14	94492675	94515276	1	q32.12	protein_coding
ENSG00000196092	PAX5	9	36833272	37034103	-1	p13.2	protein_coding
ENSG00000133056	PIK3C2B	1	204391756	204463852	-1	q32.1	protein_coding
ENSG00000110777	POU2AF1	11	111222977	111326355	-1	q23.1	protein_coding
ENSG00000162944	RFTN2	2	198435524	198540769	-1	q33.1	protein_coding
ENSG00000131370	SH3BP5	3	15296360	15382875	-1	p25.1	protein_coding
ENSG00000159958	TNFRSF13C	22	42321045	42322822	-1	q13.2	protein_coding
ENSG00000128218	VPREB3	22	24094930	24096655	-1	q11.23	protein_coding
ENSG00000150750	C11orf53	11	111126707	111157126	1	q23.1	protein_coding
ENSG00000116194	ANGPTL1	1	178818840	178840187	-1	q25.2	protein_coding
ENSG00000137936	BCAR3	1	94027347	94312706	-1	p22.1	protein_coding
ENSG00000100346	CACNA1I	22	39966758	40085742	1	q13.1	protein_coding
ENSG00000012124	CD22	19	35810164	35838258	1	q13.12	protein_coding
ENSG00000196352	CD55	1	207494853	207534311	1	q32.2	protein_coding
ENSG00000100490	CDKL1	14	50796310	50883179	-1	q21.3	protein_coding
ENSG00000117322	CR2	1	207627575	207663240	1	q32.2	protein_coding
ENSG00000128886	ELL3	15	44064798	44069741	-1	q15.3	protein_coding
ENSG00000104921	FCER2	19	7753644	7767032	-1	p13.2	protein_coding
ENSG00000163534	FCRL1	1	157764193	157789895	-1	q23.1	protein_coding
ENSG00000143297	FCRL5	1	157483167	157522310	-1	q23.1	protein_coding
ENSG00000126266	FFAR1	19	35842445	35843367	1	q13.12	protein_coding
ENSG00000073910	FRY	13	32605437	32870794	1	q13.1	protein_coding
ENSG00000137252	HCRTR2	6	55039050	55147418	1	p12.1	protein_coding
ENSG00000091181	IL5RA	3	3111233	3168297	-1	p26.2	protein_coding
ENSG00000124334	IL9R	X	155227246	155240482	1	q28	protein_coding
ENSG00000156738	MS4A1	11	60223225	60238233	1	q12.2	protein_coding
ENSG00000168297	PXK	3	58318607	58411748	1	p14.3	protein_coding
ENSG00000099194	SCD	10	102106881	102124591	1	q24.31	protein_coding
ENSG00000184343	SRPK3	X	153041867	153051187	1	q28	protein_coding
ENSG00000240505	TNFRSF13B	17	16832849	16875432	-1	p11.2	protein_coding
ENSG00000138678	AGPAT9	4	84457067	84527028	1	q21.23	protein_coding
ENSG00000162551	ALPL	1	21835858	21904905	1	p36.12	protein_coding
ENSG00000060982	BCAT1	12	24964295	25102393	-1	p12.1	protein_coding
ENSG00000170819	BFSP2	3	133118839	133194066	1	q22.1	protein_coding
ENSG00000152611	CAPSL	5	35904397	35938881	-1	p13.2	protein_coding
ENSG00000146151	HMGCLL1	6	55299167	55444012	-1	p12.1	protein_coding
ENSG00000139292	LGR5	12	71833550	71980090	1	q21.1	protein_coding
ENSG00000198336	MYL4	17	45277812	45301045	1	q21.32	protein_coding
ENSG00000109991	P2RX3	11	57105848	57138073	1	q12.1	protein_coding
ENSG00000068976	PYGM	11	64513861	64527769	-1	q13.1	protein_coding
ENSG00000258436	RNASE12	14	21058352	21058982	-1	q11.2	protein_coding
ENSG00000172426	RSPH9	6	43612783	43640336	1	p21.1	protein_coding
ENSG00000184985	SORCS2	4	7194265	7744554	1	p16.1	protein_coding
ENSG00000169575	VPREB1	22	22599087	22599927	1	q11.22	protein_coding
ENSG00000005471	ABCB4	7	87031013	87109751	-1	q21.12	protein_coding
ENSG00000138639	ARHGAP24	4	86396267	86923823	1	q21.23	protein_coding
ENSG00000095585	BLNK	10	97951458	98031344	-1	q24.1	protein_coding
ENSG00000146094	DOK3	5	176928908	176938275	-1	q35.3	protein_coding
ENSG00000103365	GGA2	16	23474863	23533316	-1	p12.2	protein_coding
ENSG00000168811	IL12A	3	159706537	159713806	1	q25.33	protein_coding
ENSG00000090376	IRAK3	12	66582659	66648402	1	q14.3	protein_coding
ENSG00000167656	LY6D	8	143866296	143868008	-1	q24.3	protein_coding
ENSG00000079462	PAFAH1B3	19	42801185	42807698	-1	q13.2	protein_coding
ENSG00000168734	PKIG	20	43160426	43252888	1	q13.12	protein_coding
ENSG00000129667	RHBDF2	17	74466973	74497872	-1	q25.1	protein_coding
ENSG00000124145	SDC4	20	43953928	43977064	-1	q13.12	protein_coding
ENSG00000021355	SERPINB1	6	2832566	2842240	-1	p25.2	protein_coding
ENSG00000196628	TCF4	18	52889562	53332018	-1	q21.2	protein_coding
ENSG00000145016	KIAA0226	3	197398264	197476598	-1	q29	protein_coding
ENSG00000198216	CACNA1E	1	181382238	181777219	1	q25.3	protein_coding
ENSG00000079112	CDH17	8	95139399	95229531	-1	q22.1	protein_coding
ENSG00000182022	CHST15	10	125767184	125853206	-1	q26.13	protein_coding
ENSG00000121210	KIAA0922	4	154387498	154557863	1	q31.3	protein_coding
ENSG00000105339	DENND3	8	142127377	142205907	1	q24.3	protein_coding
ENSG00000132185	FCRLA	1	161676762	161684142	1	q23.3	protein_coding
ENSG00000241106	HLA-DOB	6	32780540	32784825	-1	p21.32	protein_coding
ENSG00000002587	HS3ST1	4	11394774	11431389	-1	p15.33	protein_coding
ENSG00000184903	IMMP2L	7	110303110	111202573	-1	q31.1	protein_coding
ENSG00000151364	KCTD14	11	77726761	77757237	-1	q14.1	protein_coding
ENSG00000079691	LRRC16A	6	25279306	25620758	1	p22.2	protein_coding
ENSG00000069020	MAST4	5	65892176	66465423	1	q12.3	protein_coding
ENSG00000067177	PHKA1	X	71798664	71934167	-1	q13.2	protein_coding
ENSG00000143390	RFX5	1	151313116	151319833	-1	q21.3	protein_coding
ENSG00000142512	SIGLEC10	19	51913275	51921057	-1	q13.41	protein_coding
ENSG00000184602	SNN	16	11762270	11773015	1	p13.13	protein_coding
ENSG00000269404	SPIB	19	50922195	50934570	1	q13.33	protein_coding
ENSG00000170684	ZNF296	19	45574758	45579846	-1	q13.32	protein_coding
ENSG00000154265	ABCA5	17	67240452	67323385	-1	q24.3	protein_coding
ENSG00000100298	APOBEC3H	22	39493229	39500072	1	q13.1	protein_coding
ENSG00000170175	CHRNB1	17	7348380	7361026	1	p13.1	protein_coding
ENSG00000182108	DEXI	16	11022748	11036317	-1	p13.13	protein_coding
ENSG00000197635	DPP4	2	162848751	162931052	-1	q24.2	protein_coding
ENSG00000204252	HLA-DOA	6	32971955	32977389	-1	p21.32	protein_coding
ENSG00000164715	LMTK2	7	97736197	97838945	1	q21.3	protein_coding
ENSG00000109320	NFKB1	4	103422486	103538459	1	q24	protein_coding
ENSG00000133874	RNF122	8	33405273	33424643	-1	p12	protein_coding
ENSG00000008513	ST3GAL1	8	134467091	134584183	-1	q24.22	protein_coding
ENSG00000067221	STOML1	15	74275547	74286963	-1	q24.1	protein_coding
ENSG00000122515	ZMIZ2	7	44788180	44809477	1	p13	protein_coding

## Sheet: Bcell_mod61_Jojic
Description:	Co-expression module associated with B-cell lineage regulators, Jojic et al 2013
ensembl_gene_id	hgnc_symbol	chromosome_name	start_position	end_position	strand	band	gene_biotype
ENSG00000167972	ABCA3	16	2325882	2390747	-1	p13.3	protein_coding
ENSG00000134897	BIVM	13	103451399	103493885	1	q33.1	protein_coding
ENSG00000159267	HLCS	21	38123493	38362536	-1	q22.13	protein_coding
ENSG00000105355	PLIN3	19	4838353	4867780	-1	p13.3	protein_coding
ENSG00000198964	SGMS1	10	52065360	52384795	-1	q11.23	protein_coding
ENSG00000135452	TSPAN31	12	58131796	58143994	1	q14.1	protein_coding
ENSG00000186265	BTLA	3	112182815	112218408	-1	q13.2	protein_coding
ENSG00000112486	CCR6	6	167525295	167553184	1	q27	protein_coding
ENSG00000126353	CCR7	17	38710021	38721724	-1	q21.2	protein_coding
ENSG00000154153	FAM134B	5	16473147	16617167	-1	p15.1	protein_coding
ENSG00000213626	LBH	2	30454397	30546596	1	p23.1	protein_coding
ENSG00000226979	LTA	6	31539831	31542101	1	p21.33	protein_coding
ENSG00000185386	MAPK11	22	50702142	50709196	-1	q13.33	protein_coding
ENSG00000196850	PPTC7	12	110969120	111021125	-1	q24.11	protein_coding
ENSG00000145860	RNF145	5	158584417	158637061	-1	q33.3	protein_coding
ENSG00000117090	SLAMF1	1	160577890	160617085	-1	q23.3	protein_coding
ENSG00000073849	ST6GAL1	3	186648274	186796341	1	q27.3	protein_coding
ENSG00000182489	XKRX	X	100168431	100184422	-1	q22.1	protein_coding
ENSG00000214212	C19orf38	19	10947251	10980466	1	p13.2	protein_coding
ENSG00000145349	CAMK2D	4	114372188	114683083	-1	q26	protein_coding
ENSG00000154511	FAM69A	1	93307724	93427057	-1	p22.1	protein_coding
ENSG00000169508	GPR183	13	99946784	99959659	-1	q32.3	protein_coding
ENSG00000198825	INPP5F	10	121485609	121588652	1	q26.11	protein_coding
ENSG00000125457	MIF4GD	17	73262309	73267308	-1	q25.1	protein_coding
ENSG00000197121	PGAP1	2	197699908	197792520	-1	q33.1	protein_coding
ENSG00000104312	RIPK2	8	90769975	90803291	1	q21.3	protein_coding
ENSG00000174125	TLR1	4	38792298	38858438	-1	p14	protein_coding
ENSG00000178199	ZC3H12D	6	149768794	149806197	-1	q25.1	protein_coding
ENSG00000064687	ABCA7	19	1040102	1065571	1	p13.3	protein_coding
ENSG00000137101	CD72	9	35609530	35646807	-1	p13.3	protein_coding
ENSG00000122986	HVCN1	12	111065646	111142755	-1	q24.11	protein_coding
ENSG00000104365	IKBKB	8	42128820	42189973	1	p11.21	protein_coding
ENSG00000144791	LIMD1	3	45596886	45727830	1	p21.31	protein_coding
ENSG00000095015	MAP3K1	5	56111401	56191979	1	q11.2	protein_coding
ENSG00000124151	NCOA3	20	46130601	46285621	1	q13.12	protein_coding
ENSG00000154822	PLCL2	3	16844159	17132086	1	p24.3	protein_coding
ENSG00000065882	TBC1D1	4	37892708	38140796	1	p14	protein_coding
ENSG00000082512	TRAF5	1	211499957	211548288	1	q32.2	protein_coding

## Sheet: Bcell_mod76
Description:	Co-expression module associated with B-cell lineage regulators, Jojic et al 2013
ensembl_gene_id	hgnc_symbol	chromosome_name	start_position	end_position	strand	band	gene_biotype
ENSG00000123095	BHLHE41	12	26272959	26278060	-1	p12.1	protein_coding
ENSG00000165023	DIRAS2	9	93372114	93405386	-1	q22.2	protein_coding
ENSG00000197594	ENPP1	6	132129156	132216295	1	q23.2	protein_coding
ENSG00000154319	FAM167A	8	11278972	11332224	-1	p23.1	protein_coding
ENSG00000164049	FBXW12	3	48413709	48442666	1	p21.31	protein_coding
ENSG00000264058		17	38785049	38821393	-1	q21.2	protein_coding
ENSG00000152939	MARVELD2	5	68710939	68740157	1	q13.2	protein_coding
ENSG00000157483	MYO1E	15	59427113	59665099	-1	q22.2	protein_coding
ENSG00000163590	PPM1L	3	160473390	160796695	1	q25.33	protein_coding
ENSG00000134955	SLC37A2	11	124932963	124959131	1	q24.2	protein_coding
ENSG00000134532	SOX5	12	23682440	24103966	-1	p12.1	protein_coding
ENSG00000141750	STAC2	17	37366789	37382125	-1	q12	protein_coding
ENSG00000120949	TNFRSF8	1	12123434	12204264	1	p36.22	protein_coding
ENSG00000171368	TPPP	5	660883	693510	-1	p15.33	protein_coding
ENSG00000011590	ZBTB32	19	36195429	36207940	1	q13.12	protein_coding
