# Supplementary material for: Gene expression in human brain implicates sexually dimorphic pathways in autism spectrum disorders
Source: Nat Commun. 2016 Feb 19;7:10717. doi: 10.1038/ncomms10717 (PMC4762891; doi:10.1038/ncomms10717)
Supplement: Supplementary Data 6 — Over-representation analysis results for adult replication RNA-seq data set. [file ncomms10717-s7.xlsx]

## Sheet: binomial_test
Results from binomial test for transcriptome-wide sex-differential expression shifts in RNA-seq data from adult replication set
Gene_set	Background	Background_prop_maleUp	Set_prop_maleUp	CI_Upper_95perc	CI_Lower_95perc	Prop_diff_from_background	N_in_set	N_in_set_and_backgrounds	N_in_set_and_maleUp	N_in_set_and_femUp	P_value	Adj_P
SFARIGene	Human_protein_coding	0.506249	0.496124	0.58548	0.40695	-0.0101251	153	129	64	65	0.860375	1
ProteinDisr_RDNVs	Human_protein_coding	0.506249	0.488136	0.546742	0.42977	-0.0181135	353	295	144	151	0.56052	1
ProteinDisrMisssense_RDNVs	Human_protein_coding	0.506249	0.48051	0.506951	0.454151	-0.0257389	1771	1411	678	733	0.0552219	1
FMRP_targets	Mouse_orthologs	0.506754	0.380028	0.416584	0.344457	-0.126726	725	721	274	447	9.51261e-12	2.94891e-10
ASD_DE_Up_Voineagu	Expr_Voineagu	0.52895	0.566265	0.674741	0.45292	0.037315	88	83	47	36	0.511552	1
ASD_DE_Down_Voineagu	Expr_Voineagu	0.52895	0.53719	0.628255	0.444262	0.00823999	125	121	65	56	0.927494	1
asdM12_Voineagu	Expr_Voineagu	0.52895	0.557185	0.610673	0.502695	0.0282347	414	341	190	151	0.303137	1
asdM16_Voineagu	Expr_Voineagu	0.52895	0.635484	0.68915	0.5792	0.106534	361	310	197	113	0.000166539	0.00516272
asdM1_Gupta	Expr_Gupta	0.508609	0.474754	0.499375	0.450223	-0.0338557	1643	1624	771	853	0.00680855	0.211065
asdM6_Gupta	Expr_Gupta	0.508609	0.577508	0.615588	0.538728	0.0688982	667	658	380	278	0.000441506	0.0136867
asdM5_Gupta	Expr_Gupta	0.508609	0.561475	0.597795	0.524659	0.052866	759	732	411	321	0.00439825	0.136346
Neurons_Cahoy	Mouse_orthologs	0.506754	0.499294	0.525668	0.472922	-0.00745993	1489	1416	707	709	0.576878	1
Oligodendrocytes_Cahoy	Mouse_orthologs	0.506754	0.414948	0.439925	0.390294	-0.0918053	1626	1552	644	908	4.85003e-13	1.50351e-11
Astrocytes_Cahoy	Mouse_orthologs	0.506754	0.606549	0.628817	0.583944	0.0997949	1968	1863	1130	733	5.31514e-18	1.64769e-16
Microglia_Albright	Human_protein_coding	0.506249	0.489655	0.531164	0.448252	-0.016594	773	580	284	296	0.430359	1
CA1pyramidal_Zeisel	Mouse_orthologs	0.506754	0.501538	0.557207	0.445842	-0.00521525	355	325	163	162	0.867927	1
S1pyramidal_Zeisel	Mouse_orthologs	0.506754	0.445	0.516754	0.374901	-0.0617537	235	200	89	111	0.0894764	1
Interneurons_Zeisel	Mouse_orthologs	0.506754	0.573883	0.631408	0.514838	0.0671294	319	291	167	124	0.0222619	0.69012
Oligodendrocytes_Zeisel	Mouse_orthologs	0.506754	0.360963	0.411924	0.312221	-0.145791	397	374	135	239	1.86834e-08	5.79186e-07
Astrocytes_Zeisel	Mouse_orthologs	0.506754	0.688119	0.751286	0.619331	0.181365	216	202	139	63	2.12516e-07	6.58801e-06
Microglia_Zeisel	Mouse_orthologs	0.506754	0.437086	0.495071	0.380348	-0.0696676	368	302	132	170	0.0156579	0.485395
Endothelial_Zeisel	Mouse_orthologs	0.506754	0.393502	0.453726	0.335582	-0.113252	312	277	109	168	0.000184307	0.00571351
Ependymal_Zeisel	Mouse_orthologs	0.506754	0.601266	0.655659	0.544955	0.0945121	402	316	190	126	0.000875011	0.0271253
Mural_Zeisel	Mouse_orthologs	0.506754	0.401869	0.50108	0.308234	-0.104885	137	107	43	64	0.0331924	1
T_mod18_Jojic	Expr_Jojic	0.490465	0.507246	0.629793	0.384058	0.0167812	106	69	35	34	0.810507	1
gdT_mod65_Jojic	Expr_Jojic	0.490465	0.590909	0.792907	0.363547	0.100444	30	22	13	9	0.397662	1
gdT_NKT_T4_mod56_Jojic	Expr_Jojic	0.490465	0.487179	0.652198	0.324181	-0.00328567	58	39	19	20	1	1
abT_mod57_Jojic	Expr_Jojic	0.490465	0.488889	0.64226	0.337034	-0.00157627	52	45	22	23	1	1
B_mod33_Jojic	Expr_Jojic	0.490465	0.511628	0.621011	0.401422	0.0211627	125	86	44	42	0.746654	1
B_mod61_Jojic	Expr_Jojic	0.490465	0.4	0.593965	0.226558	-0.0904652	38	30	12	18	0.364226	1
B_mod76_Jojic	Expr_Jojic	0.490465	0.5	0.789055	0.210945	0.00953484	15	12	6	6	1	1

## Sheet: maleDE_p0.05
Results from Fisher's exact test for enrichment of gene sets within male-DE genes from RNA-seq data from adult replication set defined by FD≥1.2 and P<0.05
Gene_set	Odds_Ratio	Fisher_p	OR_CI_Lower_95perc	OR_CI_Upper_95perc	N_in_set	N_in_maleUp_p0.05	N_in_set_and_backgrounds	N_in_maleUp_p0.05_and_background	N_Overlap	N_Background	perc_List_Overlap	Adj_P
SFARIGene	2.91426	0.0546549	0.772175	7.80014	153	268	129	159	4	14402	3.1	1
ProteinDisr_RDNVs	0	0.0828086	0	1.10529	353	268	298	159	0	14402	0	1
ProteinDisrMisssense_RDNVs	0.356374	0.00689008	0.128558	0.795802	1771	268	1418	159	6	14402	0.423	0.427185
FMRP_targets	0.122782	0.0075309	0.00308617	0.697572	725	268	721	142	1	13326	0.139	0.466916
ASD_DE_Up_Voineagu	1.34343	0.531294	0.0330655	7.98686	88	268	83	61	1	6753	1.2	1
ASD_DE_Down_Voineagu	0.91279	1	0.0225498	5.38093	125	268	121	61	1	6753	0.826	1
asdM12_Voineagu	0	0.0507761	0	0.972364	414	268	405	61	0	6753	0	1
asdM16_Voineagu	4.68913	4.57052e-05	2.24801	9.05178	361	268	344	61	12	6753	3.49	0.00283372
asdM1_Gupta	0.25605	0.000439938	0.0816676	0.613784	1643	268	1624	140	5	12951	0.308	0.0272762
asdM6_Gupta	0.268552	0.0498928	0.0321267	0.992672	667	268	658	140	2	12951	0.304	1
asdM5_Gupta	1.4298	0.265263	0.693174	2.66065	759	268	732	140	11	12951	1.5	1
Neurons_Cahoy	0.56643	0.100863	0.252864	1.11146	1489	268	1416	142	9	13326	0.636	1
Oligodendrocytes_Cahoy	0.510544	0.0478554	0.227962	1.00155	1626	268	1552	142	9	13326	0.58	1
Astrocytes_Cahoy	1.87821	0.00315477	1.22813	2.80509	1968	268	1863	142	33	13326	1.77	0.195596
Microglia_Albright	0.44661	0.222936	0.0908438	1.33615	773	268	591	159	3	14402	0.508	1
CA1pyramidal_Zeisel	0.862111	1	0.174717	2.595	355	268	325	142	3	13326	0.923	1
S1pyramidal_Zeisel	0	0.280566	0	1.72447	235	268	200	142	0	13326	0	1
Interneurons_Zeisel	0	0.0790034	0	1.17359	319	268	291	142	0	13326	0	1
Oligodendrocytes_Zeisel	2.09069	0.0639965	0.877773	4.28336	397	268	374	142	8	13326	2.14	1
Astrocytes_Zeisel	3.45325	0.00589412	1.34468	7.44673	216	268	202	142	7	13326	3.47	0.365435
Microglia_Zeisel	1.25335	0.56637	0.334531	3.31622	368	268	302	142	4	13326	1.32	1
Endothelial_Zeisel	0.670613	1	0.0800156	2.49153	312	268	277	142	2	13326	0.722	1
Ependymal_Zeisel	2.16032	0.0523673	0.845191	4.6274	402	268	316	142	7	13326	2.22	1
Mural_Zeisel	1.77933	0.316113	0.210619	6.71042	137	268	107	142	2	13326	1.87	1
T_mod18_Jojic	1.44051	0.507793	0.0353292	8.6363	106	268	69	57	1	5611	1.45	1
gdT_mod65_Jojic	4.70195	0.201529	0.111797	30.3092	30	268	22	57	1	5611	4.55	1
gdT_NKT_T4_mod56_Jojic	2.59135	0.329394	0.062856	15.9229	58	268	39	57	1	5611	2.56	1
abT_mod57_Jojic	0	1	0	8.51908	52	268	45	57	0	5611	0	1
B_mod33_Jojic	1.14892	0.587229	0.0282566	6.84274	125	268	86	57	1	5611	1.16	1
B_mod61_Jojic	0	1	0	13.0649	38	268	30	57	0	5611	0	1
B_mod76_Jojic	0	1	0	35.934	15	268	12	57	0	5611	0	1

## Sheet: femDE_p0.05
Results from Fisher's exact test for enrichment of gene sets within female-DE genes from RNA-seq data from adult replication set defined by FD≥1.2 and P<0.05
Gene_set	Odds_Ratio	Fisher_p	OR_CI_Lower_95perc	OR_CI_Upper_95perc	N_in_set	N_in_femUp_p0.05	N_in_set_and_backgrounds	N_in_femUp_p0.05_and_background	N_Overlap	N_Background	perc_List_Overlap	Adj_P
SFARIGene	0.877178	1	0.0218667	5.06494	153	251	129	127	1	14402	0.775	1
ProteinDisr_RDNVs	1.14652	0.748323	0.23191	3.46241	353	251	298	127	3	14402	1.01	1
ProteinDisrMisssense_RDNVs	0.867257	0.765386	0.420225	1.61517	1771	251	1418	127	11	14402	0.776	1
FMRP_targets	0.17546	0.0445384	0.00439553	1.00372	725	251	721	100	1	13326	0.139	1
ASD_DE_Up_Voineagu	2.69844	0.319029	0.0653727	16.6422	88	251	83	31	1	6753	1.2	1
ASD_DE_Down_Voineagu	0	1	0	6.99344	125	251	121	31	0	6753	0	1
asdM12_Voineagu	0.521308	1	0.012749	3.15282	414	251	405	31	1	6753	0.247	1
asdM16_Voineagu	4.53103	0.00416795	1.50984	11.4107	361	251	344	31	6	6753	1.74	0.258413
asdM1_Gupta	1.29766	0.403669	0.656907	2.3725	1643	251	1624	83	13	12951	0.8	1
asdM6_Gupta	0.699226	0.80035	0.140856	2.12749	667	251	658	83	3	12951	0.456	1
asdM5_Gupta	2.30427	0.0261197	1.05609	4.50756	759	251	732	83	10	12951	1.37	1
Neurons_Cahoy	0.44073	0.0720861	0.139671	1.0677	1489	251	1416	100	5	13326	0.353	1
Oligodendrocytes_Cahoy	0.748856	0.530313	0.331159	1.48921	1626	251	1552	100	9	13326	0.58	1
Astrocytes_Cahoy	0.606656	0.191014	0.268342	1.20597	1968	251	1863	100	9	13326	0.483	1
Microglia_Albright	2.23892	0.0201338	1.08141	4.18684	773	251	591	127	11	14402	1.86	1
CA1pyramidal_Zeisel	0.402251	0.522641	0.0100553	2.3096	355	251	325	100	1	13326	0.308	1
S1pyramidal_Zeisel	1.34278	0.663508	0.159278	5.0468	235	251	200	100	2	13326	1	1
Interneurons_Zeisel	1.8784	0.175051	0.498207	5.02047	319	251	291	100	4	13326	1.37	1
Oligodendrocytes_Zeisel	0	0.119642	0	1.29784	397	251	374	100	0	13326	0	1
Astrocytes_Zeisel	0.654572	1	0.016328	3.77426	216	251	202	100	1	13326	0.495	1
Microglia_Zeisel	2.29094	0.0768368	0.72189	5.59555	368	251	302	100	5	13326	1.66	1
Endothelial_Zeisel	4.18773	0.00112422	1.73788	8.71791	312	251	277	100	8	13326	2.89	0.0697014
Ependymal_Zeisel	1.27592	0.5142	0.257225	3.87547	402	251	316	100	3	13326	0.949	1
Mural_Zeisel	3.90146	0.0464975	0.778305	12.0616	137	251	107	100	3	13326	2.8	1
T_mod18_Jojic	0	1	0	6.25366	106	251	69	50	0	5611	0	1
gdT_mod65_Jojic	0	1	0	20.9004	30	251	22	50	0	5611	0	1
gdT_NKT_T4_mod56_Jojic	0	1	0	11.3508	58	251	39	50	0	5611	0	1
abT_mod57_Jojic	0	1	0	9.76607	52	251	45	50	0	5611	0	1
B_mod33_Jojic	0	1	0	4.97743	125	251	86	50	0	5611	0	1
B_mod61_Jojic	0	1	0	14.9773	38	251	30	50	0	5611	0	1
B_mod76_Jojic	0	1	0	41.1466	15	251	12	50	0	5611	0	1

## Sheet: maleDE_p0.01
Results from Fisher's exact test for enrichment of gene sets within male-DE genes from RNA-seq data from adult replication set defined by FD≥1.2 and P<0.01
Gene_set	Odds_Ratio	Fisher_p	OR_CI_Lower_95perc	OR_CI_Upper_95perc	N_in_set	N_in_maleUp_p0.01	N_in_set_and_backgrounds	N_in_maleUp_p0.01_and_background	N_Overlap	N_Background	perc_List_Overlap	Adj_P
SFARIGene	4.45165	0.208747	0.107614	27.6257	153	53	129	26	1	14402	0.775	1
ProteinDisr_RDNVs	0	1	0	7.24295	353	53	298	26	0	14402	0	1
ProteinDisrMisssense_RDNVs	0	0.104568	0	1.39494	1771	53	1418	26	0	14402	0	1
FMRP_targets	0	0.626222	0	3.35987	725	53	721	21	0	13326	0	1
ASD_DE_Up_Voineagu	0	1	0	47.7858	88	53	83	8	0	6753	0	1
ASD_DE_Down_Voineagu	0	1	0	32.4267	125	53	121	8	0	6753	0	1
asdM12_Voineagu	0	1	0	9.20466	414	53	405	8	0	6753	0	1
asdM16_Voineagu	2.66595	0.341961	0.0589923	20.8433	361	53	344	8	1	6753	0.291	1
asdM1_Gupta	0	0.392296	0	2.28848	1643	53	1624	13	0	12951	0	1
asdM6_Gupta	0	1	0	6.13924	667	53	658	13	0	12951	0	1
asdM5_Gupta	3.04016	0.165023	0.326856	13.9687	759	53	732	13	2	12951	0.273	1
Neurons_Cahoy	0.420161	0.719279	0.0101326	2.63089	1489	53	1416	21	1	13326	0.0706	1
Oligodendrocytes_Cahoy	0.798331	1	0.0900804	3.31417	1626	53	1552	21	2	13326	0.129	1
Astrocytes_Cahoy	0	0.0622684	0	1.18071	1968	53	1863	21	0	13326	0	1
Microglia_Albright	1.95051	0.289326	0.222904	7.88717	773	53	591	26	2	14402	0.338	1
CA1pyramidal_Zeisel	0	1	0	7.70925	355	53	325	21	0	13326	0	1
S1pyramidal_Zeisel	0	1	0	12.6842	235	53	200	21	0	13326	0	1
Interneurons_Zeisel	0	1	0	8.63977	319	53	291	21	0	13326	0	1
Oligodendrocytes_Zeisel	0	1	0	6.6689	397	53	374	21	0	13326	0	1
Astrocytes_Zeisel	0	1	0	12.5556	216	53	202	21	0	13326	0	1
Microglia_Zeisel	2.15996	0.3823	0.0519465	13.5883	368	53	302	21	1	13326	0.331	1
Endothelial_Zeisel	0	1	0	9.08868	312	53	277	21	0	13326	0	1
Ependymal_Zeisel	0	1	0	7.93383	402	53	316	21	0	13326	0	1
Mural_Zeisel	0	1	0	24.0528	137	53	107	21	0	13326	0	1
T_mod18_Jojic	0	1	0	41.4498	106	53	69	9	0	5611	0	1
gdT_mod65_Jojic	0	1	0	136.961	30	53	22	9	0	5611	0	1
gdT_NKT_T4_mod56_Jojic	0	1	0	74.8461	58	53	39	9	0	5611	0	1
abT_mod57_Jojic	0	1	0	64.4705	52	53	45	9	0	5611	0	1
B_mod33_Jojic	0	1	0	33.0241	125	53	86	9	0	5611	0	1
B_mod61_Jojic	0	1	0	98.6715	38	53	30	9	0	5611	0	1
B_mod76_Jojic	0	1	0	265.268	15	53	12	9	0	5611	0	1

## Sheet: femDE_p0.01
Results from Fisher's exact test for enrichment of gene sets within female-DE genes from RNA-seq data from adult replication set defined by FD≥1.2 and P<0.01
Gene_set	Odds_Ratio	Fisher_p	OR_CI_Lower_95perc	OR_CI_Upper_95perc	N_in_set	N_in_femUp_p0.01	N_in_set_and_backgrounds	N_in_femUp_p0.01_and_background	N_Overlap	N_Background	perc_List_Overlap	Adj_P
SFARIGene	0	1	0	25.4527	153	45	129	18	0	14402	0	1
ProteinDisr_RDNVs	0	1	0	10.8067	353	45	298	18	0	14402	0	1
ProteinDisrMisssense_RDNVs	1.14476	0.695668	0.127543	4.877	1771	45	1418	18	2	14402	0.141	1
FMRP_targets	1.59007	0.487146	0.0368925	10.9701	725	45	721	12	1	13326	0.139	1
ASD_DE_Up_Voineagu	0	1	0	2987.83	88	45	83	1	0	6753	0	1
ASD_DE_Down_Voineagu	0	1	0	2068.53	125	45	121	1	0	6753	0	1
asdM12_Voineagu	0	1	0	605.515	414	45	405	1	0	6753	0	1
asdM16_Voineagu	0	1	0	718.456	361	45	344	1	0	6753	0	1
asdM1_Gupta	0	0.242505	0	1.94428	1643	45	1624	15	0	12951	0	1
asdM6_Gupta	0	1	0	5.21575	667	45	658	15	0	12951	0	1
asdM5_Gupta	1.19257	0.582387	0.0281666	7.85916	759	45	732	15	1	12951	0.137	1
Neurons_Cahoy	0.764504	1	0.0177482	5.26653	1489	45	1416	12	1	13326	0.0706	1
Oligodendrocytes_Cahoy	0.689484	1	0.0160078	4.74966	1626	45	1552	12	1	13326	0.0644	1
Astrocytes_Cahoy	0.559146	1	0.0129862	3.85089	1968	45	1863	12	1	13326	0.0537	1
Microglia_Albright	0	1	0	5.3238	773	45	591	18	0	14402	0	1
CA1pyramidal_Zeisel	0	1	0	14.4493	355	45	325	12	0	13326	0	1
S1pyramidal_Zeisel	0	1	0	23.7596	235	45	200	12	0	13326	0	1
Interneurons_Zeisel	0	1	0	16.1893	319	45	291	12	0	13326	0	1
Oligodendrocytes_Zeisel	0	1	0	12.5006	397	45	374	12	0	13326	0	1
Astrocytes_Zeisel	0	1	0	23.5259	216	45	202	12	0	13326	0	1
Microglia_Zeisel	8.67184	0.0290818	0.920029	40.9378	368	45	302	12	2	13326	0.662	1
Endothelial_Zeisel	4.2934	0.222888	0.0994152	29.7341	312	45	277	12	1	13326	0.361	1
Ependymal_Zeisel	0	1	0	14.8733	402	45	316	12	0	13326	0	1
Mural_Zeisel	0	1	0	45.0626	137	45	107	12	0	13326	0	1
T_mod18_Jojic	0	1	0	69.3176	106	45	69	6	0	5611	0	1
gdT_mod65_Jojic	0	1	0	227.371	30	45	22	6	0	5611	0	1
gdT_NKT_T4_mod56_Jojic	0	1	0	124.483	58	45	39	6	0	5611	0	1
abT_mod57_Jojic	0	1	0	107.988	52	45	45	6	0	5611	0	1
B_mod33_Jojic	0	1	0	55.2789	125	45	86	6	0	5611	0	1
B_mod61_Jojic	0	1	0	164.315	38	45	30	6	0	5611	0	1
B_mod76_Jojic	0	1	0	437.695	15	45	12	6	0	5611	0	1

## Sheet: maleDE_p0.005
Results from Fisher's exact test for enrichment of gene sets within male-DE genes from RNA-seq data from adult replication set defined by FD≥1.2 and P<0.005
Gene_set	Odds_Ratio	Fisher_p	OR_CI_Lower_95perc	OR_CI_Upper_95perc	N_in_set	N_in_maleUp_p0.005	N_in_set_and_backgrounds	N_in_maleUp_p0.005_and_background	N_Overlap	N_Background	perc_List_Overlap	Adj_P
SFARIGene	5.56656	0.172278	0.133299	35.3545	153	41	129	21	1	14402	0.775	1
ProteinDisr_RDNVs	0	1	0	9.12844	353	41	298	21	0	14402	0	1
ProteinDisrMisssense_RDNVs	0	0.258966	0	1.75782	1771	41	1418	21	0	14402	0	1
FMRP_targets	0	1	0	4.53816	725	41	721	16	0	13326	0	1
ASD_DE_Up_Voineagu	0	1	0	47.7858	88	41	83	8	0	6753	0	1
ASD_DE_Down_Voineagu	0	1	0	32.4267	125	41	121	8	0	6753	0	1
asdM12_Voineagu	0	1	0	9.20466	414	41	405	8	0	6753	0	1
asdM16_Voineagu	2.66595	0.341961	0.0589923	20.8433	361	41	344	8	1	6753	0.291	1
asdM1_Gupta	0	0.607185	0	4.08735	1643	41	1624	8	0	12951	0	1
asdM6_Gupta	0	1	0	10.9597	667	41	658	8	0	12951	0	1
asdM5_Gupta	2.38615	0.372227	0.0528818	18.6132	759	41	732	8	1	12951	0.137	1
Neurons_Cahoy	0.560444	1	0.0133062	3.64833	1489	41	1416	16	1	13326	0.0706	1
Oligodendrocytes_Cahoy	0.505458	1	0.0120017	3.2898	1626	41	1552	16	1	13326	0.0644	1
Astrocytes_Cahoy	0	0.151119	0	1.59491	1968	41	1863	16	0	13326	0	1
Microglia_Albright	1.16871	0.585449	0.0281505	7.332	773	41	591	21	1	14402	0.169	1
CA1pyramidal_Zeisel	0	1	0	10.4083	355	41	325	16	0	13326	0	1
S1pyramidal_Zeisel	0	1	0	17.1318	235	41	200	16	0	13326	0	1
Interneurons_Zeisel	0	1	0	11.6616	319	41	291	16	0	13326	0	1
Oligodendrocytes_Zeisel	0	1	0	9.00536	397	41	374	16	0	13326	0	1
Astrocytes_Zeisel	0	1	0	16.9582	216	41	202	16	0	13326	0	1
Microglia_Zeisel	0	1	0	11.225	368	41	302	16	0	13326	0	1
Endothelial_Zeisel	0	1	0	12.2678	312	41	277	16	0	13326	0	1
Ependymal_Zeisel	0	1	0	10.7137	402	41	316	16	0	13326	0	1
Mural_Zeisel	0	1	0	32.4629	137	41	107	16	0	13326	0	1
T_mod18_Jojic	0	1	0	56.7086	106	41	69	7	0	5611	0	1
gdT_mod65_Jojic	0	1	0	186.476	30	41	22	7	0	5611	0	1
gdT_NKT_T4_mod56_Jojic	0	1	0	102.441	58	41	39	7	0	5611	0	1
abT_mod57_Jojic	0	1	0	88.1962	52	41	45	7	0	5611	0	1
B_mod33_Jojic	0	1	0	45.1905	125	41	86	7	0	5611	0	1
B_mod61_Jojic	0	1	0	134.631	38	41	30	7	0	5611	0	1
B_mod76_Jojic	0	1	0	359.798	15	41	12	7	0	5611	0	1

## Sheet: femDE_p0.005
Results from Fisher's exact test for enrichment of gene sets within female-DE genes from RNA-seq data from adult replication set defined by FD≥1.2 and P<0.005
Gene_set	Odds_Ratio	Fisher_p	OR_CI_Lower_95perc	OR_CI_Upper_95perc	N_in_set	N_in_femUp_p0.005	N_in_set_and_backgrounds	N_in_femUp_p0.005_and_background	N_Overlap	N_Background	perc_List_Overlap	Adj_P
SFARIGene	0	1	0	49.8772	153	24	129	10	0	14402	0	1
ProteinDisr_RDNVs	0	1	0	21.2138	353	24	298	10	0	14402	0	1
ProteinDisrMisssense_RDNVs	2.29078	0.257919	0.23676	11.4923	1771	24	1418	10	2	14402	0.141	1
FMRP_targets	2.91604	0.322574	0.0633171	24.0868	725	24	721	7	1	13326	0.139	1
ASD_DE_Up_Voineagu	0	1	0	2987.83	88	24	83	1	0	6753	0	1
ASD_DE_Down_Voineagu	0	1	0	2068.53	125	24	121	1	0	6753	0	1
asdM12_Voineagu	0	1	0	605.515	414	24	405	1	0	6753	0	1
asdM16_Voineagu	0	1	0	718.456	361	24	344	1	0	6753	0	1
asdM1_Gupta	0	0.607012	0	4.84083	1643	24	1624	7	0	12951	0	1
asdM6_Gupta	0	1	0	12.9802	667	24	658	7	0	12951	0	1
asdM5_Gupta	0	1	0	11.5953	759	24	732	7	0	12951	0	1
Neurons_Cahoy	1.40207	0.54459	0.0304612	11.5696	1489	24	1416	7	1	13326	0.0706	1
Oligodendrocytes_Cahoy	1.26454	0.579777	0.0274744	10.4336	1626	24	1552	7	1	13326	0.0644	1
Astrocytes_Cahoy	0	0.603432	0	4.27017	1968	24	1863	7	0	13326	0	1
Microglia_Albright	0	1	0	10.4423	773	24	591	10	0	14402	0	1
CA1pyramidal_Zeisel	0	1	0	27.8527	355	24	325	7	0	13326	0	1
S1pyramidal_Zeisel	0	1	0	45.8138	235	24	200	7	0	13326	0	1
Interneurons_Zeisel	0	1	0	31.1936	319	24	291	7	0	13326	0	1
Oligodendrocytes_Zeisel	0	1	0	24.115	397	24	374	7	0	13326	0	1
Astrocytes_Zeisel	0	1	0	45.3478	216	24	202	7	0	13326	0	1
Microglia_Zeisel	7.20425	0.148281	0.156195	59.6723	368	24	302	7	1	13326	0.331	1
Endothelial_Zeisel	7.87335	0.136768	0.17062	65.2721	312	24	277	7	1	13326	0.361	1
Ependymal_Zeisel	0	1	0	28.6689	402	24	316	7	0	13326	0	1
Mural_Zeisel	0	1	0	86.7164	137	24	107	7	0	13326	0	1
T_mod18_Jojic	0	1	0	123.06	106	24	69	4	0	5611	0	1
gdT_mod65_Jojic	0	1	0	400.219	30	24	22	4	0	5611	0	1
gdT_NKT_T4_mod56_Jojic	0	1	0	221.791	58	24	39	4	0	5611	0	1
abT_mod57_Jojic	0	1	0	191.652	52	24	45	4	0	5611	0	1
B_mod33_Jojic	0	1	0	98.2897	125	24	86	4	0	5611	0	1
B_mod61_Jojic	0	1	0	290.359	38	24	30	4	0	5611	0	1
B_mod76_Jojic	0	1	0	755.322	15	24	12	4	0	5611	0	1
