# Supplementary material for: Gene expression in human brain implicates sexually dimorphic pathways in autism spectrum disorders
Source: Nat Commun. 2016 Feb 19;7:10717. doi: 10.1038/ncomms10717 (PMC4762891; doi:10.1038/ncomms10717)
Supplement: Supplementary Data 7 — Over-representation analysis results for prenatal exon array data set. [file ncomms10717-s8.xlsx]

## Sheet: binomial_test
Results from binomial test for transcriptome-wide sex-differential expression shifts in array data from prenatal set
Gene_set	Background	Background_prop_maleUp	Set_prop_maleUp	CI_Upper_95perc	CI_Lower_95perc	Prop_diff_from_background	N_in_set	N_in_set_and_backgrounds	N_in_set_and_maleUp	N_in_set_and_femUp	P_value	Adj_P
SFARIGene	Human_protein_coding	0.484913	0.495146	0.595439	0.395139	0.0102323	153	103	51	52	0.844379	1
ProteinDisr_RDNVs	Human_protein_coding	0.484913	0.411255	0.477676	0.347143	-0.0736579	353	231	95	136	0.0252914	0.784033
ProteinDisrMisssense_RDNVs	Human_protein_coding	0.484913	0.447246	0.477601	0.417181	-0.0376678	1771	1071	479	592	0.0144251	0.447177
FMRP_targets	Mouse_orthologs	0.488687	0.435976	0.474901	0.397628	-0.0527117	725	656	286	370	0.00702859	0.217886
ASD_DE_Up_Voineagu	Expr_Voineagu	0.506304	0.711864	0.822352	0.57923	0.205561	88	59	42	17	0.00162471	0.050366
ASD_DE_Down_Voineagu	Expr_Voineagu	0.506304	0.411111	0.519822	0.308419	-0.0951926	125	90	37	53	0.0737302	1
asdM12_Voineagu	Expr_Voineagu	0.506304	0.478723	0.538759	0.419139	-0.0275803	414	282	135	147	0.371882	1
asdM16_Voineagu	Expr_Voineagu	0.506304	0.668224	0.730914	0.600797	0.161921	361	214	143	71	2.00103e-06	6.20319e-05
asdM1_Gupta	Expr_Gupta	0.484719	0.441125	0.470533	0.412022	-0.0435943	1643	1138	502	636	0.00331357	0.102721
asdM6_Gupta	Expr_Gupta	0.484719	0.448347	0.493888	0.403441	-0.036372	667	484	217	267	0.111603	1
asdM5_Gupta	Expr_Gupta	0.484719	0.61245	0.655465	0.568092	0.127731	759	498	305	193	1.35694e-08	4.20651e-07
Neurons_Cahoy	Mouse_orthologs	0.488687	0.422371	0.45092	0.394203	-0.0663167	1489	1198	506	692	4.23296e-06	0.000131222
Oligodendrocytes_Cahoy	Mouse_orthologs	0.488687	0.47093	0.499582	0.442421	-0.0177571	1626	1204	567	637	0.225996	1
Astrocytes_Cahoy	Mouse_orthologs	0.488687	0.513889	0.540686	0.487032	0.0252016	1968	1368	703	665	0.065879	1
Microglia_Albright	Human_protein_coding	0.484913	0.599022	0.646874	0.549726	0.114109	773	409	245	164	3.91533e-06	0.000121375
CA1pyramidal_Zeisel	Mouse_orthologs	0.488687	0.474576	0.540376	0.409423	-0.014111	355	236	112	124	0.69621	1
S1pyramidal_Zeisel	Mouse_orthologs	0.488687	0.376623	0.458182	0.29991	-0.112064	235	154	58	96	0.00598709	0.1856
Interneurons_Zeisel	Mouse_orthologs	0.488687	0.38785	0.456658	0.322196	-0.100837	319	214	83	131	0.00323368	0.100244
Oligodendrocytes_Zeisel	Mouse_orthologs	0.488687	0.468504	0.531898	0.405853	-0.0201834	397	254	119	135	0.530812	1
Astrocytes_Zeisel	Mouse_orthologs	0.488687	0.477273	0.565932	0.389656	-0.0114146	216	132	63	69	0.861854	1
Microglia_Zeisel	Mouse_orthologs	0.488687	0.528926	0.620293	0.436109	0.0402383	368	121	64	57	0.413358	1
Endothelial_Zeisel	Mouse_orthologs	0.488687	0.606936	0.680202	0.52994	0.118249	312	173	105	68	0.00225738	0.0699789
Ependymal_Zeisel	Mouse_orthologs	0.488687	0.5	0.57996	0.42004	0.0113127	402	160	80	80	0.812642	1
Mural_Zeisel	Mouse_orthologs	0.488687	0.526316	0.660152	0.389652	0.0376285	137	57	30	27	0.598062	1
T_mod18_Jojic	Expr_Jojic	0.500243	0.564103	0.721892	0.396208	0.0638596	106	39	22	17	0.522399	1
gdT_mod65_Jojic	Expr_Jojic	0.500243	0.5	0.842987	0.157013	-0.000242954	30	8	4	4	1	1
gdT_NKT_T4_mod56_Jojic	Expr_Jojic	0.500243	0.448276	0.643061	0.264455	-0.0519671	58	29	13	16	0.584482	1
abT_mod57_Jojic	Expr_Jojic	0.500243	0.323529	0.505265	0.173883	-0.176714	52	34	11	23	0.0408633	1
B_mod33_Jojic	Expr_Jojic	0.500243	0.45614	0.59344	0.323554	-0.0441026	125	57	26	31	0.511639	1
B_mod61_Jojic	Expr_Jojic	0.500243	0.5	0.708758	0.291242	-0.000242954	38	24	12	12	1	1
B_mod76_Jojic	Expr_Jojic	0.500243	0.6	0.947255	0.146633	0.099757	15	5	3	2	1	1

## Sheet: maleDE_p0.05
Results from Fisher's exact test for enrichment of gene sets within male-DE genes from array data from prenatal set defined by FD≥1.2 and P<0.05
Gene_set	Odds_Ratio	Fisher_p	OR_CI_Lower_95perc	OR_CI_Upper_95perc	N_in_set	N_in_maleUp_p0.05	N_in_set_and_backgrounds	N_in_maleUp_p0.05_and_background	N_Overlap	N_Background	perc_List_Overlap	Adj_P
SFARIGene	1.78548	0.10991	0.787184	3.56431	153	509	103	503	9	9810	8.74	1
ProteinDisr_RDNVs	0.738757	0.453041	0.331439	1.43969	353	509	233	503	9	9810	3.86	1
ProteinDisrMisssense_RDNVs	0.93366	0.714029	0.681747	1.25635	1771	509	1075	503	52	9810	4.84	1
FMRP_targets	0.327602	1.29656e-05	0.167124	0.581987	725	509	656	481	12	9370	1.83	0.000803867
ASD_DE_Up_Voineagu	4.64391	5.29455e-05	2.21665	9.01492	88	509	59	294	12	5473	20.3	0.00328262
ASD_DE_Down_Voineagu	0.195222	0.0925348	0.00487456	1.12495	125	509	90	294	1	5473	1.11	1
asdM12_Voineagu	0.477963	0.0233313	0.214261	0.932258	414	509	330	294	9	5473	2.73	1
asdM16_Voineagu	3.96008	4.23797e-11	2.68324	5.73177	361	509	238	294	40	5473	16.8	2.62754e-09
asdM1_Gupta	0.648038	0.0103406	0.451261	0.907791	1643	509	1138	442	39	8900	3.43	0.641118
asdM6_Gupta	0.513897	0.0172387	0.269292	0.897224	667	509	484	442	13	8900	2.69	1
asdM5_Gupta	2.87547	8.15949e-11	2.11686	3.85356	759	509	498	442	60	8900	12	5.05888e-09
Neurons_Cahoy	0.407815	3.68927e-07	0.266621	0.60102	1489	509	1198	481	28	9370	2.34	2.28735e-05
Oligodendrocytes_Cahoy	0.795791	0.141707	0.579349	1.07344	1626	509	1204	481	51	9370	4.24	1
Astrocytes_Cahoy	1.49309	0.00111568	1.17192	1.88767	1968	509	1368	481	96	9370	7.02	0.0691724
Microglia_Albright	2.14935	4.61284e-05	1.49679	3.01885	773	509	410	503	41	9810	10	0.00285996
CA1pyramidal_Zeisel	0.813848	0.653571	0.382416	1.53832	355	509	236	481	10	9370	4.24	1
S1pyramidal_Zeisel	0.488564	0.194958	0.130856	1.2857	235	509	154	481	4	9370	2.6	1
Interneurons_Zeisel	0.619404	0.270989	0.244569	1.30964	319	509	214	481	7	9370	3.27	1
Oligodendrocytes_Zeisel	0.914243	0.885587	0.462429	1.64234	397	509	254	481	12	9370	4.72	1
Astrocytes_Zeisel	0.573977	0.422102	0.153389	1.51581	216	509	132	481	4	9370	3.03	1
Microglia_Zeisel	2.878	0.00044005	1.57373	4.94496	368	509	121	481	16	9370	13.2	0.0272831
Endothelial_Zeisel	3.7261	5.14508e-08	2.36662	5.68556	312	509	173	481	28	9370	16.2	3.18995e-06
Ependymal_Zeisel	1.37278	0.279842	0.666065	2.55123	402	509	160	481	11	9370	6.88	1
Mural_Zeisel	1.39797	0.537289	0.36591	3.81887	137	509	57	481	4	9370	7.02	1
T_mod18_Jojic	0.386396	0.513668	0.00950041	2.30672	106	509	39	261	1	4116	2.56	1
gdT_mod65_Jojic	2.11377	0.408177	0.0467345	16.5514	30	509	8	261	1	4116	12.5	1
gdT_NKT_T4_mod56_Jojic	0	0.256523	0	2.00268	58	509	29	261	0	4116	0	1
abT_mod57_Jojic	0.445517	0.721697	0.0109118	2.68386	52	509	34	261	1	4116	2.94	1
B_mod33_Jojic	0.818503	1	0.162571	2.55075	125	509	57	261	3	4116	5.26	1
B_mod61_Jojic	0	0.398744	0	2.45577	38	509	24	261	0	4116	0	1
B_mod76_Jojic	0	1	0	16.1658	15	509	5	261	0	4116	0	1

## Sheet: femDE_p0.05
Results from Fisher's exact test for enrichment of gene sets within female-DE genes from array data from prenatal set defined by FD≥1.2 and P<0.05
Gene_set	Odds_Ratio	Fisher_p	OR_CI_Lower_95perc	OR_CI_Upper_95perc	N_in_set	N_in_femUp_p0.05	N_in_set_and_backgrounds	N_in_femUp_p0.05_and_background	N_Overlap	N_Background	perc_List_Overlap	Adj_P
SFARIGene	1.73725	0.117155	0.766046	3.46701	153	528	103	516	9	9810	8.74	1
ProteinDisr_RDNVs	1.33849	0.295442	0.745622	2.24576	353	528	233	516	16	9810	6.87	1
ProteinDisrMisssense_RDNVs	1.18207	0.218551	0.889659	1.54984	1771	528	1075	516	65	9810	6.05	1
FMRP_targets	1.01334	0.926795	0.68645	1.45324	725	528	656	480	34	9370	5.18	1
ASD_DE_Up_Voineagu	0.329807	0.368051	0.00818221	1.92781	88	528	59	270	1	5473	1.69	1
ASD_DE_Down_Voineagu	0.894752	1	0.236606	2.4029	125	528	90	270	4	5473	4.44	1
asdM12_Voineagu	0.779662	0.510661	0.404866	1.37746	414	528	330	270	13	5473	3.94	1
asdM16_Voineagu	0.402508	0.0444164	0.128376	0.965181	361	528	238	270	5	5473	2.1	1
asdM1_Gupta	1.0741	0.619864	0.805678	1.41278	1643	528	1138	472	64	8900	5.62	1
asdM6_Gupta	0.801023	0.40313	0.486118	1.2547	667	528	484	472	21	8900	4.34	1
asdM5_Gupta	0.61733	0.0506567	0.353369	1.01042	759	528	498	472	17	8900	3.41	1
Neurons_Cahoy	1.05224	0.725579	0.789874	1.38294	1489	528	1198	480	64	9370	5.34	1
Oligodendrocytes_Cahoy	1.12652	0.363234	0.85198	1.4711	1626	528	1204	480	68	9370	5.65	1
Astrocytes_Cahoy	0.762878	0.0631344	0.563203	1.01681	1968	528	1368	480	56	9370	4.09	1
Microglia_Albright	0.53223	0.0308891	0.270782	0.948741	773	528	410	516	12	9810	2.93	1
CA1pyramidal_Zeisel	0.729237	0.453486	0.327123	1.42138	355	528	236	480	9	9370	3.81	1
S1pyramidal_Zeisel	1.01509	0.854682	0.427542	2.07053	235	528	154	480	8	9370	5.19	1
Interneurons_Zeisel	1.51366	0.116054	0.841303	2.54689	319	528	214	480	16	9370	7.48	1
Oligodendrocytes_Zeisel	1.25351	0.384757	0.698925	2.10066	397	528	254	480	16	9370	6.3	1
Astrocytes_Zeisel	0.575249	0.42172	0.153727	1.51918	216	528	132	480	4	9370	3.03	1
Microglia_Zeisel	0.630121	0.530281	0.168188	1.66784	368	528	121	480	4	9370	3.31	1
Endothelial_Zeisel	1.0167	0.862406	0.453842	1.99471	312	528	173	480	9	9370	5.2	1
Ependymal_Zeisel	1.10585	0.716803	0.492886	2.1743	402	528	160	480	9	9370	5.62	1
Mural_Zeisel	1.78892	0.215626	0.555025	4.47775	137	528	57	480	5	9370	8.77	1
T_mod18_Jojic	2.27454	0.117139	0.581429	6.45367	106	528	39	199	4	4116	10.3	1
gdT_mod65_Jojic	2.81991	0.327526	0.0622834	22.1216	30	528	8	199	1	4116	12.5	1
gdT_NKT_T4_mod56_Jojic	0.701524	1	0.0170698	4.28954	58	528	29	199	1	4116	3.45	1
abT_mod57_Jojic	1.91832	0.225181	0.372064	6.23286	52	528	34	199	3	4116	8.82	1
B_mod33_Jojic	0.712917	1	0.083629	2.7358	125	528	57	199	2	4116	3.51	1
B_mod61_Jojic	0.855101	1	0.0206545	5.3209	38	528	24	199	1	4116	4.17	1
B_mod76_Jojic	0	1	0	21.5807	15	528	5	199	0	4116	0	1

## Sheet: maleDE_p0.01
Results from Fisher's exact test for enrichment of gene sets within male-DE genes from array data from prenatal set defined by FD≥1.2 and P<0.01
Gene_set	Odds_Ratio	Fisher_p	OR_CI_Lower_95perc	OR_CI_Upper_95perc	N_in_set	N_in_maleUp_p0.01	N_in_set_and_backgrounds	N_in_maleUp_p0.01_and_background	N_Overlap	N_Background	perc_List_Overlap	Adj_P
SFARIGene	1.87266	0.284508	0.49564	5.02131	153	214	103	209	4	9810	3.88	1
ProteinDisr_RDNVs	0.391936	0.246793	0.0468702	1.45016	353	214	233	209	2	9810	0.858	1
ProteinDisrMisssense_RDNVs	0.9058	0.737884	0.545289	1.43303	1771	214	1075	209	21	9810	1.95	1
FMRP_targets	0.272326	0.00273852	0.0732445	0.712217	725	214	656	196	4	9370	0.61	0.169788
ASD_DE_Up_Voineagu	5.21267	0.00178485	1.79472	12.4586	88	214	59	121	6	5473	10.2	0.110661
ASD_DE_Down_Voineagu	0	0.268934	0	1.8476	125	214	90	121	0	5473	0	1
asdM12_Voineagu	0.257467	0.0334019	0.0306924	0.958547	414	214	330	121	2	5473	0.606	1
asdM16_Voineagu	4.96581	3.69829e-08	2.8882	8.19496	361	214	238	121	21	5473	8.82	2.29294e-06
asdM1_Gupta	0.328022	0.000482809	0.13889	0.664181	1643	214	1138	172	8	8900	0.703	0.0299342
asdM6_Gupta	0.623843	0.309587	0.224521	1.39737	667	214	484	172	6	8900	1.24	1
asdM5_Gupta	3.57033	7.52156e-08	2.28332	5.41762	759	214	498	172	29	8900	5.82	4.66337e-06
Neurons_Cahoy	0.361436	0.000483301	0.169976	0.68237	1489	214	1198	196	10	9370	0.835	0.0299646
Oligodendrocytes_Cahoy	0.639068	0.0839228	0.362788	1.0572	1626	214	1204	196	17	9370	1.41	1
Astrocytes_Cahoy	1.82129	0.000962024	1.27267	2.56423	1968	214	1368	196	46	9370	3.36	0.0596455
Microglia_Albright	2.94356	2.01719e-05	1.79915	4.61791	773	214	410	209	23	9810	5.61	0.00125066
CA1pyramidal_Zeisel	0.393894	0.246066	0.0470868	1.45843	355	214	236	196	2	9370	0.847	1
S1pyramidal_Zeisel	0	0.0802472	0	1.12637	235	214	154	196	0	9370	0	1
Interneurons_Zeisel	0.660311	0.631745	0.133903	1.98554	319	214	214	196	3	9370	1.4	1
Oligodendrocytes_Zeisel	0.938314	1	0.298592	2.25788	397	214	254	196	5	9370	1.97	1
Astrocytes_Zeisel	1.08987	0.756826	0.219916	3.30544	216	214	132	196	3	9370	2.27	1
Microglia_Zeisel	2.94286	0.0134042	1.14153	6.381	368	214	121	196	7	9370	5.79	0.831063
Endothelial_Zeisel	6.28431	3.02161e-09	3.5994	10.4391	312	214	173	196	19	9370	11	1.8734e-07
Ependymal_Zeisel	1.84952	0.151873	0.660002	4.19371	402	214	160	196	6	9370	3.75	1
Mural_Zeisel	2.6247	0.116443	0.520408	8.20277	137	214	57	196	3	9370	5.26	1
T_mod18_Jojic	0.838954	1	0.0205382	5.05248	106	214	39	125	1	4116	2.56	1
gdT_mod65_Jojic	0	1	0	18.8743	30	214	8	125	0	4116	0	1
gdT_NKT_T4_mod56_Jojic	0	1	0	4.36053	58	214	29	125	0	4116	0	1
abT_mod57_Jojic	0	0.625316	0	3.67966	52	214	34	125	0	4116	0	1
B_mod33_Jojic	0	0.419604	0	2.13539	125	214	57	125	0	4116	0	1
B_mod61_Jojic	0	1	0	5.34653	38	214	24	125	0	4116	0	1
B_mod76_Jojic	0	1	0	35.1279	15	214	5	125	0	4116	0	1

## Sheet: femDE_p0.01
Results from Fisher's exact test for enrichment of gene sets within female-DE genes from array data from prenatal set defined by FD≥1.2 and P<0.01
Gene_set	Odds_Ratio	Fisher_p	OR_CI_Lower_95perc	OR_CI_Upper_95perc	N_in_set	N_in_femUp_p0.01	N_in_set_and_backgrounds	N_in_femUp_p0.01_and_background	N_Overlap	N_Background	perc_List_Overlap	Adj_P
SFARIGene	1.80072	0.292475	0.476771	4.82613	153	226	103	217	4	9810	3.88	1
ProteinDisr_RDNVs	1.38149	0.364353	0.54242	2.94429	353	226	233	217	7	9810	3	1
ProteinDisrMisssense_RDNVs	1.15864	0.443262	0.740169	1.75015	1771	226	1075	217	27	9810	2.51	1
FMRP_targets	1.00535	1	0.53585	1.74308	725	226	656	199	14	9370	2.13	1
ASD_DE_Up_Voineagu	0	0.633129	0	3.16312	88	226	59	110	0	5473	0	1
ASD_DE_Down_Voineagu	0.543699	1	0.0134936	3.173	125	226	90	110	1	5473	1.11	1
asdM12_Voineagu	0.583073	0.415071	0.155031	1.55238	414	226	330	110	4	5473	1.21	1
asdM16_Voineagu	0.198459	0.092685	0.00496138	1.14031	361	226	238	110	1	5473	0.42	1
asdM1_Gupta	1.14707	0.521836	0.742228	1.71688	1643	226	1138	202	29	8900	2.55	1
asdM6_Gupta	0.807285	0.63871	0.361314	1.57815	667	226	484	202	9	8900	1.86	1
asdM5_Gupta	0.335527	0.0191864	0.0901785	0.878412	759	226	498	202	4	8900	0.803	1
Neurons_Cahoy	1.21627	0.333597	0.792093	1.81142	1489	226	1198	199	30	9370	2.5	1
Oligodendrocytes_Cahoy	1.46079	0.0530479	0.978686	2.12706	1626	226	1204	199	35	9370	2.91	1
Astrocytes_Cahoy	0.685294	0.10518	0.412355	1.08482	1968	226	1368	199	21	9370	1.54	1
Microglia_Albright	0.424966	0.0859798	0.114165	1.11278	773	226	410	217	4	9810	0.976	1
CA1pyramidal_Zeisel	0.587173	0.492852	0.119207	1.76309	355	226	236	199	3	9370	1.27	1
S1pyramidal_Zeisel	1.23361	0.571153	0.328493	3.27578	235	226	154	199	4	9370	2.6	1
Interneurons_Zeisel	1.82274	0.140867	0.765382	3.73321	319	226	214	199	8	9370	3.74	1
Oligodendrocytes_Zeisel	0.923495	1	0.293884	2.22179	397	226	254	199	5	9370	1.97	1
Astrocytes_Zeisel	0.706073	1	0.0840162	2.63681	216	226	132	199	2	9370	1.52	1
Microglia_Zeisel	0.772274	1	0.0918056	2.88927	368	226	121	199	2	9370	1.65	1
Endothelial_Zeisel	1.09262	0.787351	0.291362	2.89526	312	226	173	199	4	9370	2.31	1
Ependymal_Zeisel	1.82021	0.156555	0.649654	4.12562	402	226	160	199	6	9370	3.75	1
Mural_Zeisel	4.51774	0.00703395	1.39296	11.416	137	226	57	199	5	9370	8.77	0.436105
T_mod18_Jojic	2.47834	0.205891	0.284915	9.87339	106	226	39	89	2	4116	5.13	1
gdT_mod65_Jojic	0	1	0	26.8628	30	226	8	89	0	4116	0	1
gdT_NKT_T4_mod56_Jojic	0	1	0	6.21283	58	226	29	89	0	4116	0	1
abT_mod57_Jojic	2.8687	0.166652	0.328011	11.5545	52	226	34	89	2	4116	5.88	1
B_mod33_Jojic	0.805841	1	0.0198253	4.79596	125	226	57	89	1	4116	1.75	1
B_mod61_Jojic	1.9778	0.409113	0.0474907	12.4594	38	226	24	89	1	4116	4.17	1
B_mod76_Jojic	0	1	0	49.9285	15	226	5	89	0	4116	0	1

## Sheet: maleDE_p0.005
Results from Fisher's exact test for enrichment of gene sets within male-DE genes from array data from prenatal set defined by FD≥1.2 and P<0.005
Gene_set	Odds_Ratio	Fisher_p	OR_CI_Lower_95perc	OR_CI_Upper_95perc	N_in_set	N_in_maleUp_p0.005	N_in_set_and_backgrounds	N_in_maleUp_p0.005_and_background	N_Overlap	N_Background	perc_List_Overlap	Adj_P
SFARIGene	2.72099	0.0674078	0.717291	7.34127	153	150	103	146	4	9810	3.88	1
ProteinDisr_RDNVs	0.280402	0.26839	0.00702381	1.60289	353	150	233	146	1	9810	0.429	1
ProteinDisrMisssense_RDNVs	0.859968	0.689361	0.455914	1.50171	1771	150	1075	146	14	9810	1.3	1
FMRP_targets	0.195828	0.00598413	0.0234509	0.724306	725	150	656	136	2	9370	0.305	0.371016
ASD_DE_Up_Voineagu	7.94284	0.000224927	2.70794	19.2598	88	150	59	82	6	5473	10.2	0.0139455
ASD_DE_Down_Voineagu	0	0.646265	0	2.766	125	150	90	82	0	5473	0	1
asdM12_Voineagu	0	0.00928109	0	0.709885	414	150	330	82	0	5473	0	0.575427
asdM16_Voineagu	4.32357	4.39119e-05	2.15932	8.03565	361	150	238	82	13	5473	5.46	0.00272254
asdM1_Gupta	0.438661	0.0335	0.1718	0.938442	1643	150	1138	115	7	8900	0.615	1
asdM6_Gupta	0.623511	0.530849	0.166226	1.65264	667	150	484	115	4	8900	0.826	1
asdM5_Gupta	3.4311	1.83577e-05	1.96271	5.71207	759	150	498	115	19	8900	3.82	0.00113817
Neurons_Cahoy	0.366477	0.00427354	0.144103	0.779581	1489	150	1198	136	7	9370	0.584	0.264959
Oligodendrocytes_Cahoy	0.713771	0.301262	0.368349	1.27161	1626	150	1204	136	13	9370	1.08	1
Astrocytes_Cahoy	1.7437	0.00973524	1.12376	2.63727	1968	150	1368	136	31	9370	2.27	0.603585
Microglia_Albright	2.48186	0.00501025	1.3085	4.364	773	150	410	146	14	9810	3.41	0.310635
CA1pyramidal_Zeisel	0.574076	0.778433	0.068405	2.13821	355	150	236	136	2	9370	0.847	1
S1pyramidal_Zeisel	0	0.176572	0	1.64083	235	150	154	136	0	9370	0	1
Interneurons_Zeisel	0.313743	0.378244	0.00785164	1.79719	319	150	214	136	1	9370	0.467	1
Oligodendrocytes_Zeisel	1.37719	0.421131	0.43599	3.33976	397	150	254	136	5	9370	1.97	1
Astrocytes_Zeisel	0.514756	1	0.0128431	2.9679	216	150	132	136	1	9370	0.758	1
Microglia_Zeisel	1.74244	0.256755	0.349828	5.32928	368	150	121	136	3	9370	2.48	1
Endothelial_Zeisel	7.70458	3.47767e-09	4.16682	13.4141	312	150	173	136	16	9370	9.25	2.15615e-07
Ependymal_Zeisel	2.23524	0.0831945	0.70403	5.46338	402	150	160	136	5	9370	3.12	1
Mural_Zeisel	3.83356	0.0496084	0.757185	12.0564	137	150	57	136	3	9370	5.26	1
T_mod18_Jojic	1.16574	0.583561	0.0284556	7.06569	106	150	39	91	1	4116	2.56	1
gdT_mod65_Jojic	0	1	0	26.2502	30	150	8	91	0	4116	0	1
gdT_NKT_T4_mod56_Jojic	0	1	0	6.07059	58	150	29	91	0	4116	0	1
abT_mod57_Jojic	0	1	0	5.12482	52	150	34	91	0	4116	0	1
B_mod33_Jojic	0	0.637797	0	2.97417	125	150	57	91	0	4116	0	1
B_mod61_Jojic	0	1	0	7.44295	38	150	24	91	0	4116	0	1
B_mod76_Jojic	0	1	0	48.7244	15	150	5	91	0	4116	0	1

## Sheet: femDE_p0.005
Results from Fisher's exact test for enrichment of gene sets within female-DE genes from array data from prenatal set defined by FD≥1.2 and P<0.005
Gene_set	Odds_Ratio	Fisher_p	OR_CI_Lower_95perc	OR_CI_Upper_95perc	N_in_set	N_in_femUp_p0.005	N_in_set_and_backgrounds	N_in_femUp_p0.005_and_background	N_Overlap	N_Background	perc_List_Overlap	Adj_P
SFARIGene	1.28776	0.670871	0.152444	4.85717	153	156	103	149	2	9810	1.94	1
ProteinDisr_RDNVs	0.842568	1	0.170492	2.54263	353	156	233	149	3	9810	1.29	1
ProteinDisrMisssense_RDNVs	0.774	0.429907	0.400371	1.37471	1771	156	1075	149	13	9810	1.21	1
FMRP_targets	0.821614	0.735791	0.345727	1.67816	725	156	656	137	8	9370	1.22	1
ASD_DE_Up_Voineagu	0	1	0	4.8388	88	156	59	73	0	5473	0	1
ASD_DE_Down_Voineagu	0.828833	1	0.0204726	4.88762	125	156	90	73	1	5473	1.11	1
asdM12_Voineagu	0.6649	0.801898	0.133182	2.04253	414	156	330	73	3	5473	0.909	1
asdM16_Voineagu	0	0.0764058	0	1.13317	361	156	238	73	0	5473	0	1
asdM1_Gupta	1.26123	0.361812	0.748609	2.03106	1643	156	1138	135	21	8900	1.85	1
asdM6_Gupta	0.66534	0.562716	0.21145	1.60412	667	156	484	135	5	8900	1.03	1
asdM5_Gupta	0.25072	0.035171	0.0299674	0.928661	759	156	498	135	2	8900	0.402	1
Neurons_Cahoy	1.03229	0.897309	0.589281	1.71051	1489	156	1198	137	18	9370	1.5	1
Oligodendrocytes_Cahoy	1.4494	0.12094	0.888043	2.27827	1626	156	1204	137	24	9370	1.99	1
Astrocytes_Cahoy	0.826527	0.54254	0.464516	1.38502	1968	156	1368	137	17	9370	1.24	1
Microglia_Albright	0.628859	0.532373	0.168265	1.65786	773	156	410	149	4	9810	0.976	1
CA1pyramidal_Zeisel	0	0.0519071	0	1.04878	355	156	236	137	0	9370	0	1
S1pyramidal_Zeisel	1.34649	0.493675	0.271179	4.0965	235	156	154	137	3	9370	1.95	1
Interneurons_Zeisel	2.34756	0.0373755	0.914083	5.06239	319	156	214	137	7	9370	3.27	1
Oligodendrocytes_Zeisel	1.08063	0.788875	0.287908	2.86774	397	156	254	137	4	9370	1.57	1
Astrocytes_Zeisel	1.03739	0.719597	0.123044	3.89704	216	156	132	137	2	9370	1.52	1
Microglia_Zeisel	1.13462	0.697448	0.134437	4.26943	368	156	121	137	2	9370	1.65	1
Endothelial_Zeisel	0.785116	1	0.0933605	2.93526	312	156	173	137	2	9370	1.16	1
Ependymal_Zeisel	2.69961	0.0297851	0.958195	6.1707	402	156	160	137	6	9370	3.75	1
Mural_Zeisel	2.47181	0.202605	0.289116	9.53601	137	156	57	137	2	9370	3.51	1
T_mod18_Jojic	0	1	0	6.60969	106	156	39	62	0	4116	0	1
gdT_mod65_Jojic	0	1	0	39.094	30	156	8	62	0	4116	0	1
gdT_NKT_T4_mod56_Jojic	0	1	0	9.05673	58	156	29	62	0	4116	0	1
abT_mod57_Jojic	4.18705	0.0921164	0.475525	17.0651	52	156	34	62	2	4116	5.88	1
B_mod33_Jojic	1.17032	0.581517	0.0286541	7.04143	125	156	57	62	1	4116	1.75	1
B_mod61_Jojic	2.87183	0.306009	0.0686359	18.2763	38	156	24	62	1	4116	4.17	1
B_mod76_Jojic	0	1	0	72.5177	15	156	5	62	0	4116	0	1
