# Supplementary material for: Gene expression in human brain implicates sexually dimorphic pathways in autism spectrum disorders
Source: Nat Commun. 2016 Feb 19;7:10717. doi: 10.1038/ncomms10717 (PMC4762891; doi:10.1038/ncomms10717)
Supplement: Supplementary Data 8 — Tables for all gene sets used as background in over-representation analyses. [file ncomms10717-s9.xlsx]

## Sheet: human_proteinCoding
Description:	Protein coding human genes, as annotated in Sept 2013 Ensembl archive
ensembl_gene_id	hgnc_symbol	chromosome_name	start_position	end_position	strand	band	gene_biotype
ENSG00000099977	DDT	22	24313554	24322660	-1	q11.23	protein_coding
ENSG00000152213	ARL11	13	50202435	50208008	1	q14.2	protein_coding
ENSG00000101574	METTL4	18	2537524	2571508	-1	p11.32	protein_coding
ENSG00000225351	ZNF311	HSCHR6_MHC_APD	28962606	28973138	-1	p22.1	protein_coding
ENSG00000125877	ITPA	20	3189514	3204516	1	p13	protein_coding
ENSG00000154065	ANKRD29	18	21178890	21242849	-1	q11.2	protein_coding
ENSG00000226463	OR2W1	HSCHR6_MHC_APD	29012035	29013062	-1	p22.1	protein_coding
ENSG00000233054	OR2B3	HSCHR6_MHC_APD	29054028	29055133	-1	p22.1	protein_coding
ENSG00000226271	OR2J3	HSCHR6_MHC_APD	29079708	29080643	1	p22.1	protein_coding
ENSG00000263005	RASSF1	HG325_PATCH	50367220	50378412	-1	p21.31	protein_coding
ENSG00000224552	ABHD16A	HSCHR6_MHC_MANN	31694219	31710687	-1	p22.1	protein_coding
ENSG00000225550	OR2J2	HSCHR6_MHC_APD	29141357	29142397	1	p22.1	protein_coding
ENSG00000132952	USPL1	13	31191830	31233686	1	q12.3	protein_coding
ENSG00000236927	OR14J1	HSCHR6_MHC_APD	29274489	29275605	1	p22.1	protein_coding
ENSG00000123179	EBPL	13	50234859	50265611	-1	q14.2	protein_coding
ENSG00000232289	OR11A1	HSCHR6_MHC_APD	29393366	29424928	-1	p22.1	protein_coding
ENSG00000230505	OR10C1	HSCHR6_MHC_APD	29407167	29408815	1	p22.1	protein_coding
ENSG00000203618	GP1BB	22	19710468	19712294	1	q11.21	protein_coding
ENSG00000261301	OR9A4	HG7_PATCH	141618617	141619709	1	q34	protein_coding
ENSG00000257318		HSCHR17_1	43752301	43767276	1		protein_coding
ENSG00000032742	IFT88	13	21140585	21265503	1	q12.11	protein_coding
ENSG00000229125	OR2H1	HSCHR6_MHC_APD	29425038	29432186	1	p22.1	protein_coding
ENSG00000262139	ANO4	HSCHR12_3_CTG2_1	101505377	101522419	1	q23.1	protein_coding
ENSG00000234954	MAS1L	HSCHR6_MHC_APD	29454555	29455819	-1	p22.1	protein_coding
ENSG00000160224	AIRE	21	45705721	45718531	1	q22.3	protein_coding
ENSG00000262217	SLC5A8	HSCHR12_3_CTG2_1	101555447	101610166	-1	q23.2	protein_coding
ENSG00000261530	BTC	HG706_PATCH	75610476	75660403	-1	q13.3	protein_coding
ENSG00000134874	DZIP1	13	96230457	96296957	-1	q32.1	protein_coding
ENSG00000261694	ADCK5	HG243_PATCH	145428004	145448145	1	q24.3	protein_coding
ENSG00000206282	RGL2	HSCHR6_MHC_QBL	33188277	33196019	-1	p21.32	protein_coding
ENSG00000230141	HLA-DOA	HSCHR6_MHC_MCF	33005421	33010855	-1	p21.32	protein_coding
ENSG00000184058	TBX1	22	19744226	19771116	1	q11.21	protein_coding
ENSG00000236236	TNXB	HSCHR6_MHC_SSTO	32000781	32027628	-1	p21.33	protein_coding
ENSG00000142168	SOD1	21	33031935	33041244	1	q22.11	protein_coding
ENSG00000099984	GSTT2	22	24322339	24326106	1	q11.23	protein_coding
ENSG00000261180	CLEC5A	HG7_PATCH	141627157	141646807	-1	q34	protein_coding
ENSG00000262742	MCTP1	HSCHR5_1_CTG2	94039446	94636885	-1	q15	protein_coding
ENSG00000217442	SYCE3	22	50989541	51001334	-1	q13.33	protein_coding
ENSG00000187939	DOC2B	HSCHR17_1_CTG1	6011	31427	-1	p13.3	protein_coding
ENSG00000258372		HSCHR17_1	43776446	43839462	1		protein_coding
ENSG00000262334	RPH3AL	HSCHR17_1_CTG1	62293	220721	-1	p13.3	protein_coding
ENSG00000132965	ALOX5AP	13	31309645	31338556	1	q12.3	protein_coding
ENSG00000185650	ZFP36L1	14	69254377	69263190	-1	q24.1	protein_coding
ENSG00000184674	GSTT1	22	24376133	24384680	-1	q11.23	protein_coding
ENSG00000148828		GL000228.1	30530	32226	-1		protein_coding
ENSG00000164684	ZNF704	8	81540686	81787016	-1	q21.13	protein_coding
ENSG00000262563	G6PC2	HSCHR2_1_CTG12	169774739	169783494	1	q31.1	protein_coding
ENSG00000224264	VARS	HSCHR6_MHC_MCF	31821595	31840030	-1	p21.33	protein_coding
ENSG00000080986	NDC80	18	2571510	2616634	1	p11.32	protein_coding
ENSG00000263141	PAXBP1	HSCHR21_3_CTG1_1	34106210	34144169	-1	q22.11	protein_coding
ENSG00000229353	TNXB	HSCHR6_MHC_QBL	31966588	32011521	-1	p21.33	protein_coding
ENSG00000261508	DHRS11	HG75_PATCH	34919858	34928764	1	q12	protein_coding
ENSG00000125968	ID1	20	30193086	30194318	1	q11.21	protein_coding
ENSG00000257679		HSCHR4_1	69676504	69699836	-1		protein_coding
ENSG00000260696	TAS2R38	HG7_PATCH	141672431	141673573	-1	q34	protein_coding
ENSG00000102802	MEDAG	13	31480328	31499709	1	q12.3	protein_coding
ENSG00000213923	CSNK1E	22	38686697	38794527	-1	q13.1	protein_coding
ENSG00000102158	MAGT1	X	77081861	77151090	-1	q21.1	protein_coding
ENSG00000232569	GABBR1	HSCHR6_MHC_APD	29523504	29601074	-1	p22.1	protein_coding
ENSG00000262970	ACER3	HG414_PATCH	76571911	76737841	1	q13.5	protein_coding
ENSG00000071991	CDH19	18	64168320	64271375	-1	q22.1	protein_coding
ENSG00000088836	SLC4A11	20	3208063	3219887	-1	p13	protein_coding
ENSG00000175664	TEX26	13	31506840	31549639	1	q12.3	protein_coding
ENSG00000205560	CPT1B	22	51007290	51017899	-1	q13.33	protein_coding
ENSG00000131055	COX4I2	20	30225691	30232809	1	q11.21	protein_coding
ENSG00000263140	C21orf49	HSCHR21_3_CTG1_1	34144411	34271837	1	q22.11	protein_coding
ENSG00000263155	MYZAP	15	57884139	57977562	1	q21.3	protein_coding
ENSG00000233561	DHX16	HSCHR6_MHC_COX	30610735	30630683	-1	p21.33	protein_coding
ENSG00000261791		HG7_PATCH	141811549	141921088	1	q34	protein_coding
ENSG00000262938	C21orf62	HSCHR21_3_CTG1_1	34165875	34186038	-1	q22.11	protein_coding
ENSG00000159212	CLIC6	21	36041688	36090525	1	q22.12	protein_coding
ENSG00000183963	SMTN	22	31460091	31500610	1	q12.2	protein_coding
ENSG00000171552	BCL2L1	20	30252255	30311792	-1	q11.21	protein_coding
ENSG00000262264	B3GNT6	HG414_PATCH	76745442	76753017	1	q13.5	protein_coding
ENSG00000150477	KIAA1328	18	34409069	34812135	1	q12.2	protein_coding
ENSG00000262595	MRM1	HG75_PATCH	34929530	34936936	1	q12	protein_coding
ENSG00000235956	PRRT1	HSCHR6_MHC_SSTO	32123003	32129017	-1	p21.32	protein_coding
ENSG00000205856	C22orf42	22	32544993	32555309	-1	q12.3	protein_coding
ENSG00000156304	SCAF4	21	33043346	33104388	-1	q22.11	protein_coding
ENSG00000011201	KAL1	X	8496915	8700227	-1	p22.31	protein_coding
ENSG00000072110	ACTN1	14	69340860	69446157	-1	q24.1	protein_coding
ENSG00000137575	SDCBP	8	59465483	59495419	1	q12.1	protein_coding
ENSG00000053747	LAMA3	18	21269407	21535030	1	q11.2	protein_coding
ENSG00000262875	CAPN5	HG414_PATCH	76777976	76835592	1	q13.5	protein_coding
ENSG00000226898	UBD	HSCHR6_MHC_APD	29523504	29527818	-1	p22.1	protein_coding
ENSG00000257782		HSCHR6_MHC_MANN	31697638	31859776	1	p22.1	protein_coding
ENSG00000168135	KCNJ4	22	38822332	38851205	-1	q13.1	protein_coding
ENSG00000171451	DSEL	18	65173819	65184217	-1	q22.1	protein_coding
ENSG00000224319	OR2H2	HSCHR6_MHC_APD	29555796	29556858	1	p22.1	protein_coding
ENSG00000254995	STX16-NPEPL1	20	57226490	57290466	1	q13.32	protein_coding
ENSG00000239741	LY6G6F	HSCHR6_MHC_MANN	31714135	31725073	1	p22.1	protein_coding
ENSG00000100196	KDELR3	22	38864067	38879452	1	q13.1	protein_coding
ENSG00000258635		HSCHR6_MHC_MANN	31714176	31725187	1	p22.1	protein_coding
ENSG00000103723	AP3B2	15	83328033	83378666	-1	q25.2	protein_coding
ENSG00000225998	LSM2	HSCHR6_MHC_MCF	31841473	31851062	-1	p21.33	protein_coding
ENSG00000183473	SSTR3	22	37600278	37608362	-1	q13.1	protein_coding
ENSG00000198901	PRC1	15	91509270	91538859	-1	q26.1	protein_coding
ENSG00000198252	STYX	14	53196898	53241716	1	q22.1	protein_coding
ENSG00000215440	NPEPL1	20	57264187	57294294	1	q13.32	protein_coding
ENSG00000236210	LY6G6E	HSCHR6_MHC_MANN	31719609	31721085	-1	p22.1	protein_coding
ENSG00000131174	COX7B	X	77154935	77162870	1	q21.1	protein_coding
ENSG00000173404	INSM1	20	20348765	20351590	1	p11.23	protein_coding
ENSG00000168384	HLA-DPA1	HSCHR6_MHC_MCF	33065822	33082016	-1	p21.32	protein_coding
ENSG00000166479	TMX3	18	66340925	66382535	-1	q22.1	protein_coding
ENSG00000226907	CT45A6	X	134961634	134971244	-1	q26.3	protein_coding
ENSG00000128340	RAC2	22	37621301	37640488	-1	q13.1	protein_coding
ENSG00000257211		HSCHR17_1	43800487	43865069	-1		protein_coding
ENSG00000120694	HSPH1	13	31710762	31736525	-1	q12.3	protein_coding
ENSG00000183304	FAM9A	X	8758836	8769424	-1	p22.31	protein_coding
ENSG00000076641	PAG1	8	81880045	82024303	-1	q21.13	protein_coding
ENSG00000165240	ATP7A	X	77166194	77305892	1	q21.1	protein_coding
ENSG00000169018	FEM1B	15	68570141	68588203	1	q23	protein_coding
ENSG00000215764	KIR2DL2	GL000209.1	7891	96246	1		protein_coding
ENSG00000099991	CABIN1	22	24407642	24574596	1	q11.23	protein_coding
ENSG00000234096	MOG	HSCHR6_MHC_APD	29624887	29640277	1	p22.1	protein_coding
ENSG00000204175	GPRIN2	10	46994087	47005643	1	q11.22	protein_coding
ENSG00000177138	FAM9B	X	8992273	9132680	-1	p22.31	protein_coding
ENSG00000100201	DDX17	22	38879445	38903665	-1	q13.1	protein_coding
ENSG00000164687	FABP5	8	82192598	82197012	1	q21.13	protein_coding
ENSG00000204174	NPY4R	10	47083534	47088320	1	q11.22	protein_coding
ENSG00000263298	ABCB11	HSCHR2_1_CTG12	169796437	169904821	-1	q31.1	protein_coding
ENSG00000128253	RFPL2	22	32586422	32600718	-1	q12.3	protein_coding
ENSG00000230763	HLA-DPB1	HSCHR6_MHC_MCF	33077161	33088426	1	p21.32	protein_coding
ENSG00000188559	RALGAPA2	20	20370196	20693266	-1	p11.23	protein_coding
ENSG00000260736		HG7_PATCH	141951963	141957878	-1	q34	protein_coding
ENSG00000102753	KPNA3	13	50273447	50367057	-1	q14.2	protein_coding
ENSG00000226710	C6orf48	HSCHR6_MHC_COX	31789757	31794910	1	p21.33	protein_coding
ENSG00000255529	POLR2M	15	57884231	58074960	1	q21.3	protein_coding
ENSG00000268457		20	30309001	30309134	1	q11.21	protein_coding
ENSG00000137809	ITGA11	15	68594050	68724501	-1	q23	protein_coding
ENSG00000102580	DNAJC3	13	96329393	96447243	1	q32.1	protein_coding
ENSG00000227858	ZFP57	HSCHR6_MHC_APD	29640388	29641038	-1	p22.1	protein_coding
ENSG00000122870	BICC1	10	60272900	60591195	1	q21.1	protein_coding
ENSG00000100055	CYTH4	22	37678068	37711382	1	q13.1	protein_coding
ENSG00000100577	GSTZ1	14	77787227	77797940	1	q24.3	protein_coding
ENSG00000088325	TPX2	20	30327074	30389608	1	q11.21	protein_coding
ENSG00000137197	CDSN	HSCHR6_MHC_COX	31075367	31080724	-1	p21.33	protein_coding
ENSG00000172955	ADH6	4	100123795	100140694	-1	q23	protein_coding
ENSG00000205549	C9orf92	9	16203933	16276311	-1	p22.3	protein_coding
ENSG00000150165	ANXA8L1	10	47157983	47174093	-1	q11.22	protein_coding
ENSG00000131668	BARX1	9	96713905	96717654	-1	q22.32	protein_coding
ENSG00000185838	GNB1L	22	19770747	19842462	-1	q11.21	protein_coding
ENSG00000159216	RUNX1	21	36160098	37357047	-1	q22.12	protein_coding
ENSG00000100522	GNPNAT1	14	53241912	53258386	-1	q22.1	protein_coding
ENSG00000168772	CXXC4	4	105389469	105416058	-1	q24	protein_coding
ENSG00000198796	ALPK2	18	56148479	56296189	-1	q21.32	protein_coding
ENSG00000168468	ATF6B	HSCHR6_MHC_DBB	32041705	32071805	-1	p21.33	protein_coding
ENSG00000138759	FRAS1	4	78978724	79465423	1	q21.21	protein_coding
ENSG00000100983	GSS	20	33516236	33543620	-1	q11.22	protein_coding
ENSG00000215612	HMX1	4	8847802	8873543	-1	p16.1	protein_coding
ENSG00000087128	TMPRSS11E	4	69313167	69363322	1	q13.2	protein_coding
ENSG00000262764	PPP2R1B	HG388_HG400_PATCH	111597632	111637151	-1	q23.1	protein_coding
ENSG00000100191	SLC5A4	22	32614465	32651328	-1	q12.3	protein_coding
ENSG00000102595	UGGT2	13	96453834	96705736	-1	q32.1	protein_coding
ENSG00000229215	HLA-A	HSCHR6_MHC_APD	29845529	29850151	1	p22.1	protein_coding
ENSG00000166428	PLD4	14	105391153	105399574	1	q32.33	protein_coding
ENSG00000164363	SLC6A18	5	1225470	1246304	1	p15.33	protein_coding
ENSG00000173068	BNC2	9	16409501	16870841	-1	p22.2	protein_coding
ENSG00000128276	RFPL3	22	32750872	32757148	1	q12.3	protein_coding
ENSG00000262858	BPTF	HG747_PATCH	65821640	65980494	1	q24.2	protein_coding
ENSG00000205853	RFPL3S	22	32755893	32778039	-1	q12.3	protein_coding
ENSG00000172175	MALT1	18	56338618	56417371	1	q21.32	protein_coding
ENSG00000261941	OMP	HG414_PATCH	76813883	76814375	1	q13.5	protein_coding
ENSG00000141959	PFKL	21	45719934	45747259	1	q22.3	protein_coding
ENSG00000269295		9	71869331	71869642	-1	q21.11	protein_coding
ENSG00000147588	PMP2	8	82352561	82359758	-1	q21.13	protein_coding
ENSG00000263085	C17orf58	HG747_PATCH	65987217	65989765	-1	q24.2	protein_coding
ENSG00000205186	FABP9	8	82370576	82373814	-1	q21.13	protein_coding
ENSG00000005238	FAM214B	9	35104109	35116338	-1	p13.3	protein_coding
ENSG00000170323	FABP4	8	82390654	82395498	-1	q21.13	protein_coding
ENSG00000078814	MYH7B	20	33563206	33590240	1	q11.22	protein_coding
ENSG00000135063	FAM189A2	9	71939488	72007371	1	q21.11	protein_coding
ENSG00000262472	KPNA2	HG747_PATCH	66031635	66042958	1	q24.2	protein_coding
ENSG00000073712	FERMT2	14	53323986	53419153	-1	q22.1	protein_coding
ENSG00000197416	FABP12	8	82437216	82443613	-1	q21.13	protein_coding
ENSG00000025293	PHF20	20	34359896	34538303	1	q11.22	protein_coding
ENSG00000172458	IL17D	13	21276266	21297237	1	q12.11	protein_coding
ENSG00000100220	RTCB	22	32783569	32808242	-1	q12.3	protein_coding
ENSG00000261230	CPSF1	HG243_PATCH	145448132	145464191	-1	q24.3	protein_coding
ENSG00000180938	ZNF572	8	125985540	125991631	1	q24.13	protein_coding
ENSG00000227761	BAG6	HSCHR6_MHC_DBB	31588979	31602664	-1	p21.33	protein_coding
ENSG00000135047	CTSL	9	90340434	90346308	1	q21.33	protein_coding
ENSG00000088854	C20orf194	20	3229951	3388272	-1	p13	protein_coding
ENSG00000112685	EXOC2	6	485133	693117	-1	p25.3	protein_coding
ENSG00000107282	APBA1	9	72042446	72287222	-1	q21.12	protein_coding
ENSG00000150456	N6AMT2	13	21302870	21348097	-1	q12.11	protein_coding
ENSG00000235443	ZNRD1	HSCHR6_MHC_APD	29963516	29969520	1	p22.1	protein_coding
ENSG00000262747	AMZ2	HG747_PATCH	66243690	66253272	1	q24.2	protein_coding
ENSG00000182631	RXFP3	5	33936491	33939023	1	p13.2	protein_coding
ENSG00000168769	TET2	4	106067032	106200973	1	q24	protein_coding
ENSG00000166897	ELFN2	22	37764000	37823505	-1	q13.1	protein_coding
ENSG00000181433	SAGE1	X	134971374	134995220	1	q26.3	protein_coding
ENSG00000229924	FAM90A26	4	9172135	9178453	1	p16.1	protein_coding
ENSG00000185000	DGAT1	8	145539954	145550573	-1	q24.3	protein_coding
ENSG00000198832		22	31500758	31516055	-1	q12.2	protein_coding
ENSG00000133731	IMPA1	8	82570196	82598928	-1	q21.13	protein_coding
ENSG00000215012	C22orf29	22	19833661	19842419	-1	q11.21	protein_coding
ENSG00000101596	SMCHD1	18	2655737	2805015	1	p11.32	protein_coding
ENSG00000233314	PPP1R11	HSCHR6_MHC_APD	29971320	29974944	1	p22.1	protein_coding
ENSG00000104549	SQLE	8	126010739	126034525	1	q24.13	protein_coding
ENSG00000232399	USP17L13	4	9212383	9228214	1	p16.1	protein_coding
ENSG00000008710	PKD1	16	2138711	2185899	-1	p13.3	protein_coding
ENSG00000226784	PGAM4	X	77223458	77225135	-1	q21.1	protein_coding
ENSG00000206331	PRRT1	HSCHR6_MHC_QBL	32073755	32079766	-1	p21.32	protein_coding
ENSG00000263074	ARSG	HG747_PATCH	66255298	66418847	1	q24.2	protein_coding
ENSG00000123178	SPRYD7	13	50486842	50510626	-1	q14.2	protein_coding
ENSG00000101306	MYLK2	20	30407111	30422492	1	q11.21	protein_coding
ENSG00000100060	MFNG	22	37865101	37882439	-1	q13.1	protein_coding
ENSG00000164175	SLC45A2	5	33944721	33984835	-1	p13.2	protein_coding
ENSG00000236967	RNF39	HSCHR6_MHC_APD	29974877	29980498	-1	p22.1	protein_coding
ENSG00000262275	SLC16A6	HG747_PATCH	66263142	66287383	-1	q24.2	protein_coding
ENSG00000268926		9	98534605	98537013	1	q22.32	protein_coding
ENSG00000234218	MICB	HSCHR6_MHC_COX	31453328	31466366	1	p21.33	protein_coding
ENSG00000217792		GL000209.1	147649	156325	1		protein_coding
ENSG00000100206	DMC1	22	38914954	38966291	-1	q13.1	protein_coding
ENSG00000224542	TRIM31	HSCHR6_MHC_APD	30015058	30017715	-1	p22.1	protein_coding
ENSG00000260272		16	2546033	2570219	1	p13.3	protein_coding
ENSG00000178761	FAM219B	15	75192328	75199462	-1	q24.1	protein_coding
ENSG00000066455	GOLGA5	14	93260576	93306308	1	q32.12	protein_coding
ENSG00000257887		HSCHR17_1	43886503	43890161	1		protein_coding
ENSG00000258270		HSCHR17_1	43904776	43906058	-1		protein_coding
ENSG00000224496	TRIM40	HSCHR6_MHC_APD	30040743	30053350	1	p22.1	protein_coding
ENSG00000257888		HSCHR17_1	43977151	43980249	-1		protein_coding
ENSG00000185883	ATP6V0C	16	2563871	2570219	1	p13.3	protein_coding
ENSG00000132953	XPO4	13	21351469	21477187	-1	q12.11	protein_coding
ENSG00000182150	ERCC6L2	9	98637983	98776842	1	q22.32	protein_coding
ENSG00000150636	CCDC102B	18	66382446	66722426	1	q22.1	protein_coding
ENSG00000181781	ODF3L2	19	463346	474983	-1	p13.3	protein_coding
ENSG00000257382		HSCHR17_1	44001606	44145324	1		protein_coding
ENSG00000260513	ZNF479	HG736_PATCH	57187307	57207557	-1	p11.2	protein_coding
ENSG00000185567	AHNAK2	14	105403581	105444694	-1	q32.33	protein_coding
ENSG00000102144	PGK1	X	77320685	77384793	1	q21.1	protein_coding
ENSG00000044459	CNTLN	9	17134980	17503921	1	p22.2	protein_coding
ENSG00000237703	TRIM10	HSCHR6_MHC_APD	30056560	30065548	-1	p22.1	protein_coding
ENSG00000197888	UGT2B17	4	69402902	69434245	-1	q13.2	protein_coding
ENSG00000260384	SERINC2	HG989_PATCH	31882412	31907525	1	p35.2	protein_coding
ENSG00000215131	C16orf90	16	3543484	3545480	-1	p13.3	protein_coding
ENSG00000169446	MMGT1	X	135044229	135056222	-1	q26.3	protein_coding
ENSG00000225993	LY6G6D	HSCHR6_MHC_MANN	31722629	31725073	1	p22.1	protein_coding
ENSG00000168124	OR1F1	16	3254247	3255188	1	p13.3	protein_coding
ENSG00000164362	TERT	5	1253262	1295184	-1	p15.33	protein_coding
ENSG00000156026	MCU	10	74451889	74647452	1	q22.1	protein_coding
ENSG00000136925	TSTD2	9	100362362	100395962	-1	q22.33	protein_coding
ENSG00000184470	TXNRD2	22	19863040	19929341	-1	q11.21	protein_coding
ENSG00000259919	GALNT9	HG996_PATCH	132680924	132910380	-1	q24.33	protein_coding
ENSG00000235259	TRIM15	HSCHR6_MHC_APD	30067805	30077295	1	p22.1	protein_coding
ENSG00000113456	RAD1	5	34905369	34919094	-1	p13.2	protein_coding
ENSG00000184949	FAM227A	22	38974125	39052634	-1	q13.1	protein_coding
ENSG00000101489	CELF4	18	34823010	35146000	-1	q12.2	protein_coding
ENSG00000107890	ANKRD26	10	27280843	27389421	-1	p12.1	protein_coding
ENSG00000179772	FOXS1	20	30432103	30433420	-1	q11.21	protein_coding
ENSG00000088930	XRN2	20	21283942	21370463	1	p11.23	protein_coding
ENSG00000100991	TRPC4AP	20	33590207	33680674	-1	q11.22	protein_coding
ENSG00000165443	PHYHIPL	10	60936350	61007534	1	q21.1	protein_coding
ENSG00000262577	ALG9	HG388_HG400_PATCH	111652919	111742304	-1	q23.1	protein_coding
ENSG00000142149	HUNK	21	33245628	33416946	1	q22.11	protein_coding
ENSG00000103647	CORO2B	15	68871308	69020145	1	q23	protein_coding
ENSG00000226757		4	122685740	122687962	1	q27	protein_coding
ENSG00000068394	GPKOW	X	48970334	48980151	-1	p11.23	protein_coding
ENSG00000261352	ZNF90	HG730_PATCH	20188803	20237885	1	p12	protein_coding
ENSG00000010539	ZNF200	16	3272325	3286221	-1	p13.3	protein_coding
ENSG00000065328	MCM10	10	13203554	13253104	1	p13	protein_coding
ENSG00000257637		HSCHR6_MHC_MCF	33078411	33080790	-1	p21.32	protein_coding
ENSG00000136874	STX17	9	102668915	102732618	1	q31.1	protein_coding
ENSG00000259916		HG686_PATCH	95352269	95368320	1	q11.1	protein_coding
ENSG00000165152	TMEM246	9	104235453	104295819	-1	q31.1	protein_coding
ENSG00000149599	DUSP15	20	30435440	30458550	-1	q11.21	protein_coding
ENSG00000224200	FKBPL	HSCHR6_MHC_DBB	32072259	32073843	-1	p21.33	protein_coding
ENSG00000170312	CDK1	10	62538089	62554610	1	q21.2	protein_coding
ENSG00000103351	CLUAP1	16	3550924	3589048	1	p13.3	protein_coding
ENSG00000228881	TRIM26	HSCHR6_MHC_APD	30089025	30118001	-1	p22.1	protein_coding
ENSG00000262149	MYO1F	HG729_PATCH	8585996	8642307	-1	p13.2	protein_coding
ENSG00000206281	TAPBP	HSCHR6_MHC_QBL	33196314	33211013	-1	p21.32	protein_coding
ENSG00000224544	PSORS1C2	HSCHR6_MHC_COX	31097829	31099645	-1	p21.33	protein_coding
ENSG00000109475	RPL34	4	109541722	109551568	1	q25	protein_coding
ENSG00000138722	MMRN1	4	90800683	90875780	1	q22.1	protein_coding
ENSG00000230685	CLIC1	HSCHR6_MHC_COX	31685771	31694945	-1	p21.33	protein_coding
ENSG00000231396	USP17L10	4	9212383	9213975	1	p16.1	protein_coding
ENSG00000185418	TARSL2	15	102193801	102264807	-1	q26.3	protein_coding
ENSG00000233136	USP17L11	4	9217131	9218723	1	p16.1	protein_coding
ENSG00000164022	AIMP1	4	107236701	107270383	1	q24	protein_coding
ENSG00000227551	USP17L12	4	9221878	9223470	1	p16.1	protein_coding
ENSG00000223569	USP17L15	4	9236111	9237700	1	p16.1	protein_coding
ENSG00000123737	EXOSC9	4	122722472	122738176	1	q27	protein_coding
ENSG00000249104	USP17L17	4	9245605	9247197	1	p16.1	protein_coding
ENSG00000100211	CBY1	22	39052641	39069859	1	q13.1	protein_coding
ENSG00000227600	PPT2	HSCHR6_MHC_SSTO	32127544	32146625	1	p21.32	protein_coding
ENSG00000128815	WDFY4	10	49892921	50191001	1	q11.22	protein_coding
ENSG00000250844	USP17L18	4	9250356	9251948	1	p16.1	protein_coding
ENSG00000204977	TRIM13	13	50570024	50594617	1	q14.2	protein_coding
ENSG00000196620	UGT2B15	4	69512348	69536346	-1	q13.2	protein_coding
ENSG00000248920	USP17L19	4	9255104	9256696	1	p16.1	protein_coding
ENSG00000261964	ADAMTS10	HG729_PATCH	8645126	8675619	-1	p13.2	protein_coding
ENSG00000155827	RNF20	9	104296133	104325622	1	q31.1	protein_coding
ENSG00000250745	USP17L20	4	9259850	9261442	1	p16.1	protein_coding
ENSG00000122859	NEUROG3	10	71331454	71332994	-1	q22.1	protein_coding
ENSG00000264472		18	66567018	66569492	-1	q22.1	protein_coding
ENSG00000249811	USP17L21	4	9264598	9266190	1	p16.1	protein_coding
ENSG00000099994	SUSD2	22	24577227	24585078	1	q11.23	protein_coding
ENSG00000248933	USP17L22	4	9269345	9270937	1	p16.1	protein_coding
ENSG00000099866	MADCAM1	19	489176	505347	1	p13.3	protein_coding
ENSG00000219607	PPP1R3G	6	5085720	5087455	1	p25.1	protein_coding
ENSG00000250913	USP17L23	4	9274090	9274640	1	p16.1	protein_coding
ENSG00000171222	SCAND1	20	34541539	34547394	-1	q11.23	protein_coding
ENSG00000205403	CFI	4	110661852	110723335	-1	q25	protein_coding
ENSG00000232264	USP17L24	4	9326891	9328483	1	p16.1	protein_coding
ENSG00000198553	KCNRG	13	50589390	50595058	1	q14.2	protein_coding
ENSG00000230430	USP17L25	4	9331637	9333229	1	p16.1	protein_coding
ENSG00000140350	ANP32A	15	69070874	69113236	-1	q23	protein_coding
ENSG00000171224	C10orf35	10	71390007	71393352	1	q22.1	protein_coding
ENSG00000206052	DOK6	18	67068291	67516323	1	q22.2	protein_coding
ENSG00000229579	USP17L26	4	9336384	9337976	1	p16.1	protein_coding
ENSG00000267812		21	37270353	37270727	-1	q22.12	protein_coding
ENSG00000268098		21	37402368	37417818	1	q22.12	protein_coding
ENSG00000227140	USP17L5	4	9341129	9342721	1	p16.1	protein_coding
ENSG00000235780	USP17L27	4	9345874	9347466	1	p16.1	protein_coding
ENSG00000231051	USP17L28	4	9350619	9352211	1	p16.1	protein_coding
ENSG00000261900	ZNF518A	HG339_PATCH	97889472	97965046	1	q24.1	protein_coding
ENSG00000184343	SRPK3	X	153041867	153051187	1	q28	protein_coding
ENSG00000231637	USP17L29	4	9355364	9356956	1	p16.1	protein_coding
ENSG00000214113	LYRM4	6	5102827	5261172	-1	p25.1	protein_coding
ENSG00000184305	CCSER1	4	91048686	92523064	1	q22.1	protein_coding
ENSG00000228856	USP17L30	4	9364855	9366447	1	p16.1	protein_coding
ENSG00000100065	CARD10	22	37886400	37915549	-1	q13.1	protein_coding
ENSG00000136943	CTSV	9	99794940	99801925	-1	q22.33	protein_coding
ENSG00000197363	ZNF517	8	146024261	146036554	1	q24.3	protein_coding
ENSG00000219492		4	9385743	9390709	-1	p16.1	protein_coding
ENSG00000186146	DEFB131	4	9446260	9452240	1	p16.1	protein_coding
ENSG00000260842	TEKT4	HG686_PATCH	95635180	95640576	1	q11.1	protein_coding
ENSG00000149646	CNBD2	20	34556512	34618622	1	q11.23	protein_coding
ENSG00000070404	FSTL3	19	676392	683385	1	p13.3	protein_coding
ENSG00000230308	TRIM39	HSCHR6_MHC_APD	30302488	30322825	1	p22.1	protein_coding
ENSG00000184459	BPIFC	22	32809834	32860471	-1	q12.3	protein_coding
ENSG00000008516	MMP25	16	3096682	3110727	1	p13.3	protein_coding
ENSG00000263255	ZNF486	HG730_PATCH	20278023	20308911	1	p12	protein_coding
ENSG00000261660	PARP10	HG104_HG975_PATCH	145059323	145094942	-1	q24.3	protein_coding
ENSG00000176124	DLEU1	13	50656307	51297372	1	q14.2	protein_coding
ENSG00000164924	YWHAZ	8	101928753	101965616	-1	q22.3	protein_coding
ENSG00000128891	C15orf57	15	40820882	40857256	-1	q15.1	protein_coding
ENSG00000259816		HG730_PATCH	20506764	20535765	-1	p12	protein_coding
ENSG00000099998	GGT5	22	24615622	24641110	-1	q11.23	protein_coding
ENSG00000074657	ZNF532	18	56529832	56653712	1	q21.32	protein_coding
ENSG00000096696	DSP	6	7541808	7586950	1	p24.3	protein_coding
ENSG00000131724	IL13RA1	X	117861535	117928502	1	q24	protein_coding
ENSG00000228090	C6orf25	HSCHR6_MHC_MANN	31725863	31733980	1	p22.1	protein_coding
ENSG00000212884		GL000205.1	117169	119085	1		protein_coding
ENSG00000242110	AMACR	5	33986283	34008220	-1	p13.2	protein_coding
ENSG00000119522	DENND1A	9	126141933	126692431	-1	q33.3	protein_coding
ENSG00000158079	PTPDC1	9	96793076	96872138	1	q22.32	protein_coding
ENSG00000107816	LZTS2	10	102756375	102767593	1	q24.31	protein_coding
ENSG00000262578	ZNF737	HG730_PATCH	20655401	20676449	-1	p12	protein_coding
ENSG00000115257	PCSK4	19	1481427	1490751	-1	p13.3	protein_coding
ENSG00000189090	FAM25B	10	47177204	47181681	-1	q11.22	protein_coding
ENSG00000082068	WDR70	5	37379314	37753537	1	p13.2	protein_coding
ENSG00000079215	SLC1A3	5	36606457	36688436	1	p13.2	protein_coding
ENSG00000122912	SLC25A16	10	70242521	70287231	-1	q21.3	protein_coding
ENSG00000262249	ZNF626	HG730_PATCH	20735099	20772405	-1	p12	protein_coding
ENSG00000198856	OSTC	4	109571740	109588976	1	q25	protein_coding
ENSG00000100216	TOMM22	22	39077953	39080818	1	q13.1	protein_coding
ENSG00000251692	PTX4	16	1535887	1538982	-1	p13.3	protein_coding
ENSG00000206445	ATP6V1G2	HSCHR6_MHC_QBL	31502517	31504899	-1	p21.33	protein_coding
ENSG00000241779	RPP21	HSCHR6_MHC_APD	30321146	30322899	1	p22.1	protein_coding
ENSG00000188647	PTAR1	9	72324438	72374875	-1	q21.12	protein_coding
ENSG00000128918	ALDH1A2	15	58245622	58790065	-1	q21.3	protein_coding
ENSG00000185917	SETD4	21	37406839	37451687	-1	q22.12	protein_coding
ENSG00000169777	TAS2R1	5	9629109	9712490	-1	p15.31	protein_coding
ENSG00000139192	TAPBPL	12	6560856	6575683	1	p13.31	protein_coding
ENSG00000131044	TTLL9	20	30458505	30532764	1	q11.21	protein_coding
ENSG00000257383		HSCHR6_MHC_MCF	31897466	31898321	1	p21.33	protein_coding
ENSG00000141933	TPGS1	19	507299	519654	1	p13.3	protein_coding
ENSG00000257601		HSCHR6_MHC_MCF	31897853	31898542	-1	p21.33	protein_coding
ENSG00000187758	ADH1A	4	100197524	100212185	-1	q23	protein_coding
ENSG00000262509	BLNK	HG339_PATCH	97951459	98031303	-1	q24.1	protein_coding
ENSG00000109181	UGT2B10	4	69681711	69696914	1	q13.2	protein_coding
ENSG00000259784		16	2563966	2577956	1	p13.3	protein_coding
ENSG00000241553	ARPC4	3	9834179	9855035	1	p25.3	protein_coding
ENSG00000267179		19	12035890	12090105	1	p13.2	protein_coding
ENSG00000262573	KRTAP9-2	HSCHR17_6_CTG4	39382879	39383883	1	q21.2	protein_coding
ENSG00000118972	FGF23	12	4477393	4488894	-1	p13.32	protein_coding
ENSG00000227129	NEU1	HSCHR6_MHC_MCF	31901917	31907164	-1	p21.33	protein_coding
ENSG00000165476	REEP3	10	65281123	65384883	1	q21.3	protein_coding
ENSG00000017621	MAGIX	X	49019061	49024822	1	p11.23	protein_coding
ENSG00000107295	SH3GL2	9	17579080	17797127	1	p22.2	protein_coding
ENSG00000124588	NQO2	6	2988221	3019996	1	p25.2	protein_coding
ENSG00000205765	C5orf51	5	41904290	41921738	1	p13.1	protein_coding
ENSG00000262896	KRTAP9-4	HSCHR17_6_CTG4	39394569	39395535	1	q21.2	protein_coding
ENSG00000177613	CSTF2T	10	53455247	53459355	-1	q21.1	protein_coding
ENSG00000261059	OBP2B	HG79_PATCH	136080664	136084628	-1	q34.2	protein_coding
ENSG00000185189	NRBP2	8	144915764	144924200	-1	q24.3	protein_coding
ENSG00000198954	KIAA1279	10	70748487	70776738	1	q22.1	protein_coding
ENSG00000206412	GNL1	HSCHR6_MHC_APD	30517400	30529581	-1	p21.33	protein_coding
ENSG00000136928	GABBR2	9	101050391	101471479	-1	q22.33	protein_coding
ENSG00000262594	KRTAP9-9	HSCHR17_6_CTG4	39400266	39401246	1	q21.2	protein_coding
ENSG00000235645		10	71444655	71452208	1	q22.1	protein_coding
ENSG00000150756	FAM173B	5	10226442	10250009	-1	p15.2	protein_coding
ENSG00000148541	FAM13C	10	61005890	61122939	-1	q21.1	protein_coding
ENSG00000263263	KRTAP9-6	HSCHR17_6_CTG4	39410221	39411523	1	q21.2	protein_coding
ENSG00000107984	DKK1	10	54074056	54077802	1	q21.1	protein_coding
ENSG00000198961	PJA2	5	108670410	108745695	-1	q21.3	protein_coding
ENSG00000185352	HS6ST3	13	96743093	97485671	1	q32.1	protein_coding
ENSG00000258037		HSCHR17_1	44008114	44023958	-1		protein_coding
ENSG00000150637	CD226	18	67498394	67629039	-1	q22.2	protein_coding
ENSG00000262221	KRTAP9-7	HSCHR17_6_CTG4	39420541	39421579	1	q21.2	protein_coding
ENSG00000234114	CCHCR1	HSCHR6_MHC_COX	31102772	31118543	-1	p21.33	protein_coding
ENSG00000198689	SLC9A6	X	135067598	135129423	1	q26.3	protein_coding
ENSG00000257149		HSCHR17_1	44008191	44023986	1		protein_coding
ENSG00000162040	HS3ST6	16	1961464	1968441	-1	p13.3	protein_coding
ENSG00000255284		11	777578	784297	1	p15.5	protein_coding
ENSG00000262145	XRCC6BP1	HSCHR12_1_CTG2_1	58335324	58351052	1	q14.1	protein_coding
ENSG00000164961	KIAA0196	8	126036502	126104082	-1	q24.13	protein_coding
ENSG00000099625	C19orf26	19	1228286	1238026	-1	p13.3	protein_coding
ENSG00000145824	CXCL14	5	134906373	134914969	-1	q31.1	protein_coding
ENSG00000253598	SLC10A5	8	82605842	82608409	-1	q21.13	protein_coding
ENSG00000125144	MT1G	16	56700643	56701977	-1	q13	protein_coding
ENSG00000176746	MAGEB6	X	26210557	26213763	1	p21.3	protein_coding
ENSG00000088298	EDEM2	20	33703160	33865928	-1	q11.22	protein_coding
ENSG00000177548	RABEP2	16	28915742	28947847	-1	p11.2	protein_coding
ENSG00000103426	CORO7-PAM16	16	4390252	4470495	-1	p13.3	protein_coding
ENSG00000227222	DHX16	HSCHR6_MHC_APD	30635497	30649062	-1	p21.33	protein_coding
ENSG00000206440	NFKBIL1	HSCHR6_MHC_QBL	31504921	31516872	1	p21.33	protein_coding
ENSG00000231389	HLA-DPA1	6	33032346	33048552	-1	p21.32	protein_coding
ENSG00000262542	KRTAP29-1	HSCHR17_6_CTG4	39446708	39447733	-1	q21.2	protein_coding
ENSG00000142347	MYO1F	19	8585674	8642461	-1	p13.2	protein_coding
ENSG00000087460	GNAS	20	57414773	57486247	1	q13.32	protein_coding
ENSG00000184524	CEND1	11	787104	790123	-1	p15.5	protein_coding
ENSG00000152939	MARVELD2	5	68710939	68740157	1	q13.2	protein_coding
ENSG00000140104	C14orf79	14	105452112	105476819	1	q32.33	protein_coding
ENSG00000102879	CORO1A	16	30194148	30200397	1	p11.2	protein_coding
ENSG00000249751	ECSCR	5	138784245	138842328	-1	q31.2	protein_coding
ENSG00000198178	CLEC4C	12	7882011	7904201	-1	p13.31	protein_coding
ENSG00000214732		6	42123279	42131156	1	p21.1	protein_coding
ENSG00000214645		9	110539471	110540419	-1	q31.2	protein_coding
ENSG00000168743	NPNT	4	106815932	106925184	1	q24	protein_coding
ENSG00000088367	EPB41L1	20	34679426	34820721	1	q11.23	protein_coding
ENSG00000141979		19	16589878	16739015	-1	p13.11	protein_coding
ENSG00000185133	INPP5J	22	31518717	31530682	1	q12.2	protein_coding
ENSG00000148156	ACTL7B	9	111616871	111619239	-1	q31.3	protein_coding
ENSG00000235452	LY6G6C	HSCHR6_MHC_MANN	31725917	31729114	-1	p22.1	protein_coding
ENSG00000088812	ATRN	20	3451687	3631769	1	p13	protein_coding
ENSG00000272162		6	10748027	10930656	1	p24.2	protein_coding
ENSG00000112599	GUCA1B	6	42152139	42162654	-1	p21.1	protein_coding
ENSG00000262576	PCDHGA4	5	140734768	140892546	1	q31.3	protein_coding
ENSG00000162066	AMDHD2	16	2570358	2581423	1	p13.3	protein_coding
ENSG00000262826	INTS3	HSCHR1_1_CTG31	153717774	153763786	1	q21.3	protein_coding
ENSG00000187676	B3GALTL	13	31774073	31906413	1	q12.3	protein_coding
ENSG00000214643	DEFB133	6	49913814	49917157	-1	p12.3	protein_coding
ENSG00000109667	SLC2A9	4	9772777	10056560	-1	p16.1	protein_coding
ENSG00000253910	PCDHGB2	5	140739703	140892546	1	q31.3	protein_coding
ENSG00000186367	KIAA1024L	5	129083772	129102425	1	q23.3	protein_coding
ENSG00000113460	BRIX1	5	34915481	34926101	1	p13.2	protein_coding
ENSG00000230341	PPP1R18	HSCHR6_MHC_APD	30652415	30663921	-1	p21.33	protein_coding
ENSG00000204618	RNF39	6	30038043	30043664	-1	p22.1	protein_coding
ENSG00000100580	TMED8	14	77801364	77843452	-1	q24.3	protein_coding
ENSG00000198736	MSRB1	16	1988211	1993327	-1	p13.3	protein_coding
ENSG00000147789	ZNF7	8	146052849	146072894	1	q24.3	protein_coding
ENSG00000100726	TELO2	16	1543345	1560458	1	p13.3	protein_coding
ENSG00000177684	DEFB114	6	49927962	49931818	-1	p12.3	protein_coding
ENSG00000198108	CHSY3	5	129240165	129522327	1	q23.3	protein_coding
ENSG00000237344	PBX2	HSCHR6_MHC_COX	32100987	32106437	-1	p21.32	protein_coding
ENSG00000100225	FBXO7	22	32870663	32894818	1	q12.3	protein_coding
ENSG00000023697	DERA	12	16064106	16190220	1	p12.3	protein_coding
ENSG00000113119	TMCO6	5	140019012	140024993	1	q31.3	protein_coding
ENSG00000106511	MEOX2	7	15650837	15726437	-1	p21.2	protein_coding
ENSG00000145832	SLC25A48	5	135170338	135224326	1	q31.1	protein_coding
ENSG00000112893	MAN2A1	5	109025067	109205326	1	q21.3	protein_coding
ENSG00000263000	ACTL9	HG729_PATCH	8762287	8763706	-1	p13.2	protein_coding
ENSG00000131650	KREMEN2	16	3013945	3018384	1	p13.3	protein_coding
ENSG00000135220	UGT2A3	4	69794181	69817509	-1	q13.2	protein_coding
ENSG00000233076	DDAH2	HSCHR6_MHC_MANN	31734308	31737887	-1	p22.1	protein_coding
ENSG00000148677	ANKRD1	10	92671853	92681033	-1	q23.31	protein_coding
ENSG00000263211	OR2Z1	HG729_PATCH	8795838	8796893	1	p13.2	protein_coding
ENSG00000253485	PCDHGA5	5	140743898	140892546	1	q31.3	protein_coding
ENSG00000169567	HINT1	5	130494720	130507428	-1	q23.3	protein_coding
ENSG00000104231	ZFAND1	8	82613569	82645138	-1	q21.13	protein_coding
ENSG00000228854	NRM	HSCHR6_MHC_APD	30664073	30667446	-1	p21.33	protein_coding
ENSG00000188408	MAGEB5	X	26234286	26236387	1	p21.3	protein_coding
ENSG00000214642	DEFB113	6	49936390	49937338	-1	p12.3	protein_coding
ENSG00000102878	HSF4	16	67197288	67203848	1	q22.1	protein_coding
ENSG00000257437		HSCHR17_1	44150125	44280402	-1		protein_coding
ENSG00000078902	TOLLIP	11	1295601	1330884	-1	p15.5	protein_coding
ENSG00000111837	MAK	6	10762956	10838764	-1	p24.2	protein_coding
ENSG00000262209	PCDHGB3	5	140749831	140892546	1	q31.3	protein_coding
ENSG00000205857	NANOGNB	12	7917812	7926717	1	p13.31	protein_coding
ENSG00000160226	C21orf2	21	45748827	45759285	-1	q22.3	protein_coding
ENSG00000122691	TWIST1	7	19060614	19157295	-1	p21.1	protein_coding
ENSG00000133105	RXFP2	13	32313674	32377009	1	q13.1	protein_coding
ENSG00000165660	FAM175B	10	126490354	126525239	1	q26.13	protein_coding
ENSG00000105011	ASF1B	19	14230321	14247768	-1	p13.12	protein_coding
ENSG00000105072	C19orf44	19	16607122	16632163	1	p13.11	protein_coding
ENSG00000215635		GL000204.1	44537	47211	-1		protein_coding
ENSG00000253731	PCDHGA6	5	140753651	140892546	1	q31.3	protein_coding
ENSG00000099804	CDC34	19	531714	542097	1	p13.3	protein_coding
ENSG00000100523	DDHD1	14	53510686	53620000	-1	q22.1	protein_coding
ENSG00000100604	CHGA	14	93389425	93401638	1	q32.12	protein_coding
ENSG00000103047	TANGO6	16	68877507	69119083	1	q22.1	protein_coding
ENSG00000128283	CDC42EP1	22	37956454	37965412	1	q13.1	protein_coding
ENSG00000167970		16	2303738	2312343	1	p13.3	protein_coding
ENSG00000204172	AGAP10	10	47191844	47239738	-1	q11.22	protein_coding
ENSG00000261149	TMEM130	HG946_PATCH	98475800	98500083	-1	q22.1	protein_coding
ENSG00000206505	HLA-A	HSCHR6_MHC_QBL	29898417	29903057	1	p22.1	protein_coding
ENSG00000173769	TOPAZ1	3	44283378	44373590	1	p21.31	protein_coding
ENSG00000100221	JOSD1	22	39081548	39097561	-1	q13.1	protein_coding
ENSG00000205358	MT1H	16	56703726	56705041	1	q13	protein_coding
ENSG00000168904	LRRC28	15	99791567	99930934	1	q26.3	protein_coding
ENSG00000150961	SEC24D	4	119643978	119759838	-1	q26	protein_coding
ENSG00000173503	LTA	HSCHR6_MHC_QBL	31530070	31532342	1	p21.33	protein_coding
ENSG00000111713	GYS2	12	21689123	21757781	-1	p12.1	protein_coding
ENSG00000113742	CPEB4	5	173315283	173388979	1	q35.2	protein_coding
ENSG00000165471	MBL2	10	54525140	54531460	-1	q21.1	protein_coding
ENSG00000186047	DLEU7	13	51285144	51418075	-1	q14.3	protein_coding
ENSG00000175471	MCTP1	5	94039446	94620279	-1	q15	protein_coding
ENSG00000172497	ACOT12	5	80625824	80689998	-1	q14.1	protein_coding
ENSG00000165621	OXGR1	13	97637973	97646984	-1	q32.1	protein_coding
ENSG00000132205	EMILIN2	18	2847028	2915991	1	p11.32	protein_coding
ENSG00000106399	RPA3	7	7676149	7758238	-1	p21.3	protein_coding
ENSG00000104679	R3HCC1	8	23127633	23153792	1	p21.3	protein_coding
ENSG00000149798	CDC42EP2	11	65082289	65089900	1	q13.1	protein_coding
ENSG00000204922	C11orf83	11	62437745	62441159	1	q12.3	protein_coding
ENSG00000140688	C16orf58	16	31500792	31520630	-1	p11.2	protein_coding
ENSG00000171564	FGB	4	155484108	155492238	1	q31.3	protein_coding
ENSG00000203970	DEFB110	6	49976851	49989694	-1	p12.3	protein_coding
ENSG00000005100	DHX33	17	5344232	5372380	-1	p13.2	protein_coding
ENSG00000263163	SLC27A3	HSCHR1_1_CTG31	153764061	153769864	1	q21.3	protein_coding
ENSG00000269071		5	138852108	138852506	1	q31.2	protein_coding
ENSG00000111269	CREBL2	12	12764761	12798042	1	p13.2	protein_coding
ENSG00000223865	HLA-DPB1	6	33043703	33054978	1	p21.32	protein_coding
ENSG00000154783	FGD5	3	14860469	14975895	1	p25.1	protein_coding
ENSG00000235708	COL11A2	HSCHR6_MHC_MCF	33300827	33330643	-1	p21.32	protein_coding
ENSG00000151876	FBXO4	5	41925356	41941845	1	p13.1	protein_coding
ENSG00000204661	C5orf60	5	179068545	179072047	-1	q35.3	protein_coding
ENSG00000253537	PCDHGA7	5	140762467	140892546	1	q31.3	protein_coding
ENSG00000048544	MRPS10	6	42174539	42185603	-1	p21.1	protein_coding
ENSG00000100079	LGALS2	22	37966255	37978623	-1	q13.1	protein_coding
ENSG00000267120		19	36230153	36236333	-1	q13.12	protein_coding
ENSG00000138336	TET1	10	70320413	70454239	1	q21.3	protein_coding
ENSG00000256062	ABO	HG79_PATCH	136125799	136150736	-1	q34.2	protein_coding
ENSG00000204711	C9orf135	9	72435709	72521148	1	q21.12	protein_coding
ENSG00000189186	DCAF8L2	X	27608499	27766908	1	p21.3	protein_coding
ENSG00000169676	DRD5	4	9783258	9785632	1	p16.1	protein_coding
ENSG00000184584	TMEM173	5	138855119	138862520	-1	q31.2	protein_coding
ENSG00000198722	UNC13B	9	35161999	35405335	1	p13.3	protein_coding
ENSG00000234012	MDC1	HSCHR6_MHC_APD	30675831	30693912	-1	p21.33	protein_coding
ENSG00000155011	DKK2	4	107842959	108204963	-1	q25	protein_coding
ENSG00000074755	ZZEF1	17	3907739	4046314	-1	p13.2	protein_coding
ENSG00000214960	ISPD	7	16130817	16460947	-1	p21.2	protein_coding
ENSG00000170381	SEMA3E	7	82993222	83278326	-1	q21.11	protein_coding
ENSG00000206280	ZBTB22	HSCHR6_MHC_QBL	33211032	33214569	-1	p21.32	protein_coding
ENSG00000167972	ABCA3	16	2325882	2390747	-1	p13.3	protein_coding
ENSG00000093010	COMT	22	19929130	19957498	1	q11.21	protein_coding
ENSG00000166689	PLEKHA7	11	16799842	17035990	-1	p15.1	protein_coding
ENSG00000172348	RCAN2	6	46188475	46459709	-1	p12.3	protein_coding
ENSG00000186088	GSAP	7	76940068	77045717	-1	q11.23	protein_coding
ENSG00000133884	DPF2	11	65101225	65120720	1	q13.1	protein_coding
ENSG00000151229	SLC2A13	12	40148823	40499891	-1	q12	protein_coding
ENSG00000229077	SLC44A4	HSCHR6_MHC_MCF	31907450	31923299	-1	p21.33	protein_coding
ENSG00000125378	BMP4	14	54416454	54425479	-1	q22.2	protein_coding
ENSG00000184056	VPS33B	15	91541646	91565833	-1	q26.1	protein_coding
ENSG00000100226	GTPBP1	22	39101728	39134304	1	q13.1	protein_coding
ENSG00000183150	GPR19	12	12813825	12849141	-1	p13.1	protein_coding
ENSG00000161970	RPL26	17	8280838	8286531	-1	p13.1	protein_coding
ENSG00000139793	MBNL2	13	97873688	98046374	1	q32.1	protein_coding
ENSG00000253953	PCDHGB4	5	140767452	140892546	1	q31.3	protein_coding
ENSG00000204396	VWA7	6	31733367	31745108	-1	p21.33	protein_coding
ENSG00000261306	SURF6	HG79_PATCH	136206251	136211933	-1	q34.2	protein_coding
ENSG00000109534	GAR1	4	110736666	110745893	1	q25	protein_coding
ENSG00000139990	DCAF5	14	69517598	69619867	-1	q24.1	protein_coding
ENSG00000138777	PPA2	4	106290234	106395238	-1	q24	protein_coding
ENSG00000164465	DCBLD1	6	117774980	117891021	1	q22.1	protein_coding
ENSG00000186628	FSD2	15	83424114	83474822	-1	q25.2	protein_coding
ENSG00000175264	CHST1	11	45670427	45687172	-1	p11.2	protein_coding
ENSG00000197467	COL13A1	10	71561644	71724031	1	q22.1	protein_coding
ENSG00000206279	DAXX	HSCHR6_MHC_QBL	33215186	33225897	-1	p21.32	protein_coding
ENSG00000162191	UBXN1	11	62443970	62446567	-1	q12.3	protein_coding
ENSG00000262304		17	3468738	3539543	-1	p13.2	protein_coding
ENSG00000219545		7	7680342	8043689	1	p21.3	protein_coding
ENSG00000183230	CTNNA3	10	67679719	69455927	-1	q21.3	protein_coding
ENSG00000196616	ADH1B	4	100226121	100242558	-1	q23	protein_coding
ENSG00000166562	SEC11C	18	56806709	56826068	1	q21.32	protein_coding
ENSG00000204305	AGER	6	32148745	32152101	-1	p21.32	protein_coding
ENSG00000025039	RRAGD	6	90074355	90121989	-1	q15	protein_coding
ENSG00000261023	TRRAP	HG946_PATCH	98507245	98642555	1	q22.1	protein_coding
ENSG00000253767	PCDHGA8	5	140772381	140892546	1	q31.3	protein_coding
ENSG00000138315	OIT3	10	74653339	74692791	1	q22.1	protein_coding
ENSG00000185198	PRSS57	19	685521	695460	-1	p13.3	protein_coding
ENSG00000136104	RNASEH2B	13	51483814	51544592	1	q14.3	protein_coding
ENSG00000111704	NANOG	12	7940390	7948655	1	p13.31	protein_coding
ENSG00000180872	DEFB112	6	50011288	50016364	-1	p12.3	protein_coding
ENSG00000146233	CYP39A1	6	46517541	46620523	-1	p12.3	protein_coding
ENSG00000111716	LDHB	12	21788276	21910791	-1	p12.1	protein_coding
ENSG00000258484	SPESP1	15	69110560	69239150	1	q23	protein_coding
ENSG00000196586	MYO6	6	76458909	76629254	1	q14.1	protein_coding
ENSG00000121621	KIF18A	11	28042167	28129855	-1	p14.1	protein_coding
ENSG00000267229		HG388_HG400_PATCH	111657010	111750144	-1	q23.1	protein_coding
ENSG00000109132	PHOX2B	4	41746099	41750987	-1	p13	protein_coding
ENSG00000124496	TRERF1	6	42192669	42419789	-1	p21.1	protein_coding
ENSG00000110436	SLC1A2	11	35272753	35441610	-1	p13	protein_coding
ENSG00000153885	KCTD15	19	34286838	34306666	1	q13.11	protein_coding
ENSG00000138347	MYPN	10	69865912	69971774	1	q21.3	protein_coding
ENSG00000088726	TMEM40	3	12775024	12810956	-1	p25.2	protein_coding
ENSG00000206439	TNF	HSCHR6_MHC_QBL	31533585	31536356	1	p21.33	protein_coding
ENSG00000173457	PPP1R14B	11	64011956	64014413	-1	q13.1	protein_coding
ENSG00000176919	C8G	9	139839698	139841426	1	q34.3	protein_coding
ENSG00000100083	GGA1	22	38004481	38029571	1	q13.1	protein_coding
ENSG00000023318	ERP44	9	102741461	102861322	-1	q31.1	protein_coding
ENSG00000176225	RTTN	18	67671029	67873181	-1	q22.2	protein_coding
ENSG00000100918	REC8	14	24641062	24649463	1	q12	protein_coding
ENSG00000263162	HERC2	HSCHR15_1_CTG4	28356186	28567298	-1	q13.1	protein_coding
ENSG00000100605	ITPK1	14	93403259	93582665	-1	q32.12	protein_coding
ENSG00000019995	ZRANB1	10	126630692	126676758	1	q26.13	protein_coding
ENSG00000167383	ZNF229	19	44921685	44952766	-1	q13.31	protein_coding
ENSG00000071127	WDR1	4	10075963	10118573	-1	p16.1	protein_coding
ENSG00000262028	FDXACB1	HG388_HG400_PATCH	111744779	111751966	-1	q23.1	protein_coding
ENSG00000206437	LTB	HSCHR6_MHC_QBL	31538575	31540542	-1	p21.33	protein_coding
ENSG00000106415	GLCCI1	7	8008425	8133902	1	p21.3	protein_coding
ENSG00000101577	LPIN2	18	2916992	3013313	-1	p11.31	protein_coding
ENSG00000105472	CLEC11A	19	51226586	51228974	1	q13.33	protein_coding
ENSG00000261992	GATAD2B	HSCHR1_1_CTG31	153794432	153912682	-1	q21.3	protein_coding
ENSG00000144810	COL8A1	3	99357319	99518070	1	q12.1	protein_coding
ENSG00000197647	ZNF433	19	12125547	12146556	-1	p13.2	protein_coding
ENSG00000180316	PNPLA1	6	36210980	36276372	1	p21.31	protein_coding
ENSG00000198931	APRT	16	88875747	88878352	-1	q24.3	protein_coding
ENSG00000174579	MSL2	3	135867764	135916083	-1	q22.3	protein_coding
ENSG00000187003	ACTL7A	9	111624603	111626035	1	q31.3	protein_coding
ENSG00000137745	MMP13	11	102813724	102826463	-1	q22.2	protein_coding
ENSG00000150753	CCT5	5	10250033	10266524	1	p15.2	protein_coding
ENSG00000100078	PLA2G3	22	31530795	31536593	-1	q12.2	protein_coding
ENSG00000240720	LRRD1	7	91741473	91808845	-1	q21.2	protein_coding
ENSG00000104859	CLASRP	19	45542298	45574214	1	q13.32	protein_coding
ENSG00000008197	TFAP2D	6	50681541	50740701	1	p12.3	protein_coding
ENSG00000185627	PSMD13	11	236546	252983	1	p15.5	protein_coding
ENSG00000142511	GPR32	19	51273721	51274989	1	q13.33	protein_coding
ENSG00000177689	MAGEB10	X	27826107	27841131	1	p21.3	protein_coding
ENSG00000187193	MT1X	16	56716336	56718108	1	q13	protein_coding
ENSG00000099864	PALM	19	708953	748329	1	p13.3	protein_coding
ENSG00000142513	ACPT	19	51293672	51298481	1	q13.33	protein_coding
ENSG00000100583	SAMD15	14	77843032	77857840	1	q24.3	protein_coding
ENSG00000205106		11	45792983	45793909	1	p11.2	protein_coding
ENSG00000261579	MED22	HG79_PATCH	136216440	136223666	-1	q34.2	protein_coding
ENSG00000106635	BCL7B	7	72950686	72972332	-1	q11.23	protein_coding
ENSG00000261967	GOLGA8F	HSCHR15_1_CTG4	28623776	28637136	1	q13.1	protein_coding
ENSG00000224156	TUBB	HSCHR6_MHC_APD	30696223	30701448	1	p21.33	protein_coding
ENSG00000144847	IGSF11	3	118619404	118864915	-1	q13.32	protein_coding
ENSG00000196172	ZNF681	19	23921997	23941693	-1	p12	protein_coding
ENSG00000100014	SPECC1L	22	24666786	24813708	1	q11.23	protein_coding
ENSG00000256628	ZBTB11-AS1	3	101395274	101396431	1	q12.3	protein_coding
ENSG00000114745	GORASP1	3	39138150	39149854	-1	p22.2	protein_coding
ENSG00000129744	ART1	11	3666358	3685646	1	p15.4	protein_coding
ENSG00000187185		16	57832098	57850850	1	q21	protein_coding
ENSG00000177542	SLC25A22	11	790475	798316	-1	p15.5	protein_coding
ENSG00000261934	PCDHGA9	5	140782520	140892546	1	q31.3	protein_coding
ENSG00000197157	SND1	7	127292234	127732661	1	q32.1	protein_coding
ENSG00000136021	SCYL2	12	100660918	100735502	1	q23.1	protein_coding
ENSG00000138942	RNF185	22	31556168	31602999	1	q12.2	protein_coding
ENSG00000165555	NOXRED1	14	77860364	77889860	-1	q24.3	protein_coding
ENSG00000198250	ANTXRL	10	47657581	47701443	1	q11.22	protein_coding
ENSG00000127954	STEAP4	7	87905744	87936206	-1	q21.12	protein_coding
ENSG00000114391	RPL24	3	101399935	101405626	-1	q12.3	protein_coding
ENSG00000226651	CLIC1	HSCHR6_MHC_MANN	31737851	31747033	-1	p22.1	protein_coding
ENSG00000253305	PCDHGB6	5	140787770	140892546	1	q31.3	protein_coding
ENSG00000167747	C19orf48	19	51300961	51308186	-1	q13.33	protein_coding
ENSG00000145839	IL9	5	135227935	135231516	-1	q31.1	protein_coding
ENSG00000113805	CNTN3	3	74311719	74570291	-1	p12.3	protein_coding
ENSG00000267496	FAM215A	17	41994576	41995326	1	q21.31	protein_coding
ENSG00000129749	CHRNA10	11	3686817	3692614	-1	p15.4	protein_coding
ENSG00000008086	CDKL5	X	18443703	18671749	1	p22.13	protein_coding
ENSG00000261514		17	42015731	42016327	1	q21.31	protein_coding
ENSG00000185899	TAS2R60	7	143140546	143141502	1	q35	protein_coding
ENSG00000123094	RASSF8	12	26111962	26232825	1	p12.1	protein_coding
ENSG00000205246	RPSAP58	19	23945807	24010937	1	p12	protein_coding
ENSG00000072071	LPHN1	19	14260750	14316999	-1	p13.12	protein_coding
ENSG00000221855	TAS2R41	7	143174966	143175889	1	q35	protein_coding
ENSG00000073910	FRY	13	32605437	32870794	1	q13.1	protein_coding
ENSG00000138772	ANXA3	4	79472673	79531597	1	q21.21	protein_coding
ENSG00000255346	NOX5	15	69222864	69355083	1	q23	protein_coding
ENSG00000271079		7	143268894	143271480	1	q35	protein_coding
ENSG00000178741	COX5A	15	75212132	75230509	-1	q24.2	protein_coding
ENSG00000072422	RHOBTB1	10	62629196	62761198	-1	q21.2	protein_coding
ENSG00000100242	SUN2	22	39130730	39190148	-1	q13.1	protein_coding
ENSG00000091732	ZC3HC1	7	129658126	129691291	-1	q32.2	protein_coding
ENSG00000027697	IFNGR1	6	137518621	137540586	-1	q23.3	protein_coding
ENSG00000164089	ETNPPL	4	109663196	109684210	-1	q25	protein_coding
ENSG00000262176	C11orf1	HG388_HG400_PATCH	111749658	111756698	1	q23.1	protein_coding
ENSG00000111912	NCOA7	6	126102307	126252266	1	q22.32	protein_coding
ENSG00000176102	CSTF3	11	33098734	33183917	-1	p13	protein_coding
ENSG00000142185	TRPM2	21	45770046	45862964	1	q22.3	protein_coding
ENSG00000174939	ASPHD1	16	29911696	29931185	1	p11.2	protein_coding
ENSG00000182504	CEP97	3	101442769	101489406	1	q12.3	protein_coding
ENSG00000249049		4	92240185	92246457	-1	q22.1	protein_coding
ENSG00000149782	PLCB3	11	64018995	64036622	1	q13.1	protein_coding
ENSG00000186298	PPP1CC	12	111157485	111180744	-1	q24.11	protein_coding
ENSG00000103160	HSDL1	16	84155886	84178797	-1	q23.3	protein_coding
ENSG00000198131	ZNF544	19	58739960	58788815	1	q13.43	protein_coding
ENSG00000213967	ZNF726	19	24097678	24127961	1	p12	protein_coding
ENSG00000184224	C11orf72	11	67370351	67374177	-1	q13.2	protein_coding
ENSG00000125816	NKX2-4	20	21376005	21378666	-1	p11.22	protein_coding
ENSG00000070061	IKBKAP	9	111629797	111696396	-1	q31.3	protein_coding
ENSG00000260334	GAST	HG185_PATCH	39868578	39872221	1	q21.2	protein_coding
ENSG00000171234	UGT2B7	4	69917081	69978705	1	q13.2	protein_coding
ENSG00000102900	NUP93	16	56764017	56878797	1	q13	protein_coding
ENSG00000125820	NKX2-2	20	21491648	21494664	-1	p11.22	protein_coding
ENSG00000148225	WDR31	9	116075502	116102578	-1	q32	protein_coding
ENSG00000183624	C3orf37	3	128997671	129025029	1	q21.3	protein_coding
ENSG00000167384	ZNF180	19	44979854	45004576	-1	q13.31	protein_coding
ENSG00000198805	PNP	14	20937113	20945253	1	q11.2	protein_coding
ENSG00000259938	CUX1	HG115_PATCH	101459219	101927238	1	q22.1	protein_coding
ENSG00000166133	RPUSD2	15	40861499	40866659	1	q15.1	protein_coding
ENSG00000105656	ELL	19	18553473	18632937	-1	p13.11	protein_coding
ENSG00000114115	RBP1	3	139236276	139258671	-1	q23	protein_coding
ENSG00000111241	FGF6	12	4537321	4554780	-1	p13.32	protein_coding
ENSG00000134443	GRP	18	56887400	56898006	1	q21.32	protein_coding
ENSG00000123106	CCDC91	12	28286182	28732883	1	p11.22	protein_coding
ENSG00000130921	C12orf65	12	123717463	123742506	1	q24.31	protein_coding
ENSG00000184220	CMSS1	3	99536678	99897447	1	q12.1	protein_coding
ENSG00000049656	CLPTM1L	5	1317859	1345214	-1	p15.33	protein_coding
ENSG00000111653	ING4	12	6759446	6772314	-1	p13.31	protein_coding
ENSG00000261125	HAP1	HG185_PATCH	39873994	39890896	-1	q21.2	protein_coding
ENSG00000063176	SPHK2	19	49122548	49133974	1	q13.33	protein_coding
ENSG00000103494	RPGRIP1L	16	53631595	53737850	-1	q12.2	protein_coding
ENSG00000268156		14	77882741	77883115	1	q24.3	protein_coding
ENSG00000078142	PIK3C3	18	39535171	39667794	1	q12.3	protein_coding
ENSG00000239974	EGFL8	HSCHR6_MHC_SSTO	32139229	32142928	1	p21.32	protein_coding
ENSG00000156232	WHAMM	15	83478380	83503611	1	q25.2	protein_coding
ENSG00000140986	RPL3L	16	1993975	2007607	-1	p13.3	protein_coding
ENSG00000225141	PRRT1	HSCHR6_MHC_DBB	32091910	32097926	-1	p21.32	protein_coding
ENSG00000176595	KBTBD11	8	1922044	1955102	1	p23.3	protein_coding
ENSG00000139190	VAMP1	12	6571403	6580153	-1	p13.31	protein_coding
ENSG00000175573	C11orf68	11	65684279	65686588	-1	q13.1	protein_coding
ENSG00000135409	AMHR2	12	53817639	53825318	1	q13.13	protein_coding
ENSG00000125207	PIWIL1	12	130822432	130857182	1	q24.33	protein_coding
ENSG00000236759	EHMT2	HSCHR6_MHC_COX	31835086	31853014	-1	p21.33	protein_coding
ENSG00000171777	RASGRP4	19	38899695	38916945	-1	q13.2	protein_coding
ENSG00000145982	FARS2	6	5261277	5771813	1	p25.1	protein_coding
ENSG00000101000	PROCR	20	33759876	33765165	1	q11.22	protein_coding
ENSG00000138028	CGREF1	2	27321757	27341995	-1	p23.3	protein_coding
ENSG00000108849	PPY	17	42018172	42019836	-1	q21.31	protein_coding
ENSG00000146618	FERD3L	7	19184405	19185044	-1	p21.1	protein_coding
ENSG00000173572	NLRP13	19	56403065	56443702	-1	q13.43	protein_coding
ENSG00000047621	C12orf4	12	4596894	4647674	-1	p13.32	protein_coding
ENSG00000161265	U2AF1L4	19	36233428	36236346	-1	q13.12	protein_coding
ENSG00000105849	TWISTNB	7	19735085	19748710	-1	p21.1	protein_coding
ENSG00000188906	LRRK2	12	40590546	40763087	1	q12	protein_coding
ENSG00000187066		11	64852451	64856847	-1	q13.1	protein_coding
ENSG00000125813	PAX1	20	21686297	21696620	1	p11.22	protein_coding
ENSG00000184925	LCN12	9	139844003	139849949	1	q34.3	protein_coding
ENSG00000261297	SLC39A4	HG243_PATCH	145464645	145471798	-1	q24.3	protein_coding
ENSG00000005471	ABCB4	7	87031013	87109751	-1	q21.12	protein_coding
ENSG00000172023	REG1B	2	79312156	79315145	-1	p12	protein_coding
ENSG00000262246	CORO7	16	4404543	4475706	-1	p13.3	protein_coding
ENSG00000125966	MMP24	20	33814457	33864801	1	q11.22	protein_coding
ENSG00000186862	PDZD7	10	102767567	102790890	-1	q24.31	protein_coding
ENSG00000167748	KLK1	19	51322404	51327043	-1	q13.33	protein_coding
ENSG00000101849	TBL1X	X	9431335	9687780	1	p22.31	protein_coding
ENSG00000100526	CDKN3	14	54863567	54886936	1	q22.2	protein_coding
ENSG00000008517	IL32	16	3115298	3131908	1	p13.3	protein_coding
ENSG00000135454	B4GALNT1	12	58017193	58027138	-1	q13.3	protein_coding
ENSG00000115194	SLC30A3	2	27476552	27498685	-1	p23.3	protein_coding
ENSG00000113387	SUB1	5	32531739	32604185	1	p13.3	protein_coding
ENSG00000153930	ANKFN1	17	54188319	54589020	1	q22	protein_coding
ENSG00000166741	NNMT	11	114128509	114184007	1	q23.2	protein_coding
ENSG00000268175		3	149689066	149690535	1	q25.1	protein_coding
ENSG00000134627	PIWIL4	11	94277006	94354587	1	q21	protein_coding
ENSG00000262872	GOLGA8G	HSCHR15_1_CTG4	28776381	28789737	-1	q13.1	protein_coding
ENSG00000170779	CDCA4	14	105475910	105487485	-1	q32.33	protein_coding
ENSG00000162949	CAPN13	2	30945637	31043408	-1	p23.1	protein_coding
ENSG00000164050	PLXNB1	3	48445261	48471594	-1	p21.31	protein_coding
ENSG00000088682	COQ9	16	57481337	57495187	1	q21	protein_coding
ENSG00000135972	MRPS9	2	105654441	105716418	1	q12.1	protein_coding
ENSG00000196428	TSC22D2	3	150126122	150177903	1	q25.1	protein_coding
ENSG00000237412	PRSS56	2	233385173	233390422	1	q37.1	protein_coding
ENSG00000037637	FBXO42	1	16573334	16678949	-1	p36.13	protein_coding
ENSG00000159055	MIS18A	21	33640530	33651380	-1	q22.11	protein_coding
ENSG00000228259		5	179078298	179079445	1	q35.3	protein_coding
ENSG00000125533	BHLHE23	20	61637331	61638387	-1	q13.33	protein_coding
ENSG00000025423	HSD17B6	12	57145945	57181574	1	q13.3	protein_coding
ENSG00000253506	NACA2	17	59667794	59668563	-1	q23.2	protein_coding
ENSG00000204659	CBY3	5	179105584	179107975	-1	q35.3	protein_coding
ENSG00000155561	NUP205	7	135242667	135333505	1	q33	protein_coding
ENSG00000070729	CNGB1	16	57917503	58005020	-1	q21	protein_coding
ENSG00000108622	ICAM2	17	62079954	62097994	-1	q23.3	protein_coding
ENSG00000149823	VPS51	11	64856796	64879332	1	q13.1	protein_coding
ENSG00000186687	LYRM7	5	130506503	130541119	1	q23.3	protein_coding
ENSG00000151445	VIPAS39	14	77893018	77924295	-1	q24.3	protein_coding
ENSG00000182899	RPL35A	3	197676858	197683481	1	q29	protein_coding
ENSG00000159228	CBR1	21	37442239	37445464	1	q22.12	protein_coding
ENSG00000060339	CCAR1	10	70480769	70552134	1	q21.3	protein_coding
ENSG00000036549	ZZZ3	1	78028101	78149104	-1	p31.1	protein_coding
ENSG00000125798	FOXA2	20	22561643	22566093	-1	p11.21	protein_coding
ENSG00000119915	ELOVL3	10	103986085	103989346	1	q24.32	protein_coding
ENSG00000206433	LST1	HSCHR6_MHC_QBL	31544144	31546931	1	p21.33	protein_coding
ENSG00000145819	ARHGAP26	5	142149949	142608576	1	q31.3	protein_coding
ENSG00000115386	REG1A	2	79347488	79350545	1	p12	protein_coding
ENSG00000131094	C1QL1	17	43037061	43045439	-1	q21.31	protein_coding
ENSG00000214029	ZNF891	12	133694740	133707059	-1	q24.33	protein_coding
ENSG00000135902	CHRND	2	233390703	233401377	1	q37.1	protein_coding
ENSG00000139304	PTPRQ	12	80799774	81074013	1	q21.31	protein_coding
ENSG00000183484	GPR132	14	105515728	105531782	-1	q32.33	protein_coding
ENSG00000089169	RPH3A	12	113008184	113336686	1	q24.13	protein_coding
ENSG00000258311		12	56109820	56118487	1	q13.2	protein_coding
ENSG00000135973	GPR45	2	105858200	105859924	1	q12.1	protein_coding
ENSG00000165702	GFI1B	9	135820932	135867083	1	q34.13	protein_coding
ENSG00000055070	SZRD1	1	16679070	16724640	1	p36.13	protein_coding
ENSG00000188991	SLC15A5	12	16341419	16430619	-1	p12.3	protein_coding
ENSG00000181036	FCRL6	1	159770301	159786041	1	q23.2	protein_coding
ENSG00000136758	YME1L1	10	27399383	27444195	-1	p12.1	protein_coding
ENSG00000268556		2	105867759	105869601	1	q12.1	protein_coding
ENSG00000145687	SSBP2	5	80708840	81047616	-1	q14.1	protein_coding
ENSG00000137812	CASC5	15	40886218	40956540	1	q15.1	protein_coding
ENSG00000215689		GL000193.1	49252	88375	-1		protein_coding
ENSG00000172992	DCAKD	17	43100708	43138473	-1	q21.31	protein_coding
ENSG00000135966	TGFBRAP1	2	105880871	105946491	-1	q12.1	protein_coding
ENSG00000103222	ABCC1	16	16043434	16236931	1	p13.11	protein_coding
ENSG00000229510		GL000193.1	86545	86855	-1		protein_coding
ENSG00000146409	SLC18B1	6	133090509	133119701	-1	q23.2	protein_coding
ENSG00000135441	BLOC1S1	12	56109820	56113871	1	q13.2	protein_coding
ENSG00000179709	NLRP8	19	56459198	56499995	1	q13.43	protein_coding
ENSG00000127022	CANX	5	179105629	179157926	1	q35.3	protein_coding
ENSG00000134438	RAX	18	56934267	56941318	-1	q21.32	protein_coding
ENSG00000269650		20	34756461	34758180	-1	q11.23	protein_coding
ENSG00000197540	GZMM	19	544034	549919	1	p13.3	protein_coding
ENSG00000223654	FLOT1	HSCHR6_MHC_APD	30703731	30706525	-1	p21.33	protein_coding
ENSG00000114054	PCCB	3	135969148	136056738	1	q22.3	protein_coding
ENSG00000263007	CRYAB	HG388_HG400_PATCH	111779288	111794445	-1	q23.1	protein_coding
ENSG00000187838	PLSCR3	17	7293046	7307416	-1	p13.1	protein_coding
ENSG00000131043	AAR2	20	34824381	34858840	1	q11.23	protein_coding
ENSG00000188483	IER5L	9	131937835	131940540	-1	q34.11	protein_coding
ENSG00000269554		1	2121237	2123179	1	p36.33	protein_coding
ENSG00000104972	LILRB1	19	55085346	55148979	1	q13.42	protein_coding
ENSG00000203301		1	2143360	2145620	-1	p36.33	protein_coding
ENSG00000242372	EIF6	20	33866714	33872788	-1	q11.22	protein_coding
ENSG00000125249	RAP2A	13	98086476	98121382	1	q32.1	protein_coding
ENSG00000107859	PITX3	10	103989943	104001231	-1	q24.32	protein_coding
ENSG00000103313	MEFV	16	3292028	3306627	-1	p13.3	protein_coding
ENSG00000256223	ZNF10	12	133707161	133736051	1	q24.33	protein_coding
ENSG00000157933	SKI	1	2160134	2241558	1	p36.33	protein_coding
ENSG00000259885	SH2B2	HG115_PATCH	101928441	101964991	1	q22.1	protein_coding
ENSG00000166482	MFAP4	17	19286755	19290553	-1	p11.2	protein_coding
ENSG00000144028	SNRNP200	2	96940074	96971297	-1	q11.2	protein_coding
ENSG00000257704	PRR24	19	47778142	47778979	1	q13.32	protein_coding
ENSG00000162576	MXRA8	1	1288069	1297157	-1	p36.33	protein_coding
ENSG00000109133	TMEM33	4	41937137	41962589	1	p13	protein_coding
ENSG00000206329	PPT2	HSCHR6_MHC_QBL	32078834	32089078	1	p21.32	protein_coding
ENSG00000147465	STAR	8	38001167	38008783	-1	p11.23	protein_coding
ENSG00000250151	ARPC4-TTLL3	3	9834766	9877085	1	p25.3	protein_coding
ENSG00000110074	FOXRED1	11	126138950	126148026	1	q24.2	protein_coding
ENSG00000248511		4	93218402	93225329	-1	q22.1	protein_coding
ENSG00000167792	NDUFV1	11	67374323	67380006	1	q13.2	protein_coding
ENSG00000111276	CDKN1B	12	12867992	12875305	1	p13.1	protein_coding
ENSG00000149658	YTHDF1	20	61826781	61847586	-1	q13.33	protein_coding
ENSG00000224153		3	184119325	184157436	1	q27.1	protein_coding
ENSG00000229767	DDR1	HSCHR6_MHC_APD	30861248	30865452	1	p21.33	protein_coding
ENSG00000132671	SSTR4	20	23016057	23017314	1	p11.21	protein_coding
ENSG00000173262	SLC2A14	12	7965108	8043744	-1	p13.31	protein_coding
ENSG00000108256	NUFIP2	17	27582854	27621136	-1	q11.2	protein_coding
ENSG00000268809		2	105882490	105882585	-1	q12.1	protein_coding
ENSG00000261913	MTRNR2L6	HG7_PATCH	142406772	142408166	1	q34	protein_coding
ENSG00000261283	PRKRIP1	HG115_PATCH	102007152	102069956	1	q22.1	protein_coding
ENSG00000175029	CTBP2	10	126676421	126849739	-1	q26.13	protein_coding
ENSG00000178726	THBD	20	23026270	23030378	-1	p11.21	protein_coding
ENSG00000088356	PDRG1	20	30532758	30539895	-1	q11.21	protein_coding
ENSG00000136492	BRIP1	17	59758627	59940882	-1	q23.2	protein_coding
ENSG00000135974	C2orf49	2	105953816	105965668	1	q12.1	protein_coding
ENSG00000172016	REG3A	2	79384132	79386879	-1	p12	protein_coding
ENSG00000127946	HIP1	7	75162621	75368280	-1	q11.23	protein_coding
ENSG00000196689	TRPV1	17	3468738	3500392	-1	p13.2	protein_coding
ENSG00000082213	C5orf22	5	31532373	31555165	1	p13.3	protein_coding
ENSG00000157764	BRAF	7	140424943	140624564	-1	q34	protein_coding
ENSG00000110651	CD81	11	2397407	2418649	1	p15.5	protein_coding
ENSG00000152208	GRID2	4	93225550	94695707	1	q22.1	protein_coding
ENSG00000181744	C3orf58	3	143690640	143767561	1	q24	protein_coding
ENSG00000036448	MYOM2	8	1993155	2113475	1	p23.3	protein_coding
ENSG00000148335	NTMT1	9	132371163	132398209	1	q34.11	protein_coding
ENSG00000261721	GRINA	HG104_HG975_PATCH	145072253	145075585	1	q24.3	protein_coding
ENSG00000170616	SCRT1	8	145554228	145559943	-1	q24.3	protein_coding
ENSG00000080845	DLGAP4	20	34894258	35157040	1	q11.23	protein_coding
ENSG00000231350		HSCHR6_MHC_APD	30959727	30965917	1	p21.33	protein_coding
ENSG00000109101	FOXN1	17	26833261	26865914	1	q11.2	protein_coding
ENSG00000107862	GBF1	10	104005289	104142656	1	q24.32	protein_coding
ENSG00000158714	SLAMF8	1	159796540	159807039	1	q23.2	protein_coding
ENSG00000152503	TRIM36	5	114460459	114516243	-1	q22.3	protein_coding
ENSG00000184897	H1FX	3	129033615	129035120	-1	q21.3	protein_coding
ENSG00000232839	TRIM39	HSCHR6_MHC_DBB	30284507	30304844	1	p22.1	protein_coding
ENSG00000189275		10	133604734	133622535	-1	q26.3	protein_coding
ENSG00000085872	CHERP	19	16628700	16653341	-1	p13.11	protein_coding
ENSG00000140990	NDUFB10	16	2009509	2011976	1	p13.3	protein_coding
ENSG00000099889	ARVCF	22	19957419	20004331	-1	q11.21	protein_coding
ENSG00000116151	MORN1	1	2252692	2323146	-1	p36.32	protein_coding
ENSG00000128606	LRRC17	7	102553438	102585396	1	q22.1	protein_coding
ENSG00000101321	XKR7	20	30555805	30586256	1	q11.21	protein_coding
ENSG00000182541	LIMK2	22	31608225	31676066	1	q12.2	protein_coding
ENSG00000127990	SGCE	7	94214542	94285521	-1	q21.3	protein_coding
ENSG00000220023		GL000219.1	53831	99642	-1		protein_coding
ENSG00000101605	MYOM1	18	3066805	3220106	-1	p11.31	protein_coding
ENSG00000103569	AQP9	15	58430368	58478110	1	q21.3	protein_coding
ENSG00000169271	HSPB3	5	53751445	53752207	1	q11.2	protein_coding
ENSG00000131467	PSME3	17	40976402	40995774	1	q21.31	protein_coding
ENSG00000196811	CHRNG	2	233404437	233411113	1	q37.1	protein_coding
ENSG00000187144	SPATA21	1	16713612	16763919	-1	p36.13	protein_coding
ENSG00000075213	SEMA3A	7	83587659	84122040	-1	q21.11	protein_coding
ENSG00000178750	STX19	3	93733213	93747454	-1	q11.1	protein_coding
ENSG00000182580	EPHB3	3	184279572	184300197	1	q27.1	protein_coding
ENSG00000182348	ZNF804B	7	88388682	88966346	1	q21.13	protein_coding
ENSG00000266173	STRADA	17	61780192	61819330	-1	q23.3	protein_coding
ENSG00000153982	GDPD1	17	57297828	57353328	1	q22	protein_coding
ENSG00000231179	MICB	HSCHR6_MHC_APD	31477173	31490193	1	p21.33	protein_coding
ENSG00000178700	DHFRL1	3	93766680	93782233	-1	q11.1	protein_coding
ENSG00000101331	CCM2L	20	30598245	30619984	1	q11.21	protein_coding
ENSG00000115641	FHL2	2	105974169	106054970	-1	q12.2	protein_coding
ENSG00000188004	C1orf204	1	159804264	159825137	-1	q23.2	protein_coding
ENSG00000257882		HSCHR17_1	44327965	44330147	-1		protein_coding
ENSG00000153291	SLC25A27	6	46620678	46645930	1	p12.3	protein_coding
ENSG00000171103	TRMT61B	2	29072687	29093167	-1	p23.2	protein_coding
ENSG00000269725		GL000213.1	68442	70280	1		protein_coding
ENSG00000168724	DNAJC21	5	34929698	34959069	1	p13.2	protein_coding
ENSG00000237375		GL000213.1	108007	139339	-1		protein_coding
ENSG00000164867	NOS3	7	150688083	150711676	1	q36.1	protein_coding
ENSG00000260259		16	89749028	89752977	-1	q24.3	protein_coding
ENSG00000175324	LSM1	8	38020839	38034248	-1	p11.23	protein_coding
ENSG00000172771	EFCAB12	3	129120164	129147494	-1	q21.3	protein_coding
ENSG00000178996	SNX18	5	53813589	53842415	1	q11.2	protein_coding
ENSG00000214597	TMEM249	8	145575878	145578574	-1	q24.3	protein_coding
ENSG00000134285	FKBP11	12	49315301	49320257	-1	q13.12	protein_coding
ENSG00000221944	TIGD1	2	233412779	233415226	-1	q37.1	protein_coding
ENSG00000115561	CHMP3	2	86730554	86948245	-1	p11.2	protein_coding
ENSG00000262942	ZNF676	HSCHR19_3_CTG3	22362752	22379435	-1	p12	protein_coding
ENSG00000158792	SPATA2L	16	89762751	89768113	-1	q24.3	protein_coding
ENSG00000187325	TAF9B	X	77385245	77395203	-1	q21.1	protein_coding
ENSG00000243284	VSIG8	1	159824106	159832447	-1	q23.2	protein_coding
ENSG00000164645	C7orf62	7	88423420	88425035	-1	q21.13	protein_coding
ENSG00000226372	DCAF8L1	X	27996110	27999566	-1	p21.3	protein_coding
ENSG00000262634	SKA1	HSCHR18_1_CTG1_1	47901365	47920543	1	q21.1	protein_coding
ENSG00000066032	CTNNA2	2	79412357	80875905	1	p12	protein_coding
ENSG00000257793		HSCHR17_1	44339179	44390746	-1		protein_coding
ENSG00000178031	ADAMTSL1	9	18473892	18910948	1	p22.2	protein_coding
ENSG00000130173	C19orf80	19	11348178	11352619	1	p13.2	protein_coding
ENSG00000163661	PTX3	3	157154578	157161417	1	q25.32	protein_coding
ENSG00000154099	DNAAF1	16	84178865	84212373	1	q23.3	protein_coding
ENSG00000171757	LRRC34	3	169511216	169530774	-1	q26.2	protein_coding
ENSG00000197816	CCDC180	9	100000765	100140806	1	q22.33	protein_coding
ENSG00000164647	STEAP1	7	89783689	89794143	1	q21.13	protein_coding
ENSG00000224470	ATXN1L	16	71879894	71891231	1	q22.2	protein_coding
ENSG00000170262	MRAP	21	33664124	33687095	1	q22.11	protein_coding
ENSG00000178718	RPP25	15	75246757	75249805	-1	q24.2	protein_coding
ENSG00000256029		1	159827690	159842843	-1	q23.2	protein_coding
ENSG00000176809	LRRC37A3	17	62850430	62915598	-1	q24.1	protein_coding
ENSG00000173452	TMEM196	7	19758933	19813221	-1	p21.1	protein_coding
ENSG00000134333	LDHA	11	18415935	18429972	1	p15.1	protein_coding
ENSG00000197170	PSMD12	17	65334032	65362743	-1	q24.2	protein_coding
ENSG00000135930	EIF4E2	2	233414762	233448354	1	q37.1	protein_coding
ENSG00000188626	GOLGA8M	15	28947100	28983530	-1	q13.1	protein_coding
ENSG00000215615		GL000218.1	38792	97421	-1		protein_coding
ENSG00000065150	IPO5	13	98605912	98676551	1	q32.2	protein_coding
ENSG00000138172	CALHM2	10	105206543	105212660	-1	q24.33	protein_coding
ENSG00000261750		16	71879899	71950997	1	q22.2	protein_coding
ENSG00000077254	USP33	1	78161672	78225537	-1	p31.1	protein_coding
ENSG00000130948	HSD17B3	9	98997588	99064434	-1	q22.32	protein_coding
ENSG00000174899	C3orf55	3	157261035	157395538	1	q25.32	protein_coding
ENSG00000225228	MCCD1	HSCHR6_MHC_APD	31507785	31509300	1	p21.33	protein_coding
ENSG00000175756	AURKAIP1	1	1309110	1310875	-1	p36.33	protein_coding
ENSG00000158985	CDC42SE2	5	130581186	130734140	1	q23.3	protein_coding
ENSG00000174562	KLK15	19	51328545	51340469	-1	q13.33	protein_coding
ENSG00000183668	PSG9	19	43715943	43773682	-1	q13.31	protein_coding
ENSG00000232013		3	145782358	145784156	1	q24	protein_coding
ENSG00000196344	ADH7	4	100333418	100356894	-1	q23	protein_coding
ENSG00000101335	MYL9	20	35169887	35178228	1	q11.23	protein_coding
ENSG00000214021	TTLL3	3	9849770	9896822	1	p25.3	protein_coding
ENSG00000261657	SLC25A26	HG991_PATCH	66119285	66465398	1	p14.1	protein_coding
ENSG00000197405	C5AR1	19	47793280	47825323	1	q13.32	protein_coding
ENSG00000157191	NECAP2	1	16767167	16786573	1	p36.13	protein_coding
ENSG00000213085	CCDC19	1	159842154	159869953	-1	q23.2	protein_coding
ENSG00000070214	SLC44A1	9	108006903	108201452	1	q31.1	protein_coding
ENSG00000119760	SUPT7L	2	27873679	27886676	-1	p23.3	protein_coding
ENSG00000268590	BAGE	GL000237.1	899	2487	-1		protein_coding
ENSG00000166035	LIPC	15	58702768	58861151	1	q21.3	protein_coding
ENSG00000088727	KIF9	3	47269516	47324941	-1	p21.31	protein_coding
ENSG00000198794	SCAMP5	15	75249560	75313837	1	q24.2	protein_coding
ENSG00000172969	FRG2C	3	75713481	75716371	1	p12.3	protein_coding
ENSG00000144827	ABHD10	3	111697857	111712210	1	q13.2	protein_coding
ENSG00000102007	PLP2	X	49028273	49031588	1	p11.23	protein_coding
ENSG00000166220	TBATA	10	72530995	72545157	-1	q22.1	protein_coding
ENSG00000072274	TFRC	3	195754054	195809060	-1	q29	protein_coding
ENSG00000108932	SLC16A6	17	66263167	66287408	-1	q24.2	protein_coding
ENSG00000266202		17	26125832	26220391	-1	q11.2	protein_coding
ENSG00000150275	PCDH15	10	55562531	57387702	-1	q21.1	protein_coding
ENSG00000189325	C6orf222	6	36283534	36304662	-1	p21.31	protein_coding
ENSG00000169306	IL1RAPL1	X	28605516	29974840	1	p21.3	protein_coding
ENSG00000238134	EHMT2	HSCHR6_MHC_MCF	31924012	31941947	-1	p21.33	protein_coding
ENSG00000256500		14	104029299	104152261	1	q32.33	protein_coding
ENSG00000171243	SOSTDC1	7	16501106	16570205	-1	p21.1	protein_coding
ENSG00000071051	NCK2	2	106361354	106510730	1	q12.2	protein_coding
ENSG00000269753		1	2258581	2259042	1	p36.33	protein_coding
ENSG00000125744	RTN2	19	45988547	46000319	-1	q13.32	protein_coding
ENSG00000150510	FAM124A	13	51796503	51858377	1	q14.3	protein_coding
ENSG00000178694	NSUN3	3	93781760	93847389	1	q11.1	protein_coding
ENSG00000125998	FAM83C	20	33873534	33880204	-1	q11.22	protein_coding
ENSG00000131096	PYY	17	42030106	42081837	-1	q21.31	protein_coding
ENSG00000237889	DDX39B	HSCHR6_MHC_APD	31509287	31518252	-1	p21.33	protein_coding
ENSG00000078053	AMPH	7	38423305	38671167	-1	p14.1	protein_coding
ENSG00000166569	CPLX4	18	56942388	56985881	-1	q21.32	protein_coding
ENSG00000102984	ZNF821	16	71893583	71929239	-1	q22.2	protein_coding
ENSG00000118707	TGIF2	20	35201891	35222353	1	q11.23	protein_coding
ENSG00000204394	VARS	6	31745295	31763730	-1	p21.33	protein_coding
ENSG00000174943	KCTD13	16	29916333	29938356	-1	p11.2	protein_coding
ENSG00000144791	LIMD1	3	45596886	45727830	1	p21.31	protein_coding
ENSG00000177383	MAGEF1	3	184428156	184429836	-1	q27.1	protein_coding
ENSG00000189283	FHIT	3	59735036	61237133	-1	p14.2	protein_coding
ENSG00000152952	PLOD2	3	145787227	145881440	-1	q24	protein_coding
ENSG00000181350	FAM211A	17	16344891	16395467	-1	p11.2	protein_coding
ENSG00000249884	RNF103-CHMP3	2	86732791	86948245	-1	p11.2	protein_coding
ENSG00000101336	HCK	20	30639991	30689659	1	q11.21	protein_coding
ENSG00000260130	MYOM2	HG19_PATCH	1993155	2113475	1	p23.3	protein_coding
ENSG00000254413	CHKB-CPT1B	22	51007298	51021394	-1	q13.33	protein_coding
ENSG00000157916	RER1	1	2323267	2336883	1	p36.32	protein_coding
ENSG00000228116	PPT2	HSCHR6_MHC_DBB	32096994	32101885	1	p21.32	protein_coding
ENSG00000159640	ACE	17	61554422	61599205	1	q23.3	protein_coding
ENSG00000253846	PCDHGA10	5	140792743	140892546	1	q31.3	protein_coding
ENSG00000188937	NYX	X	41306687	41334963	1	p11.4	protein_coding
ENSG00000161653	NAGS	17	42081914	42086431	1	q21.31	protein_coding
ENSG00000185621	LMLN	3	197687071	197770591	1	q29	protein_coding
ENSG00000125810	CD93	20	23059986	23066977	-1	p11.21	protein_coding
ENSG00000171403	KRT9	17	39722096	39728310	-1	q21.2	protein_coding
ENSG00000253309	SERPINE3	13	51909909	51938871	1	q14.3	protein_coding
ENSG00000119147	C2orf40	2	106679702	106694615	1	q12.2	protein_coding
ENSG00000259399	TGIF2-C20orf24	20	35202956	35240787	1	q11.23	protein_coding
ENSG00000105393	BABAM1	19	17378159	17392058	1	p13.11	protein_coding
ENSG00000269620		1	159879884	159880159	-1	q23.2	protein_coding
ENSG00000145826	LECT2	5	135257968	135290723	-1	q31.1	protein_coding
ENSG00000111328	CDK2AP1	12	123745528	123756881	-1	q24.31	protein_coding
ENSG00000126861	OMG	17	29599031	29624557	-1	q11.2	protein_coding
ENSG00000156735	BAG4	8	38034051	38070819	1	p11.23	protein_coding
ENSG00000158710	TAGLN2	1	159887897	159895522	-1	q23.2	protein_coding
ENSG00000239305	RNF103	2	86830516	86850989	-1	p11.2	protein_coding
ENSG00000174080	CTSF	11	66330934	66336312	-1	q13.2	protein_coding
ENSG00000172270	BSG	19	571297	583493	1	p13.3	protein_coding
ENSG00000146360	GPR6	6	110299514	110301921	1	q21	protein_coding
ENSG00000227124	ZNF717	3	75758794	75834734	-1	p12.3	protein_coding
ENSG00000214860	EVPLL	17	18280976	18292961	1	p11.2	protein_coding
ENSG00000170632	ARMC10	7	102715328	102740205	1	q22.1	protein_coding
ENSG00000104897	SF3A2	19	2236520	2248713	1	p13.3	protein_coding
ENSG00000003147	ICA1	7	8152814	8302317	-1	p21.3	protein_coding
ENSG00000101084	C20orf24	20	35234137	35240960	1	q11.23	protein_coding
ENSG00000170379	FAM115C	7	143318043	143427502	1	q35	protein_coding
ENSG00000091106	NLRC4	2	32449522	32490923	-1	p22.3	protein_coding
ENSG00000173198	CYSLTR1	X	77526961	77583048	-1	q21.1	protein_coding
ENSG00000165072	MAMDC2	9	72658497	72841886	1	q21.12	protein_coding
ENSG00000268028		12	65090189	65090329	-1	q14.2	protein_coding
ENSG00000232859	LYRM9	17	26205340	26221778	-1	q11.2	protein_coding
ENSG00000184916	JAG2	14	105607318	105635161	-1	q32.33	protein_coding
ENSG00000115468	EFHD1	2	233470767	233547491	1	q37.1	protein_coding
ENSG00000138801	PAPSS1	4	108511433	108641608	-1	q25	protein_coding
ENSG00000101850	GPR143	X	9693386	9754337	-1	p22.2	protein_coding
ENSG00000075399	VPS9D1	16	89773542	89787394	-1	q24.3	protein_coding
ENSG00000221978	CCNL2	1	1321091	1334708	-1	p36.33	protein_coding
ENSG00000183742	MACC1	7	20174278	20257027	-1	p21.1	protein_coding
ENSG00000180425	C11orf71	11	114262165	114271139	-1	q23.2	protein_coding
ENSG00000261577	JUP	HG185_PATCH	39910856	39943183	-1	q21.2	protein_coding
ENSG00000074695	LMAN1	18	56995055	57027194	-1	q21.32	protein_coding
ENSG00000180245	RRH	4	110749150	110765760	1	q25	protein_coding
ENSG00000179300	ZCCHC5	X	77911566	77914825	-1	q21.1	protein_coding
ENSG00000254106		5	109218883	109220452	1	q21.3	protein_coding
ENSG00000262023	JRK	HG418_PATCH	143738824	143763329	-1	q24.3	protein_coding
ENSG00000216588	IGSF23	19	45116940	45140081	1	q13.31	protein_coding
ENSG00000268674		1	16865561	16866070	1	p36.13	protein_coding
ENSG00000133808	MICALCL	11	12297627	12380691	1	p15.3	protein_coding
ENSG00000163864	NMNAT3	3	139279022	139396859	-1	q23	protein_coding
ENSG00000147145	LPAR4	X	78003206	78012591	1	q21.1	protein_coding
ENSG00000112290	WASF1	6	110421022	110501207	-1	q21	protein_coding
ENSG00000163811	WDR43	2	29117509	29171088	1	p23.2	protein_coding
ENSG00000099624	ATP5D	19	1241749	1244824	1	p13.3	protein_coding
ENSG00000267950		11	1295809	1296033	1	p15.5	protein_coding
ENSG00000130167	TSPAN16	19	11406824	11437672	1	p13.2	protein_coding
ENSG00000179152	TCAIM	3	44379611	44450943	1	p21.31	protein_coding
ENSG00000076053	RBM7	11	114270752	114284925	1	q23.2	protein_coding
ENSG00000078589	P2RY10	X	78200829	78217451	1	q21.1	protein_coding
ENSG00000101019	UQCC	20	33890369	33999944	-1	q11.22	protein_coding
ENSG00000135677	GNS	12	65107225	65153227	-1	q14.3	protein_coding
ENSG00000219481	NBPF1	1	16888814	16940057	-1	p36.13	protein_coding
ENSG00000213759	UGT2B11	4	70065669	70080449	-1	q13.2	protein_coding
ENSG00000085552	IGSF9	1	159896829	159915386	-1	q23.2	protein_coding
ENSG00000261772	IQSEC3	HG858_PATCH	116765	228460	1	p13.33	protein_coding
ENSG00000124785	NRN1	6	5998232	6007200	-1	p25.1	protein_coding
ENSG00000163795	ZNF513	2	27600098	27603657	-1	p23.3	protein_coding
ENSG00000147138	GPR174	X	78426469	78427726	1	q21.1	protein_coding
ENSG00000115652	UXS1	2	106709759	106810795	-1	q12.2	protein_coding
ENSG00000101197	BIRC7	20	61867235	61871859	1	q13.33	protein_coding
ENSG00000110713	NUP98	11	3692313	3819022	-1	p15.4	protein_coding
ENSG00000168685	IL7R	5	35852797	35879705	1	p13.2	protein_coding
ENSG00000141012	GALNS	16	88880142	88923378	-1	q24.3	protein_coding
ENSG00000012211	PRICKLE3	X	49031151	49042845	-1	p11.23	protein_coding
ENSG00000173825	TIGD3	11	65122238	65125084	1	q13.1	protein_coding
ENSG00000003509	NDUFAF7	2	37458774	37480546	1	p22.2	protein_coding
ENSG00000255661		12	12878851	12982909	1	p13.1	protein_coding
ENSG00000153561	RMND5A	2	86947296	87005164	1	p11.2	protein_coding
ENSG00000100528	CNIH	14	54893654	54908149	-1	q22.2	protein_coding
ENSG00000177489	OR2G2	1	247751662	247752615	1	q44	protein_coding
ENSG00000137692	DCUN1D5	11	102932805	102962944	-1	q22.3	protein_coding
ENSG00000134013	LOXL2	8	23154702	23282841	-1	p21.3	protein_coding
ENSG00000204616	TRIM31	6	30070674	30080883	-1	p22.1	protein_coding
ENSG00000165623	UCMA	10	13263767	13276334	-1	p13	protein_coding
ENSG00000137270	GCM1	6	52991762	53013627	-1	p12.1	protein_coding
ENSG00000228978	TNF	HSCHR6_MHC_APD	31555632	31557434	1	p21.33	protein_coding
ENSG00000163798	SLC4A1AP	2	27886338	27917840	1	p23.3	protein_coding
ENSG00000073008	PVR	19	45147098	45166850	1	q13.31	protein_coding
ENSG00000168621	GDNF	5	37812779	37839788	-1	p13.2	protein_coding
ENSG00000186807	ANXA8L2	10	47746936	47763041	1	q11.22	protein_coding
ENSG00000087095	NLK	17	26368763	26523407	1	q11.2	protein_coding
ENSG00000145012	LPP	3	187871072	188608460	1	q27.3	protein_coding
ENSG00000177476	OR2G3	1	247768856	247769838	1	q44	protein_coding
ENSG00000240230	COX19	7	938415	1015235	-1	p22.3	protein_coding
ENSG00000231314	LTB	HSCHR6_MHC_APD	31559653	31561620	-1	p21.33	protein_coding
ENSG00000181830	SLC35C1	11	45825623	45834566	1	p11.2	protein_coding
ENSG00000186952	TMEM232	5	109624934	110074657	-1	q22.1	protein_coding
ENSG00000142207	URB1	21	33683329	33765335	-1	q22.11	protein_coding
ENSG00000100246	DNAL4	22	39174513	39190203	-1	q13.1	protein_coding
ENSG00000169760	NLGN1	3	173114074	174004434	1	q26.31	protein_coding
ENSG00000197437	OR13G1	1	247835320	247836365	-1	q44	protein_coding
ENSG00000100288	CHKB	22	51017378	51039884	-1	q13.33	protein_coding
ENSG00000186847	KRT14	17	39738531	39743173	-1	q21.2	protein_coding
ENSG00000081177	EXD2	14	69658228	69709075	1	q24.1	protein_coding
ENSG00000103942	HOMER2	15	83509838	83654661	-1	q25.2	protein_coding
ENSG00000102786	INTS6	13	51928213	52028400	-1	q14.3	protein_coding
ENSG00000162951	LRRTM1	2	80515483	80531874	-1	p12	protein_coding
ENSG00000169214	OR6F1	1	247875045	247876105	-1	q44	protein_coding
ENSG00000109103	UNC119	17	26873725	26879686	-1	q11.2	protein_coding
ENSG00000262279	NCAM1	HG306_PATCH	112831997	113149158	1	q23.2	protein_coding
ENSG00000237847		1	16999498	17000007	1	p36.13	protein_coding
ENSG00000204197	KIFC1	HSCHR6_MHC_QBL	33288143	33306509	1	p21.32	protein_coding
ENSG00000268991		1	17060447	17060956	-1	p36.13	protein_coding
ENSG00000136448	NMT1	17	43128978	43186384	1	q21.31	protein_coding
ENSG00000135299	ANKRD6	6	90142889	90343553	1	q15	protein_coding
ENSG00000172548	NIPAL4	5	156887027	156901725	1	q33.3	protein_coding
ENSG00000168994	PXDC1	6	3722848	3752260	-1	p25.2	protein_coding
ENSG00000166224	SGPL1	10	72575717	72640930	1	q22.1	protein_coding
ENSG00000241128	OR14A2	1	247886401	247887345	-1	q44	protein_coding
ENSG00000016391	CHDH	3	53850387	53880417	-1	p21.1	protein_coding
ENSG00000269407		20	23330015	23334066	-1	p11.21	protein_coding
ENSG00000129071	MBD4	3	129149787	129158878	-1	q21.3	protein_coding
ENSG00000221890	NPTXR	22	39214457	39239987	-1	q13.1	protein_coding
ENSG00000132661	NXT1	20	23331373	23335414	1	p11.21	protein_coding
ENSG00000134830	C5AR2	19	47835404	47846606	1	q13.32	protein_coding
ENSG00000078596	ITM2A	X	78615881	78623164	-1	q21.1	protein_coding
ENSG00000260501	RPL7A	HG79_PATCH	136223749	136226961	1	q34.2	protein_coding
ENSG00000115241	PPM1G	2	27604061	27632554	-1	p23.3	protein_coding
ENSG00000164342	TLR3	4	186990306	187006255	1	q35.1	protein_coding
ENSG00000141540	TTYH2	17	72209653	72258155	1	q25.1	protein_coding
ENSG00000157911	PEX10	1	2336236	2345236	-1	p36.32	protein_coding
ENSG00000153230	OR14K1	1	247901917	247902861	1	q44	protein_coding
ENSG00000022267	FHL1	X	135229559	135293518	1	q26.3	protein_coding
ENSG00000178607	ERN1	17	62120353	62208179	-1	q23.3	protein_coding
ENSG00000058453	CROCC	1	17066768	17299474	1	p36.13	protein_coding
ENSG00000121671	CRY2	11	45868669	45904798	1	p11.2	protein_coding
ENSG00000163793	DNAJC5G	2	27498289	27504367	1	p23.3	protein_coding
ENSG00000174672	BRSK2	11	1411129	1483919	1	p15.5	protein_coding
ENSG00000107819	SFXN3	10	102790991	102800998	1	q24.31	protein_coding
ENSG00000168481	LGI3	8	22004338	22014597	-1	p21.3	protein_coding
ENSG00000183741	CBX6	22	39257455	39268319	-1	q13.1	protein_coding
ENSG00000137275	RIPK1	6	3064225	3115421	1	p25.2	protein_coding
ENSG00000221888	OR1C1	1	247920676	247921982	-1	q44	protein_coding
ENSG00000163541	SUCLG1	2	84650647	84687169	-1	p11.2	protein_coding
ENSG00000262633		17	45000499	45124520	1	q21.32	protein_coding
ENSG00000151148	UBE3B	12	109915207	109974507	1	q24.11	protein_coding
ENSG00000134815	DHX34	19	47852538	47885961	1	q13.32	protein_coding
ENSG00000112964	GHR	5	42423879	42721979	1	p13.1	protein_coding
ENSG00000178878	APOLD1	12	12878865	12944400	1	p13.1	protein_coding
ENSG00000180488	FAM73A	1	78245309	78344106	1	p31.1	protein_coding
ENSG00000196772	OR14A16	1	247978102	247979031	-1	q44	protein_coding
ENSG00000255245	FXYD6-FXYD2	11	117690878	117747382	-1	q23.3	protein_coding
ENSG00000110422	HIPK3	11	33278218	33378569	1	p13	protein_coding
ENSG00000235915	LST1	HSCHR6_MHC_APD	31565222	31568007	1	p21.33	protein_coding
ENSG00000167720	SRR	17	2206677	2228554	1	p13.3	protein_coding
ENSG00000125812	GZF1	20	23342787	23353700	1	p11.21	protein_coding
ENSG00000262150	PSCA	HG418_PATCH	143751669	143764085	1	q24.3	protein_coding
ENSG00000197822	OCLN	5	68788119	68853931	1	q13.2	protein_coding
ENSG00000179673	RPRML	17	45055523	45056614	-1	q21.32	protein_coding
ENSG00000185862	EVI2B	17	29630784	29641130	-1	q11.2	protein_coding
ENSG00000171487	NLRP5	19	56511092	56573179	1	q13.43	protein_coding
ENSG00000162723	SLAMF9	1	159921282	159924044	-1	q23.2	protein_coding
ENSG00000103044	HAS3	16	69139467	69152622	1	q22.1	protein_coding
ENSG00000136937	NCBP1	9	100395908	100436030	1	q22.33	protein_coding
ENSG00000106638	TBL2	7	72983262	72993121	-1	q11.23	protein_coding
ENSG00000174460	ZCCHC12	X	117957753	117960931	1	q24	protein_coding
ENSG00000197591	OR11L1	1	248004199	248005254	-1	q44	protein_coding
ENSG00000122862	SRGN	10	70847862	70864567	1	q22.1	protein_coding
ENSG00000185666	SYN3	22	32908539	33454358	-1	q12.3	protein_coding
ENSG00000108506	INTS2	17	59942731	60005377	-1	q23.2	protein_coding
ENSG00000183691	NOG	17	54671060	54672951	1	q22	protein_coding
ENSG00000138152	BTBD16	10	124030821	124097677	1	q26.13	protein_coding
ENSG00000102104	RS1	X	18658030	18690229	-1	p22.13	protein_coding
ENSG00000159231	CBR3	21	37507210	37518864	1	q22.12	protein_coding
ENSG00000271906	TAS2R7	HSCHR12_2_CTG2	10954131	10955226	-1	p13.2	protein_coding
ENSG00000168066	SF1	11	64532078	64546258	-1	q13.1	protein_coding
ENSG00000271940	TAS2R8	HSCHR12_2_CTG2	10958650	10959892	-1	p13.2	protein_coding
ENSG00000101082	SLA2	20	35240721	35274619	-1	q11.23	protein_coding
ENSG00000162241	SLC25A45	11	65142663	65151172	-1	q13.1	protein_coding
ENSG00000186832	KRT16	17	39766030	39772151	-1	q21.2	protein_coding
ENSG00000153563	CD8A	2	87011729	87035519	-1	p11.2	protein_coding
ENSG00000262378	LY6K	HG418_PATCH	143781472	143786488	1	q24.3	protein_coding
ENSG00000162722	TRIM58	1	248020501	248041507	1	q44	protein_coding
ENSG00000265118		17	29632231	29645849	-1	q11.2	protein_coding
ENSG00000214226	C17orf67	17	54869274	54916134	-1	q22	protein_coding
ENSG00000172987	HPSE2	10	100218875	100995619	-1	q24.2	protein_coding
ENSG00000158089	GALNT14	2	31133333	31378068	-1	p23.1	protein_coding
ENSG00000174945	AMZ1	7	2719156	2815134	1	p22.3	protein_coding
ENSG00000143315	PIGM	1	159997462	160001783	-1	q23.2	protein_coding
ENSG00000175470	PPP2R2D	10	133747955	133773331	1	q26.3	protein_coding
ENSG00000130958	SLC35D2	9	99082988	99145992	-1	q22.32	protein_coding
ENSG00000213445	SIPA1	11	65405568	65418401	1	q13.1	protein_coding
ENSG00000271839	TAS2R9	HSCHR12_2_CTG2	10961736	10962767	-1	p13.2	protein_coding
ENSG00000120742	SERP1	3	150259781	150321015	-1	q25.1	protein_coding
ENSG00000039600	SOX30	5	157052687	157098488	-1	q33.3	protein_coding
ENSG00000177807	KCNJ10	1	160007257	160040038	-1	q23.2	protein_coding
ENSG00000164483	SAMD3	6	130465460	130686570	-1	q23.1	protein_coding
ENSG00000082074	FYB	5	39105338	39274630	-1	p13.1	protein_coding
ENSG00000153989	NUS1	6	117996665	118031803	1	q22.1	protein_coding
ENSG00000138308	PLA2G12B	10	74694928	74714536	-1	q22.1	protein_coding
ENSG00000175556	LONRF3	X	118108581	118156888	1	q24	protein_coding
ENSG00000168610	STAT3	17	40465342	40540586	-1	q21.2	protein_coding
ENSG00000071575	TRIB2	2	12857015	12882860	1	p24.3	protein_coding
ENSG00000156931	VPS8	3	184529931	184770402	1	q27.2	protein_coding
ENSG00000213096	ZNF254	19	24216276	24312654	1	p12	protein_coding
ENSG00000198556	ZNF789	7	99070464	99101273	1	q22.1	protein_coding
ENSG00000084676	NCOA1	2	24714783	24993571	1	p23.3	protein_coding
ENSG00000249016		5	54252063	54253674	-1	q11.2	protein_coding
ENSG00000085788	DDHD2	8	38082736	38133076	1	p11.23	protein_coding
ENSG00000137845	ADAM10	15	58887403	59042177	-1	q21.3	protein_coding
ENSG00000263247	PRR4	HSCHR12_2_CTG2	10977559	11356160	-1	p13.2	protein_coding
ENSG00000137726	FXYD6	11	117707693	117748201	-1	q23.3	protein_coding
ENSG00000162728	KCNJ9	1	160051360	160060353	1	q23.2	protein_coding
ENSG00000271698		8	145576888	145579269	-1	q24.3	protein_coding
ENSG00000043093	DCUN1D1	3	182655862	182703741	-1	q27.1	protein_coding
ENSG00000142197	DOPEY2	21	37529080	37666572	1	q22.12	protein_coding
ENSG00000261473	PRSS1	HG7_PATCH	142489985	142493589	1	q34	protein_coding
ENSG00000119820	YIPF4	2	32502979	32537002	1	p22.3	protein_coding
ENSG00000179520	SLC17A8	12	100750857	100815837	1	q23.1	protein_coding
ENSG00000179058	C9orf50	9	132374504	132383055	-1	q34.11	protein_coding
ENSG00000145945	FAM50B	6	3849620	3851551	1	p25.2	protein_coding
ENSG00000234769	WASH4P	16	64043	69452	-1	p13.3	protein_coding
ENSG00000262037		HSCHR19_1_CTG3	20959110	20990226	1	p12	protein_coding
ENSG00000135437	RDH5	12	56114151	56118489	1	q13.2	protein_coding
ENSG00000154079	C6orf57	6	71276620	71299272	1	q13	protein_coding
ENSG00000268882		10	135192720	135193102	-1	q26.3	protein_coding
ENSG00000214517	PPME1	11	73882144	73965748	1	q13.4	protein_coding
ENSG00000148308	GTF3C5	9	135906076	135933890	1	q34.2	protein_coding
ENSG00000263194	THEM6	HG418_PATCH	143808564	143818288	1	q24.3	protein_coding
ENSG00000254122	PCDHGB7	5	140797427	140892546	1	q31.3	protein_coding
ENSG00000164283	ESM1	5	54273692	54318499	-1	q11.2	protein_coding
ENSG00000180628	PCGF5	10	92979908	93044088	1	q23.32	protein_coding
ENSG00000254536		10	135204338	135233999	1	q26.3	protein_coding
ENSG00000162729	IGSF8	1	160061130	160068733	-1	q23.2	protein_coding
ENSG00000262852		HG388_HG400_PATCH	111782965	111784816	1	q23.1	protein_coding
ENSG00000143994	ABHD1	2	27346682	27353680	1	p23.3	protein_coding
ENSG00000165138	ANKS6	9	101493611	101559247	-1	q22.33	protein_coding
ENSG00000128383	APOBEC3A	22	39348746	39359188	1	q13.1	protein_coding
ENSG00000258555		22	24666866	24838324	1	q11.23	protein_coding
ENSG00000119509	INVS	9	102861538	103063282	1	q31.1	protein_coding
ENSG00000262978	HSPB2-C11orf52	HG388_HG400_PATCH	111783459	111797594	1	q23.1	protein_coding
ENSG00000262562	ZNF85	HSCHR19_1_CTG3	21112510	21139919	1	p12	protein_coding
ENSG00000153165	RGPD3	2	107021446	107084832	-1	q12.2	protein_coding
ENSG00000162614	NEXN	1	78354198	78409580	1	p31.1	protein_coding
ENSG00000238243	OR2W3	1	248031277	248060449	1	q44	protein_coding
ENSG00000125814	NAPB	20	23355159	23402125	-1	p11.21	protein_coding
ENSG00000262600	C11orf52	HG388_HG400_PATCH	111788755	111797595	1	q23.1	protein_coding
ENSG00000150457	LATS2	13	21547171	21635686	-1	q12.11	protein_coding
ENSG00000168802	CHTF8	16	69151913	69166487	-1	q22.1	protein_coding
ENSG00000185803	SLC52A2	8	145577795	145584932	1	q24.3	protein_coding
ENSG00000142409	ZNF787	19	56598732	56632649	-1	q13.43	protein_coding
ENSG00000008394	MGST1	12	16500076	16762193	1	p12.3	protein_coding
ENSG00000263249	ZNF430	HSCHR19_1_CTG3	21209842	21223406	1	p12	protein_coding
ENSG00000205858	LRRC72	7	16566505	16621193	1	p21.1	protein_coding
ENSG00000149090	PAMR1	11	35453370	35551848	-1	p13	protein_coding
ENSG00000072849	DERL2	17	5374571	5390131	-1	p13.2	protein_coding
ENSG00000262739	PRSS2	HG7_PATCH	142531859	142535452	1	q34	protein_coding
ENSG00000163424	C3orf30	3	118864997	118878889	1	q13.32	protein_coding
ENSG00000135226	UGT2B28	4	70146217	70160768	1	q13.2	protein_coding
ENSG00000124827	GCM2	6	10873456	10882174	-1	p24.2	protein_coding
ENSG00000148331	ASB6	9	132399171	132404444	-1	q34.11	protein_coding
ENSG00000173093	CCDC63	12	111284573	111345339	1	q24.11	protein_coding
ENSG00000108604	SMARCD2	17	61909444	61920425	-1	q23.3	protein_coding
ENSG00000105428	ZNRF4	19	5455426	5456867	1	p13.3	protein_coding
ENSG00000148824	MTG1	10	135207598	135234811	1	q26.3	protein_coding
ENSG00000198858	R3HDM4	19	896503	913240	-1	p13.3	protein_coding
ENSG00000128271	ADORA2A	22	24813847	24838328	1	q11.23	protein_coding
ENSG00000177462	OR2T8	1	248084320	248085258	1	q44	protein_coding
ENSG00000196376	SLC35F1	6	118228689	118638839	1	q22.1	protein_coding
ENSG00000197702	PARVA	11	12398732	12552348	1	p15.3	protein_coding
ENSG00000128607	KLHDC10	7	129710350	129775560	1	q32.2	protein_coding
ENSG00000179750	APOBEC3B	22	39378352	39388809	1	q13.1	protein_coding
ENSG00000215750		GL000194.1	53590	56132	-1		protein_coding
ENSG00000139697	SBNO1	12	123773656	123849390	-1	q24.31	protein_coding
ENSG00000236315	NCR3	HSCHR6_MHC_APD	31567993	31572083	-1	p21.33	protein_coding
ENSG00000126860	EVI2A	17	29644578	29648902	-1	q11.2	protein_coding
ENSG00000177275	OR2AJ1	1	248097071	248098057	1	q44	protein_coding
ENSG00000160551	TAOK1	17	27717482	27878922	1	q11.2	protein_coding
ENSG00000253873	PCDHGA11	5	140800762	140891835	1	q31.3	protein_coding
ENSG00000130254	SAFB2	19	5587010	5624057	-1	p13.3	protein_coding
ENSG00000149527	PLCH2	1	2357419	2436969	1	p36.32	protein_coding
ENSG00000076067	RBMS2	12	56915713	56984745	1	q13.3	protein_coding
ENSG00000260319	SPATC1	HG104_HG975_PATCH	145094584	145129202	1	q24.3	protein_coding
ENSG00000263138	MEGF11	HSCHR15_1_CTG8	66187417	66558222	-1	q22.31	protein_coding
ENSG00000187535	IFT140	16	1560428	1662111	-1	p13.3	protein_coding
ENSG00000189051	RNF222	17	8294022	8301144	-1	p13.1	protein_coding
ENSG00000108946	PRKAR1A	17	66409764	66547460	1	q24.2	protein_coding
ENSG00000182308	DCAF4L1	4	41983713	41988476	1	p13	protein_coding
ENSG00000269415	NPCDR1	3	59957215	59957583	-1	p14.2	protein_coding
ENSG00000117122	MFAP2	1	17300997	17307330	-1	p36.13	protein_coding
ENSG00000189350	FAM179A	2	29179477	29284239	1	p23.2	protein_coding
ENSG00000012660	ELOVL5	6	53132196	53213947	-1	p12.1	protein_coding
ENSG00000205352	PRR13	12	53835389	53840429	1	q13.13	protein_coding
ENSG00000196071	OR2L13	1	248100493	248264224	1	q44	protein_coding
ENSG00000251012		3	118866222	118906654	1	q13.32	protein_coding
ENSG00000255863		12	49315767	49333446	-1	q13.12	protein_coding
ENSG00000170426	SDR9C7	12	57316938	57328189	-1	q13.3	protein_coding
ENSG00000107537	PHYH	10	13319796	13344412	-1	p13	protein_coding
ENSG00000138100	TRIM54	2	27505260	27530307	1	p23.3	protein_coding
ENSG00000204120	GIGYF2	2	233562009	233725285	1	q37.1	protein_coding
ENSG00000014824	SLC30A9	4	41992489	42089551	1	p13	protein_coding
ENSG00000169884	WNT10B	12	49359123	49365546	-1	q13.12	protein_coding
ENSG00000114638	UPK1B	3	118892364	118924000	1	q13.32	protein_coding
ENSG00000267534	S1PR2	19	10334520	10341948	-1	p13.2	protein_coding
ENSG00000228892	AGPAT1	HSCHR6_MHC_SSTO	32142859	32152743	-1	p21.32	protein_coding
ENSG00000008196	TFAP2B	6	50786436	50815326	1	p12.3	protein_coding
ENSG00000178163	ZNF518B	4	10441498	10459034	-1	p16.1	protein_coding
ENSG00000125861	GFRA4	20	3639939	3644046	-1	p13	protein_coding
ENSG00000077063	CTTNBP2	7	117350705	117514193	-1	q31.31	protein_coding
ENSG00000122512	PMS2	7	6012870	6048756	-1	p22.1	protein_coding
ENSG00000254875		HSCHR6_MHC_QBL	32079238	32097378	1	p21.32	protein_coding
ENSG00000112306	RPS12	6	133135580	133138703	1	q23.2	protein_coding
ENSG00000262277	DIXDC1	HG388_HG400_PATCH	111797867	111893307	1	q23.1	protein_coding
ENSG00000166579	NDEL1	17	8316449	8393729	1	p13.1	protein_coding
ENSG00000196936	OR2L8	1	248112160	248113098	1	q44	protein_coding
ENSG00000261516	ZNF707	HG104_HG975_PATCH	144766622	144796068	1	q24.3	protein_coding
ENSG00000269000		2	107099728	107103848	-1	q12.2	protein_coding
ENSG00000122884	P4HA1	10	74766975	74856732	-1	q22.1	protein_coding
ENSG00000146535	GNA12	7	2767746	2883958	-1	p22.2	protein_coding
ENSG00000090263	MRPS33	7	140705854	140715028	-1	q34	protein_coding
ENSG00000100092	SH3BP1	22	38030661	38062939	1	q13.1	protein_coding
ENSG00000067829	IDH3G	X	153051221	153059978	-1	q28	protein_coding
ENSG00000088992	TESC	12	117476728	117537284	-1	q24.22	protein_coding
ENSG00000257103	LSM14A	19	34663409	34720420	1	q13.11	protein_coding
ENSG00000187080	OR2AK2	1	248128535	248129641	1	q44	protein_coding
ENSG00000100234	TIMP3	22	33197687	33259030	1	q12.3	protein_coding
ENSG00000171916	LGALS9C	17	18380051	18398259	1	p11.2	protein_coding
ENSG00000205334		2	27928653	27938599	-1	p23.2	protein_coding
ENSG00000018625	ATP1A2	1	160085549	160113381	1	q23.2	protein_coding
ENSG00000144057	ST6GAL2	2	107418056	107503564	-1	q12.3	protein_coding
ENSG00000224870		1	1334902	1337426	1	p36.33	protein_coding
ENSG00000099399	MAGEB2	X	30233677	30238206	1	p21.2	protein_coding
ENSG00000205155	PSENEN	19	36236015	36237911	1	q13.12	protein_coding
ENSG00000142515	KLK3	19	51358171	51364020	1	q13.33	protein_coding
ENSG00000197454	OR2L5	1	248185250	248186188	1	q44	protein_coding
ENSG00000090905	TNRC6A	16	24741016	24838953	1	p12.1	protein_coding
ENSG00000243147	MRPL33	2	27994584	28210954	1	p23.2	protein_coding
ENSG00000172116	CD8B	2	87042462	87089047	-1	p11.2	protein_coding
ENSG00000105364	MRPL4	19	10362577	10370721	1	p13.2	protein_coding
ENSG00000115760	BIRC6	2	32582096	32843966	1	p22.3	protein_coding
ENSG00000271987	TAS2R10	HSCHR12_2_CTG2	10977916	10978957	-1	p13.2	protein_coding
ENSG00000109684	CLNK	4	10488019	10686489	-1	p16.1	protein_coding
ENSG00000272355	TAS2R13	HSCHR12_2_CTG2	11060525	11062161	-1	p13.2	protein_coding
ENSG00000196932	TMEM26	10	63166401	63213208	-1	q21.2	protein_coding
ENSG00000271729	PRH2	HSCHR12_2_CTG2	11081835	11084940	1	p13.2	protein_coding
ENSG00000203663	OR2L2	1	248201474	248202607	1	q44	protein_coding
ENSG00000101079	NDRG3	20	35280169	35374481	-1	q11.23	protein_coding
ENSG00000144895	EIF2A	3	150264465	150302029	1	q25.1	protein_coding
ENSG00000261899	CRIM1	HSCHR2_1_CTG1	36589102	36784311	1	p22.3	protein_coding
ENSG00000120709	FAM53C	5	137667624	137685416	1	q31.2	protein_coding
ENSG00000198128	OR2L3	1	248223984	248224922	1	q44	protein_coding
ENSG00000182685	BRICD5	16	2259254	2261951	-1	p13.3	protein_coding
ENSG00000255663		11	114271404	114314654	1	q23.2	protein_coding
ENSG00000150459	SAP18	13	21714653	21723221	1	q12.11	protein_coding
ENSG00000261984	TAS2R14	HSCHR12_2_CTG2	11090005	11356120	-1	p13.2	protein_coding
ENSG00000183287	CCBE1	18	57098172	57364612	-1	q21.32	protein_coding
ENSG00000234370	GTF2H4	HSCHR6_MHC_MCF	30954519	30960441	1	p21.33	protein_coding
ENSG00000165917	RAPSN	11	47459308	47470730	-1	p11.2	protein_coding
ENSG00000162727	OR2M5	1	248308450	248309388	1	q44	protein_coding
ENSG00000140988	RPS2	16	2012053	2014861	-1	p13.3	protein_coding
ENSG00000141040	ZNF287	17	16454701	16472520	-1	p11.2	protein_coding
ENSG00000198739	LRRTM3	10	68685764	68859588	1	q21.3	protein_coding
ENSG00000233345	MSH5	HSCHR6_MHC_APD	31735723	31742275	1	p21.33	protein_coding
ENSG00000131242	RAB11FIP4	17	29718642	29865236	1	q11.2	protein_coding
ENSG00000189167	ZAR1L	13	32877837	32889481	-1	q13.1	protein_coding
ENSG00000157214	STEAP2	7	89796904	89867451	1	q21.13	protein_coding
ENSG00000145349	CAMK2D	4	114372188	114683083	-1	q26	protein_coding
ENSG00000169021	UQCRFS1	19	29698173	29704448	-1	q12	protein_coding
ENSG00000198601	OR2M2	1	248343288	248344331	1	q44	protein_coding
ENSG00000198798	MAGEB3	X	30248553	30255607	1	p21.2	protein_coding
ENSG00000185008	ROBO2	3	75955846	77699115	1	p12.3	protein_coding
ENSG00000257355		19	12128703	12163782	-1	p13.2	protein_coding
ENSG00000242485	MRPL20	1	1337288	1342693	-1	p36.33	protein_coding
ENSG00000196862	RGPD4	2	108443388	108507297	1	q12.3	protein_coding
ENSG00000073067	CYP2W1	7	1022835	1029276	1	p22.3	protein_coding
ENSG00000262377	TTC12	HG306_PATCH	113185251	113254266	1	q23.2	protein_coding
ENSG00000122958	VPS26A	10	70883268	70932617	1	q22.1	protein_coding
ENSG00000090612	ZNF268	12	133707570	133783698	1	q24.33	protein_coding
ENSG00000228198	OR2M3	1	248366332	248367392	1	q44	protein_coding
ENSG00000269028	MTRNR2L12	3	96335981	96337000	-1	q11.2	protein_coding
ENSG00000260189	EXOSC4	HG104_HG975_PATCH	145160798	145162819	1	q24.3	protein_coding
ENSG00000115423	DNAH6	2	84743579	85046713	1	p11.2	protein_coding
ENSG00000150672	DLG2	11	83166055	85338966	-1	q14.1	protein_coding
ENSG00000257446	ZNF878	19	12154620	12167127	-1	p13.2	protein_coding
ENSG00000166228	PCBD1	10	72642037	72648541	-1	q22.1	protein_coding
ENSG00000120063	GNA13	17	63006833	63052957	-1	q24.1	protein_coding
ENSG00000227322	RXRB	HSCHR6_MHC_COX	33082997	33090260	-1	p21.32	protein_coding
ENSG00000120094	HOXB1	17	46605888	46608359	-1	q21.32	protein_coding
ENSG00000144834	TAGLN3	3	111717511	111732734	1	q13.2	protein_coding
ENSG00000171180	OR2M4	1	248402231	248403166	1	q44	protein_coding
ENSG00000076043	REXO2	11	114310108	114321001	1	q23.2	protein_coding
ENSG00000187135	VSTM2B	19	30017406	30055386	1	q12	protein_coding
ENSG00000122679	RAMP3	7	45197390	45225901	1	p13	protein_coding
ENSG00000004897	CDC27	17	45195069	45266788	-1	q21.32	protein_coding
ENSG00000129991	TNNI3	19	55663137	55669141	-1	q13.42	protein_coding
ENSG00000112305	SMAP1	6	71377479	71571718	1	q13	protein_coding
ENSG00000226892	C6orf10	HSCHR6_MHC_DBB	32236325	32315209	-1	p21.32	protein_coding
ENSG00000223547	ZNF844	19	12175514	12192380	1	p13.2	protein_coding
ENSG00000165338	HECTD2	10	93170096	93274586	1	q23.32	protein_coding
ENSG00000113441	LNPEP	5	96271098	96373219	1	q15	protein_coding
ENSG00000101337	TM9SF4	20	30697309	30755061	1	q11.21	protein_coding
ENSG00000217555	CKLF	16	66586466	66600331	1	q21	protein_coding
ENSG00000177212	OR2T33	1	248436073	248437138	-1	q44	protein_coding
ENSG00000056736	IL17RB	3	53880607	53899827	1	p21.1	protein_coding
ENSG00000100626	GALNT16	14	69725994	69821183	1	q24.1	protein_coding
ENSG00000167470	MIDN	19	1248552	1259142	1	p13.3	protein_coding
ENSG00000183597	TANGO2	22	20004537	20053449	1	q11.21	protein_coding
ENSG00000149451	ADAM33	20	3648612	3662893	-1	p13	protein_coding
ENSG00000183715	OPCML	11	132284871	133402414	-1	q25	protein_coding
ENSG00000033867	SLC4A7	3	27414214	27525911	-1	p24.1	protein_coding
ENSG00000177201	OR2T12	1	248457918	248458880	-1	q44	protein_coding
ENSG00000262273	PNLIPRP1	HG311_PATCH	118349897	118368687	1	q25.3	protein_coding
ENSG00000260313	VPS28	HG243_PATCH	145478520	145483451	-1	q24.3	protein_coding
ENSG00000115216	NRBP1	2	27650657	27665126	1	p23.3	protein_coding
ENSG00000108176	DNAJC12	10	69556427	69597924	-1	q21.3	protein_coding
ENSG00000105171	POP4	19	30094924	30108144	1	q12	protein_coding
ENSG00000262481		17	7293053	7307416	-1	p13.1	protein_coding
ENSG00000256073	C21orf119	21	33765439	33766254	1	q22.11	protein_coding
ENSG00000136478	TEX2	17	62224587	62340661	-1	q23.3	protein_coding
ENSG00000120289	MAGEB4	X	30260057	30262293	1	p21.2	protein_coding
ENSG00000120963	ZNF706	8	102190106	102218421	-1	q22.3	protein_coding
ENSG00000214787	MS4A4E	11	59968726	60010561	-1	q12.2	protein_coding
ENSG00000139618	BRCA2	13	32889611	32973805	1	q13.1	protein_coding
ENSG00000162613	FUBP1	1	78409740	78444794	-1	p31.1	protein_coding
ENSG00000111046	MYF6	12	81101277	81103253	1	q21.31	protein_coding
ENSG00000159363	ATP13A2	1	17312453	17338423	-1	p36.13	protein_coding
ENSG00000268656		2	27998851	28009186	-1	p23.2	protein_coding
ENSG00000198885	ITPRIPL1	2	96991069	96994091	1	q11.2	protein_coding
ENSG00000213782	DDX47	12	12966250	12982915	1	p13.1	protein_coding
ENSG00000177186	OR2M7	1	248486894	248487899	-1	q44	protein_coding
ENSG00000085563	ABCB1	7	87133175	87342611	-1	q21.12	protein_coding
ENSG00000183346	C10orf107	10	63422719	63526524	1	q21.2	protein_coding
ENSG00000179774	ATOH7	10	69990386	69991871	-1	q21.3	protein_coding
ENSG00000177468	OLIG3	6	137813336	137815531	-1	q23.3	protein_coding
ENSG00000237649	KIFC1	6	33359313	33377701	1	p21.32	protein_coding
ENSG00000272018	TAS2R50	HSCHR12_2_CTG2	11138512	11139511	-1	p13.2	protein_coding
ENSG00000111049	MYF5	12	81110691	81113452	1	q21.31	protein_coding
ENSG00000115665	SLC5A7	2	108602979	108630450	1	q12.3	protein_coding
ENSG00000188223		19	36236579	36245420	1	q13.12	protein_coding
ENSG00000177174	OR14C36	1	248512077	248513015	1	q44	protein_coding
ENSG00000271887	TAS2R20	HSCHR12_2_CTG2	11149094	11150474	-1	p13.2	protein_coding
ENSG00000235098	ANKRD65	1	1353800	1357149	-1	p36.33	protein_coding
ENSG00000166979	EVA1C	21	33784314	33887707	1	q22.11	protein_coding
ENSG00000263028	TAS2R19	HSCHR12_2_CTG2	11174218	11175219	-1	p13.2	protein_coding
ENSG00000196497	IPO4	14	24649425	24658170	-1	q12	protein_coding
ENSG00000034053	APBA2	15	29129629	29410518	1	q13.1	protein_coding
ENSG00000131508	UBE2D2	5	138906016	139008018	1	q31.2	protein_coding
ENSG00000230961	MSH5	HSCHR6_MHC_MANN	31747261	31754696	1	p22.1	protein_coding
ENSG00000183423	LRIT3	4	110769358	110793471	1	q25	protein_coding
ENSG00000187658	C5orf52	5	157098561	157107151	1	q33.3	protein_coding
ENSG00000103363	TCEB2	16	2821415	2827298	-1	p13.3	protein_coding
ENSG00000263097	TAS2R31	HSCHR12_2_CTG2	11182986	11184006	-1	p13.2	protein_coding
ENSG00000145965		6	3982909	3984372	1	p25.2	protein_coding
ENSG00000139547	RDH16	12	57345219	57353158	-1	q13.3	protein_coding
ENSG00000175787	ZNF169	9	97021593	97063736	1	q22.32	protein_coding
ENSG00000107821	KAZALD1	10	102821598	102827888	1	q24.31	protein_coding
ENSG00000171174	RBKS	2	28004231	28113965	-1	p23.2	protein_coding
ENSG00000118503	TNFAIP3	6	138188351	138204449	1	q23.3	protein_coding
ENSG00000185933	CALHM1	10	105213144	105218645	-1	q24.33	protein_coding
ENSG00000214107	MAGEB1	X	30261847	30270155	1	p21.2	protein_coding
ENSG00000111052	LIN7A	12	81186299	81331704	-1	q21.31	protein_coding
ENSG00000196944	OR2T4	1	248524883	248525929	1	q44	protein_coding
ENSG00000185056	C5orf47	5	173400782	173433143	1	q35.2	protein_coding
ENSG00000153933	DGKE	17	54911460	54946036	1	q22	protein_coding
ENSG00000183117	CSMD1	8	2792875	4852494	-1	p23.2	protein_coding
ENSG00000100100	PIK3IP1	22	31677579	31688520	-1	q12.2	protein_coding
ENSG00000267796	LIN37	19	36239262	36245420	1	q13.12	protein_coding
ENSG00000133401	PDZD2	5	31639517	32111037	1	p13.3	protein_coding
ENSG00000115255	REEP6	19	1491165	1497926	1	p13.3	protein_coding
ENSG00000264619	MSH5-SAPCD1	HSCHR6_MHC_APD	31737296	31743982	1	p21.33	protein_coding
ENSG00000048540	LMO3	12	16701307	16763528	-1	p12.3	protein_coding
ENSG00000105514	RAB3D	19	11432722	11456946	-1	p13.2	protein_coding
ENSG00000229615		2	87089023	87092827	1	p11.2	protein_coding
ENSG00000260383	MROH1	HG243_PATCH	145202919	145316830	1	q24.3	protein_coding
ENSG00000205116	TMEM88B	1	1361508	1363167	1	p36.33	protein_coding
ENSG00000082196	C1QTNF3	5	33987279	34124633	-1	p13.2	protein_coding
ENSG00000196371	FUT4	11	94277017	94283063	1	q21	protein_coding
ENSG00000110367	DDX6	11	118620034	118661858	-1	q23.3	protein_coding
ENSG00000198104	OR2T6	1	248550910	248551836	1	q44	protein_coding
ENSG00000105516	DBP	19	49133287	49140695	-1	q13.33	protein_coding
ENSG00000197045	GMFB	14	54941202	54955914	-1	q22.2	protein_coding
ENSG00000177363	LRRN4CL	11	62453874	62457371	-1	q12.3	protein_coding
ENSG00000156096	UGT2B4	4	70345883	70391732	-1	q13.2	protein_coding
ENSG00000112739	PRPF4B	6	4021501	4065217	1	p25.2	protein_coding
ENSG00000144724	PTPRG	3	61547243	62283288	1	p14.2	protein_coding
ENSG00000196228	SULT1C3	2	108863651	108881807	1	q12.3	protein_coding
ENSG00000227861	SAPCD1	HSCHR6_MHC_APD	31741930	31743982	1	p21.33	protein_coding
ENSG00000172238	ATOH1	4	94750042	94751221	1	q22.2	protein_coding
ENSG00000179403	VWA1	1	1370241	1378262	1	p36.33	protein_coding
ENSG00000122585	NPY	7	24323782	24331484	1	p15.3	protein_coding
ENSG00000108370	RGS9	17	63133549	63223821	1	q24.1	protein_coding
ENSG00000168386	FILIP1L	3	99548985	99833357	-1	q12.1	protein_coding
ENSG00000163794	UCN	2	27530268	27531313	-1	p23.3	protein_coding
ENSG00000107731	UNC5B	10	72972327	73062621	1	q22.1	protein_coding
ENSG00000175143	OR2T1	1	248569296	248570405	1	q44	protein_coding
ENSG00000128422	KRT17	17	39775689	39781094	-1	q21.2	protein_coding
ENSG00000262525	TAS2R46	HSCHR12_2_CTG2	11213964	11214893	-1	p13.2	protein_coding
ENSG00000166025	AMOTL1	11	94439597	94609918	1	q21	protein_coding
ENSG00000188306	LRRIQ4	3	169539710	169555563	1	q26.2	protein_coding
ENSG00000215781		GL000195.1	43717	74342	-1		protein_coding
ENSG00000187627	RGPD1	2	87135076	87241104	1	p11.2	protein_coding
ENSG00000164742	ADCY1	7	45613739	45762715	1	p12.3	protein_coding
ENSG00000262612	TAS2R43	HSCHR12_2_CTG2	11243907	11244933	-1	p13.2	protein_coding
ENSG00000150347	ARID5B	10	63661059	63856703	1	q21.2	protein_coding
ENSG00000204614	TRIM40	6	30103885	30116512	1	p22.1	protein_coding
ENSG00000262134	TRBC1	HG7_PATCH	142552587	142554261	1	q34	protein_coding
ENSG00000227184	EPPK1	8	144939497	144952632	-1	q24.3	protein_coding
ENSG00000262111	TAS2R30	HSCHR12_2_CTG2	11317505	11319191	-1	p13.2	protein_coding
ENSG00000211456	SACM1L	3	45730548	45786916	1	p21.31	protein_coding
ENSG00000241360	PDXP	22	38054734	38062941	1	q13.1	protein_coding
ENSG00000113272	THG1L	5	157158205	157168456	1	q33.3	protein_coding
ENSG00000227152	OR2T7	1	248604508	248605434	1	q44	protein_coding
ENSG00000108556	CHRNE	17	4801069	4806369	-1	p13.2	protein_coding
ENSG00000154217	PITPNC1	17	65373575	65693372	1	q24.2	protein_coding
ENSG00000214189	ZNF788	19	12203078	12248050	1	p13.2	protein_coding
ENSG00000168779	SHOX2	3	157814948	157824292	-1	q25.32	protein_coding
ENSG00000121361	KCNJ8	12	21917889	21928515	-1	p12.1	protein_coding
ENSG00000160908	ZNF394	7	99084142	99097947	-1	q22.1	protein_coding
ENSG00000132681	ATP1A4	1	160121360	160156767	1	q23.2	protein_coding
ENSG00000108187	PBLD	10	70042417	70092684	-1	q21.3	protein_coding
ENSG00000175003	SLC22A1	6	160542821	160579750	1	q25.3	protein_coding
ENSG00000197977	ELOVL2	6	10980992	11044547	-1	p24.2	protein_coding
ENSG00000244509	APOBEC3C	22	39410088	39414931	1	q13.1	protein_coding
ENSG00000196240	OR2T2	1	248616077	248617130	1	q44	protein_coding
ENSG00000256053	APOPT1	14	104029299	104073860	1	q32.33	protein_coding
ENSG00000198203	SULT1C2	2	108905095	108926371	1	q12.3	protein_coding
ENSG00000157881	PANK4	1	2439972	2458039	-1	p36.32	protein_coding
ENSG00000114248	LRRC31	3	169556967	169587718	-1	q26.2	protein_coding
ENSG00000238203	VWA7	HSCHR6_MHC_APD	31744721	31756461	-1	p21.33	protein_coding
ENSG00000162981	FAM84A	2	14772810	14790933	1	p24.3	protein_coding
ENSG00000181652	ATG9B	7	150709297	150721586	-1	q36.1	protein_coding
ENSG00000260226	GPAA1	HG104_HG975_PATCH	145164762	145168388	1	q24.3	protein_coding
ENSG00000100097	LGALS1	22	38071615	38075813	1	q13.1	protein_coding
ENSG00000173610	UGT2A1	4	70454135	70518965	-1	q13.3	protein_coding
ENSG00000164695	CHMP4C	8	82644669	82671750	1	q21.13	protein_coding
ENSG00000196539	OR2T3	1	248636627	248637634	1	q44	protein_coding
ENSG00000156831	NSMCE2	8	126103921	126379362	1	q24.13	protein_coding
ENSG00000141682	PMAIP1	18	57567180	57571538	1	q21.32	protein_coding
ENSG00000175155	YPEL2	17	57409050	57479090	1	q22	protein_coding
ENSG00000184185	KCNJ12	17	21279509	21323179	1	p11.2	protein_coding
ENSG00000125107	CNOT1	16	58553855	58663790	-1	q21	protein_coding
ENSG00000206430	NCR3	HSCHR6_MHC_QBL	31546917	31551005	-1	p21.33	protein_coding
ENSG00000121152	NCAPH	2	97001525	97039583	1	q11.2	protein_coding
ENSG00000177595	PIDD	11	799179	809753	-1	p15.5	protein_coding
ENSG00000130950	NUTM2F	9	97077605	97090926	-1	q22.32	protein_coding
ENSG00000188474		19	12203078	12225491	1	p13.2	protein_coding
ENSG00000127564	PKMYT1	16	3018025	3030540	-1	p13.3	protein_coding
ENSG00000203661	OR2T5	1	248651885	248652898	1	q44	protein_coding
ENSG00000113141	IK	5	140026643	140042064	1	q31.3	protein_coding
ENSG00000243811	APOBEC3D	22	39410368	39429256	1	q13.1	protein_coding
ENSG00000176894	PXMP2	12	133264192	133297276	1	q24.33	protein_coding
ENSG00000125823	CSTL1	20	23420322	23425567	1	p11.21	protein_coding
ENSG00000215915	ATAD3C	1	1385069	1405538	1	p36.33	protein_coding
ENSG00000138073	PREB	2	27353624	27357543	-1	p23.3	protein_coding
ENSG00000165480	SKA3	13	21727734	21750741	-1	q12.11	protein_coding
ENSG00000188010	MORN2	2	39103103	39156213	1	p22.1	protein_coding
ENSG00000106066	CPVL	7	29034847	29235067	-1	p14.3	protein_coding
ENSG00000188558	OR2G6	1	248684916	248685964	1	q44	protein_coding
ENSG00000105926	MPP6	7	24612887	24729159	1	p15.3	protein_coding
ENSG00000183474	GTF2H2C	5	68856035	68890550	1	q13.2	protein_coding
ENSG00000122145	TBX22	X	79270255	79287268	1	q21.1	protein_coding
ENSG00000173917	HOXB2	17	46618256	46623441	-1	q21.32	protein_coding
ENSG00000159256	MORC3	21	37692487	37758446	1	q22.12	protein_coding
ENSG00000164219	PGGT1B	5	114546527	114598569	-1	q22.3	protein_coding
ENSG00000168234	TTC39C	18	21572737	21715574	1	q11.2	protein_coding
ENSG00000198865	CCDC152	5	42756903	42802462	1	p12	protein_coding
ENSG00000265629		2	14775215	14790933	1	p24.3	protein_coding
ENSG00000198286	CARD11	7	2945775	3083579	-1	p22.2	protein_coding
ENSG00000166856	GPR182	12	57388230	57390468	1	q13.3	protein_coding
ENSG00000104497	SNX16	8	82711816	82755101	-1	q21.13	protein_coding
ENSG00000271321	CTAGE6	7	143452182	143454789	-1	q35	protein_coding
ENSG00000140632	GLYR1	16	4853204	4897343	-1	p13.3	protein_coding
ENSG00000182783	OR2T29	1	248721784	248722797	-1	q44	protein_coding
ENSG00000128394	APOBEC3F	22	39436609	39449915	1	q13.1	protein_coding
ENSG00000163376	KBTBD8	3	67048727	67061634	1	p14.1	protein_coding
ENSG00000268162		12	57390745	57391335	1	q13.3	protein_coding
ENSG00000100024	UPB1	22	24863206	24924358	1	q11.23	protein_coding
ENSG00000111247	RAD51AP1	12	4647950	4669214	1	p13.32	protein_coding
ENSG00000166860	ZBTB39	12	57392618	57400230	-1	q13.3	protein_coding
ENSG00000198888	MT-ND1	MT	3307	4262	1		protein_coding
ENSG00000125084	WNT1	12	49372398	49375459	1	q13.12	protein_coding
ENSG00000125831	CST11	20	23431040	23433494	-1	p11.21	protein_coding
ENSG00000198763	MT-ND2	MT	4470	5511	1		protein_coding
ENSG00000183310	OR2T34	1	248737022	248738080	-1	q44	protein_coding
ENSG00000083307	GRHL2	8	102504660	102681954	1	q22.3	protein_coding
ENSG00000069431	ABCC9	12	21950335	22094336	-1	p12.1	protein_coding
ENSG00000167685	ZNF444	19	56643968	56672262	1	q13.43	protein_coding
ENSG00000198804	MT-CO1	MT	5904	7445	1		protein_coding
ENSG00000133424	LARGE	22	33668847	34318829	-1	q12.3	protein_coding
ENSG00000170091		5	173472607	173670504	1	q35.2	protein_coding
ENSG00000198712	MT-CO2	MT	7586	8269	1		protein_coding
ENSG00000262515	LPHN3	HSCHR4_2_CTG9	62066976	62959961	1	q13.1	protein_coding
ENSG00000259658		15	102277302	102285913	-1	q26.3	protein_coding
ENSG00000228253	MT-ATP8	MT	8366	8572	1		protein_coding
ENSG00000091947	TMEM101	17	42088556	42101314	-1	q21.31	protein_coding
ENSG00000198420	FAM115A	7	143548468	143599291	-1	q35	protein_coding
ENSG00000090006	LTBP4	19	41098789	41135725	1	q13.2	protein_coding
ENSG00000198899	MT-ATP6	MT	8527	9207	1		protein_coding
ENSG00000181418	DDN	12	49388932	49393092	-1	q13.12	protein_coding
ENSG00000198887	SMC5	9	72873937	72969804	1	q21.12	protein_coding
ENSG00000198938	MT-CO3	MT	9207	9990	1		protein_coding
ENSG00000184022	OR2T10	1	248756052	248757100	-1	q44	protein_coding
ENSG00000198840	MT-ND3	MT	10059	10404	1		protein_coding
ENSG00000158258	CLSTN2	3	139654027	140296239	1	q23	protein_coding
ENSG00000267110		19	55666125	55672039	-1	q13.42	protein_coding
ENSG00000261163		HG185_PATCH	39958199	39968855	-1	q21.2	protein_coding
ENSG00000212907	MT-ND4L	MT	10470	10766	1		protein_coding
ENSG00000256872	NOL12	22	38077680	38089483	1	q13.1	protein_coding
ENSG00000198886	MT-ND4	MT	10760	12137	1		protein_coding
ENSG00000164506	STXBP5	6	147525561	147706866	1	q24.3	protein_coding
ENSG00000198786	MT-ND5	MT	12337	14148	1		protein_coding
ENSG00000198695	MT-ND6	MT	14149	14673	-1		protein_coding
ENSG00000166603	MC4R	18	58038564	58040001	-1	q21.32	protein_coding
ENSG00000198727	MT-CYB	MT	14747	15887	1		protein_coding
ENSG00000205544	TMEM256	17	7306294	7307456	-1	p13.1	protein_coding
ENSG00000183130	OR2T11	1	248789420	248790491	-1	q44	protein_coding
ENSG00000270466		16	30389755	30393863	-1	p11.2	protein_coding
ENSG00000239713	APOBEC3G	22	39436924	39483748	1	q13.1	protein_coding
ENSG00000269323	PKD1L2	16	81204345	81253975	-1	q23.2	protein_coding
ENSG00000120093	HOXB3	17	46626232	46682274	-1	q21.32	protein_coding
ENSG00000108406	DHX40	17	57642886	57685706	1	q23.1	protein_coding
ENSG00000258664		1	179833916	179834311	-1	q25.2	protein_coding
ENSG00000176040	TMPRSS7	3	111753690	111800116	1	q13.2	protein_coding
ENSG00000150938	CRIM1	2	36583069	36778278	1	p22.3	protein_coding
ENSG00000158019	BRE	2	28112808	28561768	1	p23.2	protein_coding
ENSG00000177151	OR2T35	1	248801588	248802559	-1	q44	protein_coding
ENSG00000163104	SMARCAD1	4	95128762	95212443	1	q22.3	protein_coding
ENSG00000184140	OR4F6	15	102345902	102346876	1	q26.3	protein_coding
ENSG00000188517	COL25A1	4	109731877	110223813	-1	q25	protein_coding
ENSG00000257736		HSCHR6_MHC_MANN	31860647	31861502	1	p22.1	protein_coding
ENSG00000205710	C17orf107	17	4802713	4806227	1	p13.2	protein_coding
ENSG00000258126		HSCHR6_MHC_MANN	31861034	31861723	-1	p22.1	protein_coding
ENSG00000138813	C4orf17	4	100432161	100463460	1	q23	protein_coding
ENSG00000257822		HSCHR17_1	44410812	44414829	-1		protein_coding
ENSG00000272303		19	32083187	32083945	1	q12	protein_coding
ENSG00000182854	OR4F15	15	102358366	102359350	1	q26.3	protein_coding
ENSG00000257717		HSCHR17_1	44566755	44567102	-1		protein_coding
ENSG00000174016	FAM46D	X	79591003	79700810	1	q21.1	protein_coding
ENSG00000272260		6	109557864	109591574	1	q21	protein_coding
ENSG00000231116	VARS	HSCHR6_MHC_APD	31756648	31775083	-1	p21.33	protein_coding
ENSG00000187701	OR2T27	1	248813232	248814185	-1	q44	protein_coding
ENSG00000257806		HSCHR17_1	44575673	44578193	1		protein_coding
ENSG00000109794	FAM149A	4	187025573	187093821	1	q35.1	protein_coding
ENSG00000223957	NEU1	HSCHR6_MHC_MANN	31865098	31870345	-1	p22.1	protein_coding
ENSG00000160072	ATAD3B	1	1407143	1433228	1	p36.33	protein_coding
ENSG00000250423	KIAA1210	X	118212598	118284542	-1	q24	protein_coding
ENSG00000265690		16	67197288	67199718	1	q22.1	protein_coding
ENSG00000096717	SIRT1	10	69644427	69678147	1	q21.3	protein_coding
ENSG00000177693	OR4F4	15	102462245	102463298	-1	q26.3	protein_coding
ENSG00000261115	TMEM178B	7	140774032	141180180	1	q34	protein_coding
ENSG00000160233	LRRC3	21	45875369	45878739	1	q22.3	protein_coding
ENSG00000101542	CDH20	18	59000815	59223006	1	q21.33	protein_coding
ENSG00000149809	TM7SF2	11	64879317	64883856	1	q13.1	protein_coding
ENSG00000198075	SULT1C4	2	108994367	109004513	1	q12.3	protein_coding
ENSG00000185761	ADAMTSL5	19	1505017	1513603	-1	p13.3	protein_coding
ENSG00000113389	NPR3	5	32689176	32791819	1	p13.3	protein_coding
ENSG00000162616	DNAJB4	1	78444859	78483648	1	p31.1	protein_coding
ENSG00000260692	SURF1	HG79_PATCH	136227290	136232211	-1	q34.2	protein_coding
ENSG00000132010	ZNF20	19	12203658	12251222	-1	p13.2	protein_coding
ENSG00000189181	OR14I1	1	248844628	248845629	-1	q44	protein_coding
ENSG00000158805	ZNF276	16	89786808	89807311	1	q24.3	protein_coding
ENSG00000269430	LRRC3DN	21	45879814	45882078	1	q22.3	protein_coding
ENSG00000269545		19	58740831	58798173	1	q13.43	protein_coding
ENSG00000100532	CGRRF1	14	54976530	55005567	1	q22.2	protein_coding
ENSG00000167646	DNAAF3	19	55670031	55678090	-1	q13.42	protein_coding
ENSG00000120708	TGFBI	5	135364584	135399507	1	q31.1	protein_coding
ENSG00000185245	GP1BA	17	4835592	4838325	1	p13.2	protein_coding
ENSG00000143318	CASQ1	1	160160285	160171676	1	q23.2	protein_coding
ENSG00000175894	TSPEAR	21	45917775	46131495	-1	q22.3	protein_coding
ENSG00000083842	ZNF8	19	58790317	58807254	1	q13.43	protein_coding
ENSG00000151779	NBAS	2	15307032	15701454	-1	p24.3	protein_coding
ENSG00000266949		1	248902716	248903150	-1	q44	protein_coding
ENSG00000173557	C2orf70	2	26785450	26802400	1	p23.3	protein_coding
ENSG00000112319	EYA4	6	133561736	133853258	1	q23.2	protein_coding
ENSG00000111245	MYL2	12	111348623	111358526	-1	q24.11	protein_coding
ENSG00000138604	GLCE	15	69452923	69564556	1	q23	protein_coding
ENSG00000110079	MS4A4A	11	60048014	60076445	1	q12.2	protein_coding
ENSG00000262446	GBA	HSCHR1_2_CTG31	155219647	155229865	-1	q22	protein_coding
ENSG00000152214	RIT2	18	40323192	40695657	-1	q12.3	protein_coding
ENSG00000181929	PRKAG1	12	49396057	49412980	-1	q13.12	protein_coding
ENSG00000178403	NEUROG2	4	113434672	113437328	-1	q25	protein_coding
ENSG00000229741	BTNL2	HSCHR6_MHC_DBB	32336148	32350396	-1	p21.32	protein_coding
ENSG00000268730		15	99859300	99859828	-1	q26.3	protein_coding
ENSG00000117118	SDHB	1	17345217	17380665	-1	p36.13	protein_coding
ENSG00000169627	BOLA2B	16	30204255	30205627	-1	p11.2	protein_coding
ENSG00000110700	RPS13	11	17095936	17099334	-1	p15.1	protein_coding
ENSG00000105855	ITGB8	7	20370325	20450419	1	p21.1	protein_coding
ENSG00000140939	NOL3	16	67204057	67209643	1	q22.1	protein_coding
ENSG00000267216		19	58790332	58826563	1	q13.43	protein_coding
ENSG00000137960	GIPC2	1	78445226	78604133	1	p31.1	protein_coding
ENSG00000182318	ZSCAN22	19	58838385	58853698	1	q13.43	protein_coding
ENSG00000204613	TRIM10	6	30119722	30128711	-1	p22.1	protein_coding
ENSG00000179270	C2orf71	2	29283842	29297127	-1	p23.2	protein_coding
ENSG00000101856	PGRMC1	X	118370216	118378429	1	q24	protein_coding
ENSG00000177694	NAALADL2	3	174156363	175523428	1	q26.31	protein_coding
ENSG00000137714	FDX1	11	110300607	110335605	1	q22.3	protein_coding
ENSG00000146842	TMEM209	7	129804555	129847610	-1	q32.2	protein_coding
ENSG00000242265	PEG10	7	94285637	94299007	1	q21.3	protein_coding
ENSG00000108510	MED13	17	60019966	60142643	-1	q23.2	protein_coding
ENSG00000125815	CST8	20	23471738	23476655	1	p11.21	protein_coding
ENSG00000165943	MOAP1	14	93648541	93651273	-1	q32.12	protein_coding
ENSG00000135968	GCC2	2	109065017	109125871	1	q12.3	protein_coding
ENSG00000115474	KCNJ13	2	233631174	233641278	-1	q37.1	protein_coding
ENSG00000174083	PIK3R6	17	8706041	8770994	-1	p13.1	protein_coding
ENSG00000148110	HIATL1	9	97136833	97223324	1	q22.32	protein_coding
ENSG00000175137	SH3BP5L	1	249104648	249120832	-1	q44	protein_coding
ENSG00000168484	SFTPC	8	22014426	22021992	1	p21.3	protein_coding
ENSG00000183281	PLGLB1	2	87229682	87248975	-1	p11.2	protein_coding
ENSG00000019582	CD74	5	149781200	149792492	-1	q32	protein_coding
ENSG00000215616		GL000201.1	3905	22432	1		protein_coding
ENSG00000121410	A1BG	19	58856544	58864865	-1	q13.43	protein_coding
ENSG00000258143		HSCHR17_1	44624078	44624636	1		protein_coding
ENSG00000115204	MPV17	2	27532360	27548547	-1	p23.3	protein_coding
ENSG00000244444	EGFL8	HSCHR6_MHC_QBL	32089983	32093681	1	p21.32	protein_coding
ENSG00000257615		HSCHR17_1	44705731	44708833	-1		protein_coding
ENSG00000012504	NR1H4	12	100867486	100958191	1	q23.1	protein_coding
ENSG00000111860	CEP85L	6	118781935	119031238	-1	q22.31	protein_coding
ENSG00000153485	TMEM251	14	93651296	93653434	1	q32.12	protein_coding
ENSG00000138621	PPCDC	15	75315896	75409803	1	q24.2	protein_coding
ENSG00000118513	MYB	6	135502453	135540311	1	q23.3	protein_coding
ENSG00000137819	PAQR5	15	69591286	69700119	1	q23	protein_coding
ENSG00000257189		HSCHR17_1	44736661	44752520	-1		protein_coding
ENSG00000149636	DSN1	20	35380194	35402230	-1	q11.23	protein_coding
ENSG00000260117		HG531_PATCH	115079988	115092796	1	q34	protein_coding
ENSG00000068305	MEF2A	15	100017370	100256671	1	q26.3	protein_coding
ENSG00000006530	AGK	7	141250989	141355044	1	q34	protein_coding
ENSG00000227567	APOM	HSCHR6_MHC_DBB	31602375	31608169	1	p21.33	protein_coding
ENSG00000112511	PHF1	6	33378176	33384230	1	p21.32	protein_coding
ENSG00000261246	CCDC166	HG104_HG975_PATCH	144789522	144790224	-1	q24.3	protein_coding
ENSG00000259066		14	93651318	93684932	1	q32.12	protein_coding
ENSG00000122420	PTGFR	1	78769568	79005434	1	p31.1	protein_coding
ENSG00000257936		HSCHR17_1	44738928	44752551	1		protein_coding
ENSG00000100106	TRIOBP	22	38093011	38172563	1	q13.1	protein_coding
ENSG00000215611		GL000201.1	26348	27637	-1		protein_coding
ENSG00000100105	PATZ1	22	31721790	31742218	-1	q12.2	protein_coding
ENSG00000205923	CEMP1	16	2577081	2581420	-1	p13.3	protein_coding
ENSG00000162734	PEA15	1	160175127	160185166	1	q23.2	protein_coding
ENSG00000109851	DBX1	11	20177701	20182159	-1	p15.1	protein_coding
ENSG00000165288	BRWD3	X	79926353	80065187	-1	q21.1	protein_coding
ENSG00000138867	GUCD1	22	24936406	24951903	-1	q11.23	protein_coding
ENSG00000197921	HES5	1	2460184	2461684	-1	p36.32	protein_coding
ENSG00000182600	C2orf82	2	233721980	233743418	1	q37.1	protein_coding
ENSG00000258164		HSCHR6_MHC_QBL	29968112	29969556	-1	p22.1	protein_coding
ENSG00000138658	C4orf21	4	113460492	113558151	-1	q25	protein_coding
ENSG00000215642		GL000192.1	180636	212206	-1		protein_coding
ENSG00000154040	CABYR	18	21718942	21741567	1	q11.2	protein_coding
ENSG00000139597	N4BP2L1	13	32974861	33002315	-1	q13.1	protein_coding
ENSG00000080224	EPHA6	3	96533425	97471304	1	q11.2	protein_coding
ENSG00000224531	SMIM13	6	11094266	11138964	1	p24.2	protein_coding
ENSG00000078070	MCCC1	3	182733006	182833863	-1	q27.1	protein_coding
ENSG00000167157	PRRX2	9	132427920	132484875	1	q34.11	protein_coding
ENSG00000170677	SOCS6	18	67956137	67997436	1	q22.2	protein_coding
ENSG00000138756	BMP2K	4	79697496	79837526	1	q21.21	protein_coding
ENSG00000196843	ARID5A	2	97202480	97218375	1	q11.2	protein_coding
ENSG00000088543	C3orf18	3	50595462	50608458	-1	p21.2	protein_coding
ENSG00000117115	PADI2	1	17393256	17445948	-1	p36.13	protein_coding
ENSG00000099622	CIRBP	19	1259384	1274879	1	p13.3	protein_coding
ENSG00000260195	EPHB6	HG7_PATCH	142615936	142632056	1	q34	protein_coding
ENSG00000260463	MAPK15	HG104_HG975_PATCH	144798429	144804628	1	q24.3	protein_coding
ENSG00000119938	PPP1R3C	10	93388199	93392811	-1	q23.32	protein_coding
ENSG00000126003	PLAGL2	20	30780306	30795594	-1	q11.21	protein_coding
ENSG00000227277	RNF5	HSCHR6_MHC_SSTO	32153001	32155440	1	p21.32	protein_coding
ENSG00000137959	IFI44L	1	79085607	79108484	1	p31.1	protein_coding
ENSG00000147044	CASK	X	41374187	41782716	-1	p11.4	protein_coding
ENSG00000236311	TLX1NB	10	102849078	102890883	-1	q24.31	protein_coding
ENSG00000268482		9	35361056	35361262	-1	p13.3	protein_coding
ENSG00000120733	KDM3B	5	137688285	137772717	1	q31.2	protein_coding
ENSG00000145354	CISD2	4	103790135	103810399	1	q24	protein_coding
ENSG00000228987	HLA-DRA	HSCHR6_MHC_DBB	32382335	32387545	1	p21.32	protein_coding
ENSG00000214694	ARHGEF33	2	39117021	39202590	1	p22.1	protein_coding
ENSG00000257153		HSCHR6_MHC_SSTO	28730511	28730618	1	p22.1	protein_coding
ENSG00000130935	NOL11	17	65713949	65740647	1	q24.2	protein_coding
ENSG00000115295	CLIP4	2	29320571	29412509	1	p23.2	protein_coding
ENSG00000139146	FAM60A	12	31433518	31479992	-1	p11.21	protein_coding
ENSG00000198853	RUSC2	9	35490124	35561895	1	p13.3	protein_coding
ENSG00000107854	TNKS2	10	93558069	93625033	1	q23.32	protein_coding
ENSG00000077713	SLC25A43	X	118533023	118588441	1	q24	protein_coding
ENSG00000124491	F13A1	6	6144318	6321246	-1	p25.1	protein_coding
ENSG00000269259		10	102882536	102883624	1	q24.31	protein_coding
ENSG00000135506	OS9	12	58087738	58115340	1	q13.3	protein_coding
ENSG00000204248	COL11A2	6	33130458	33160276	-1	p21.32	protein_coding
ENSG00000164270	HTR4	5	147830595	148056798	-1	q32	protein_coding
ENSG00000157873	TNFRSF14	1	2487078	2496821	1	p36.32	protein_coding
ENSG00000111145	ELK3	12	96588160	96663613	1	q23.1	protein_coding
ENSG00000128482	RNF112	17	19314438	19320589	1	p11.2	protein_coding
ENSG00000107807	TLX1	10	102889257	102897545	1	q24.31	protein_coding
ENSG00000229006	TRIM27	HSCHR6_MHC_SSTO	28870844	28891821	-1	p22.1	protein_coding
ENSG00000266258		18	68002675	68019695	1	q22.2	protein_coding
ENSG00000162063	CCNF	16	2479395	2508855	1	p13.3	protein_coding
ENSG00000233490	GPSM3	HSCHR6_MHC_COX	32107017	32111774	-1	p21.32	protein_coding
ENSG00000060709	RIMBP2	12	130880682	131200826	-1	q24.33	protein_coding
ENSG00000105701	FKBP8	19	18642568	18654863	-1	p13.11	protein_coding
ENSG00000066248	NGEF	2	233743396	233877982	-1	q37.1	protein_coding
ENSG00000234295		GL000192.1	222730	407630	-1		protein_coding
ENSG00000236884	HLA-DRB1	HSCHR6_MHC_DBB	32516731	32550833	-1	p21.32	protein_coding
ENSG00000125551	PLGLB2	2	88047606	88058312	1	p11.2	protein_coding
ENSG00000101435	CST9L	20	23545369	23549386	-1	p11.21	protein_coding
ENSG00000263203		16	69152757	69154331	-1	q22.1	protein_coding
ENSG00000138798	EGF	4	110834040	110933422	1	q25	protein_coding
ENSG00000110925	CSRNP2	12	51454990	51477447	-1	q13.12	protein_coding
ENSG00000101346	POFUT1	20	30795683	30826470	1	q11.21	protein_coding
ENSG00000132716	DCAF8	1	160185505	160232321	-1	q23.2	protein_coding
ENSG00000228435	C6orf47	HSCHR6_MHC_DBB	31608257	31610731	-1	p21.33	protein_coding
ENSG00000148344	PTGES	9	132500610	132515326	-1	q34.11	protein_coding
ENSG00000157884	CIB4	2	26804070	26864236	-1	p23.3	protein_coding
ENSG00000155875	FAM154A	9	18927656	19033251	-1	p22.1	protein_coding
ENSG00000244476	ERVFRD-1	6	11102722	11111965	-1	p24.2	protein_coding
ENSG00000132872	SYT4	18	40847843	40857615	-1	q12.3	protein_coding
ENSG00000188996	HUS1B	6	655939	656963	-1	p25.3	protein_coding
ENSG00000173335	CST9	20	23583047	23586513	-1	p11.21	protein_coding
ENSG00000121653	MAPK8IP1	11	45907202	45928016	1	p11.2	protein_coding
ENSG00000128594	LRRC4	7	127667124	127672160	-1	q32.1	protein_coding
ENSG00000142623	PADI1	1	17531621	17572500	1	p36.13	protein_coding
ENSG00000145386	CCNA2	4	122737599	122745087	-1	q27	protein_coding
ENSG00000184207	PGP	16	2261998	2264808	-1	p13.3	protein_coding
ENSG00000267988		7	45902684	45906045	-1	p12.3	protein_coding
ENSG00000172037	LAMB2	3	49158547	49170551	-1	p21.31	protein_coding
ENSG00000124688	MAD2L1BP	6	43597277	43608689	1	p21.1	protein_coding
ENSG00000176515		6	1080164	1105181	1	p25.3	protein_coding
ENSG00000221910	OR2F2	7	143632259	143633372	1	q35	protein_coding
ENSG00000161980	POLR3K	16	96407	103628	-1	p13.3	protein_coding
ENSG00000137727	ARHGAP20	11	110447766	110583912	-1	q23.1	protein_coding
ENSG00000170619	COMMD5	8	146066427	146079121	-1	q24.3	protein_coding
ENSG00000164379	FOXQ1	6	1312675	1314992	1	p25.3	protein_coding
ENSG00000271271	UGT2A2	4	70454135	70505360	-1	q13.3	protein_coding
ENSG00000174697	LEP	7	127881337	127897681	1	q32.1	protein_coding
ENSG00000187033	SAMD7	3	169629360	169656963	1	q26.2	protein_coding
ENSG00000213218	CSH2	17	61949372	61951126	-1	q23.3	protein_coding
ENSG00000197785	ATAD3A	1	1447531	1470067	1	p36.33	protein_coding
ENSG00000146950	SHROOM2	X	9754496	9917483	1	p22.2	protein_coding
ENSG00000101439	CST3	20	23608534	23619110	-1	p11.21	protein_coding
ENSG00000257914		HSCHR6_MHC_COX	31808914	31809602	-1	p21.33	protein_coding
ENSG00000256632		12	133264635	133291498	1	q24.33	protein_coding
ENSG00000157020	SEC13	3	10334815	10362862	-1	p25.3	protein_coding
ENSG00000206502	ZNRD1	HSCHR6_MHC_QBL	30016279	30022269	1	p22.1	protein_coding
ENSG00000261236	BOP1	HG243_PATCH	145317005	145346273	-1	q24.3	protein_coding
ENSG00000212719	C17orf51	17	21428051	21477781	-1	p11.2	protein_coding
ENSG00000153347	FAM81B	5	94727048	94786158	1	q15	protein_coding
ENSG00000170270	C14orf142	14	93669239	93673439	-1	q32.12	protein_coding
ENSG00000172340	SUCLG2	3	67410884	67705038	-1	p14.1	protein_coding
ENSG00000063180	CA11	19	49141199	49149569	-1	q13.33	protein_coding
ENSG00000088038	CNOT3	19	54641444	54659419	1	q13.42	protein_coding
ENSG00000184672	RALYL	8	85095022	85834079	1	q21.2	protein_coding
ENSG00000185304	RGPD2	2	88055474	88285309	-1	p11.2	protein_coding
ENSG00000173334	TRIB1	8	126442563	126450647	1	q24.13	protein_coding
ENSG00000169756	LIMS1	2	109150857	109303702	1	q12.3	protein_coding
ENSG00000171161	ZNF672	1	249132409	249143716	1	q44	protein_coding
ENSG00000168959	GRM5	11	88237744	88799113	-1	q14.3	protein_coding
ENSG00000137273	FOXF2	6	1390069	1395832	1	p25.3	protein_coding
ENSG00000135404	CD63	12	56119107	56123491	-1	q13.2	protein_coding
ENSG00000177565	TBL1XR1	3	176737143	176915261	-1	q26.32	protein_coding
ENSG00000164237	CMBL	5	10275987	10308138	-1	p15.2	protein_coding
ENSG00000247077	PGAM5	12	133287405	133299228	1	q24.33	protein_coding
ENSG00000101608	MYL12A	18	3247479	3256234	1	p11.31	protein_coding
ENSG00000206324	AGPAT1	HSCHR6_MHC_QBL	32093612	32103496	-1	p21.32	protein_coding
ENSG00000261258	FKBP10	HG185_PATCH	39968962	39979465	1	q21.2	protein_coding
ENSG00000146678	IGFBP1	7	45927956	45933267	1	p12.3	protein_coding
ENSG00000256861		12	122692326	122750970	-1	q24.31	protein_coding
ENSG00000100591	AHSA1	14	77924213	77935817	1	q24.3	protein_coding
ENSG00000132207	SLX1A	16	30205208	30208882	1	p11.2	protein_coding
ENSG00000153993	SEMA3D	7	84624869	84816171	-1	q21.11	protein_coding
ENSG00000234469		X	9935392	9936134	1	p22.2	protein_coding
ENSG00000237405	AGER	HSCHR6_MHC_SSTO	32155615	32158971	-1	p21.32	protein_coding
ENSG00000137965	IFI44	1	79115481	79129763	1	p31.1	protein_coding
ENSG00000163958	ZDHHC19	3	195924320	195938308	-1	q29	protein_coding
ENSG00000167967	E4F1	16	2273567	2285743	1	p13.3	protein_coding
ENSG00000039560	RAI14	5	34656342	34832732	1	p13.2	protein_coding
ENSG00000111249	CUX2	12	111471828	111788358	1	q24.11	protein_coding
ENSG00000111859	NEDD9	6	11183531	11382581	-1	p24.2	protein_coding
ENSG00000204183	GDF5OS	20	34020827	34023248	1	q11.22	protein_coding
ENSG00000176641	RNF152	18	59475296	59561480	-1	q21.33	protein_coding
ENSG00000106344	RBM28	7	127950437	127983962	-1	q32.1	protein_coding
ENSG00000129933	MAU2	19	19431623	19469563	1	p13.11	protein_coding
ENSG00000263417	GTSCR1	18	68297755	68317980	-1	q22.2	protein_coding
ENSG00000257278		HSCHR17_1	44771954	44775602	1		protein_coding
ENSG00000224979	LSM2	HSCHR6_MHC_APD	31776526	31786115	-1	p21.33	protein_coding
ENSG00000186854	TRABD2A	2	85048774	85134132	-1	p11.2	protein_coding
ENSG00000182912	C21orf90	21	45937099	45945835	1	q22.3	protein_coding
ENSG00000054598	FOXC1	6	1610681	1614127	1	p25.3	protein_coding
ENSG00000136816	TOR1B	9	132565432	132573560	1	q34.11	protein_coding
ENSG00000187240	DYNC2H1	11	102980160	103350591	1	q22.3	protein_coding
ENSG00000100632	ERH	14	69846848	69865344	-1	q24.1	protein_coding
ENSG00000012963	UBR7	14	93673401	93695561	1	q32.12	protein_coding
ENSG00000047644	WWC3	X	9983602	10112518	1	p22.2	protein_coding
ENSG00000170684	ZNF296	19	45574758	45579846	-1	q13.32	protein_coding
ENSG00000142619	PADI3	1	17575593	17610728	1	p36.13	protein_coding
ENSG00000125965	GDF5	20	34021145	34042568	-1	q11.22	protein_coding
ENSG00000119946	CNNM1	10	101088856	101154087	1	q24.2	protein_coding
ENSG00000166289	PLEKHF1	19	30155963	30166364	1	q12	protein_coding
ENSG00000102003	SYP	X	49044269	49056718	-1	p11.23	protein_coding
ENSG00000265352		18	69399851	69455364	-1	q22.3	protein_coding
ENSG00000238130	LTA	HSCHR6_MHC_COX	31527243	31529513	1	p21.33	protein_coding
ENSG00000215455	KRTAP10-1	21	45958864	45960078	-1	q22.3	protein_coding
ENSG00000111490	TBC1D30	12	65174589	65274812	1	q14.3	protein_coding
ENSG00000185610	DBX2	12	45408455	45444882	-1	q12	protein_coding
ENSG00000205445	KRTAP10-2	21	45970240	45971388	-1	q22.3	protein_coding
ENSG00000268206		17	26638667	26642323	1	q11.2	protein_coding
ENSG00000155876	RRAGA	9	19049372	19051019	1	p22.1	protein_coding
ENSG00000212935	KRTAP10-3	21	45977673	45978643	-1	q22.3	protein_coding
ENSG00000101441	CST4	20	23666277	23669677	-1	p11.21	protein_coding
ENSG00000257774		HSCHR17_1	44831766	44874729	1		protein_coding
ENSG00000141668	CBLN2	18	70203915	70305756	-1	q22.3	protein_coding
ENSG00000215454	KRTAP10-4	21	45993606	45994987	1	q22.3	protein_coding
ENSG00000108528	SLC25A11	17	4840425	4843546	-1	p13.2	protein_coding
ENSG00000176171	BNIP3	10	133781578	133795435	-1	q26.3	protein_coding
ENSG00000164037	SLC9B1	4	103806205	103940896	-1	q24	protein_coding
ENSG00000222001		2	233877324	233880595	1	q37.1	protein_coding
ENSG00000167842	MIS12	17	5389605	5394134	1	p13.2	protein_coding
ENSG00000241123	KRTAP10-5	21	45999332	46000481	-1	q22.3	protein_coding
ENSG00000138136	LBX1	10	102986733	102989551	-1	q24.31	protein_coding
ENSG00000103355	PRSS33	16	2833954	2837949	-1	p13.3	protein_coding
ENSG00000088827	SIGLEC1	20	3667617	3687775	-1	p13	protein_coding
ENSG00000188155	KRTAP10-6	21	46011149	46012386	-1	q22.3	protein_coding
ENSG00000109084	TMEM97	17	26646121	26655707	1	q11.2	protein_coding
ENSG00000166863	TAC3	12	57403784	57422667	-1	q13.3	protein_coding
ENSG00000205441	KRTAP10-7	21	46020497	46022091	1	q22.3	protein_coding
ENSG00000115488	NEU2	2	233897382	233899767	1	q37.1	protein_coding
ENSG00000171303	KCNK3	2	26915619	26956288	1	p23.3	protein_coding
ENSG00000187766	KRTAP10-8	21	46031996	46032871	1	q22.3	protein_coding
ENSG00000213297	ZNF625-ZNF20	19	12242932	12267546	-1	p13.2	protein_coding
ENSG00000221837	KRTAP10-9	21	46047040	46048294	1	q22.3	protein_coding
ENSG00000155890	TRIM42	3	140396881	140419992	1	q23	protein_coding
ENSG00000166118	SPATA19	11	133710526	133715433	-1	q25	protein_coding
ENSG00000024048	UBR2	6	42531800	42661242	1	p21.1	protein_coding
ENSG00000226209		10	13350145	13350447	-1	p13	protein_coding
ENSG00000226704	HSPA1L	HSCHR6_MHC_APD	31788760	31794206	-1	p21.33	protein_coding
ENSG00000221859	KRTAP10-10	21	46057273	46058370	1	q22.3	protein_coding
ENSG00000260355	ZNF716	HG14_PATCH	57517884	57541253	1	p11.2	protein_coding
ENSG00000243489	KRTAP10-11	21	46066331	46067564	1	q22.3	protein_coding
ENSG00000147874	HAUS6	9	19053141	19103117	-1	p22.1	protein_coding
ENSG00000166398	KIAA0355	19	34745442	34846491	1	q13.11	protein_coding
ENSG00000114982	KANSL3	2	97258907	97308524	-1	q11.2	protein_coding
ENSG00000123095	BHLHE41	12	26272959	26278060	-1	p12.1	protein_coding
ENSG00000212933	KRTAP12-4	21	46074130	46074576	-1	q22.3	protein_coding
ENSG00000204610	TRIM15	6	30130993	30140473	1	p22.1	protein_coding
ENSG00000205439	KRTAP12-3	21	46077849	46078258	1	q22.3	protein_coding
ENSG00000171595	DNAI2	17	72270386	72311023	1	q25.1	protein_coding
ENSG00000159339	PADI4	1	17634690	17690499	1	p36.13	protein_coding
ENSG00000164190	NIPBL	5	36876861	37066515	1	p13.2	protein_coding
ENSG00000151693	ASAP2	2	9346894	9545812	1	p25.1	protein_coding
ENSG00000235941	HSPA1A	HSCHR6_MHC_APD	31794605	31797087	1	p21.33	protein_coding
ENSG00000100298	APOBEC3H	22	39493229	39500072	1	q13.1	protein_coding
ENSG00000166167	BTRC	10	103113820	103317078	1	q24.32	protein_coding
ENSG00000160325	CACFD1	9	136325089	136335970	1	q34.2	protein_coding
ENSG00000232804	HSPA1B	HSCHR6_MHC_APD	31806879	31809393	1	p21.33	protein_coding
ENSG00000086475	SEPHS1	10	13359424	13390297	-1	p13	protein_coding
ENSG00000175329	ISX	22	35462129	35483380	1	q12.3	protein_coding
ENSG00000126001	CEP250	20	34042985	34099804	1	q11.22	protein_coding
ENSG00000142252	GEMIN7	19	45582453	45594782	1	q13.32	protein_coding
ENSG00000213215	OR2F1	7	143657027	143658108	1	q35	protein_coding
ENSG00000113492	AGXT2	5	34998206	35048198	-1	p13.2	protein_coding
ENSG00000128191	DGCR8	22	20067755	20099400	1	q11.21	protein_coding
ENSG00000180448	HMHA1	19	1065922	1086627	1	p13.3	protein_coding
ENSG00000213699	SLC35F6	2	26987152	27004099	1	p23.3	protein_coding
ENSG00000221813	OR6B1	7	143701022	143702068	1	q35	protein_coding
ENSG00000161714	PLCD3	17	43186335	43210721	-1	q21.31	protein_coding
ENSG00000221836	OR2A5	7	143747461	143748473	1	q35	protein_coding
ENSG00000218497		GL000223.1	42781	68787	-1		protein_coding
ENSG00000258465		1	160187254	160254920	-1	q23.2	protein_coding
ENSG00000234857		11	62457747	62494856	-1	q12.3	protein_coding
ENSG00000186280	KDM4D	11	94706845	94732682	1	q21	protein_coding
ENSG00000221933	OR2A25	7	143771275	143772288	1	q35	protein_coding
ENSG00000168918	INPP5D	2	233924677	234116549	1	q37.1	protein_coding
ENSG00000135108	FBXO21	12	117581146	117628336	-1	q24.22	protein_coding
ENSG00000234728	C6orf48	HSCHR6_MHC_APD	31813742	31818898	1	p21.33	protein_coding
ENSG00000173141	MRP63	13	21750784	21753223	1	q12.11	protein_coding
ENSG00000235978		3	4855978	4928977	-1	p26.1	protein_coding
ENSG00000149187	CELF1	11	47487496	47587121	-1	p11.2	protein_coding
ENSG00000221858	OR2A12	7	143792141	143793186	1	q35	protein_coding
ENSG00000162618	ELTD1	1	79355449	79472403	-1	p31.1	protein_coding
ENSG00000250722	SEPP1	5	42799982	42887494	-1	p12	protein_coding
ENSG00000221989	OR2A2	7	143806607	143807657	1	q35	protein_coding
ENSG00000169297	NR0B1	X	30322323	30327715	-1	p21.2	protein_coding
ENSG00000153201	RANBP2	2	109335937	109402267	1	q12.3	protein_coding
ENSG00000080854	IGSF9B	11	133778459	133826880	-1	q25	protein_coding
ENSG00000269417		2	85122209	85122345	-1	p11.2	protein_coding
ENSG00000131943	C19orf12	19	30191721	30206364	-1	q12	protein_coding
ENSG00000186143	C2orf53	2	27359723	27362278	-1	p23.3	protein_coding
ENSG00000111696	NT5DC3	12	104164231	104234975	-1	q23.3	protein_coding
ENSG00000161981	SNRNP25	16	103010	107669	1	p13.3	protein_coding
ENSG00000221938	OR2A14	7	143826151	143827162	1	q35	protein_coding
ENSG00000011405	PIK3C2A	11	17099277	17229530	-1	p15.1	protein_coding
ENSG00000263563	UBBP4	17	21729601	21731762	1	p11.2	protein_coding
ENSG00000034510	TMSB10	2	85132749	85133795	1	p11.2	protein_coding
[truncated: 20,697 more rows]

## Sheet: exprGenesTested_Voineagu
Description:	Genes called as expressed and included in WGCNA analyses, Voineagu et al 2011
ensembl_gene_id	hgnc_symbol	chromosome_name	start_position	end_position	strand	band	gene_biotype
ENSG00000156508	EEF1A1	6	74225473	74233520	-1	q13	protein_coding
ENSG00000233927	RPS28	19	8386042	8388224	1	p13.2	protein_coding
ENSG00000117408	IPO13	1	44412611	44433694	1	p34.1	protein_coding
ENSG00000145012	LPP	3	187871072	188608460	1	q27.3	protein_coding
ENSG00000163877	SNIP1	1	38000050	38019903	-1	p34.3	protein_coding
ENSG00000065618	COL17A1	10	105791044	105845760	-1	q25.1	protein_coding
ENSG00000064961	HMG20B	19	3572775	3579086	1	p13.3	protein_coding
ENSG00000243414	TICAM2	5	114914339	114961876	-1	q22.3	protein_coding
ENSG00000179833	SERTAD2	2	64858755	64977449	-1	p14	protein_coding
ENSG00000118785	SPP1	4	88896819	88904562	1	q22.1	protein_coding
ENSG00000115307	AUP1	2	74753772	74757066	-1	p13.1	protein_coding
ENSG00000116688	MFN2	1	12040238	12073571	1	p36.22	protein_coding
ENSG00000028310	BRD9	5	850406	892939	-1	p15.33	protein_coding
ENSG00000179588	ZFPM1	16	88519725	88603424	1	q24.2	protein_coding
ENSG00000158373	HIST1H2BD	6	26158349	26171577	1	p22.2	protein_coding
ENSG00000130222	GADD45G	9	92219928	92221470	1	q22.2	protein_coding
ENSG00000113719	ERGIC1	5	172261278	172379688	1	q35.1	protein_coding
ENSG00000039123	SKIV2L2	5	54603588	54721409	1	q11.2	protein_coding
ENSG00000105245	NUMBL	19	41172596	41196877	-1	q13.2	protein_coding
ENSG00000178202	KDELC2	11	108342832	108369159	-1	q22.3	protein_coding
ENSG00000165272	AQP3	9	33441152	33447609	-1	p13.3	protein_coding
ENSG00000007047	MARK4	19	45582546	45808541	1	q13.32	protein_coding
ENSG00000138190	EXOC6	10	94590935	94819250	1	q23.33	protein_coding
ENSG00000213420	GPC2	7	99767229	99774995	-1	q22.1	protein_coding
ENSG00000140943	MBTPS1	16	84087368	84150511	-1	q23.3	protein_coding
ENSG00000152291	TGOLN2	2	85545147	85555548	-1	p11.2	protein_coding
ENSG00000149582	TMEM25	11	118401756	118417995	1	q23.3	protein_coding
ENSG00000196588	MKL1	22	40806285	41032706	-1	q13.2	protein_coding
ENSG00000173327	MAP3K11	11	65365226	65382853	-1	q13.1	protein_coding
ENSG00000134294	SLC38A2	12	46751972	46766650	-1	q13.11	protein_coding
ENSG00000168765	GSTM4	1	110198703	110208118	1	p13.3	protein_coding
ENSG00000171189	GRIK1	21	30909254	31312351	-1	q21.3	protein_coding
ENSG00000178234	GALNT11	7	151722759	151819425	1	q36.1	protein_coding
ENSG00000176788	BASP1	5	17065707	17276943	1	p15.1	protein_coding
ENSG00000163468	CCT3	1	156278759	156337664	-1	q22	protein_coding
ENSG00000110047	EHD1	11	64619114	64655768	-1	q13.1	protein_coding
ENSG00000172602	RND1	12	49250928	49259681	-1	q13.12	protein_coding
ENSG00000105193	RPS16	19	39923847	39926588	-1	q13.2	protein_coding
ENSG00000120942	UBIAD1	1	11333263	11356106	1	p36.22	protein_coding
ENSG00000095485	CWF19L1	10	101992055	102027437	-1	q24.31	protein_coding
ENSG00000183955	SETD8	12	123868320	123893905	1	q24.31	protein_coding
ENSG00000169902	TPST1	7	65670186	65885530	1	q11.21	protein_coding
ENSG00000114770	ABCC5	3	183637722	183735803	-1	q27.1	protein_coding
ENSG00000086717	PPEF1	X	18694029	18846039	1	p22.13	protein_coding
ENSG00000151292	CSNK1G3	5	122847793	122952739	1	q23.2	protein_coding
ENSG00000168216	LMBRD1	6	70385694	70507003	-1	q13	protein_coding
ENSG00000004975	DVL2	17	7128660	7137864	-1	p13.1	protein_coding
ENSG00000131143	COX4I1	16	85832239	85840650	1	q24.1	protein_coding
ENSG00000159231	CBR3	21	37507210	37518864	1	q22.12	protein_coding
ENSG00000132429	POPDC3	6	105606155	105627870	-1	q21	protein_coding
ENSG00000156804	FBXO32	8	124510129	124553446	-1	q24.13	protein_coding
ENSG00000165533	TTC8	14	89290497	89344335	1	q31.3	protein_coding
ENSG00000141560	FN3KRP	17	80674559	80688204	1	q25.3	protein_coding
ENSG00000110435	PDHX	11	34937376	35042138	1	p13	protein_coding
ENSG00000164659	KIAA1324L	7	86506222	86689015	-1	q21.12	protein_coding
ENSG00000172340	SUCLG2	3	67410884	67705038	-1	p14.1	protein_coding
ENSG00000042317	SPATA7	14	88851268	88936694	1	q31.3	protein_coding
ENSG00000163738	MTHFD2L	4	74979891	75168816	1	q13.3	protein_coding
ENSG00000091137	SLC26A4	7	107301080	107358254	1	q22.3	protein_coding
ENSG00000184436	THAP7	22	21353393	21356485	-1	q11.21	protein_coding
ENSG00000169188	APEX2	X	55026790	55035490	1	p11.21	protein_coding
ENSG00000104643	MTMR9	8	11141925	11185646	1	p23.1	protein_coding
ENSG00000134769	DTNA	18	32073254	32471808	1	q12.1	protein_coding
ENSG00000101442	ACTR5	20	37377085	37400834	1	q11.23	protein_coding
ENSG00000182118	FAM89A	1	231154704	231175992	-1	q42.2	protein_coding
ENSG00000156411	C14orf2	14	104378625	104394606	-1	q32.33	protein_coding
ENSG00000105722	ERF	19	42751724	42759309	-1	q13.2	protein_coding
ENSG00000169635	HIC2	22	21771693	21805752	1	q11.21	protein_coding
ENSG00000154723	ATP5J	21	27088815	27107984	-1	q21.3	protein_coding
ENSG00000096401	CDC5L	6	44355262	44418163	1	p21.1	protein_coding
ENSG00000130032	PRRG3	X	150863596	150874396	1	q28	protein_coding
ENSG00000030066	NUP160	11	47799639	47870107	-1	p11.2	protein_coding
ENSG00000134508	CABLES1	18	20714528	20840431	1	q11.2	protein_coding
ENSG00000187498	COL4A1	13	110801318	110959496	-1	q34	protein_coding
ENSG00000104823	ECH1	19	39306062	39322645	-1	q13.2	protein_coding
ENSG00000179094	PER1	17	8043790	8059824	-1	p13.1	protein_coding
ENSG00000101811	CSTF2	X	100075384	100095921	1	q22.1	protein_coding
ENSG00000109686	SH3D19	4	152023903	152246784	-1	q31.3	protein_coding
ENSG00000173267	SNCG	10	88718375	88723017	1	q23.2	protein_coding
ENSG00000127837	AAMP	2	219128850	219134980	-1	q35	protein_coding
ENSG00000092096	SLC22A17	14	23815515	23822121	-1	q11.2	protein_coding
ENSG00000172638	EFEMP2	11	65633912	65641063	-1	q13.1	protein_coding
ENSG00000110697	PITPNM1	11	67259239	67273734	-1	q13.2	protein_coding
ENSG00000154478	GPR26	10	125425871	125454123	1	q26.13	protein_coding
ENSG00000114268	PFKFB4	3	48555117	48599448	-1	p21.31	protein_coding
ENSG00000213015	ZNF580	19	56146382	56154835	1	q13.42	protein_coding
ENSG00000258839	MC1R	16	89978527	89987385	1	q24.3	protein_coding
ENSG00000169718	DUS1L	17	80015382	80023763	-1	q25.3	protein_coding
ENSG00000131437	KIF3A	5	132028320	132073330	-1	q31.1	protein_coding
ENSG00000260770	NKIRAS2	HG185_PATCH	40173272	40181893	1	q21.2	protein_coding
ENSG00000117620	SLC35A3	1	100435345	100492535	1	p21.2	protein_coding
ENSG00000106443	PHF14	7	11013499	11209250	1	p21.3	protein_coding
ENSG00000188290	HES4	1	934342	935552	-1	p36.33	protein_coding
ENSG00000160678	S100A1	1	153600402	153604513	1	q21.3	protein_coding
ENSG00000012171	SEMA3B	3	50304990	50314977	1	p21.31	processed_transcript
ENSG00000136891	TEX10	9	103064359	103115221	-1	q31.1	protein_coding
ENSG00000185347	C14orf80	14	105956192	105965912	1	q32.33	protein_coding
ENSG00000099624	ATP5D	19	1241749	1244824	1	p13.3	protein_coding
ENSG00000104756	KCTD9	8	25285366	25315992	-1	p21.2	protein_coding
ENSG00000036257	CUL3	2	225334867	225450110	-1	q36.2	protein_coding
ENSG00000259919	GALNT9	HG996_PATCH	132680924	132910380	-1	q24.33	protein_coding
ENSG00000172725	CORO1B	11	67205519	67211292	-1	q13.2	protein_coding
ENSG00000100575	TIMM9	14	58875212	58894332	-1	q23.1	protein_coding
ENSG00000158552	ZFAND2B	2	220059959	220074373	1	q35	protein_coding
ENSG00000100146	SOX10	22	38366693	38383429	-1	q13.1	protein_coding
ENSG00000140992	PDPK1	16	2587965	2653189	1	p13.3	protein_coding
ENSG00000072609	CHFR	12	133398773	133532890	-1	q24.33	protein_coding
ENSG00000010803	SCMH1	1	41492872	41707826	-1	p34.2	protein_coding
ENSG00000165995	CACNB2	10	18429606	18830798	1	p12.33	protein_coding
ENSG00000099875	MKNK2	19	2037470	2051243	-1	p13.3	protein_coding
ENSG00000006210	CX3CL1	16	57406370	57418960	1	q21	protein_coding
ENSG00000102981	PARD6A	16	67694849	67696681	1	q22.1	protein_coding
ENSG00000171552	BCL2L1	20	30252255	30311792	-1	q11.21	protein_coding
ENSG00000164919	COX6C	8	100885428	100906290	-1	q22.2	protein_coding
ENSG00000108852	MPP2	17	41952725	41987068	-1	q21.31	protein_coding
ENSG00000162104	ADCY9	16	4003388	4166186	-1	p13.3	protein_coding
ENSG00000126767	ELK1	X	47494920	47510003	-1	p11.23	protein_coding
ENSG00000076201	PTPN23	3	47422501	47454931	1	p21.31	protein_coding
ENSG00000069849	ATP1B3	3	141594966	141645356	1	q23	protein_coding
ENSG00000070759	TESK2	1	45809555	45956872	-1	p34.1	protein_coding
ENSG00000196372	ASB13	10	5680830	5708558	-1	p15.1	protein_coding
ENSG00000143344	RGL1	1	183605208	183897666	1	q25.3	protein_coding
ENSG00000077522	ACTN2	1	236849754	236927931	1	q43	protein_coding
ENSG00000100348	TXN2	22	36863083	36878077	-1	q12.3	protein_coding
ENSG00000134940	ACRV1	11	125541417	125551018	-1	q24.2	protein_coding
ENSG00000206445	ATP6V1G2	HSCHR6_MHC_QBL	31502517	31504899	-1	p21.33	protein_coding
ENSG00000133997	MED6	14	71047974	71067384	-1	q24.2	protein_coding
ENSG00000261230	CPSF1	HG243_PATCH	145448132	145464191	-1	q24.3	protein_coding
ENSG00000102738	MRPS31	13	41303432	41345309	-1	q14.11	protein_coding
ENSG00000226704	HSPA1L	HSCHR6_MHC_APD	31788760	31794206	-1	p21.33	protein_coding
ENSG00000130475	FCHO1	19	17858527	17899377	1	p13.11	protein_coding
ENSG00000153922	CHD1	5	98190908	98262240	-1	q21.1	protein_coding
ENSG00000177108	ZDHHC22	14	77597613	77609077	-1	q24.3	protein_coding
ENSG00000138642	HERC6	4	89299891	89364263	1	q22.1	protein_coding
ENSG00000262742	MCTP1	HSCHR5_1_CTG2	94039446	94636885	-1	q15	protein_coding
ENSG00000069998	CECR5	22	17618401	17646177	-1	q11.1	protein_coding
ENSG00000119401	TRIM32	9	119449581	119463579	1	q33.1	protein_coding
ENSG00000100412	ACO2	22	41865129	41924993	1	q13.2	protein_coding
ENSG00000086598	TMED2	12	124069078	124083116	1	q24.31	protein_coding
ENSG00000168077	SCARA3	8	27491385	27534293	1	p21.1	protein_coding
ENSG00000167114	SLC27A4	9	131102925	131123502	1	q34.11	protein_coding
ENSG00000102898	NUTF2	16	67880635	67906470	1	q22.1	protein_coding
ENSG00000157796	WDR19	4	39184024	39287430	1	p14	protein_coding
ENSG00000134744	ZCCHC11	1	52873954	53019159	-1	p32.3	protein_coding
ENSG00000011304	PTBP1	19	797075	812327	1	p13.3	protein_coding
ENSG00000102572	STK24	13	99102455	99230194	-1	q32.2	protein_coding
ENSG00000134758	RNF138	18	29671818	29711524	1	q12.1	protein_coding
ENSG00000058729	RIOK2	5	96496571	96518964	-1	q15	protein_coding
ENSG00000175110	MRPS22	3	138724648	139076065	1	q23	protein_coding
ENSG00000126247	CAPNS1	19	36630477	36641255	1	q13.12	protein_coding
ENSG00000265681	RPL17	18	47014851	47018906	-1	q21.1	protein_coding
ENSG00000109079	TNFAIP1	17	26662628	26674035	1	q11.2	protein_coding
ENSG00000140391	TSPAN3	15	77336359	77376326	-1	q24.3	protein_coding
ENSG00000063046	EIF4B	12	53399942	53435993	1	q13.13	protein_coding
ENSG00000111229	ARPC3	12	110872630	110888227	-1	q24.11	protein_coding
ENSG00000156299	TIAM1	21	32490734	32932290	-1	q22.11	protein_coding
ENSG00000135919	SERPINE2	2	224839829	224904036	-1	q36.1	protein_coding
ENSG00000114648	KLHL18	3	47324407	47388306	1	p21.31	protein_coding
ENSG00000105643	ARRDC2	19	18111941	18124911	1	p13.11	protein_coding
ENSG00000137492	PRKRIR	11	76061000	76092015	-1	q13.5	protein_coding
ENSG00000165819	METTL3	14	21966277	21979517	-1	q11.2	protein_coding
ENSG00000104835	SARS2	19	39405906	39440495	-1	q13.2	protein_coding
ENSG00000187145	MRPS21	1	150266289	150281414	1	q21.2	protein_coding
ENSG00000127252	HRASLS	3	192958914	192995527	1	q29	protein_coding
ENSG00000174437	ATP2A2	12	110718561	110788898	1	q24.11	protein_coding
ENSG00000109670	FBXW7	4	153242410	153457253	-1	q31.3	protein_coding
ENSG00000070081	NUCB2	11	17229700	17371521	1	p15.1	protein_coding
ENSG00000153767	GTF2E1	3	120461484	120501916	1	q13.33	protein_coding
ENSG00000072756	TRNT1	3	3168600	3192563	1	p26.2	protein_coding
ENSG00000121281	ADCY7	16	50280048	50352046	1	q12.1	protein_coding
ENSG00000136861	CDK5RAP2	9	123151147	123342448	-1	q33.2	protein_coding
ENSG00000142687	KIAA0319L	1	35899091	36023551	-1	p34.3	protein_coding
ENSG00000105576	TNPO2	19	12810008	12834825	-1	p13.2	protein_coding
ENSG00000084453	SLCO1A2	12	21417534	21572528	-1	p12.1	protein_coding
ENSG00000007944	MYLIP	6	16129356	16148479	1	p22.3	protein_coding
ENSG00000178951	ZBTB7A	19	4044362	4066943	-1	p13.3	protein_coding
ENSG00000196950	SLC39A10	2	196440701	196602426	1	q32.3	protein_coding
ENSG00000198791	CNOT7	8	17086737	17104387	-1	p22	protein_coding
ENSG00000120053	GOT1	10	101156627	101190381	-1	q24.2	protein_coding
ENSG00000124486	USP9X	X	40944888	41093672	1	p11.4	protein_coding
ENSG00000133065	SLC41A1	1	205758221	205782876	-1	q32.1	protein_coding
ENSG00000169016	E2F6	2	11584501	11606297	-1	p25.1	protein_coding
ENSG00000167216	KATNAL2	18	44497455	44627658	1	q21.1	protein_coding
ENSG00000134748	PRPF38A	1	52870236	52886511	1	p32.3	protein_coding
ENSG00000185432	METTL7A	12	51317255	51326300	1	q13.12	protein_coding
ENSG00000107742	SPOCK2	10	73818793	73848790	-1	q22.1	protein_coding
ENSG00000108433	GOSR2	17	45000483	45105003	1	q21.32	protein_coding
ENSG00000168546	GFRA2	8	21547915	21669869	-1	p21.3	protein_coding
ENSG00000147130	ZMYM3	X	70459474	70474996	-1	q13.1	protein_coding
ENSG00000151948	GLT1D1	12	129337972	129469509	1	q24.33	protein_coding
ENSG00000159423	ALDH4A1	1	19197926	19229275	-1	p36.13	protein_coding
ENSG00000176907	C8orf4	8	40010989	40012821	1	p11.21	protein_coding
ENSG00000100029	PES1	22	30972615	31003070	-1	q12.2	protein_coding
ENSG00000150961	SEC24D	4	119643978	119759838	-1	q26	protein_coding
ENSG00000120729	MYOT	5	137203480	137223540	1	q31.2	protein_coding
ENSG00000180964	TCEAL8	X	102507923	102510131	-1	q22.1	protein_coding
ENSG00000084073	ZMPSTE24	1	40723779	40759856	1	p34.2	protein_coding
ENSG00000130703	OSBPL2	20	60813580	60871268	1	q13.33	protein_coding
ENSG00000171560	FGA	4	155504278	155511918	-1	q31.3	protein_coding
ENSG00000135999	EPC2	2	149402009	149545130	1	q23.1	protein_coding
ENSG00000138166	DUSP5	10	112257596	112271302	1	q25.2	protein_coding
ENSG00000131845	ZNF304	19	57862675	57871266	1	q13.43	protein_coding
ENSG00000214265	SNURF	15	25200133	25245423	1	q11.2	protein_coding
ENSG00000167654	ATCAY	19	3879862	3928077	1	p13.3	protein_coding
ENSG00000130724	CHMP2A	19	59062933	59066491	-1	q13.43	protein_coding
ENSG00000138326	RPS24	10	79793518	79816570	1	q22.3	protein_coding
ENSG00000160193	WDR4	21	44263204	44299678	-1	q22.3	protein_coding
ENSG00000162378	ZYG11B	1	53192126	53293014	1	p32.3	protein_coding
ENSG00000155096	AZIN1	8	103838585	103906092	-1	q22.3	protein_coding
ENSG00000134375	TIMM17A	1	201924619	201939789	1	q32.1	protein_coding
ENSG00000131469	RPL27	17	41150290	41154976	1	q21.31	protein_coding
ENSG00000079805	DNM2	19	10828755	10944164	1	p13.2	protein_coding
ENSG00000114115	RBP1	3	139236276	139258671	-1	q23	protein_coding
ENSG00000048707	VPS13D	1	12290124	12572099	1	p36.22	protein_coding
ENSG00000126107	HECTD3	1	45468212	45477001	-1	p34.1	protein_coding
ENSG00000115902	SLC1A4	2	65215611	65250999	1	p14	protein_coding
ENSG00000014641	MDH1	2	63815743	63834331	1	p15	protein_coding
ENSG00000213145	CRIP1	14	105952654	105955284	1	q32.33	protein_coding
ENSG00000112902	SEMA5A	5	9035138	9546187	-1	p15.31	protein_coding
ENSG00000169891	REPS2	X	16964814	17171395	1	p22.2	protein_coding
ENSG00000173210	ABLIM3	5	148521046	148640105	1	q32	protein_coding
ENSG00000154856	APCDD1	18	10454625	10488698	1	p11.22	protein_coding
ENSG00000198130	HIBCH	2	191054461	191208919	-1	q32.2	protein_coding
ENSG00000118407	FILIP1	6	76001575	76203454	-1	q14.1	protein_coding
ENSG00000185250	PPIL6	6	109711418	109762374	-1	q21	protein_coding
ENSG00000130023	C6orf70	6	170151718	170181680	1	q27	protein_coding
ENSG00000131748	STARD3	17	37793318	37819737	1	q12	protein_coding
ENSG00000065457	ADAT1	16	75630879	75657198	-1	q23.1	protein_coding
ENSG00000169085	C8orf46	8	67372238	67430759	1	q13.1	protein_coding
ENSG00000115091	ACTR3	2	114647537	114720173	1	q14.1	protein_coding
ENSG00000102904	TSNAXIP1	16	67840668	67866051	1	q22.1	protein_coding
ENSG00000142230	SAE1	19	47616531	47713886	1	q13.32	protein_coding
ENSG00000115009	CCL20	2	228678558	228682272	1	q36.3	protein_coding
ENSG00000091542	ALKBH5	17	18086392	18113268	1	p11.2	protein_coding
ENSG00000196502	SULT1A1	16	28616903	28634946	-1	p11.2	protein_coding
ENSG00000114631	PODXL2	3	127348024	127391652	1	q21.3	protein_coding
ENSG00000100307	CBX7	22	39516172	39548679	-1	q13.1	protein_coding
ENSG00000090530	LEPREL1	3	189674517	189840226	-1	q28	protein_coding
ENSG00000113161	HMGCR	5	74632154	74657929	1	q13.3	protein_coding
ENSG00000090487	SPG21	15	65255362	65282648	-1	q22.31	protein_coding
ENSG00000205364	MT1M	16	56666145	56667898	1	q12.2	protein_coding
ENSG00000111790	FGFR1OP2	12	27091316	27119583	1	p11.23	protein_coding
ENSG00000135250	SRPK2	7	104751151	105039755	-1	q22.3	protein_coding
ENSG00000185728	YTHDF3	8	64081112	64125346	1	q12.3	protein_coding
ENSG00000213930	GALT	9	34638130	34651032	1	p13.3	protein_coding
ENSG00000101310	SEC23B	20	18488137	18542059	1	p11.23	protein_coding
ENSG00000137261	KIAA0319	6	24544332	24646383	-1	p22.3	protein_coding
ENSG00000100784	RPS6KA5	14	91336799	91526980	-1	q32.11	protein_coding
ENSG00000109881	CCDC34	11	27352374	27385415	-1	p14.1	protein_coding
ENSG00000167508	MVD	16	88718343	88729569	-1	q24.3	protein_coding
ENSG00000184205	TSPYL2	X	53111549	53117722	1	p11.22	protein_coding
ENSG00000088833	NSFL1C	20	1422807	1448417	-1	p13	protein_coding
ENSG00000134215	VAV3	1	108113782	108507766	-1	p13.3	protein_coding
ENSG00000198624	CCDC69	5	150560613	150603706	-1	q33.1	protein_coding
ENSG00000168827	GFM1	3	158362067	158410364	1	q25.32	protein_coding
ENSG00000119280	C1orf198	1	230972865	231005335	-1	q42.2	protein_coding
ENSG00000079332	SAR1A	10	71909960	71930279	-1	q22.1	protein_coding
ENSG00000074416	MGLL	3	127407909	127542051	-1	q21.3	protein_coding
ENSG00000137274	BPHL	6	3118608	3153812	1	p25.2	protein_coding
ENSG00000119946	CNNM1	10	101088856	101154087	1	q24.2	protein_coding
ENSG00000103528	SYT17	16	19179293	19279652	1	p12.3	protein_coding
ENSG00000160741	CRTC2	1	153920145	153931101	-1	q21.3	protein_coding
ENSG00000117632	STMN1	1	26210672	26233482	-1	p36.11	protein_coding
ENSG00000172500	FIBP	11	65651212	65656010	-1	q13.1	protein_coding
ENSG00000164088	PPM1M	3	52279841	52284613	1	p21.2	protein_coding
ENSG00000077080	ACTL6B	7	100240720	100254084	-1	q22.1	protein_coding
ENSG00000101444	AHCY	20	32868074	32899608	-1	q11.22	protein_coding
ENSG00000168591	TMUB2	17	42264338	42269099	1	q21.31	protein_coding
ENSG00000089163	SIRT4	12	120740119	120751052	1	q24.31	protein_coding
ENSG00000184470	TXNRD2	22	19863040	19929341	-1	q11.21	protein_coding
ENSG00000106615	RHEB	7	151163098	151217206	-1	q36.1	protein_coding
ENSG00000148450	MSRB2	10	23384435	23410942	1	p12.2	protein_coding
ENSG00000166848	TERF2IP	16	75681684	75795051	1	q23.1	protein_coding
ENSG00000101126	ADNP	20	49505585	49547958	-1	q13.13	protein_coding
ENSG00000139793	MBNL2	13	97873688	98046374	1	q32.1	protein_coding
ENSG00000166426	CRABP1	15	78632666	78640572	1	q25.1	protein_coding
ENSG00000143153	ATP1B1	1	169074935	169101960	1	q24.2	protein_coding
ENSG00000189144	ZNF573	19	38226734	38307940	-1	q13.13	protein_coding
ENSG00000170324	FRMPD2	10	49364601	49482941	-1	q11.22	protein_coding
ENSG00000138311	ZNF365	10	64133951	64431771	1	q21.2	protein_coding
ENSG00000100815	TRIP11	14	92432335	92507240	-1	q32.12	protein_coding
ENSG00000130758	MAP3K10	19	40697651	40721482	1	q13.2	protein_coding
ENSG00000160179	ABCG1	21	43619799	43717354	1	q22.3	protein_coding
ENSG00000185721	DRG1	22	31795509	31924726	1	q12.2	protein_coding
ENSG00000137802	MAPKBP1	15	42066632	42120053	1	q15.1	protein_coding
ENSG00000005448	WDR54	2	74648805	74652882	1	p13.1	protein_coding
ENSG00000214253	FIS1	7	100882739	100895597	-1	q22.1	protein_coding
ENSG00000111642	CHD4	12	6679249	6716642	-1	p13.31	protein_coding
ENSG00000173402	DAG1	3	49506146	49573048	1	p21.31	protein_coding
ENSG00000183605	SFXN4	10	120900279	120925179	-1	q26.11	protein_coding
ENSG00000117362	APH1A	1	150237804	150241980	-1	q21.2	protein_coding
ENSG00000183617	MRPL54	19	3762662	3768573	1	p13.3	protein_coding
ENSG00000019505	SYT13	11	45261852	45307870	-1	p11.2	protein_coding
ENSG00000110721	CHKA	11	67820326	67888911	-1	q13.2	protein_coding
ENSG00000124313	IQSEC2	X	53262058	53350522	-1	p11.22	protein_coding
ENSG00000158296	SLC13A3	20	45186463	45304714	-1	q13.12	protein_coding
ENSG00000054356	PTPRN	2	220154345	220174370	-1	q35	protein_coding
ENSG00000113645	WWC1	5	167718656	167899308	1	q34	protein_coding
ENSG00000178498	DTX3	12	57998405	58003587	1	q13.3	protein_coding
ENSG00000166788	SAAL1	11	18091482	18127638	-1	p15.1	protein_coding
ENSG00000124635	HIST1H2BJ	6	27093676	27100541	-1	p22.1	protein_coding
ENSG00000100150	DEPDC5	22	32149944	32303001	1	q12.2	protein_coding
ENSG00000162735	PEX19	1	160246602	160256138	-1	q23.2	protein_coding
ENSG00000096070	BRPF3	6	36164521	36200567	1	p21.31	protein_coding
ENSG00000163463	KRTCAP2	1	155141884	155159747	-1	q22	protein_coding
ENSG00000103415	HMOX2	16	4524691	4560348	1	p13.3	protein_coding
ENSG00000063015	SEZ6	17	27281919	27333458	-1	q11.2	protein_coding
ENSG00000141858	SAMD1	19	14198652	14201848	-1	p13.12	protein_coding
ENSG00000078061	ARAF	X	47420516	47431307	1	p11.23	protein_coding
ENSG00000106688	SLC1A1	9	4490444	4587469	1	p24.2	protein_coding
ENSG00000074181	NOTCH3	19	15270444	15311792	-1	p13.12	protein_coding
ENSG00000172354	GNB2	7	100271154	100276797	1	q22.1	protein_coding
ENSG00000133069	TMCC2	1	205197304	205242471	1	q32.1	protein_coding
ENSG00000147669	POLR2K	8	101162812	101166230	1	q22.2	protein_coding
ENSG00000117394	SLC2A1	1	43391052	43424530	-1	p34.2	protein_coding
ENSG00000227804	PPP1R10	HSCHR6_MHC_DBB	30558418	30576630	-1	p21.33	protein_coding
ENSG00000139168	ZCRB1	12	42705880	42719920	-1	q12	protein_coding
ENSG00000104725	NEFL	8	24808468	24814624	-1	p21.2	processed_transcript
ENSG00000174307	PHLDA3	1	201434620	201438365	-1	q32.1	protein_coding
ENSG00000134461	ANKRD16	10	5903580	5931869	-1	p15.1	protein_coding
ENSG00000165233	C9orf89	9	95858500	95875565	1	q22.31	protein_coding
ENSG00000176884	GRIN1	9	140032842	140063207	1	q34.3	protein_coding
ENSG00000131759	RARA	17	38465444	38513094	1	q21.2	protein_coding
ENSG00000109911	ELP4	11	31531297	31805546	1	p13	protein_coding
ENSG00000111445	RFC5	12	118451393	118470935	1	q24.23	protein_coding
ENSG00000102978	POLR2C	16	57496299	57505922	1	q21	protein_coding
ENSG00000054523	KIF1B	1	10270863	10441661	1	p36.22	protein_coding
ENSG00000158716	DUSP23	1	159750722	159752333	1	q23.2	protein_coding
ENSG00000120868	APAF1	12	99038919	99129204	1	q23.1	protein_coding
ENSG00000168883	USP39	2	85829979	85876403	1	p11.2	protein_coding
ENSG00000159479	MED8	1	43849588	43855479	-1	p34.2	protein_coding
ENSG00000058262	SEC61A1	3	127770484	127790526	1	q21.3	protein_coding
ENSG00000142920	ADC	1	33546705	33586131	1	p35.1	protein_coding
ENSG00000151834	GABRA2	4	46250444	46477247	-1	p12	protein_coding
ENSG00000108679	LGALS3BP	17	76967320	76976191	-1	q25.3	protein_coding
ENSG00000198373	WWP2	16	69796209	69975644	1	q22.1	protein_coding
ENSG00000077348	EXOSC5	19	41892279	41903384	-1	q13.2	protein_coding
ENSG00000140326	CDAN1	15	43015757	43029324	-1	q15.2	protein_coding
ENSG00000005893	LAMP2	X	119561682	119603220	-1	q24	protein_coding
ENSG00000145741	BTF3	5	72794233	72801460	1	q13.2	protein_coding
ENSG00000151929	BAG3	10	121410882	121437331	1	q26.11	protein_coding
ENSG00000164796	CSMD3	8	113235157	114449328	-1	q23.3	protein_coding
ENSG00000226033	STK19	HSCHR6_MHC_MCF	32015399	32025671	1	p21.33	protein_coding
ENSG00000119866	BCL11A	2	60678302	60780702	-1	p16.1	protein_coding
ENSG00000155097	ATP6V1C1	8	104033291	104085279	1	q22.3	protein_coding
ENSG00000166398	KIAA0355	19	34745442	34846491	1	q13.11	protein_coding
ENSG00000099940	SNAP29	22	21213271	21245502	1	q11.21	protein_coding
ENSG00000173457	PPP1R14B	11	64011956	64014413	-1	q13.1	protein_coding
ENSG00000147065	MSN	X	64887537	64961791	1	q12	protein_coding
ENSG00000156052	GNAQ	9	80331003	80646374	-1	q21.2	protein_coding
ENSG00000087074	PPP1R15A	19	49375649	49379314	1	q13.33	protein_coding
ENSG00000112365	ZBTB24	6	109783797	109804440	-1	q21	protein_coding
ENSG00000115266	APC2	19	1446300	1473243	1	p13.3	protein_coding
ENSG00000087053	MTMR2	11	95566046	95658479	-1	q21	protein_coding
ENSG00000115350	POLE4	2	75185619	75197255	1	p12	protein_coding
ENSG00000146083	RNF44	5	175953698	175965026	-1	q35.2	protein_coding
ENSG00000133392	MYH11	16	15796992	15950890	-1	p13.11	protein_coding
ENSG00000118939	UCHL3	13	76123619	76180085	1	q22.2	protein_coding
ENSG00000198879	SFMBT2	10	7200586	7453450	-1	p14	protein_coding
ENSG00000117614	SYF2	1	25549170	25558993	-1	p36.11	protein_coding
ENSG00000186020	ZNF529	19	37025676	37096178	-1	q13.12	protein_coding
ENSG00000167315	ACAA2	18	47309869	47340330	-1	q21.1	protein_coding
ENSG00000139197	PEX5	12	7341281	7371170	1	p13.31	protein_coding
ENSG00000180113	TDRD6	6	46655612	46672056	1	p12.3	protein_coding
ENSG00000174840	PDE12	3	57542003	57552571	1	p14.3	protein_coding
ENSG00000163956	LRPAP1	4	3508103	3534286	-1	p16.3	protein_coding
ENSG00000182768	NGRN	15	90808891	90816463	1	q26.1	protein_coding
ENSG00000261023	TRRAP	HG946_PATCH	98507245	98642555	1	q22.1	protein_coding
ENSG00000120251	GRIA2	4	158125334	158287227	1	q32.1	protein_coding
ENSG00000160917	CPSF4	7	99036545	99054994	1	q22.1	protein_coding
ENSG00000232804	HSPA1B	HSCHR6_MHC_APD	31806879	31809393	1	p21.33	protein_coding
ENSG00000176956	LY6H	8	144239331	144242128	-1	q24.3	protein_coding
ENSG00000163902	RPN1	3	128338817	128399918	-1	q21.3	protein_coding
ENSG00000007545	CRAMP1L	16	1662326	1727909	1	p13.3	protein_coding
ENSG00000135390	ATP5G2	12	54026510	54071192	-1	q13.13	protein_coding
ENSG00000005156	LIG3	17	33307513	33332083	1	q12	protein_coding
ENSG00000169609	C15orf40	15	83657193	83680393	-1	q25.2	protein_coding
ENSG00000143612	C1orf43	1	154179182	154193104	-1	q21.3	protein_coding
ENSG00000163888	CAMK2N2	3	183977001	183979251	-1	q27.1	protein_coding
ENSG00000147592	LACTB2	8	71547553	71581409	-1	q13.3	protein_coding
ENSG00000120438	TCP1	6	160199530	160210781	-1	q25.3	protein_coding
ENSG00000168461	RAB31	18	9708162	9862548	1	p11.22	protein_coding
ENSG00000163607	GTPBP8	3	112709765	112733907	1	q13.2	protein_coding
ENSG00000136928	GABBR2	9	101050391	101471479	-1	q22.33	protein_coding
ENSG00000160439	RDH13	19	55550476	55582659	-1	q13.42	protein_coding
ENSG00000112796	ENPP5	6	46126924	46138708	-1	p21.1	protein_coding
ENSG00000156475	PPP2R2B	5	145967936	146464347	-1	q32	protein_coding
ENSG00000067842	ATP2B3	X	152783134	152848397	1	q28	protein_coding
ENSG00000169696	ASPSCR1	17	79934683	79975282	1	q25.3	protein_coding
ENSG00000162073	PAQR4	16	3019246	3023490	1	p13.3	protein_coding
ENSG00000175183	CSRP2	12	77252495	77272840	-1	q21.2	protein_coding
ENSG00000103175	WFDC1	16	84328252	84363450	1	q24.1	protein_coding
ENSG00000052841	TTC17	11	43380482	43516483	1	p12	protein_coding
ENSG00000109572	CLCN3	4	170533784	170644824	1	q33	protein_coding
ENSG00000188177	ZC3H6	2	113033171	113097640	1	q13	protein_coding
ENSG00000103269	RHBDL1	16	725666	728268	1	p13.3	protein_coding
ENSG00000119408	NEK6	9	127019885	127115586	1	q33.3	protein_coding
ENSG00000023191	RNH1	11	494512	507300	-1	p15.5	protein_coding
ENSG00000143207	RFWD2	1	175913967	176176629	-1	q25.2	protein_coding
ENSG00000166136	NDUFB8	10	102267203	102289757	-1	q24.31	protein_coding
ENSG00000103671	TRIP4	15	64679947	64747502	1	q22.31	protein_coding
ENSG00000159261	CLDN14	21	37832919	37948867	-1	q22.13	protein_coding
ENSG00000182199	SHMT2	12	57623110	57628718	1	q13.3	protein_coding
ENSG00000206579	XKR4	8	56014949	56438714	1	q12.1	protein_coding
ENSG00000144283	PKP4	2	159313476	159539391	1	q24.1	protein_coding
ENSG00000115306	SPTBN1	2	54683422	54896812	1	p16.2	protein_coding
ENSG00000116649	SRM	1	11114641	11120081	-1	p36.22	protein_coding
ENSG00000102316	MAGED2	X	54834032	54842445	1	p11.21	protein_coding
ENSG00000223654	FLOT1	HSCHR6_MHC_APD	30703731	30706525	-1	p21.33	protein_coding
ENSG00000188739	RBM34	1	235294498	235324772	-1	q42.3	protein_coding
ENSG00000235692	PFDN6	HSCHR6_MHC_MCF	33427426	33436525	1	p21.32	protein_coding
ENSG00000107295	SH3GL2	9	17579080	17797127	1	p22.2	protein_coding
ENSG00000121578	B4GALT4	3	118930579	118959950	-1	q13.32	protein_coding
ENSG00000189367	KIAA0408	6	127761488	127780536	-1	q22.33	protein_coding
ENSG00000213625	LEPROT	1	65886270	65901690	1	p31.3	protein_coding
ENSG00000182759	MAFA	8	144501352	144512576	-1	q24.3	protein_coding
ENSG00000203724	C1orf53	1	197871777	197876497	1	q31.3	protein_coding
ENSG00000168209	DDIT4	10	74033678	74035794	1	q22.1	protein_coding
ENSG00000145979	TBC1D7	6	13266774	13328815	-1	p24.1	protein_coding
ENSG00000162441	LZIC	1	9982173	10003465	-1	p36.22	protein_coding
ENSG00000138041	SMEK2	2	55774428	55846015	-1	p16.1	protein_coding
ENSG00000126351	THRA	17	38214543	38250120	1	q21.1	protein_coding
ENSG00000151849	CENPJ	13	25457171	25497018	-1	q12.12	protein_coding
ENSG00000091428	RAPGEF4	2	173600002	173917621	1	q31.1	protein_coding
ENSG00000101745	ANKRD12	18	9136226	9285206	1	p11.22	protein_coding
ENSG00000100823	APEX1	14	20923350	20925927	1	q11.2	protein_coding
ENSG00000171735	CAMTA1	1	6845384	7829766	1	p36.31	protein_coding
ENSG00000196482	ESRRG	1	216676588	217311097	-1	q41	protein_coding
ENSG00000133424	LARGE	22	33668847	34318829	-1	q12.3	protein_coding
ENSG00000155189	AGPAT5	8	6565878	6617184	1	p23.1	protein_coding
ENSG00000107021	TBC1D13	9	131549483	131572711	1	q34.11	protein_coding
ENSG00000172057	ORMDL3	17	38077294	38083854	-1	q12	protein_coding
ENSG00000198105	ZNF248	10	38091751	38147034	-1	p11.1	protein_coding
ENSG00000100401	RANGAP1	22	41641615	41682255	-1	q13.2	protein_coding
ENSG00000175203	DCTN2	12	57923885	57941114	-1	q13.3	protein_coding
ENSG00000153487	ING1	13	111365083	111373421	1	q34	protein_coding
ENSG00000137817	PARP6	15	72533522	72565340	-1	q23	protein_coding
ENSG00000133773	CCDC59	12	82617460	82752584	-1	q21.31	protein_coding
ENSG00000168763	CNNM3	2	97481982	97499648	1	q11.2	protein_coding
ENSG00000164494	PDSS2	6	107473761	107780768	-1	q21	protein_coding
ENSG00000103423	DNAJA3	16	4475806	4506776	1	p13.3	protein_coding
ENSG00000198816	ZNF358	19	7580178	7585912	1	p13.2	protein_coding
ENSG00000157601	MX1	21	42792231	42831141	1	q22.3	protein_coding
ENSG00000090861	AARS	16	70286198	70323446	-1	q22.1	protein_coding
ENSG00000174939	ASPHD1	16	29911696	29931185	1	p11.2	protein_coding
ENSG00000138095	LRPPRC	2	44113647	44223144	-1	p21	protein_coding
ENSG00000161281	COX7A1	19	36641824	36643771	-1	q13.12	protein_coding
ENSG00000042753	AP2S1	19	47341393	47354249	-1	q13.32	protein_coding
ENSG00000142168	SOD1	21	33031935	33041244	1	q22.11	protein_coding
ENSG00000171224	C10orf35	10	71390007	71393352	1	q22.1	protein_coding
ENSG00000106392	C1GALT1	7	7196565	7288251	1	p22.1	protein_coding
ENSG00000161011	SQSTM1	5	179233388	179265078	1	q35.3	protein_coding
ENSG00000177192	PUS1	12	132413745	132428406	1	q24.33	protein_coding
ENSG00000134982	APC	5	112043195	112181936	1	q22.2	protein_coding
ENSG00000132952	USPL1	13	31191830	31233686	1	q12.3	protein_coding
ENSG00000123143	PKN1	19	14543865	14582679	1	p13.12	protein_coding
ENSG00000107679	PLEKHA1	10	124134212	124191867	1	q26.13	protein_coding
ENSG00000136167	LCP1	13	46700055	46786006	-1	q14.13	protein_coding
ENSG00000135624	CCT7	2	73460548	73480149	1	p13.2	protein_coding
ENSG00000146005	PSD2	5	139175406	139224051	1	q31.2	protein_coding
ENSG00000165283	STOML2	9	35099888	35103154	-1	p13.3	protein_coding
ENSG00000115226	FNDC4	2	27714750	27718112	-1	p23.3	protein_coding
ENSG00000072310	SREBF1	17	17713713	17740325	-1	p11.2	protein_coding
ENSG00000148948	LRRC4C	11	40135753	41481323	-1	p12	protein_coding
ENSG00000124145	SDC4	20	43953928	43977064	-1	q13.12	protein_coding
ENSG00000106003	LFNG	7	2552163	2568811	1	p22.3	protein_coding
ENSG00000164442	CITED2	6	139693393	139695757	-1	q24.1	protein_coding
ENSG00000100304	TTLL12	22	43562628	43583139	-1	q13.2	protein_coding
ENSG00000133597	ADCK2	7	140372953	140396061	1	q34	protein_coding
ENSG00000103343	ZNF174	16	3451235	3459370	1	p13.3	protein_coding
ENSG00000130684	ZNF337	20	25654851	25677477	-1	p11.1	protein_coding
ENSG00000166508	MCM7	7	99690351	99699563	-1	q22.1	protein_coding
ENSG00000082515	MRPL22	5	154320630	154348971	1	q33.2	protein_coding
ENSG00000183317	EPHA10	1	38179552	38230805	-1	p34.3	protein_coding
ENSG00000089169	RPH3A	12	113008184	113336686	1	q24.13	protein_coding
ENSG00000107872	FBXL15	10	104178946	104182893	1	q24.32	protein_coding
ENSG00000058404	CAMK2B	7	44256749	44374176	-1	p13	protein_coding
ENSG00000166173	LARP6	15	71123863	71146498	-1	q23	protein_coding
ENSG00000260692	SURF1	HG79_PATCH	136227290	136232211	-1	q34.2	protein_coding
ENSG00000104863	LIN7B	19	49617581	49621717	1	q13.33	protein_coding
ENSG00000146872	TLK2	17	60536019	60692842	1	q23.2	protein_coding
ENSG00000024048	UBR2	6	42531800	42661242	1	p21.1	protein_coding
ENSG00000109685	WHSC1	4	1873151	1983934	1	p16.3	protein_coding
ENSG00000135940	COX5B	2	98262503	98264846	1	q11.2	protein_coding
ENSG00000185052	SLC24A3	20	19193290	19703581	1	p11.23	protein_coding
ENSG00000111785	RIC8B	12	107168373	107283090	1	q23.3	protein_coding
ENSG00000125246	CLYBL	13	100258919	100549387	1	q32.3	protein_coding
ENSG00000027847	B4GALT7	5	177027101	177037348	1	q35.3	protein_coding
ENSG00000164068	RNF123	3	49726932	49758962	1	p21.31	protein_coding
ENSG00000262684	DNAJC7	HG185_PATCH	40132691	40173905	-1	q21.2	protein_coding
ENSG00000189221	MAOA	X	43515467	43606068	1	p11.3	protein_coding
ENSG00000129422	MTUS1	8	17501304	17658426	-1	p22	protein_coding
ENSG00000048544	MRPS10	6	42174539	42185603	-1	p21.1	protein_coding
ENSG00000160688	FLAD1	1	154955814	154965587	1	q21.3	protein_coding
ENSG00000176463	SLCO3A1	15	92396925	92715665	1	q26.1	protein_coding
ENSG00000137094	DNAJB5	9	34989638	34998897	1	p13.3	protein_coding
ENSG00000123329	ARHGAP9	12	57866038	57882597	-1	q13.3	protein_coding
ENSG00000081026	MAGI3	1	113933371	114228545	1	p13.2	protein_coding
ENSG00000162688	AGL	1	100315640	100389579	1	p21.2	protein_coding
ENSG00000120690	ELF1	13	41506056	41635576	-1	q14.11	protein_coding
ENSG00000171302	CANT1	17	76987799	77005949	-1	q25.3	protein_coding
ENSG00000104880	ARHGEF18	19	7459999	7537363	1	p13.2	protein_coding
ENSG00000125817	CENPB	20	3764498	3767337	-1	p13	protein_coding
ENSG00000174903	RAB1B	11	66036004	66044963	1	q13.2	protein_coding
ENSG00000198216	CACNA1E	1	181382238	181777219	1	q25.3	protein_coding
ENSG00000093183	SEC22C	3	42589461	42642572	-1	p22.1	protein_coding
ENSG00000118194	TNNT2	1	201328136	201346890	-1	q32.1	protein_coding
ENSG00000164896	FASTK	7	150773711	150777953	-1	q36.1	protein_coding
ENSG00000108528	SLC25A11	17	4840425	4843546	-1	p13.2	protein_coding
ENSG00000162650	ATXN7L2	1	110026101	110035426	1	p13.3	protein_coding
ENSG00000197885	NKIRAS1	3	23933151	23988082	-1	p24.2	protein_coding
ENSG00000138297	TIMM23	10	51592080	51623365	-1	q11.23	protein_coding
ENSG00000170954	ZNF415	19	53611132	53636330	-1	q13.42	protein_coding
ENSG00000109854	HTATIP2	11	20385231	20405329	1	p15.1	protein_coding
ENSG00000006757	PNPLA4	X	7866288	7895780	-1	p22.31	protein_coding
ENSG00000118473	SGIP1	1	66999066	67213982	1	p31.3	protein_coding
ENSG00000181192	DHTKD1	10	12110971	12165224	1	p14	protein_coding
ENSG00000067369	TP53BP1	15	43699407	43802926	-1	q15.3	protein_coding
ENSG00000120697	ALG5	13	37523912	37574398	-1	q13.3	protein_coding
ENSG00000107317	PTGDS	9	139871956	139879887	1	q34.3	protein_coding
ENSG00000198642	KLHL9	9	21329670	21335379	-1	p21.3	protein_coding
ENSG00000102226	USP11	X	47092089	47107727	1	p11.23	protein_coding
ENSG00000157540	DYRK1A	21	38739236	38887680	1	q22.13	protein_coding
ENSG00000091140	DLD	7	107531415	107572175	1	q31.1	protein_coding
ENSG00000068383	INPP5A	10	134351324	134596979	1	q26.3	protein_coding
ENSG00000149806	FAU	11	64888100	64889945	-1	q13.1	protein_coding
ENSG00000136146	MED4	13	48627459	48669267	-1	q14.2	protein_coding
ENSG00000168010	ATG16L2	11	72525353	72554719	1	q13.4	protein_coding
ENSG00000241058	NSUN6	10	18834490	18940551	-1	p12.31	protein_coding
ENSG00000109103	UNC119	17	26873725	26879686	-1	q11.2	protein_coding
ENSG00000001630	CYP51A1	7	91741465	91772266	-1	q21.2	protein_coding
ENSG00000155957	TMBIM4	12	66517709	66563852	-1	q14.3	protein_coding
ENSG00000186432	KPNA4	3	160212783	160283376	-1	q25.33	protein_coding
ENSG00000137106	GRHPR	9	37422663	37436987	1	p13.2	protein_coding
ENSG00000109046	WSB1	17	25621102	25640657	1	q11.1	protein_coding
ENSG00000165355	FBXO33	14	39866873	39901704	-1	q21.1	protein_coding
ENSG00000136897	MRPL50	9	104149915	104160896	-1	q31.1	protein_coding
ENSG00000198729	PPP1R14C	6	150464212	150571493	1	q25.1	protein_coding
ENSG00000125968	ID1	20	30193086	30194318	1	q11.21	protein_coding
ENSG00000137070	IL11RA	9	34650699	34661889	1	p13.3	protein_coding
ENSG00000131943	C19orf12	19	30191721	30206364	-1	q12	protein_coding
ENSG00000119414	PPP6C	9	127908852	127952218	-1	q33.3	protein_coding
ENSG00000136068	FLNB	3	57994127	58157982	1	p14.3	protein_coding
ENSG00000197265	GTF2E2	8	30435835	30515768	-1	p12	protein_coding
ENSG00000160075	SSU72	1	1477053	1510249	-1	p36.33	protein_coding
ENSG00000107789	MINPP1	10	89264632	89313217	1	q23.2	protein_coding
ENSG00000108349	CASC3	17	38296571	38328436	1	q21.1	protein_coding
ENSG00000132824	SERINC3	20	43124862	43150750	-1	q13.12	protein_coding
ENSG00000119185	ITGB1BP1	2	9543604	9563676	-1	p25.1	protein_coding
ENSG00000177234	C10orf85	10	122357721	122359629	1	q26.12	protein_coding
ENSG00000176406	RIMS2	8	104512976	105268322	1	q22.3	protein_coding
ENSG00000114902	SPCS1	3	52738971	52742182	1	p21.1	protein_coding
ENSG00000145020	AMT	3	49454211	49460186	-1	p21.31	protein_coding
ENSG00000085832	EPS15	1	51819935	51985000	-1	p32.3	protein_coding
ENSG00000175137	SH3BP5L	1	249104648	249120832	-1	q44	protein_coding
ENSG00000186660	ZFP91	11	58346584	58388515	1	q12.1	protein_coding
ENSG00000177519	RPRM	2	154333852	154335322	-1	q23.3	protein_coding
ENSG00000130649	CYP2E1	10	135333910	135374724	1	q26.3	protein_coding
ENSG00000188215	DCUN1D3	16	20869396	20911706	-1	p12.3	protein_coding
ENSG00000080608	KIAA0020	9	2720469	2844241	-1	p24.2	protein_coding
ENSG00000108018	SORCS1	10	108333421	108924292	-1	q25.1	protein_coding
ENSG00000116285	ERRFI1	1	8064464	8086368	-1	p36.23	protein_coding
ENSG00000171703	TCEA2	20	62681189	62703700	1	q13.33	protein_coding
ENSG00000145604	SKP2	5	36152091	36184421	1	p13.2	protein_coding
ENSG00000163618	CADPS	3	62384022	62861054	-1	p14.2	protein_coding
ENSG00000104221	BRF2	8	37700786	37707422	-1	p11.23	protein_coding
ENSG00000135655	USP15	12	62654119	62811211	1	q14.1	protein_coding
ENSG00000243364	EFNA4	1	155036207	155042029	1	q22	protein_coding
ENSG00000130741	EIF2S3	X	24072833	24096088	1	p22.11	protein_coding
ENSG00000135776	ABCB10	1	229652329	229694442	-1	q42.13	protein_coding
ENSG00000127152	BCL11B	14	99635624	99737861	-1	q32.2	protein_coding
ENSG00000124207	CSE1L	20	47662849	47713489	1	q13.13	protein_coding
ENSG00000104853	CLPTM1	19	45457842	45496599	1	q13.32	protein_coding
ENSG00000154975	CA10	17	49707674	50237377	-1	q22	protein_coding
ENSG00000141753	IGFBP4	17	38599702	38613983	1	q21.2	protein_coding
ENSG00000013523	ANGEL1	14	77253588	77292589	-1	q24.3	protein_coding
ENSG00000140395	WDR61	15	78570177	78592136	-1	q25.1	protein_coding
ENSG00000002834	LASP1	17	37026112	37078023	1	q12	protein_coding
ENSG00000261921	HYAL2	HG325_PATCH	50355222	50360338	-1	p21.31	protein_coding
ENSG00000182827	ACBD3	1	226332380	226374431	-1	q42.12	protein_coding
ENSG00000033327	GAB2	11	77926343	78129394	-1	q14.1	protein_coding
ENSG00000182601	HS3ST4	16	25703347	26149009	1	p12.1	protein_coding
ENSG00000106299	WASL	7	123321989	123389121	-1	q31.32	protein_coding
ENSG00000182400	TRAPPC6B	14	39617015	39639736	-1	q21.1	protein_coding
ENSG00000126883	NUP214	9	134000948	134110057	1	q34.13	protein_coding
ENSG00000132563	REEP2	5	137774706	137782658	1	q31.2	protein_coding
ENSG00000136002	ARHGEF4	2	131594489	131804836	1	q21.1	protein_coding
ENSG00000123983	ACSL3	2	223725652	223809357	1	q36.1	protein_coding
ENSG00000167543	TP53I13	17	27893070	27900175	1	q11.2	protein_coding
ENSG00000166847	DCTN5	16	23652713	23681195	1	p12.2	protein_coding
ENSG00000087495	PHACTR3	20	58152564	58422766	1	q13.32	protein_coding
ENSG00000101160	CTSZ	20	57570240	57582302	-1	q13.32	protein_coding
ENSG00000166260	COX11	17	53029263	53046146	-1	q22	protein_coding
ENSG00000100526	CDKN3	14	54863567	54886936	1	q22.2	protein_coding
ENSG00000135469	COQ10A	12	56660642	56664750	1	q13.3	protein_coding
ENSG00000167863	ATP5H	17	73034958	73043080	-1	q25.1	protein_coding
ENSG00000160014	CALM3	19	47104331	47114050	1	q13.32	protein_coding
ENSG00000226788	RING1	HSCHR6_MHC_COX	33097900	33102125	1	p21.32	protein_coding
ENSG00000142507	PSMB6	17	4699439	4701790	1	p13.2	protein_coding
ENSG00000070808	CAMK2A	5	149599054	149669854	-1	q32	protein_coding
ENSG00000104375	STK3	8	99413631	99955055	-1	q22.2	protein_coding
ENSG00000167182	SP2	17	45973516	46006323	1	q21.32	protein_coding
ENSG00000146966	DENND2A	7	140218220	140373793	-1	q34	protein_coding
ENSG00000232616	SKIV2L	HSCHR6_MHC_MCF	32003304	32013975	1	p21.33	protein_coding
ENSG00000161326	DUSP14	17	35849937	35873603	1	q12	protein_coding
ENSG00000162086	ZNF75A	16	3355406	3368852	1	p13.3	protein_coding
ENSG00000125454	SLC25A19	17	73269073	73285591	-1	q25.1	protein_coding
ENSG00000117245	KIF17	1	20990507	21044510	-1	p36.12	protein_coding
ENSG00000224455	VPS52	HSCHR6_MHC_MCF	33388442	33410197	-1	p21.32	protein_coding
ENSG00000164587	RPS14	5	149822753	149829319	-1	q33.1	protein_coding
ENSG00000100387	RBX1	22	41347351	41369313	1	q13.2	protein_coding
ENSG00000147174	ACRC	X	70798261	70833433	1	q13.1	protein_coding
ENSG00000162775	RBM15	1	110881128	110889299	1	p13.3	protein_coding
ENSG00000154001	PPP2R5E	14	63838075	64010092	-1	q23.2	protein_coding
ENSG00000151067	CACNA1C	12	2079952	2802108	1	p13.33	protein_coding
ENSG00000019144	PHLDB1	11	118477155	118528741	1	q23.3	protein_coding
ENSG00000128422	KRT17	17	39775689	39781094	-1	q21.2	protein_coding
ENSG00000116525	TRIM62	1	33611003	33647660	-1	p35.1	protein_coding
ENSG00000173546	CSPG4	15	75966663	76005189	-1	q24.2	protein_coding
ENSG00000091664	SLC17A6	11	22359643	22401049	1	p14.3	protein_coding
ENSG00000158828	PINK1	1	20959948	20978004	1	p36.12	protein_coding
ENSG00000129691	ASH2L	8	37962760	38001594	1	p11.23	protein_coding
ENSG00000105223	PLD3	19	40854363	40886346	1	q13.2	protein_coding
ENSG00000185104	FAF1	1	50905150	51425935	-1	p32.3	protein_coding
ENSG00000230989	HSBP1	16	83841448	83853342	1	q23.3	protein_coding
ENSG00000090857	PDPR	16	70147529	70195203	1	q22.1	protein_coding
ENSG00000147224	PRPS1	X	106871737	106894256	1	q22.3	protein_coding
ENSG00000105939	ZC3HAV1	7	138728266	138794465	-1	q34	protein_coding
ENSG00000173898	SPTBN2	11	66452719	66496697	-1	q13.2	protein_coding
ENSG00000185009	AP3M1	10	75881524	75910821	-1	q22.2	protein_coding
ENSG00000198208	RPS6KL1	14	75370657	75390099	-1	q24.3	protein_coding
ENSG00000173171	MTX1	1	155178490	155183614	1	q22	protein_coding
ENSG00000151689	INPP1	2	191208196	191236391	1	q32.2	protein_coding
ENSG00000117118	SDHB	1	17345217	17380665	-1	p36.13	protein_coding
ENSG00000102882	MAPK3	16	30125426	30134827	-1	p11.2	protein_coding
ENSG00000141084	RANBP10	16	67757005	67840555	-1	q22.1	protein_coding
ENSG00000164076	CAMKV	3	49895421	49907655	-1	p21.31	protein_coding
ENSG00000159023	EPB41	1	29213603	29446553	1	p35.3	protein_coding
ENSG00000143753	DEGS1	1	224363458	224381143	1	q42.11	protein_coding
ENSG00000261855	HYAL3	HG325_PATCH	50330263	50336900	-1	p21.31	protein_coding
ENSG00000006652	IFRD1	7	112063023	112121072	1	q31.1	protein_coding
ENSG00000072210	ALDH3A2	17	19551449	19580911	1	p11.2	protein_coding
ENSG00000168806	LCMT2	15	43619974	43622803	-1	q15.3	protein_coding
ENSG00000133878	DUSP26	8	33448856	33457624	-1	p12	protein_coding
ENSG00000091947	TMEM101	17	42088556	42101314	-1	q21.31	protein_coding
ENSG00000167612	ANKRD33	12	52281744	52285448	1	q13.13	protein_coding
ENSG00000143847	PPFIA4	1	202995626	203047868	1	q32.1	protein_coding
ENSG00000139405	C12orf52	12	113623331	113630173	1	q24.13	protein_coding
ENSG00000100296	THOC5	22	29901868	29951205	-1	q12.2	protein_coding
ENSG00000136205	TNS3	7	47314752	47622156	-1	p12.3	protein_coding
ENSG00000123505	AMD1	6	111195973	111216916	1	q21	protein_coding
ENSG00000004864	SLC25A13	7	95749532	95951459	-1	q21.3	protein_coding
ENSG00000145242	EPHA5	4	66185281	66536213	-1	q13.1	protein_coding
ENSG00000147571	CRH	8	67088620	67090960	-1	q13.1	protein_coding
ENSG00000136732	GYPC	2	127413509	127454246	1	q14.3	protein_coding
ENSG00000115694	STK25	2	242432089	242449145	-1	q37.3	protein_coding
ENSG00000149564	ESAM	11	124622026	124632186	-1	q24.2	protein_coding
ENSG00000170011	MYRIP	3	39850405	40301812	1	p22.1	protein_coding
ENSG00000134184	GSTM1	1	110230436	110251661	1	p13.3	protein_coding
ENSG00000142235	LMTK3	19	48988528	49016446	-1	q13.33	protein_coding
ENSG00000182674	KCNB2	8	73449626	73850584	1	q13.3	protein_coding
ENSG00000184232	OAF	11	120081475	120101041	1	q23.3	protein_coding
ENSG00000106290	TAF6	7	99704693	99717464	-1	q22.1	protein_coding
ENSG00000105401	CDC37	19	10501810	10530797	-1	p13.2	protein_coding
ENSG00000082781	ITGB5	3	124480795	124606674	-1	q21.2	protein_coding
ENSG00000115641	FHL2	2	105974169	106054970	-1	q12.2	protein_coding
ENSG00000130764	LRRC47	1	3696784	3713068	-1	p36.32	protein_coding
ENSG00000152404	CWF19L2	11	107197071	107328572	-1	q22.3	protein_coding
ENSG00000153904	DDAH1	1	85784164	86043933	-1	p22.3	protein_coding
ENSG00000186111	PIP5K1C	19	3630181	3700477	-1	p13.3	protein_coding
ENSG00000113580	NR3C1	5	142657496	142815077	-1	q31.3	protein_coding
ENSG00000100221	JOSD1	22	39081548	39097561	-1	q13.1	protein_coding
ENSG00000084444	KIAA1467	12	13197218	13295455	1	p13.1	protein_coding
ENSG00000169221	TBC1D10B	16	30368423	30381585	-1	p11.2	protein_coding
ENSG00000112576	CCND3	6	41902671	42018095	-1	p21.1	protein_coding
ENSG00000150551	LYPD1	2	133402426	133429152	-1	q21.2	protein_coding
ENSG00000165338	HECTD2	10	93170096	93274586	1	q23.32	protein_coding
ENSG00000108561	C1QBP	17	5336097	5352150	-1	p13.2	protein_coding
ENSG00000108039	XPNPEP1	10	111624524	111683311	-1	q25.1	protein_coding
ENSG00000084676	NCOA1	2	24714783	24993571	1	p23.3	protein_coding
ENSG00000164379	FOXQ1	6	1312675	1314992	1	p25.3	protein_coding
ENSG00000027001	MIPEP	13	24304328	24463558	-1	q12.12	protein_coding
ENSG00000171161	ZNF672	1	249132409	249143716	1	q44	protein_coding
ENSG00000169136	ATF5	19	50431959	50437192	1	q13.33	protein_coding
ENSG00000033050	ABCF2	7	150904923	150924316	-1	q36.1	protein_coding
ENSG00000125107	CNOT1	16	58553855	58663790	-1	q21	protein_coding
ENSG00000108094	CUL2	10	35297479	35379570	-1	p11.21	protein_coding
ENSG00000168876	ANKRD49	11	94226795	94232749	1	q21	protein_coding
ENSG00000131238	PPT1	1	40538379	40563375	-1	p34.2	protein_coding
ENSG00000015153	YAF2	12	42550906	42632151	-1	q12	protein_coding
ENSG00000156983	BRPF1	3	9773413	9789702	1	p25.3	protein_coding
ENSG00000140983	RHOT2	16	718086	724174	1	p13.3	protein_coding
ENSG00000235452	LY6G6C	HSCHR6_MHC_MANN	31725917	31729114	-1	p22.1	protein_coding
ENSG00000167779	IGFBP6	12	53491220	53496129	1	q13.13	protein_coding
ENSG00000134262	AP4B1	1	114437370	114447823	-1	p13.2	protein_coding
ENSG00000145920	CPLX2	5	175223313	175311023	1	q35.2	protein_coding
ENSG00000149547	EI24	11	125439112	125454575	1	q24.2	protein_coding
ENSG00000100604	CHGA	14	93389425	93401638	1	q32.12	protein_coding
ENSG00000103024	NME3	16	1820287	1821731	-1	p13.3	protein_coding
ENSG00000178252	WDR6	3	49044495	49053386	1	p21.31	protein_coding
ENSG00000144645	OSBPL10	3	31699382	32119072	-1	p22.3	protein_coding
ENSG00000112242	E2F3	6	20402398	20493941	1	p22.3	protein_coding
ENSG00000006712	PAF1	19	39876492	39881835	-1	q13.2	protein_coding
ENSG00000170345	FOS	14	75745477	75748933	1	q24.3	protein_coding
ENSG00000116670	MAD2L2	1	11734537	11751707	-1	p36.22	protein_coding
ENSG00000170035	UBE2E3	2	181831975	181941312	1	q31.3	protein_coding
ENSG00000070423	RNF126	19	647526	663277	-1	p13.3	protein_coding
ENSG00000137145	DENND4C	9	19230433	19374139	1	p22.1	protein_coding
ENSG00000156873	PHKG2	16	30759591	30772490	1	p11.2	protein_coding
ENSG00000106070	GRB10	7	50657760	50861159	-1	p12.1	protein_coding
ENSG00000109738	GLRB	4	157997209	158093242	1	q32.1	protein_coding
ENSG00000143727	ACP1	2	264140	278283	1	p25.3	protein_coding
ENSG00000125450	NUP85	17	73201754	73231853	1	q25.1	protein_coding
ENSG00000008710	PKD1	16	2138711	2185899	-1	p13.3	protein_coding
ENSG00000176407	KCMF1	2	85198216	85282560	1	p11.2	protein_coding
ENSG00000061938	TNK2	3	195590235	195638816	-1	q29	protein_coding
ENSG00000144868	TMEM108	3	132757235	133116636	1	q22.1	protein_coding
ENSG00000205155	PSENEN	19	36236015	36237911	1	q13.12	protein_coding
ENSG00000198722	UNC13B	9	35161999	35405335	1	p13.3	protein_coding
ENSG00000123384	LRP1	12	57522276	57607134	1	q13.3	protein_coding
ENSG00000183828	NUDT14	14	105639275	105647660	-1	q32.33	protein_coding
ENSG00000139684	ESD	13	47345391	47371367	-1	q14.2	protein_coding
ENSG00000169919	GUSB	7	65425671	65447301	-1	q11.21	protein_coding
ENSG00000172889	EGFL7	9	139553308	139567130	1	q34.3	protein_coding
ENSG00000172795	DCP2	5	112312399	112356667	1	q22.2	protein_coding
ENSG00000115286	NDUFS7	19	1383526	1395583	1	p13.3	protein_coding
ENSG00000177700	POLR2L	11	837356	842545	-1	p15.5	protein_coding
ENSG00000115216	NRBP1	2	27650657	27665126	1	p23.3	protein_coding
ENSG00000116017	ARID3A	19	925781	975939	1	p13.3	protein_coding
ENSG00000149485	FADS1	11	61567099	61596790	-1	q12.2	protein_coding
ENSG00000105928	DFNA5	7	24737972	24809244	-1	p15.3	protein_coding
ENSG00000136709	WDR33	2	128458596	128568761	-1	q14.3	protein_coding
ENSG00000223496	EXOSC6	16	70284134	70285833	-1	q22.1	protein_coding
ENSG00000197324	LRP10	14	23340822	23350789	1	q11.2	protein_coding
ENSG00000149131	SERPING1	11	57364860	57382326	1	q12.1	protein_coding
ENSG00000046653	GPM6B	X	13789150	13956757	-1	p22.2	protein_coding
ENSG00000157107	FCHO2	5	72251808	72386349	1	q13.2	protein_coding
ENSG00000169604	ANTXR1	2	69240310	69476459	1	p13.3	protein_coding
ENSG00000169851	PCDH7	4	30722037	31148422	1	p15.1	protein_coding
ENSG00000186716	BCR	22	23521891	23660224	1	q11.23	protein_coding
ENSG00000111142	METAP2	12	95867296	95909615	1	q22	protein_coding
ENSG00000122068	FYTTD1	3	197464050	197511317	1	q29	protein_coding
ENSG00000162493	PDPN	1	13909960	13944452	1	p36.21	protein_coding
ENSG00000165795	NDRG2	14	21484922	21539031	-1	q11.2	protein_coding
ENSG00000004455	AK2	1	33473585	33546597	-1	p35.1	protein_coding
ENSG00000152822	GRM1	6	146348782	146758734	1	q24.3	protein_coding
ENSG00000163285	GABRG1	4	46037786	46126098	-1	p12	protein_coding
ENSG00000177556	ATOX1	5	151121877	151152093	-1	q33.1	protein_coding
ENSG00000154217	PITPNC1	17	65373575	65693372	1	q24.2	protein_coding
ENSG00000132680	KIAA0907	1	155882834	155904191	-1	q22	protein_coding
ENSG00000171824	EXOSC10	1	11126675	11159938	-1	p36.22	protein_coding
ENSG00000116984	MTR	1	236958610	237067281	1	q43	protein_coding
ENSG00000168672	FAM84B	8	127564687	127570638	-1	q24.21	protein_coding
ENSG00000109519	GRPEL1	4	7060633	7069924	-1	p16.1	protein_coding
ENSG00000214078	CPNE1	20	34213953	34252878	-1	q11.22	protein_coding
ENSG00000170017	ALCAM	3	105085753	105295744	1	q13.11	protein_coding
ENSG00000170836	PPM1D	17	58677544	58741849	1	q23.2	protein_coding
ENSG00000083896	YTHDC1	4	69176105	69215807	-1	q13.2	protein_coding
ENSG00000183196	CHST6	16	75510949	75529282	-1	q23.1	protein_coding
ENSG00000010244	ZNF207	17	30677136	30708905	1	q11.2	protein_coding
ENSG00000006695	COX10	17	13972813	14111994	1	p12	protein_coding
ENSG00000171105	INSR	19	7112266	7294045	-1	p13.2	protein_coding
ENSG00000182224	CYB5D1	17	7761064	7765600	1	p13.1	protein_coding
ENSG00000256525	POLG2	17	62473902	62493154	-1	q23.3	protein_coding
ENSG00000115339	GALNT3	2	166604101	166651192	-1	q24.3	protein_coding
ENSG00000122482	ZNF644	1	91380859	91487829	-1	p22.2	protein_coding
ENSG00000135298	BAI3	6	69345259	70099403	1	q12	protein_coding
ENSG00000119714	GPR68	14	91698876	91720269	-1	q32.11	protein_coding
ENSG00000214548	MEG3	14	101245747	101327368	1	q32.2	lincRNA
ENSG00000077092	RARB	3	25215823	25639423	1	p24.2	protein_coding
ENSG00000172172	MRPL13	8	121393000	121457642	-1	q24.12	protein_coding
ENSG00000010256	UQCRC1	3	48636435	48648409	-1	p21.31	protein_coding
ENSG00000067704	IARS2	1	220267444	220321380	1	q41	protein_coding
ENSG00000165219	GAPVD1	9	128024073	128129486	1	q33.3	protein_coding
ENSG00000130826	DKC1	X	153991031	154005964	1	q28	protein_coding
ENSG00000196557	CACNA1H	16	1203241	1271771	1	p13.3	protein_coding
ENSG00000151468	CCDC3	10	12938627	13141652	-1	p13	protein_coding
ENSG00000126756	UXT	X	47511197	47518560	-1	p11.23	protein_coding
ENSG00000142583	SLC2A5	1	9095166	9148537	-1	p36.23	protein_coding
ENSG00000100033	PRODH	22	18900294	18924066	-1	q11.21	protein_coding
ENSG00000162975	KCNF1	2	11052063	11054350	1	p25.1	protein_coding
ENSG00000107829	FBXW4	10	103370423	103455052	-1	q24.32	protein_coding
ENSG00000013016	EHD3	2	31456880	31492313	1	p23.1	protein_coding
ENSG00000166165	CKB	14	103985996	103989448	-1	q32.32	protein_coding
ENSG00000103942	HOMER2	15	83509838	83654661	-1	q25.2	protein_coding
ENSG00000173599	PC	11	66615704	66725847	-1	q13.2	protein_coding
ENSG00000111667	USP5	12	6961292	6975796	1	p13.31	protein_coding
ENSG00000134324	LPIN1	2	11817721	11967535	1	p25.1	protein_coding
ENSG00000026297	RNASET2	6	167342992	167370679	-1	q27	protein_coding
ENSG00000121310	ECHDC2	1	53361656	53392884	-1	p32.3	protein_coding
ENSG00000133606	MKRN1	7	140152840	140179369	-1	q34	protein_coding
ENSG00000120265	PCMT1	6	150070579	150132556	1	q25.1	protein_coding
ENSG00000107796	ACTA2	10	90694831	90751147	-1	q23.31	protein_coding
ENSG00000119986	AVPI1	10	99437181	99447080	-1	q24.2	protein_coding
ENSG00000169062	UPF3A	13	115047059	115071283	1	q34	protein_coding
ENSG00000131187	F12	5	176829141	176836577	-1	q35.3	protein_coding
ENSG00000129682	FGF13	X	137713735	138304939	-1	q27.1	protein_coding
ENSG00000112679	DUSP22	6	291630	351355	1	p25.3	protein_coding
ENSG00000103168	TAF1C	16	84211458	84220669	-1	q24.1	protein_coding
ENSG00000134222	PSRC1	1	109822178	109825808	-1	p13.3	protein_coding
ENSG00000089693	MLF2	12	6857170	6876641	-1	p13.31	protein_coding
ENSG00000176024	ZNF613	19	52430400	52452012	1	q13.41	protein_coding
ENSG00000182979	MTA1	14	105886159	105937066	1	q32.33	protein_coding
ENSG00000184500	PROS1	3	93591881	93692910	-1	q11.1	protein_coding
ENSG00000100347	SAMM50	22	44351301	44406411	1	q13.31	protein_coding
ENSG00000141232	TOB1	17	48939584	48945339	-1	q21.33	protein_coding
ENSG00000116106	EPHA4	2	222282747	222438922	-1	q36.1	protein_coding
ENSG00000167130	DOLPP1	9	131843379	131852717	1	q34.11	protein_coding
ENSG00000160113	NR2F6	19	17342692	17356749	-1	p13.11	protein_coding
ENSG00000107954	NEURL	10	105253736	105352309	1	q24.33	protein_coding
ENSG00000144355	DLX1	2	172949468	172954405	1	q31.1	protein_coding
ENSG00000128272	ATF4	22	39915700	39918691	1	q13.1	protein_coding
ENSG00000197619	ZNF615	19	52494585	52511483	-1	q13.41	protein_coding
ENSG00000172586	CHCHD1	10	75541805	75543410	1	q22.2	protein_coding
ENSG00000116459	ATP5F1	1	111991486	112005395	1	p13.2	protein_coding
ENSG00000114279	FGF12	3	191859684	192485553	-1	q29	protein_coding
ENSG00000165752	STK32C	10	134020996	134145351	-1	q26.3	protein_coding
ENSG00000154721	JAM2	21	27011584	27089874	1	q21.3	protein_coding
ENSG00000255072	PIGY	4	89442724	89442940	-1	q22.1	protein_coding
ENSG00000116791	CRYZ	1	75171170	75199092	-1	p31.1	protein_coding
ENSG00000134917	ADAMTS8	11	130274820	130298888	-1	q24.3	protein_coding
ENSG00000110429	FBXO3	11	33762485	33796089	-1	p13	protein_coding
ENSG00000151552	QDPR	4	17461884	17513857	-1	p15.32	protein_coding
ENSG00000086061	DNAJA1	9	33025209	33039905	1	p21.1	protein_coding
ENSG00000092964	DPYSL2	8	26371791	26515694	1	p21.2	protein_coding
ENSG00000160209	PDXK	21	45138975	45182188	1	q22.3	protein_coding
ENSG00000077942	FBLN1	22	45898118	45997015	1	q13.31	protein_coding
ENSG00000099331	MYO9B	19	17186591	17325346	1	p13.11	protein_coding
ENSG00000100109	TFIP11	22	26887191	26908471	-1	q12.1	protein_coding
ENSG00000185033	SEMA4B	15	90703836	90772911	1	q26.1	protein_coding
ENSG00000050820	BCAR1	16	75262928	75301951	-1	q23.1	protein_coding
ENSG00000140937	CDH11	16	64977656	65160015	-1	q21	protein_coding
ENSG00000197971	MBP	18	74690783	74845639	-1	q23	protein_coding
ENSG00000144136	SLC20A1	2	113403434	113421404	1	q13	protein_coding
ENSG00000167977	KCTD5	16	2732476	2759031	1	p13.3	protein_coding
ENSG00000198185	ZNF334	20	45129701	45142198	-1	q13.12	protein_coding
ENSG00000169239	CA5B	X	15706953	15805747	1	p22.2	protein_coding
ENSG00000141298	SSH2	17	27952956	28257294	-1	q11.2	protein_coding
ENSG00000164117	FBXO8	4	175157809	175205415	-1	q34.1	protein_coding
ENSG00000159842	ABR	17	906758	1132315	-1	p13.3	protein_coding
ENSG00000122691	TWIST1	7	19060614	19157295	-1	p21.1	protein_coding
ENSG00000171466	ZNF562	19	9759330	9785776	-1	p13.2	protein_coding
ENSG00000183495	EP400	12	132434508	132565005	1	q24.33	protein_coding
ENSG00000106554	CHCHD3	7	132469629	132766848	-1	q33	protein_coding
ENSG00000142002	DPP9	19	4675236	4724685	-1	p13.3	protein_coding
ENSG00000170892	TSEN34	19	54693789	54697585	1	q13.42	protein_coding
ENSG00000122952	ZWINT	10	58116989	58121036	-1	q21.1	protein_coding
ENSG00000177485	ZBTB33	X	119384607	119392253	1	q24	protein_coding
ENSG00000179915	NRXN1	2	50145643	51259674	-1	p16.3	protein_coding
ENSG00000169564	PCBP1	2	70314585	70316332	1	p13.3	protein_coding
ENSG00000196459	TRAPPC2	X	13730363	13752754	-1	p22.2	protein_coding
ENSG00000155366	RHOC	1	113243728	113250056	-1	p13.2	protein_coding
ENSG00000185201	IFITM2	11	307631	315272	1	p15.5	protein_coding
ENSG00000123146	CD97	19	14491313	14519537	1	p13.12	protein_coding
ENSG00000118564	FBXL5	4	15606162	15683302	-1	p15.32	protein_coding
ENSG00000141556	TBCD	17	80709940	80900724	1	q25.3	protein_coding
ENSG00000181418	DDN	12	49388932	49393092	-1	q13.12	protein_coding
ENSG00000182389	CACNB4	2	152689290	152955593	-1	q23.3	protein_coding
ENSG00000108107	RPL28	19	55896713	55914612	1	q13.42	protein_coding
ENSG00000185658	BRWD1	21	40556102	40693485	-1	q22.2	protein_coding
ENSG00000169299	PGM2	4	37828255	37864558	1	p14	protein_coding
ENSG00000154734	ADAMTS1	21	28208606	28217728	-1	q21.3	protein_coding
ENSG00000137207	YIPF3	6	43479565	43484728	-1	p21.1	protein_coding
ENSG00000154175	ABI3BP	3	100468000	100712359	-1	q12.2	protein_coding
ENSG00000167491	GATAD2A	19	19496639	19619740	1	p13.11	protein_coding
ENSG00000148798	INA	10	105036920	105050108	1	q24.33	protein_coding
ENSG00000096384	HSP90AB1	6	44214824	44221620	1	p21.1	protein_coding
ENSG00000026559	KCNG1	20	49620193	49639666	-1	q13.13	protein_coding
ENSG00000091527	CDV3	3	133292574	133309105	1	q22.1	protein_coding
ENSG00000133835	HSD17B4	5	118788138	118972894	1	q23.1	protein_coding
ENSG00000143224	PPOX	1	161136200	161147803	1	q23.3	protein_coding
ENSG00000130818	ZNF426	19	9638667	9649303	-1	p13.2	protein_coding
ENSG00000073803	MAP3K13	3	185000729	185206885	1	q27.2	protein_coding
ENSG00000167695	FAM57A	17	635652	646206	1	p13.3	protein_coding
ENSG00000088247	KHSRP	19	6413359	6424805	-1	p13.3	protein_coding
ENSG00000101363	MANBAL	20	35918041	35945663	1	q11.23	protein_coding
ENSG00000155561	NUP205	7	135242667	135333505	1	q33	protein_coding
ENSG00000132664	POLR3F	20	18447771	18465287	1	p11.23	protein_coding
ENSG00000138363	ATIC	2	216176540	216214487	1	q35	protein_coding
ENSG00000113648	H2AFY	5	134669590	134735604	-1	q31.1	protein_coding
ENSG00000117984	CTSD	11	1773982	1785222	-1	p15.5	protein_coding
ENSG00000136828	RALGPS1	9	129677053	129985445	1	q33.3	protein_coding
ENSG00000136717	BIN1	2	127805603	127864931	-1	q14.3	protein_coding
ENSG00000135638	EMX1	2	73143389	73162020	1	p13.2	protein_coding
ENSG00000159259	CHAF1B	21	37757676	37789125	1	q22.12	protein_coding
ENSG00000106211	HSPB1	7	75931861	75933612	1	q11.23	protein_coding
ENSG00000072274	TFRC	3	195754054	195809060	-1	q29	protein_coding
ENSG00000112033	PPARD	6	35310335	35395968	1	p21.31	protein_coding
ENSG00000128059	PPAT	4	57259528	57301781	-1	q12	protein_coding
ENSG00000173486	FKBP2	11	64008475	64011604	1	q13.1	protein_coding
ENSG00000144935	TRPC1	3	142442916	142526730	1	q23	protein_coding
ENSG00000134308	YWHAQ	2	9724101	9771143	-1	p25.1	protein_coding
ENSG00000188191	PRKAR1B	7	588834	767287	-1	p22.3	protein_coding
ENSG00000166478	ZNF143	11	9481866	9550071	1	p15.4	protein_coding
ENSG00000101337	TM9SF4	20	30697309	30755061	1	q11.21	protein_coding
ENSG00000122550	KLHL7	7	23145353	23215040	1	p15.3	protein_coding
ENSG00000113658	SMAD5	5	135468534	135524435	1	q31.1	protein_coding
ENSG00000070610	GBA2	9	35736863	35749983	-1	p13.3	protein_coding
ENSG00000175416	CLTB	5	175819456	175843570	-1	q35.2	protein_coding
ENSG00000127990	SGCE	7	94214542	94285521	-1	q21.3	protein_coding
ENSG00000099622	CIRBP	19	1259384	1274879	1	p13.3	protein_coding
ENSG00000162817	C1orf115	1	220863187	220872499	1	q41	protein_coding
ENSG00000171729	TMEM51	1	15479028	15546976	1	p36.21	protein_coding
ENSG00000160310	PRMT2	21	48055079	48085036	1	q22.3	protein_coding
ENSG00000130733	YIPF2	19	11033444	11039357	-1	p13.2	protein_coding
ENSG00000100201	DDX17	22	38879445	38903665	-1	q13.1	protein_coding
ENSG00000181666	HKR1	19	37803739	37860267	1	q13.12	protein_coding
ENSG00000070831	CDC42	1	22379120	22419437	1	p36.12	protein_coding
ENSG00000004399	PLXND1	3	129274018	129325661	-1	q22.1	protein_coding
ENSG00000267855	NDUFA7	19	8373490	8386280	-1	p13.2	protein_coding
ENSG00000103174	NAGPA	16	5074845	5084142	-1	p13.3	protein_coding
ENSG00000134569	LRP4	11	46878419	46940193	-1	p11.2	protein_coding
ENSG00000198300	PEG3	19	57321445	57352096	-1	q13.43	protein_coding
ENSG00000140090	SLC24A4	14	92788925	92962596	1	q32.12	protein_coding
ENSG00000147535	PPAPDC1B	8	38120648	38126761	-1	p11.23	protein_coding
ENSG00000185650	ZFP36L1	14	69254377	69263190	-1	q24.1	protein_coding
ENSG00000164167	LSM6	4	147096837	147121152	1	q31.22	protein_coding
ENSG00000141934	PPAP2C	19	281040	291393	-1	p13.3	protein_coding
ENSG00000166619	BLCAP	20	36130816	36156333	-1	q11.23	protein_coding
ENSG00000166387	PPFIBP2	11	7534529	7678358	1	p15.4	protein_coding
ENSG00000005700	IBTK	6	82879700	82957471	-1	q14.1	protein_coding
ENSG00000160223	ICOSLG	21	45642874	45660849	-1	q22.3	protein_coding
ENSG00000130939	UBE4B	1	10092890	10241297	1	p36.22	protein_coding
ENSG00000101199	ARFGAP1	20	61904137	61921142	1	q13.33	protein_coding
ENSG00000107341	UBE2R2	9	33817565	33920402	1	p13.3	protein_coding
ENSG00000105497	ZNF175	19	52074551	52092991	1	q13.41	protein_coding
ENSG00000086289	EPDR1	7	37723446	37991543	1	p14.1	protein_coding
ENSG00000131097	HIGD1B	17	42923721	42927848	1	q21.31	protein_coding
ENSG00000027697	IFNGR1	6	137518621	137540586	-1	q23.3	protein_coding
ENSG00000087250	MT3	16	56622986	56625000	1	q12.2	protein_coding
ENSG00000143669	LYST	1	235824341	236046940	-1	q42.3	protein_coding
ENSG00000125447	GGA3	17	73232694	73258444	-1	q25.1	protein_coding
ENSG00000198218	QRICH1	3	49067140	49131796	-1	p21.31	protein_coding
ENSG00000168081	PNOC	8	28174503	28200872	1	p21.1	protein_coding
ENSG00000185591	SP1	12	53773960	53810230	1	q13.13	protein_coding
ENSG00000125901	MRPS26	20	3026591	3028900	1	p13	protein_coding
ENSG00000151240	DIP2C	10	320130	735683	-1	p15.3	protein_coding
ENSG00000174099	MSRB3	12	65672423	65882024	1	q14.3	protein_coding
ENSG00000141485	SLC13A5	17	6588032	6616886	-1	p13.1	protein_coding
ENSG00000120256	LRP11	6	150139934	150186199	-1	q25.1	protein_coding
ENSG00000060709	RIMBP2	12	130880682	131200826	-1	q24.33	protein_coding
ENSG00000262279	NCAM1	HG306_PATCH	112831997	113149158	1	q23.2	protein_coding
ENSG00000144118	RALB	2	120997640	121052289	1	q14.2	protein_coding
ENSG00000128805	ARHGAP22	10	49654077	49864310	-1	q11.22	protein_coding
ENSG00000164303	ENPP6	4	185009859	185142383	-1	q35.1	protein_coding
ENSG00000159199	ATP5G1	17	46970127	46973233	1	q21.32	protein_coding
ENSG00000112237	CCNC	6	99990256	100016849	-1	q16.2	protein_coding
ENSG00000085449	WDFY1	2	224720433	224810104	-1	q36.1	protein_coding
ENSG00000145147	SLIT2	4	20254883	20622184	1	p15.31	protein_coding
ENSG00000179673	RPRML	17	45055523	45056614	-1	q21.32	protein_coding
ENSG00000106348	IMPDH1	7	128032331	128050306	-1	q32.1	protein_coding
ENSG00000136261	BZW2	7	16685756	16746148	1	p21.1	protein_coding
ENSG00000166033	HTRA1	10	124221041	124274424	1	q26.13	protein_coding
ENSG00000176986	SEC24C	10	75504120	75531919	1	q22.2	protein_coding
ENSG00000013293	SLC7A14	3	170182353	170303863	-1	q26.2	protein_coding
ENSG00000054148	PHPT1	9	139743176	139745488	1	q34.3	protein_coding
ENSG00000106278	PTPRZ1	7	121513143	121702090	1	q31.32	protein_coding
ENSG00000184402	SS18L1	20	60718822	60757540	1	q13.33	protein_coding
ENSG00000032219	ARID4A	14	58765103	58840605	1	q23.1	protein_coding
ENSG00000125629	INSIG2	2	118846028	118868573	1	q14.2	protein_coding
ENSG00000180891	CUEDC1	17	55938604	56032684	-1	q22	protein_coding
ENSG00000125337	KIF25	6	168396921	168445769	1	q27	protein_coding
ENSG00000069188	SDK2	17	71330523	71640228	-1	q25.1	protein_coding
ENSG00000115568	ZNF142	2	219502639	219524378	-1	q35	protein_coding
ENSG00000124228	DDX27	20	47835884	47860614	1	q13.13	protein_coding
ENSG00000140259	MFAP1	15	44096690	44117000	-1	q15.3	protein_coding
ENSG00000095564	BTAF1	10	93683526	93790082	1	q23.32	protein_coding
ENSG00000164163	ABCE1	4	146019084	146050331	1	q31.21	protein_coding
ENSG00000138031	ADCY3	2	25042038	25142708	-1	p23.3	protein_coding
ENSG00000132622	HSPA12B	20	3713314	3733758	1	p13	protein_coding
ENSG00000163872	YEATS2	3	183415606	183530413	1	q27.1	protein_coding
ENSG00000140993	TIGD7	16	3348832	3355729	-1	p13.3	protein_coding
ENSG00000070718	AP3M2	8	42010464	42029191	1	p11.21	protein_coding
ENSG00000105397	TYK2	19	10461209	10491352	-1	p13.2	protein_coding
ENSG00000175197	DDIT3	12	57910371	57914300	-1	q13.3	protein_coding
ENSG00000149575	SCN2B	11	118032666	118047388	-1	q23.3	protein_coding
ENSG00000213341	CHUK	10	101948055	101989376	-1	q24.31	protein_coding
ENSG00000053371	AKR7A2	1	19630459	19638640	-1	p36.13	protein_coding
ENSG00000171700	RGS19	20	62704534	62711323	-1	q13.33	protein_coding
ENSG00000175155	YPEL2	17	57409050	57479090	1	q22	protein_coding
ENSG00000162949	CAPN13	2	30945637	31043408	-1	p23.1	protein_coding
ENSG00000112130	RNF8	6	37321748	37362514	1	p21.2	protein_coding
ENSG00000168255	POLR2J3	7	102178365	102213103	-1	q22.1	protein_coding
ENSG00000137142	IGFBPL1	9	38408991	38424444	-1	p13.1	protein_coding
ENSG00000055163	CYFIP2	5	156693089	156822606	1	q33.3	protein_coding
ENSG00000175455	CCDC14	3	123616152	123680564	-1	q21.1	protein_coding
ENSG00000061337	LZTS1	8	20103676	20161474	-1	p21.3	protein_coding
ENSG00000073008	PVR	19	45147098	45166850	1	q13.31	protein_coding
ENSG00000171316	CHD7	8	61591337	61779465	1	q12.1	protein_coding
ENSG00000102471	NDFIP2	13	80055287	80130210	1	q31.1	protein_coding
ENSG00000125249	RAP2A	13	98086476	98121382	1	q32.1	protein_coding
ENSG00000196935	SRGAP1	12	64238073	64541613	1	q14.2	protein_coding
ENSG00000135423	GLS2	12	56864736	56882198	-1	q13.3	protein_coding
ENSG00000182220	ATP6AP2	X	40440146	40465889	1	p11.4	protein_coding
ENSG00000261493	REXO4	HG79_PATCH	136281597	136293579	-1	q34.2	protein_coding
ENSG00000165684	SNAPC4	9	139270029	139293249	-1	q34.3	protein_coding
ENSG00000163516	ANKZF1	2	220094479	220101391	1	q35	protein_coding
ENSG00000131188	PRR7	5	176873446	176883283	1	q35.3	protein_coding
ENSG00000120948	TARDBP	1	11072414	11085796	1	p36.22	protein_coding
ENSG00000114650	SCAP	3	47455203	47518616	-1	p21.31	protein_coding
ENSG00000144227	NXPH2	2	139428342	139537918	-1	q22.1	protein_coding
ENSG00000175264	CHST1	11	45670427	45687172	-1	p11.2	protein_coding
ENSG00000157782	CABP1	12	121078355	121105127	1	q24.31	protein_coding
ENSG00000157193	LRP8	1	53711217	53793742	-1	p32.3	protein_coding
ENSG00000127948	POR	7	75528518	75616173	1	q11.23	protein_coding
ENSG00000188321	ZNF559	19	9434448	9461838	1	p13.2	protein_coding
ENSG00000104969	SGTA	19	2754712	2783369	-1	p13.3	protein_coding
ENSG00000168118	RAB4A	1	229406822	229441641	1	q42.13	protein_coding
ENSG00000198689	SLC9A6	X	135067598	135129423	1	q26.3	protein_coding
ENSG00000169228	RAB24	5	176728199	176730745	-1	q35.3	protein_coding
ENSG00000222040	ADRA2B	2	96778707	96781984	-1	q11.1	protein_coding
ENSG00000185651	UBE2L3	22	21903736	21978323	1	q11.21	protein_coding
ENSG00000100938	GMPR2	14	24701628	24708448	1	q12	protein_coding
ENSG00000144218	AFF3	2	100163718	100759201	-1	q11.2	protein_coding
ENSG00000087263	OGFOD1	16	56485402	56513012	1	q12.2	protein_coding
ENSG00000171723	GPHN	14	66974125	67648520	1	q23.3	protein_coding
ENSG00000172765	TMCC1	3	129366635	129612419	-1	q22.1	protein_coding
ENSG00000166471	TMEM41B	11	9302201	9336327	-1	p15.4	protein_coding
ENSG00000131408	NR1H2	19	50832910	50886239	1	q13.33	protein_coding
ENSG00000149929	HIRIP3	16	30003645	30007757	-1	p11.2	protein_coding
ENSG00000228300	C19orf24	19	1275026	1279248	1	p13.3	protein_coding
ENSG00000085511	MAP3K4	6	161412759	161538417	1	q26	protein_coding
ENSG00000243725	TTC4	1	55181495	55208330	1	p32.3	protein_coding
ENSG00000111348	ARHGDIB	12	15094951	15114662	-1	p12.3	protein_coding
ENSG00000130332	LSM7	19	2321520	2328615	-1	p13.3	protein_coding
ENSG00000156931	VPS8	3	184529931	184770402	1	q27.2	protein_coding
ENSG00000140382	HMG20A	15	77712754	77777949	1	q24.3	protein_coding
ENSG00000152767	FARP1	13	98794816	99102027	1	q32.2	protein_coding
ENSG00000064199	SPA17	11	124543694	124567414	1	q24.2	protein_coding
ENSG00000189190	ZNF600	19	53267448	53290044	-1	q13.41	protein_coding
ENSG00000124164	VAPB	20	56964178	57026157	1	q13.32	protein_coding
ENSG00000128656	CHN1	2	175664091	175870097	-1	q31.1	protein_coding
ENSG00000126858	RHOT1	17	30469473	30580393	1	q11.2	protein_coding
ENSG00000131779	PEX11B	1	145516252	145523730	1	q21.1	protein_coding
ENSG00000144550	CPNE9	3	9745491	9771592	1	p25.3	protein_coding
ENSG00000157184	CPT2	1	53662101	53679869	1	p32.3	protein_coding
ENSG00000197043	ANXA6	5	150480273	150537443	-1	q33.1	protein_coding
ENSG00000196361	ELAVL3	19	11562141	11591861	-1	p13.2	protein_coding
ENSG00000149476	DAK	11	61100682	61120767	1	q12.2	protein_coding
ENSG00000137700	SLC37A4	11	118894824	118901616	-1	q23.3	protein_coding
ENSG00000172660	TAF15	17	34136459	34191619	1	q12	protein_coding
ENSG00000165443	PHYHIPL	10	60936350	61007534	1	q21.1	protein_coding
ENSG00000120725	SIL1	5	138282409	138629246	-1	q31.2	protein_coding
ENSG00000120526	NUDCD1	8	110253148	110346614	-1	q23.1	protein_coding
ENSG00000146425	DYNLT1	6	159057506	159065771	-1	q25.3	protein_coding
ENSG00000132702	HAPLN2	1	156589086	156595517	1	q23.1	protein_coding
ENSG00000009830	POMT2	14	77741299	77787227	-1	q24.3	protein_coding
ENSG00000198258	UBL5	19	9938568	9940791	1	p13.2	protein_coding
ENSG00000180875	GREM2	1	240652873	240775449	-1	q43	protein_coding
ENSG00000186340	THBS2	6	169615875	169654139	-1	q27	protein_coding
ENSG00000196968	FUT11	10	75532049	75538821	1	q22.2	protein_coding
ENSG00000148634	HERC4	10	69681665	69835105	-1	q21.3	protein_coding
ENSG00000120314	WDR55	5	140044261	140053709	1	q31.3	protein_coding
ENSG00000151474	FRMD4A	10	13685706	14504141	-1	p13	protein_coding
ENSG00000169598	DFFB	1	3773845	3801993	1	p36.32	protein_coding
ENSG00000160959	LRRC14	8	145743376	145750557	1	q24.3	protein_coding
ENSG00000126524	SBDS	7	66452664	66460588	-1	q11.21	protein_coding
ENSG00000153233	PTPRR	12	71031853	71314623	-1	q15	protein_coding
ENSG00000177034	MTX3	5	79275584	79287082	-1	q14.1	protein_coding
ENSG00000123570	RAB9B	X	103077252	103087158	-1	q22.2	protein_coding
ENSG00000171425	ZNF581	19	56146825	56156988	1	q13.42	protein_coding
ENSG00000016602	CLCA4	1	87012761	87046437	1	p22.3	protein_coding
ENSG00000101084	C20orf24	20	35234137	35240960	1	q11.23	protein_coding
ENSG00000134313	KIDINS220	2	8865408	8977760	-1	p25.1	protein_coding
ENSG00000103723	AP3B2	15	83328033	83378666	-1	q25.2	protein_coding
ENSG00000113657	DPYSL3	5	146770374	146889619	-1	q32	protein_coding
ENSG00000197329	PELI1	2	64319786	64371588	-1	p14	protein_coding
ENSG00000147255	IGSF1	X	130407480	130533677	-1	q26.2	protein_coding
ENSG00000114784	EIF1B	3	40351175	40353915	1	p22.1	protein_coding
ENSG00000156599	ZDHHC5	11	57435219	57468659	1	q12.1	protein_coding
ENSG00000166226	CCT2	12	69979114	69995350	1	q15	protein_coding
ENSG00000130529	TRPM4	19	49660998	49715093	1	q13.33	protein_coding
ENSG00000136271	DDX56	7	44605016	44614650	-1	p13	protein_coding
ENSG00000109220	CHIC2	4	54875956	54930857	-1	q12	protein_coding
ENSG00000262473	GART	HSCHR21_4_CTG1_1	34880498	34925355	-1	q22.11	protein_coding
ENSG00000140474	ULK3	15	75128457	75135687	-1	q24.1	protein_coding
ENSG00000228892	AGPAT1	HSCHR6_MHC_SSTO	32142859	32152743	-1	p21.32	protein_coding
ENSG00000185774	KCNIP4	4	20730239	21950422	-1	p15.2	protein_coding
ENSG00000105737	GRIK5	19	42502473	42573650	-1	q13.2	protein_coding
ENSG00000101473	ACOT8	20	44470360	44486045	-1	q13.12	protein_coding
ENSG00000114416	FXR1	3	180585929	180700541	1	q26.33	protein_coding
ENSG00000170214	ADRA1B	5	159343790	159399551	1	q33.3	protein_coding
ENSG00000173726	TOMM20	1	235272651	235292251	-1	q42.3	protein_coding
ENSG00000197381	ADARB1	21	46493768	46646478	1	q22.3	protein_coding
ENSG00000084207	GSTP1	11	67351066	67354131	1	q13.2	protein_coding
ENSG00000100325	ASCC2	22	30184597	30234271	-1	q12.2	protein_coding
ENSG00000169926	KLF13	15	31619058	31727868	1	q13.3	protein_coding
ENSG00000125648	SLC25A23	19	6436090	6465214	-1	p13.3	protein_coding
ENSG00000173846	PLK3	1	45265897	45271662	1	p34.1	protein_coding
ENSG00000174460	ZCCHC12	X	117957753	117960931	1	q24	protein_coding
ENSG00000198920	KIAA0753	17	6481468	6544247	-1	p13.1	protein_coding
ENSG00000039523	FAM65A	16	67552321	67580691	1	q22.1	protein_coding
ENSG00000169740	ZNF32	10	44139307	44144304	-1	q11.21	protein_coding
ENSG00000172336	POP7	7	100303676	100305118	1	q22.1	protein_coding
ENSG00000181830	SLC35C1	11	45825623	45834566	1	p11.2	protein_coding
ENSG00000113163	COL4A3BP	5	74664311	74807963	-1	q13.3	protein_coding
ENSG00000126705	AHDC1	1	27860546	27930942	-1	p36.11	protein_coding
ENSG00000037474	NSUN2	5	6599352	6633404	-1	p15.31	protein_coding
ENSG00000141627	DYM	18	46570039	46987717	-1	q21.1	protein_coding
ENSG00000142453	CARM1	19	10982189	11033453	1	p13.2	protein_coding
ENSG00000131711	MAP1B	5	71403061	71505395	1	q13.2	protein_coding
ENSG00000157212	PAXIP1	7	154735397	154794794	-1	q36.2	protein_coding
ENSG00000170502	NUDT9	4	88343734	88380606	1	q22.1	protein_coding
ENSG00000164663	USP49	6	41757634	41863099	-1	p21.1	protein_coding
ENSG00000136810	TXN	9	113006091	113018920	-1	q31.3	protein_coding
ENSG00000101605	MYOM1	18	3066805	3220106	-1	p11.31	protein_coding
ENSG00000130803	ZNF317	19	9251056	9274100	1	p13.2	protein_coding
ENSG00000073969	NSF	17	44668035	44834830	1	q21.31	protein_coding
ENSG00000180879	SSR4	X	153058971	153063960	1	q28	protein_coding
ENSG00000121653	MAPK8IP1	11	45907202	45928016	1	p11.2	protein_coding
ENSG00000135916	ITM2C	2	231729354	231743963	1	q37.1	protein_coding
ENSG00000074211	PPP2R2C	4	6322305	6565327	-1	p16.1	protein_coding
ENSG00000114993	RTKN	2	74652963	74669549	-1	p13.1	protein_coding
ENSG00000143162	CREG1	1	167498914	167523004	-1	q24.2	protein_coding
ENSG00000143870	PDIA6	2	10923517	10978103	-1	p25.1	protein_coding
ENSG00000143416	SELENBP1	1	151336778	151345209	-1	q21.3	protein_coding
ENSG00000148187	MRRF	9	125026882	125085743	1	q33.2	protein_coding
ENSG00000069275	NUCKS1	1	205681947	205719404	-1	q32.1	protein_coding
ENSG00000105136	ZNF419	19	57999079	58006048	1	q13.43	protein_coding
ENSG00000116898	MRPS15	1	36921319	36930038	-1	p34.3	protein_coding
ENSG00000023572	GLRX2	1	193065598	193075244	-1	q31.2	protein_coding
ENSG00000188021	UBQLN2	X	56590026	56593443	1	p11.21	protein_coding
ENSG00000009954	BAZ1B	7	72854728	72936608	-1	q11.23	protein_coding
ENSG00000004700	RECQL	12	21621845	21654603	-1	p12.1	protein_coding
ENSG00000161904	LEMD2	6	33738979	33756913	-1	p21.31	protein_coding
ENSG00000137285	TUBB2B	6	3224495	3231964	-1	p25.2	protein_coding
ENSG00000109062	SLC9A3R1	17	72744791	72765492	1	q25.1	protein_coding
ENSG00000197959	DNM3	1	171810621	172387606	1	q24.3	protein_coding
ENSG00000100532	CGRRF1	14	54976530	55005567	1	q22.2	protein_coding
ENSG00000106723	SPIN1	9	91003334	91093609	1	q22.1	protein_coding
ENSG00000130876	SLC7A10	19	33699571	33716756	-1	q13.11	protein_coding
ENSG00000158480	SPATA2	20	48519928	48532080	-1	q13.13	protein_coding
ENSG00000139116	KIF21A	12	39687030	39837192	-1	q12	protein_coding
ENSG00000010219	DYRK4	12	4671370	4723325	1	p13.32	protein_coding
ENSG00000152520	PAN3	13	28712643	28869475	1	q12.2	protein_coding
ENSG00000149792	MRPL49	11	64889655	64894843	1	q13.1	protein_coding
ENSG00000186642	PDE2A	11	72287185	72385635	-1	q13.4	protein_coding
ENSG00000169738	DCXR	17	79993012	79995608	-1	q25.3	protein_coding
ENSG00000131242	RAB11FIP4	17	29718642	29865236	1	q11.2	protein_coding
ENSG00000146090	RASGEF1C	5	179527795	179636153	-1	q35.3	protein_coding
ENSG00000155506	LARP1	5	154092462	154197167	1	q33.2	protein_coding
ENSG00000196396	PTPN1	20	49126891	49201299	1	q13.13	protein_coding
ENSG00000198839	ZNF277	7	111846643	111983151	1	q31.1	protein_coding
ENSG00000176894	PXMP2	12	133264192	133297276	1	q24.33	protein_coding
ENSG00000100300	TSPO	22	43547520	43559248	1	q13.2	protein_coding
ENSG00000136877	FPGS	9	130556876	130576606	1	q34.11	protein_coding
ENSG00000166135	HIF1AN	10	102288829	102313681	1	q24.31	protein_coding
ENSG00000166704	ZNF606	19	58488421	58514717	-1	q13.43	protein_coding
ENSG00000164329	PAPD4	5	78907943	78982471	1	q14.1	protein_coding
ENSG00000171817	ZNF540	19	38042308	38104998	1	q13.12	protein_coding
ENSG00000159596	TMEM69	1	46152886	46160115	1	p34.1	protein_coding
ENSG00000146374	RSPO3	6	127439749	127518910	1	q22.33	protein_coding
ENSG00000006125	AP2B1	17	33905065	34053436	1	q12	protein_coding
ENSG00000135547	HEY2	6	126068810	126082415	1	q22.31	protein_coding
ENSG00000075142	SRI	7	87834433	87856308	-1	q21.12	protein_coding
ENSG00000117625	RCOR3	1	211431719	211489727	1	q32.2	protein_coding
ENSG00000183578	TNFAIP8L3	15	51348795	51397473	-1	q21.2	protein_coding
ENSG00000179933	C14orf119	14	23563974	23569665	1	q11.2	protein_coding
ENSG00000174521	TTC9B	19	40721965	40724306	-1	q13.2	protein_coding
ENSG00000039560	RAI14	5	34656342	34832732	1	p13.2	protein_coding
ENSG00000095066	HOOK2	19	12873817	12983554	-1	p13.2	protein_coding
ENSG00000076685	NT5C2	10	104845940	104953056	-1	q24.33	protein_coding
ENSG00000163815	CLEC3B	3	45043040	45077563	1	p21.31	protein_coding
ENSG00000175073	VCPIP1	8	67540722	67579452	-1	q13.1	protein_coding
ENSG00000170448	NFXL1	4	47849257	47916653	-1	p12	protein_coding
ENSG00000179562	GCC1	7	127220672	127233665	-1	q32.1	protein_coding
ENSG00000106404	CLDN15	7	100875373	100882101	-1	q22.1	protein_coding
ENSG00000198160	MIER1	1	67390578	67454302	1	p31.3	protein_coding
ENSG00000141446	ESCO1	18	19109242	19180845	-1	q11.2	protein_coding
ENSG00000197323	TRIM33	1	114935399	115053781	-1	p13.2	protein_coding
ENSG00000183036	PCP4	21	41239243	41301322	1	q22.2	protein_coding
ENSG00000134852	CLOCK	4	56294070	56413305	-1	q12	protein_coding
ENSG00000170364	SETMAR	3	4344988	4359251	1	p26.1	protein_coding
ENSG00000174891	RSRC1	3	157823644	158263519	1	q25.32	protein_coding
ENSG00000178567	EPM2AIP1	3	37027357	37034795	-1	p22.2	protein_coding
ENSG00000237344	PBX2	HSCHR6_MHC_COX	32100987	32106437	-1	p21.32	protein_coding
ENSG00000230128	IER3	HSCHR6_MHC_MANN	30755673	30757028	-1	p22.1	protein_coding
ENSG00000153814	JAZF1	7	27870192	28220362	-1	p15.1	protein_coding
ENSG00000166949	SMAD3	15	67356101	67487533	1	q22.33	protein_coding
ENSG00000078401	EDN1	6	12290596	12297427	1	p24.1	protein_coding
ENSG00000074219	TEAD2	19	49843852	49865714	-1	q13.33	protein_coding
ENSG00000112578	BYSL	6	41888926	41900784	1	p21.1	protein_coding
ENSG00000138134	STAMBPL1	10	90639491	90734910	1	q23.31	protein_coding
ENSG00000160221	C21orf33	21	45553487	45565605	1	q22.3	protein_coding
ENSG00000214021	TTLL3	3	9849770	9896822	1	p25.3	protein_coding
ENSG00000162032	SPSB3	16	1826713	1843701	-1	p13.3	protein_coding
ENSG00000124786	SLC35B3	6	8413301	8435794	-1	p24.3	protein_coding
ENSG00000213445	SIPA1	11	65405568	65418401	1	q13.1	protein_coding
ENSG00000134287	ARF3	12	49297286	49351334	-1	q13.12	protein_coding
ENSG00000165912	PACSIN3	11	47199076	47207994	-1	p11.2	protein_coding
ENSG00000145431	PDGFC	4	157681606	157892546	-1	q32.1	protein_coding
ENSG00000205220	PSMB10	16	67968405	67970990	-1	q22.1	protein_coding
ENSG00000184203	PPP1R2	3	195241221	195270209	-1	q29	protein_coding
ENSG00000124523	SIRT5	6	13574816	13614790	1	p23	protein_coding
ENSG00000007376	RPUSD1	16	834974	838397	-1	p13.3	protein_coding
ENSG00000065802	ASB1	2	239335383	239360891	1	q37.3	protein_coding
ENSG00000076248	UNG	12	109535379	109548797	1	q24.11	protein_coding
ENSG00000163884	KLF15	3	126061478	126076285	-1	q21.3	protein_coding
ENSG00000163637	PRICKLE2	3	64079543	64431152	-1	p14.1	protein_coding
ENSG00000116353	MECR	1	29519385	29557454	-1	p35.3	protein_coding
ENSG00000101216	GMEB2	20	62218955	62258394	-1	q13.33	protein_coding
ENSG00000174446	SNAPC5	15	66782473	66790151	-1	q22.31	protein_coding
ENSG00000124587	PEX6	6	42931608	42946958	-1	p21.1	protein_coding
ENSG00000133895	MEN1	11	64570982	64578766	-1	q13.1	protein_coding
ENSG00000114744	COMMD2	3	149456257	149470286	-1	q25.1	protein_coding
ENSG00000008513	ST3GAL1	8	134467091	134584183	-1	q24.22	protein_coding
ENSG00000145349	CAMK2D	4	114372188	114683083	-1	q26	protein_coding
ENSG00000146670	CDCA5	11	64833772	64851636	-1	q13.1	protein_coding
ENSG00000100983	GSS	20	33516236	33543620	-1	q11.22	protein_coding
ENSG00000130204	TOMM40	19	45393826	45406946	1	q13.32	protein_coding
ENSG00000180376	CCDC66	3	56591189	56655846	1	p14.3	protein_coding
ENSG00000009307	CSDE1	1	115259534	115301297	-1	p13.2	protein_coding
ENSG00000143977	SNRPG	2	70508494	70520903	-1	p13.3	protein_coding
ENSG00000141644	MBD1	18	47793252	47808144	-1	q21.1	protein_coding
ENSG00000068366	ACSL4	X	108872579	108976632	-1	q23	protein_coding
ENSG00000088832	FKBP1A	20	1349622	1373806	-1	p13	protein_coding
ENSG00000239697	TNFSF12	17	7452208	7464925	1	p13.1	protein_coding
ENSG00000143842	SOX13	1	204042243	204096863	1	q32.1	protein_coding
ENSG00000002549	LAP3	4	17578815	17609595	1	p15.32	protein_coding
ENSG00000064419	TNPO3	7	128594948	128695198	-1	q32.1	protein_coding
ENSG00000140367	UBE2Q2	15	76135622	76193419	1	q24.2	protein_coding
ENSG00000139514	SLC7A1	13	30083547	30169825	-1	q12.3	protein_coding
ENSG00000243989	ACY1	3	52009066	52023213	1	p21.2	protein_coding
ENSG00000174780	SRP72	4	57333081	57369839	1	q12	protein_coding
ENSG00000083457	ITGAE	17	3617922	3704537	-1	p13.2	protein_coding
ENSG00000204947	ZNF425	7	148799876	148823438	-1	q36.1	protein_coding
ENSG00000002919	SNX11	17	46180719	46200436	1	q21.32	protein_coding
ENSG00000175874	CREG2	2	101965209	102004057	-1	q11.2	protein_coding
ENSG00000173757	STAT5B	17	40351186	40428725	-1	q21.2	protein_coding
ENSG00000105829	BET1	7	93592074	93633694	-1	q21.3	protein_coding
ENSG00000158195	WASF2	1	27730730	27816669	-1	p36.11	protein_coding
ENSG00000104763	ASAH1	8	17913934	17942494	-1	p22	protein_coding
ENSG00000221890	NPTXR	22	39214457	39239987	-1	q13.1	protein_coding
ENSG00000166123	GPT2	16	46918290	46965209	1	q11.2	protein_coding
ENSG00000100577	GSTZ1	14	77787227	77797940	1	q24.3	protein_coding
ENSG00000068394	GPKOW	X	48970334	48980151	-1	p11.23	protein_coding
ENSG00000185043	CIB1	15	90773207	90777279	-1	q26.1	protein_coding
ENSG00000100003	SEC14L2	22	30792846	30821305	1	q12.2	protein_coding
ENSG00000135847	ACBD6	1	180244515	180472089	-1	q25.3	protein_coding
ENSG00000108439	PNPO	17	46018872	46025654	1	q21.32	protein_coding
ENSG00000136938	ANP32B	9	100745643	100778225	1	q22.33	protein_coding
ENSG00000185361	TNFAIP8L1	19	4639530	4655580	1	p13.3	protein_coding
ENSG00000184432	COPB2	3	139074442	139108574	-1	q23	protein_coding
ENSG00000083444	PLOD1	1	11994262	12035595	1	p36.22	protein_coding
ENSG00000164506	STXBP5	6	147525561	147706866	1	q24.3	protein_coding
ENSG00000091640	SPAG7	17	4862521	4871167	-1	p13.2	protein_coding
ENSG00000081803	CADPS2	7	121958481	122526813	-1	q31.32	protein_coding
ENSG00000084636	COL16A1	1	32117848	32169920	-1	p35.2	protein_coding
ENSG00000151726	ACSL1	4	185676749	185747972	-1	q35.1	protein_coding
ENSG00000184939	ZFP90	16	68563993	68609975	1	q22.1	protein_coding
ENSG00000132323	ILKAP	2	239079042	239112370	-1	q37.3	protein_coding
ENSG00000177054	ZDHHC13	11	19138646	19197969	1	p15.1	protein_coding
ENSG00000163517	HDAC11	3	13521224	13547916	1	p25.1	protein_coding
ENSG00000029534	ANK1	8	41510739	41754280	-1	p11.21	protein_coding
ENSG00000086200	IPO11	5	61699799	61924409	1	q12.1	protein_coding
ENSG00000101856	PGRMC1	X	118370216	118378429	1	q24	protein_coding
ENSG00000148835	TAF5	10	105127724	105148822	1	q24.33	protein_coding
ENSG00000172209	GPR22	7	107110463	107116098	1	q22.3	protein_coding
ENSG00000006756	ARSD	X	2822011	2847392	-1	p22.33	protein_coding
ENSG00000163781	TOPBP1	3	133317019	133380737	-1	q22.1	protein_coding
ENSG00000147262	GPR119	X	129518319	129519511	-1	q26.1	protein_coding
ENSG00000170260	ZNF212	7	148936742	148952700	1	q36.1	protein_coding
ENSG00000004799	PDK4	7	95212811	95225803	-1	q21.3	protein_coding
ENSG00000173653	RCE1	11	66610306	66614017	1	q13.2	protein_coding
ENSG00000067182	TNFRSF1A	12	6437923	6451280	-1	p13.31	protein_coding
ENSG00000144597	EAF1	3	15468862	15484120	1	p25.1	protein_coding
ENSG00000114841	DNAH1	3	52350335	52434507	1	p21.1	protein_coding
ENSG00000130255	RPL36	19	5674958	5691887	1	p13.3	protein_coding
ENSG00000138303	ASCC1	10	73856278	73976892	-1	q22.1	protein_coding
ENSG00000049089	COL9A2	1	40766159	40783488	-1	p34.2	protein_coding
ENSG00000174233	ADCY6	12	49159975	49182820	-1	q13.12	protein_coding
ENSG00000122359	ANXA11	10	81910645	81965328	-1	q22.3	protein_coding
ENSG00000134873	CLDN10	13	96085858	96232013	1	q32.1	protein_coding
ENSG00000137210	TMEM14B	6	10747992	10852986	1	p24.2	protein_coding
ENSG00000125503	PPP1R12C	19	55602281	55628927	-1	q13.42	protein_coding
ENSG00000140688	C16orf58	16	31500792	31520630	-1	p11.2	protein_coding
ENSG00000125744	RTN2	19	45988547	46000319	-1	q13.32	protein_coding
ENSG00000164609	SLU7	5	159828648	159848718	-1	q33.3	protein_coding
ENSG00000129103	SUMF2	7	56131695	56148363	1	p11.2	protein_coding
ENSG00000005884	ITGA3	17	48133332	48167845	1	q21.33	protein_coding
ENSG00000159063	ALG8	11	77811982	77850706	-1	q14.1	protein_coding
ENSG00000134874	DZIP1	13	96230457	96296957	-1	q32.1	protein_coding
ENSG00000176204	LRRTM4	2	76974845	77820445	-1	p12	protein_coding
ENSG00000113407	TARS	5	33440802	33469644	1	p13.3	protein_coding
ENSG00000182901	RGS7	1	240931554	241520530	-1	q43	protein_coding
ENSG00000088451	TGDS	13	95226308	95248511	-1	q32.1	protein_coding
ENSG00000114423	CBLB	3	105374305	105588396	-1	q13.11	protein_coding
ENSG00000163900	TMEM41A	3	185194284	185216845	-1	q27.2	protein_coding
ENSG00000106236	NPTX2	7	98246609	98259180	1	q22.1	protein_coding
ENSG00000080709	KCNN2	5	113696642	113832337	1	q22.3	protein_coding
ENSG00000114942	EEF1B2	2	207024309	207027652	1	q33.3	protein_coding
ENSG00000118518	RNF146	6	127587755	127609712	1	q22.33	protein_coding
ENSG00000010438	PRSS3	9	33750515	33799230	1	p13.3	protein_coding
ENSG00000168306	ACOX2	3	58490863	58523046	-1	p14.3	protein_coding
ENSG00000179178	TMEM125	1	43735665	43739673	1	p34.2	protein_coding
ENSG00000156976	EIF4A2	3	186500994	186507689	1	q27.3	protein_coding
ENSG00000170270	C14orf142	14	93669239	93673439	-1	q32.12	protein_coding
ENSG00000151276	MAGI1	3	65339200	66024509	-1	p14.1	protein_coding
ENSG00000158470	B4GALT5	20	48249482	48330415	-1	q13.13	protein_coding
ENSG00000078053	AMPH	7	38423305	38671167	-1	p14.1	protein_coding
ENSG00000119333	WDR34	9	131395940	131419066	-1	q34.11	protein_coding
ENSG00000130770	ATPIF1	1	28562620	28573417	1	p35.3	protein_coding
ENSG00000140104	C14orf79	14	105452112	105476819	1	q32.33	protein_coding
ENSG00000103365	GGA2	16	23474863	23533316	-1	p12.2	protein_coding
ENSG00000135913	USP37	2	219314974	219433084	-1	q35	protein_coding
ENSG00000109971	HSPA8	11	122928197	122933938	-1	q24.1	protein_coding
ENSG00000010810	FYN	6	111981535	112194655	-1	q21	protein_coding
ENSG00000099800	TIMM13	19	2425622	2427892	-1	p13.3	protein_coding
ENSG00000197892	KIF13B	8	28924796	29120641	-1	p12	protein_coding
ENSG00000011132	APBA3	19	3750817	3761697	-1	p13.3	protein_coding
ENSG00000182578	CSF1R	5	149432854	149492935	-1	q32	protein_coding
ENSG00000253797	UTP14C	13	52598827	52607736	1	q14.3	protein_coding
ENSG00000125148	MT2A	16	56642111	56643409	1	q12.2	protein_coding
ENSG00000148143	ZNF462	9	109625378	109775915	1	q31.2	protein_coding
ENSG00000116857	TMEM9	1	201103900	201140702	-1	q32.1	protein_coding
ENSG00000198408	MGEA5	10	103544200	103578696	-1	q24.32	protein_coding
ENSG00000167193	CRK	17	1323983	1366456	-1	p13.3	protein_coding
ENSG00000143799	PARP1	1	226548392	226595780	-1	q42.12	protein_coding
ENSG00000078804	TP53INP2	20	33292094	33301243	1	q11.22	protein_coding
ENSG00000160124	CCDC58	3	122078438	122102078	-1	q21.1	protein_coding
ENSG00000124614	RPS10	6	34385231	34393902	-1	p21.31	protein_coding
ENSG00000196562	SULF2	20	46285092	46415360	-1	q13.13	protein_coding
ENSG00000166206	GABRB3	15	26788693	27184686	-1	q12	protein_coding
ENSG00000168411	RFWD3	16	74655292	74700779	-1	q23.1	protein_coding
ENSG00000122705	CLTA	9	36190853	36304778	1	p13.3	protein_coding
ENSG00000006282	SPATA20	17	48620419	48633213	1	q21.33	protein_coding
ENSG00000095059	DHPS	19	12786531	12792716	-1	p13.2	protein_coding
ENSG00000111271	ACAD10	12	112123857	112194903	1	q24.12	protein_coding
ENSG00000186350	RXRA	9	137208944	137332431	1	q34.2	protein_coding
ENSG00000020129	NCDN	1	36023074	36032875	1	p34.3	protein_coding
ENSG00000196924	FLNA	X	153576892	153603006	-1	q28	protein_coding
ENSG00000181610	MRPS23	17	55916842	55927417	-1	q22	protein_coding
ENSG00000185608	MRPL40	22	19419425	19423598	1	q11.21	protein_coding
ENSG00000144909	OSBPL11	3	125247702	125313934	-1	q21.2	protein_coding
ENSG00000115211	EIF2B4	2	27587219	27593353	-1	p23.3	protein_coding
ENSG00000064393	HIPK2	7	139246316	139477577	-1	q34	protein_coding
ENSG00000154310	TNIK	3	170779128	171178197	-1	q26.31	protein_coding
ENSG00000079931	MOXD1	6	132617194	132722684	-1	q23.2	protein_coding
ENSG00000164904	ALDH7A1	5	125877533	125931110	-1	q23.2	protein_coding
ENSG00000187764	SEMA4D	9	91975702	92113045	-1	q22.2	protein_coding
ENSG00000080824	HSP90AA1	14	102547075	102606036	-1	q32.31	protein_coding
ENSG00000047644	WWC3	X	9983602	10112518	1	p22.2	protein_coding
ENSG00000181409	AATK	17	79091095	79139877	-1	q25.3	protein_coding
ENSG00000119699	TGFB3	14	76424442	76449334	-1	q24.3	protein_coding
ENSG00000124444	ZNF576	19	44100544	44105309	1	q13.31	protein_coding
ENSG00000011114	BTBD7	14	93703896	93799438	-1	q32.12	protein_coding
ENSG00000164929	BAALC	8	104152938	104242533	1	q22.3	protein_coding
ENSG00000111912	NCOA7	6	126102307	126252266	1	q22.32	protein_coding
ENSG00000138777	PPA2	4	106290234	106395238	-1	q24	protein_coding
ENSG00000166780	C16orf45	16	15528152	15718885	1	p13.11	protein_coding
ENSG00000179918	SEPHS2	16	30454952	30457502	-1	p11.2	protein_coding
ENSG00000131269	ABCB7	X	74273115	74376567	-1	q13.3	protein_coding
ENSG00000136840	ST6GALNAC4	9	130670165	130679317	-1	q34.11	protein_coding
ENSG00000143933	CALM2	2	47272677	47403740	-1	p21	protein_coding
ENSG00000167272	POP5	12	121016567	121019201	-1	q24.31	protein_coding
ENSG00000163067	ZNF2	2	95831177	95850065	1	q11.1	protein_coding
ENSG00000164610	RP9	7	33134409	33149013	-1	p14.3	protein_coding
ENSG00000177542	SLC25A22	11	790475	798316	-1	p15.5	protein_coding
ENSG00000140538	NTRK3	15	88402982	88799999	-1	q25.3	protein_coding
ENSG00000092529	CAPN3	15	42640301	42704516	1	q15.1	protein_coding
ENSG00000139289	PHLDA1	12	76419227	76427712	-1	q21.2	protein_coding
ENSG00000100227	POLDIP3	22	42979727	43010968	-1	q13.2	protein_coding
ENSG00000121058	COIL	17	55015548	55038415	-1	q22	protein_coding
ENSG00000089220	PEBP1	12	118573663	118583389	1	q24.23	protein_coding
ENSG00000136111	TBC1D4	13	75858808	76056250	-1	q22.2	protein_coding
ENSG00000178585	CTNNBIP1	1	9908334	9970394	-1	p36.22	protein_coding
ENSG00000104998	IL27RA	19	14142560	14163743	1	p13.12	protein_coding
ENSG00000065615	CYB5R4	6	84569362	84673238	1	q14.2	protein_coding
ENSG00000114646	CSPG5	3	47603729	47622282	-1	p21.31	protein_coding
ENSG00000165804	ZNF219	14	21558205	21572881	-1	q11.2	protein_coding
ENSG00000163608	C3orf17	3	112721287	112738708	-1	q13.2	protein_coding
ENSG00000146463	ZMYM4	1	35734568	35887659	1	p34.3	protein_coding
ENSG00000100603	SNW1	14	78183942	78227550	-1	q24.3	protein_coding
ENSG00000205629	LCMT1	16	25123050	25189552	1	p12.1	protein_coding
ENSG00000180834	MAP6D1	3	183533664	183543382	-1	q27.1	protein_coding
ENSG00000116212	LRRC42	1	54411750	54433841	1	p32.3	protein_coding
ENSG00000110092	CCND1	11	69455855	69469242	1	q13.3	protein_coding
ENSG00000138650	PCDH10	4	134070470	134129356	1	q28.3	protein_coding
ENSG00000005801	ZNF195	11	3360491	3400448	-1	p15.4	protein_coding
ENSG00000145191	EIF2B5	3	183852826	184402546	1	q27.1	protein_coding
ENSG00000135018	UBQLN1	9	86274878	86323118	-1	q21.32	protein_coding
ENSG00000171606	ZNF274	19	58694396	58724928	1	q13.43	protein_coding
ENSG00000153558	FBXL2	3	33318517	33445154	1	p22.3	protein_coding
ENSG00000198961	PJA2	5	108670410	108745695	-1	q21.3	protein_coding
ENSG00000170464	DNAJC18	5	138744279	138780180	-1	q31.2	protein_coding
ENSG00000156471	PTDSS1	8	97273943	97349223	1	q22.1	protein_coding
ENSG00000154118	JPH3	16	87635441	87731762	1	q24.2	protein_coding
ENSG00000145014	TMEM44	3	194308402	194354418	-1	q29	protein_coding
ENSG00000213588	ZBTB9	6	33422356	33425325	1	p21.32	protein_coding
ENSG00000179399	GPC5	13	92050929	93519490	1	q31.3	protein_coding
ENSG00000213390	ARHGAP19	10	98978996	99052413	-1	q24.1	protein_coding
ENSG00000130935	NOL11	17	65713949	65740647	1	q24.2	protein_coding
ENSG00000135446	CDK4	12	58141510	58149796	-1	q14.1	protein_coding
ENSG00000135144	DTX1	12	113494514	113535833	1	q24.13	protein_coding
ENSG00000181894	ZNF329	19	58637619	58666477	-1	q13.43	protein_coding
ENSG00000158270	COLEC12	18	319361	500722	-1	p11.32	protein_coding
ENSG00000105409	ATP1A3	19	42470734	42501649	-1	q13.2	protein_coding
ENSG00000090061	CCNK	14	99947506	100001381	1	q32.2	protein_coding
ENSG00000139428	MMAB	12	109991542	110011679	-1	q24.11	protein_coding
ENSG00000185670	ZBTB3	11	62515791	62521660	-1	q12.3	protein_coding
ENSG00000104808	DHDH	19	49436939	49448226	1	q13.33	protein_coding
ENSG00000170113	NIPA1	15	23043277	23100005	-1	q11.2	protein_coding
ENSG00000099194	SCD	10	102106881	102124591	1	q24.31	protein_coding
ENSG00000151014	CCRN4L	4	139936943	139966906	1	q31.1	protein_coding
ENSG00000169976	SF3B5	6	144416018	144416754	-1	q24.2	protein_coding
ENSG00000013441	CLK1	2	201717732	201729422	-1	q33.1	protein_coding
ENSG00000163882	POLR2H	3	184079506	184086384	1	q27.1	protein_coding
ENSG00000181722	ZBTB20	3	114056941	114866118	-1	q13.31	protein_coding
ENSG00000213578	CPLX3	15	75118888	75124141	1	q24.1	protein_coding
ENSG00000261371	PECAM1	HG183_PATCH	62399863	62491136	-1	q23.3	protein_coding
ENSG00000196646	ZNF136	19	12273879	12300064	1	p13.2	protein_coding
ENSG00000143409	FAM63A	1	150969025	150980851	-1	q21.3	protein_coding
ENSG00000171861	RNMTL1	17	685513	695749	1	p13.3	protein_coding
ENSG00000118600	TMEM5	12	64173583	64203338	1	q14.2	protein_coding
ENSG00000178988	MRFAP1L1	4	6709428	6711607	-1	p16.1	protein_coding
ENSG00000079393	DUSP13	10	76854192	76868979	-1	q22.2	protein_coding
ENSG00000177042	TMEM80	11	695616	705028	1	p15.5	protein_coding
ENSG00000110651	CD81	11	2397407	2418649	1	p15.5	protein_coding
ENSG00000198752	CDC42BPB	14	103398716	103523799	-1	q32.32	protein_coding
ENSG00000059122	FLYWCH1	16	2961938	3001209	1	p13.3	protein_coding
ENSG00000149809	TM7SF2	11	64879317	64883856	1	q13.1	protein_coding
ENSG00000158234	FAIM	3	138327448	138352218	1	q22.3	protein_coding
ENSG00000115415	STAT1	2	191829084	191885686	-1	q32.2	protein_coding
ENSG00000188921	PTPLAD2	9	20995306	21031635	-1	p21.3	protein_coding
ENSG00000099942	CRKL	22	21271714	21308037	1	q11.21	protein_coding
ENSG00000196923	PDLIM7	5	176910395	176924607	-1	q35.3	protein_coding
ENSG00000103316	CRYM	16	21250195	21314404	-1	p12.2	protein_coding
ENSG00000174469	CNTNAP2	7	145813453	148118090	1	q35	protein_coding
ENSG00000189046	ALKBH2	12	109525996	109531436	-1	q24.11	protein_coding
ENSG00000169372	CRADD	12	94071151	94288616	1	q22	protein_coding
ENSG00000111144	LTA4H	12	96394606	96437298	-1	q23.1	protein_coding
ENSG00000174547	MRPL11	11	66202546	66234209	-1	q13.2	protein_coding
ENSG00000149474	CSRP2BP	20	18118499	18169031	1	p11.23	protein_coding
ENSG00000148444	COMMD3	10	22604903	22609235	1	p12.2	protein_coding
ENSG00000158560	DYNC1I1	7	95401866	95739634	1	q21.3	protein_coding
ENSG00000164542	KIAA0895	7	36363830	36429734	-1	p14.2	protein_coding
ENSG00000172731	LRRC20	10	72058729	72142382	-1	q22.1	protein_coding
ENSG00000120910	PPP3CC	8	22298332	22398652	1	p21.3	protein_coding
ENSG00000107551	RASSF4	10	45454855	45490172	1	q11.21	protein_coding
ENSG00000125970	RALY	20	32581452	32696114	1	q11.22	protein_coding
ENSG00000197818	SLC9A8	20	48429250	48508779	1	q13.13	protein_coding
ENSG00000182568	SATB1	3	18386879	18487080	-1	p24.3	protein_coding
ENSG00000167797	CDK2AP2	11	67273968	67276120	-1	q13.2	protein_coding
ENSG00000107651	SEC23IP	10	121652223	121702014	1	q26.11	protein_coding
ENSG00000166821	PEX11A	15	90220995	90234014	-1	q26.1	protein_coding
ENSG00000125870	SNRPB2	20	16710606	16722421	1	p12.1	protein_coding
ENSG00000260181	SURF4	HG79_PATCH	136236984	136251634	-1	q34.2	protein_coding
ENSG00000186260	MKL2	16	14165178	14360630	1	p13.12	protein_coding
ENSG00000149115	TNKS1BP1	11	57067112	57092426	-1	q12.1	protein_coding
ENSG00000160539	PPAPDC3	9	134165081	134184649	1	q34.13	protein_coding
ENSG00000170581	STAT2	12	56735381	56753939	-1	q13.3	protein_coding
ENSG00000086015	MAST2	1	46252659	46501796	1	p34.1	protein_coding
ENSG00000099977	DDT	22	24313554	24322660	-1	q11.23	protein_coding
ENSG00000254827	SLC22A18AS	11	2909010	2924970	-1	p15.4	protein_coding
ENSG00000115204	MPV17	2	27532360	27548547	-1	p23.3	protein_coding
ENSG00000197563	PIGN	18	59710800	59854351	-1	q21.33	protein_coding
ENSG00000101457	DNTTIP1	20	44420576	44440066	1	q13.12	protein_coding
ENSG00000133874	RNF122	8	33405273	33424643	-1	p12	protein_coding
ENSG00000183011	LSMD1	17	7760003	7788556	-1	p13.1	protein_coding
ENSG00000099246	RAB18	10	27793197	27831143	1	p12.1	protein_coding
ENSG00000205362	MT1A	16	56672578	56673999	1	q12.2	protein_coding
ENSG00000112186	CAP2	6	17393447	17558023	1	p22.3	protein_coding
ENSG00000154832	CXXC1	18	47808713	47814674	-1	q21.1	protein_coding
ENSG00000008300	CELSR3	3	48673902	48700348	-1	p21.31	protein_coding
ENSG00000087111	PIGS	17	26880401	26898890	-1	q11.2	protein_coding
ENSG00000101384	JAG1	20	10618332	10654694	-1	p12.2	protein_coding
ENSG00000123992	DNPEP	2	220238268	220264744	-1	q35	protein_coding
ENSG00000066422	ZBTB11	3	101367733	101396339	-1	q12.3	protein_coding
ENSG00000095739	BAMBI	10	28966271	28971868	1	p12.1	protein_coding
ENSG00000053438	NNAT	20	36149617	36152092	1	q11.23	protein_coding
ENSG00000188636	LDOC1L	22	44888452	44894178	-1	q13.31	protein_coding
ENSG00000110851	PRDM4	12	108126643	108155049	-1	q23.3	protein_coding
ENSG00000106605	BLVRA	7	43798279	43846939	1	p13	protein_coding
ENSG00000147854	UHRF2	9	6413151	6507054	1	p24.1	protein_coding
ENSG00000176105	YES1	18	721588	812547	-1	p11.32	protein_coding
ENSG00000065534	MYLK	3	123328896	123603178	-1	q21.1	protein_coding
ENSG00000104067	TJP1	15	29991571	30261068	-1	q13.1	protein_coding
ENSG00000109381	ELF2	4	139949266	140098372	-1	q31.1	protein_coding
ENSG00000138382	METTL5	2	170666591	170681441	-1	q31.1	protein_coding
ENSG00000128311	TST	22	37406900	37415681	-1	q12.3	protein_coding
ENSG00000205302	SNX2	5	122110691	122165803	1	q23.2	protein_coding
ENSG00000067445	TRO	X	54946895	54957864	1	p11.21	protein_coding
ENSG00000129667	RHBDF2	17	74466973	74497872	-1	q25.1	protein_coding
ENSG00000173193	PARP14	3	122399465	122449687	1	q21.1	protein_coding
ENSG00000160408	ST6GALNAC6	9	130647600	130667687	-1	q34.11	protein_coding
ENSG00000119979	FAM45A	10	120863598	120897496	1	q26.11	protein_coding
ENSG00000119953	SMNDC1	10	112052798	112064709	-1	q25.2	protein_coding
ENSG00000198393	ZNF26	12	133562951	133589154	1	q24.33	protein_coding
ENSG00000129084	PSMA1	11	14515329	14665181	-1	p15.2	protein_coding
ENSG00000205937	RNPS1	16	2303117	2318413	-1	p13.3	protein_coding
ENSG00000145721	LIX1	5	96427574	96478576	-1	q15	protein_coding
ENSG00000183741	CBX6	22	39257455	39268319	-1	q13.1	protein_coding
ENSG00000118816	CCNI	4	77968311	77997158	-1	q21.1	protein_coding
ENSG00000110066	SUV420H1	11	67922330	67981295	-1	q13.2	protein_coding
ENSG00000182636	NDN	15	23930565	23932450	-1	q11.2	protein_coding
ENSG00000182534	MXRA7	17	74668633	74707098	-1	q25.1	protein_coding
ENSG00000169981	ZNF35	3	44690219	44702283	1	p21.31	protein_coding
ENSG00000167380	ZNF226	19	44669226	44682534	1	q13.31	protein_coding
ENSG00000147383	NSDHL	X	151999511	152038273	1	q28	protein_coding
ENSG00000159202	UBE2Z	17	46985731	47006418	1	q21.32	protein_coding
ENSG00000102804	TSC22D1	13	45007655	45151283	-1	q14.11	protein_coding
ENSG00000156675	RAB11FIP1	8	37716136	37756985	-1	p11.23	protein_coding
ENSG00000154928	EPHB1	3	134316643	134979309	1	q22.2	protein_coding
ENSG00000158850	B4GALT3	1	161141100	161147287	-1	q23.3	protein_coding
ENSG00000152904	GGPS1	1	235490665	235507847	1	q42.3	protein_coding
ENSG00000125820	NKX2-2	20	21491648	21494664	-1	p11.22	protein_coding
ENSG00000169330	KIAA1024	15	79724858	79764632	1	q25.1	protein_coding
ENSG00000108797	CNTNAP1	17	40834631	40851832	1	q21.2	protein_coding
ENSG00000126457	PRMT1	19	50179043	50192286	1	q13.33	protein_coding
ENSG00000235443	ZNRD1	HSCHR6_MHC_APD	29963516	29969520	1	p22.1	protein_coding
ENSG00000134291	TMEM106C	12	48357352	48362661	1	q13.11	protein_coding
ENSG00000006194	ZNF263	16	3313743	3351401	1	p13.3	protein_coding
ENSG00000167085	PHB	17	47481414	47492246	-1	q21.33	protein_coding
ENSG00000186654	PRR5	22	45064593	45133561	1	q13.31	protein_coding
ENSG00000073861	TBX21	17	45810610	45823485	1	q21.32	protein_coding
ENSG00000136295	TTYH3	7	2671585	2704436	1	p22.3	protein_coding
ENSG00000167178	ISLR2	15	74392652	74430881	1	q24.1	protein_coding
ENSG00000105339	DENND3	8	142127377	142205907	1	q24.3	protein_coding
ENSG00000172269	DPAGT1	11	118967213	118979041	-1	q23.3	protein_coding
ENSG00000162413	KLHL21	1	6650784	6674667	-1	p36.31	protein_coding
ENSG00000108381	ASPA	17	3375668	3406713	1	p13.2	protein_coding
ENSG00000109680	TBC1D19	4	26578059	26756973	1	p15.2	protein_coding
ENSG00000176428	VPS37D	7	73082155	73086442	1	q11.23	protein_coding
ENSG00000135069	PSAT1	9	80912059	80945009	1	q21.2	protein_coding
ENSG00000175215	CTDSP2	12	58213710	58240522	-1	q14.1	protein_coding
ENSG00000172216	CEBPB	20	48807376	48809212	1	q13.13	protein_coding
ENSG00000162300	ZFPL1	11	64851695	64855870	1	q13.1	protein_coding
ENSG00000099203	TMED1	19	10943114	10946994	-1	p13.2	protein_coding
ENSG00000005469	CROT	7	86974997	87029111	1	q21.12	protein_coding
ENSG00000100568	VTI1B	14	68113792	68141548	-1	q24.1	protein_coding
ENSG00000154473	BUB3	10	124913793	124924886	1	q26.13	protein_coding
ENSG00000156219	ART3	4	76932337	77033955	1	q21.1	protein_coding
ENSG00000135709	KIAA0513	16	85061375	85127836	1	q24.1	protein_coding
ENSG00000122884	P4HA1	10	74766975	74856732	-1	q22.1	protein_coding
ENSG00000138061	CYP1B1	2	38294116	38337044	-1	p22.2	protein_coding
ENSG00000169750	RAC3	17	79989500	79992080	1	q25.3	protein_coding
ENSG00000214575	CPEB1	15	83211951	83317612	-1	q25.2	protein_coding
ENSG00000103507	BCKDK	16	31117428	31124110	1	p11.2	protein_coding
ENSG00000118705	RPN2	20	35806813	35870022	1	q11.23	protein_coding
ENSG00000197093	GAL3ST4	7	99756867	99766373	-1	q22.1	protein_coding
ENSG00000239974	EGFL8	HSCHR6_MHC_SSTO	32139229	32142928	1	p21.32	protein_coding
ENSG00000163482	STK36	2	219536749	219567439	1	q35	protein_coding
ENSG00000164082	GRM2	3	51741086	51752629	1	p21.2	protein_coding
ENSG00000182511	FES	15	91426925	91439006	1	q26.1	protein_coding
ENSG00000085998	POMGNT1	1	46654354	46685977	-1	p34.1	protein_coding
ENSG00000106244	PDAP1	7	98989671	99006452	-1	q22.1	protein_coding
ENSG00000099992	TBC1D10A	22	30687979	30723035	-1	q12.2	protein_coding
ENSG00000198363	ASPH	8	62413116	62627155	-1	q12.3	protein_coding
ENSG00000163283	ALPP	2	233243244	233247599	1	q37.1	protein_coding
ENSG00000135077	HAVCR2	5	156512843	156569880	-1	q33.3	protein_coding
ENSG00000104369	JPH1	8	75146935	75233563	-1	q21.11	protein_coding
ENSG00000170923	OR7G2	19	9212945	9213982	-1	p13.2	protein_coding
ENSG00000152642	GPD1L	3	32147181	32210205	1	p22.3	protein_coding
ENSG00000039650	PNKP	19	50364461	50371166	-1	q13.33	protein_coding
ENSG00000167333	TRIM68	11	4619902	4629489	-1	p15.4	protein_coding
ENSG00000132646	PCNA	20	5095599	5107272	-1	p12.3	protein_coding
ENSG00000023902	PLEKHO1	1	150121373	150136916	1	q21.2	protein_coding
ENSG00000166233	ARIH1	15	72766667	72879692	1	q24.1	protein_coding
ENSG00000128191	DGCR8	22	20067755	20099400	1	q11.21	protein_coding
ENSG00000119640	ACYP1	14	75519924	75536186	-1	q24.3	protein_coding
ENSG00000169032	MAP2K1	15	66679155	66784650	1	q22.31	protein_coding
ENSG00000144485	HES6	2	239146908	239149303	-1	q37.3	protein_coding
ENSG00000008441	NFIX	19	13106422	13209610	1	p13.2	protein_coding
ENSG00000166913	YWHAB	20	43514317	43537173	1	q13.12	protein_coding
ENSG00000182809	CRIP2	14	105939299	105946499	1	q32.33	protein_coding
ENSG00000214717	ZBED1	X	2404455	2419008	-1	p22.33	protein_coding
ENSG00000065268	WDR18	19	983174	994569	1	p13.3	protein_coding
ENSG00000113328	CCNG1	5	162864575	162873157	1	q34	protein_coding
ENSG00000188818	ZDHHC11	5	710471	851101	-1	p15.33	protein_coding
ENSG00000130311	DDA1	19	17420327	17434110	1	p13.11	protein_coding
ENSG00000142733	MAP3K6	1	27681675	27693383	-1	p36.11	protein_coding
ENSG00000170915	PAQR8	6	52226219	52272575	1	p12.2	protein_coding
ENSG00000173473	SMARCC1	3	47626762	47823596	-1	p21.31	protein_coding
ENSG00000150656	CNDP1	18	72201675	72254448	1	q22.3	protein_coding
ENSG00000178381	ZFAND2A	7	1191707	1200395	-1	p22.3	protein_coding
ENSG00000124688	MAD2L1BP	6	43597277	43608689	1	p21.1	protein_coding
ENSG00000103249	CLCN7	16	1494935	1525581	-1	p13.3	protein_coding
ENSG00000213741	RPS29	14	50043390	50065408	-1	q21.3	protein_coding
ENSG00000137880	GCHFR	15	41056218	41059906	1	q15.1	protein_coding
ENSG00000078043	PIAS2	18	44388353	44500123	-1	q21.1	protein_coding
ENSG00000073150	PANX2	22	50609160	50618723	1	q13.33	protein_coding
ENSG00000132561	MATN2	8	98881068	99048944	1	q22.1	protein_coding
ENSG00000147601	TERF1	8	73921099	73960357	1	q21.11	protein_coding
ENSG00000064313	TAF2	8	120743015	120845103	-1	q24.12	protein_coding
ENSG00000086504	MRPL28	16	417384	420527	-1	p13.3	protein_coding
ENSG00000108784	NAGLU	17	40688190	40696467	1	q21.2	protein_coding
ENSG00000125851	PCSK2	20	17206752	17465223	1	p12.1	protein_coding
ENSG00000136098	NEK3	13	52706775	52733996	-1	q14.3	protein_coding
ENSG00000017483	SLC38A5	X	48316920	48328644	-1	p11.23	protein_coding
ENSG00000105552	BCAT2	19	49298319	49314286	-1	q13.33	protein_coding
ENSG00000167434	CA4	17	58227297	58248260	1	q23.1	protein_coding
ENSG00000185909	KLHDC8B	3	49209044	49213917	1	p21.31	protein_coding
ENSG00000178718	RPP25	15	75246757	75249805	-1	q24.2	protein_coding
ENSG00000166974	MAPRE2	18	32556892	32723434	1	q12.1	protein_coding
ENSG00000241394	HLA-DMA	HSCHR6_MHC_DBB	32894331	32898843	-1	p21.32	protein_coding
ENSG00000163348	PYGO2	1	154929502	154936329	-1	q21.3	protein_coding
ENSG00000108384	RAD51C	17	56769934	56811703	1	q22	protein_coding
ENSG00000160932	LY6E	8	144099399	144105249	1	q24.3	protein_coding
ENSG00000010278	CD9	12	6308881	6347425	1	p13.31	protein_coding
ENSG00000132670	PTPRA	20	2844830	3019722	1	p13	protein_coding
ENSG00000075223	SEMA3C	7	80371854	80551675	-1	q21.11	protein_coding
ENSG00000143314	MRPL24	1	156707095	156711382	-1	q23.1	protein_coding
ENSG00000164465	DCBLD1	6	117774980	117891021	1	q22.1	protein_coding
ENSG00000108947	EFNB3	17	7608520	7614696	1	p13.1	protein_coding
ENSG00000147400	CETN2	X	151995517	151999321	-1	q28	protein_coding
ENSG00000132475	H3F3B	17	73772515	73781974	-1	q25.1	protein_coding
ENSG00000131462	TUBG1	17	40761694	40767252	1	q21.2	protein_coding
ENSG00000198646	NCOA6	20	33284722	33413452	-1	q11.22	protein_coding
ENSG00000115073	ACTR1B	2	98272431	98280570	-1	q11.2	protein_coding
ENSG00000141540	TTYH2	17	72209653	72258155	1	q25.1	protein_coding
ENSG00000113240	CLK4	5	178029665	178057616	-1	q35.3	protein_coding
ENSG00000113583	C5orf15	5	133291201	133304478	-1	q31.1	protein_coding
ENSG00000134138	MEIS2	15	37181406	37393504	-1	q14	protein_coding
ENSG00000177098	SCN4B	11	118004092	118023603	-1	q23.3	protein_coding
ENSG00000146828	SLC12A9	7	100424442	100464631	1	q22.1	protein_coding
ENSG00000198231	DDX42	17	61850963	61896677	1	q23.3	protein_coding
ENSG00000206561	COLQ	3	15491640	15563258	-1	p25.1	protein_coding
ENSG00000065135	GNAI3	1	110091233	110136975	1	p13.3	protein_coding
ENSG00000154237	LRRK1	15	101459420	101610317	1	q26.3	protein_coding
ENSG00000025800	KPNA6	1	32573639	32642169	1	p35.1	protein_coding
ENSG00000078808	SDF4	1	1152288	1167411	-1	p36.33	protein_coding
ENSG00000110619	CARS	11	3022152	3078843	-1	p15.4	protein_coding
ENSG00000215021	PHB2	12	7074490	7079988	-1	p13.31	protein_coding
ENSG00000086506	HBQ1	16	230452	231180	1	p13.3	protein_coding
ENSG00000090372	STRN4	19	47222764	47250251	-1	q13.32	protein_coding
ENSG00000167740	CYB5D2	17	4046462	4090605	1	p13.2	protein_coding
ENSG00000161914	ZNF653	19	11594242	11616738	-1	p13.2	protein_coding
ENSG00000104331	IMPAD1	8	57870492	57906403	-1	q12.1	protein_coding
ENSG00000151806	GUF1	4	44680444	44702943	1	p12	protein_coding
ENSG00000043355	ZIC2	13	100634026	100639018	1	q32.3	protein_coding
ENSG00000105171	POP4	19	30094924	30108144	1	q12	protein_coding
ENSG00000117222	RBBP5	1	205055270	205091143	-1	q32.1	protein_coding
ENSG00000145358	DDIT4L	4	101107027	101111939	-1	q24	protein_coding
ENSG00000017260	ATP2C1	3	130569439	130735556	1	q22.1	protein_coding
ENSG00000168702	LRP1B	2	140988992	142889270	-1	q22.2	protein_coding
ENSG00000224264	VARS	HSCHR6_MHC_MCF	31821595	31840030	-1	p21.33	protein_coding
ENSG00000178538	CA8	8	61099906	61193971	-1	q12.1	protein_coding
ENSG00000139974	SLC38A6	14	61447832	61550451	1	q23.1	protein_coding
ENSG00000137076	TLN1	9	35696945	35732392	-1	p13.3	protein_coding
ENSG00000152778	IFIT5	10	91174343	91180758	1	q23.31	protein_coding
ENSG00000172831	CES2	16	66968347	66978999	1	q22.1	protein_coding
ENSG00000067141	NEO1	15	73344051	73597547	1	q24.1	protein_coding
ENSG00000087302	C14orf166	14	52456193	52471420	1	q22.1	protein_coding
ENSG00000014138	POLA2	11	65029233	65073060	1	q13.1	protein_coding
ENSG00000160789	LMNA	1	156052364	156109880	1	q22	protein_coding
ENSG00000163728	TTC14	3	180319918	180335616	1	q26.33	protein_coding
ENSG00000135966	TGFBRAP1	2	105880871	105946491	-1	q12.1	protein_coding
ENSG00000125676	THOC2	X	122734412	122866906	-1	q25	protein_coding
ENSG00000165650	PDZD8	10	119040000	119134978	-1	q26.11	protein_coding
ENSG00000162607	USP1	1	62901968	62917475	1	p31.3	protein_coding
ENSG00000105204	DYRK1B	19	40315990	40324841	-1	q13.2	protein_coding
ENSG00000175229	GAL3ST3	11	65809423	65816651	-1	q13.1	protein_coding
ENSG00000140691	ARMC5	16	31469401	31478487	1	p11.2	protein_coding
ENSG00000112592	TBP	6	170863390	170881958	1	q27	protein_coding
ENSG00000105676	ARMC6	19	19144384	19170563	1	p13.11	protein_coding
ENSG00000186908	ZDHHC17	12	77157368	77247476	1	q21.2	protein_coding
ENSG00000136819	C9orf78	9	132589569	132598142	-1	q34.11	protein_coding
ENSG00000131095	GFAP	17	42982376	42994305	-1	q21.31	protein_coding
ENSG00000130822	PNCK	X	152935185	152954465	-1	q28	protein_coding
ENSG00000061987	MON2	12	62860597	62991363	1	q14.1	protein_coding
ENSG00000135318	NT5E	6	86159809	86205500	1	q14.3	protein_coding
ENSG00000099995	SF3A1	22	30727979	30752936	-1	q12.2	protein_coding
ENSG00000168589	DYNLRB2	16	80574631	80584657	1	q23.2	protein_coding
ENSG00000071462	WBSCR22	7	73097355	73119491	1	q11.23	protein_coding
ENSG00000101220	C20orf27	20	3734155	3749034	-1	p13	protein_coding
ENSG00000157873	TNFRSF14	1	2487078	2496821	1	p36.32	protein_coding
ENSG00000092330	TINF2	14	24708849	24711880	-1	q12	protein_coding
ENSG00000036530	CYP46A1	14	100150641	100193638	1	q32.2	protein_coding
ENSG00000136875	PRPF4	9	116037623	116055185	1	q32	protein_coding
ENSG00000117289	TXNIP	1	145438469	145442635	1	q21.1	protein_coding
ENSG00000115255	REEP6	19	1491165	1497926	1	p13.3	protein_coding
ENSG00000163625	WDFY3	4	85590704	85887544	-1	q21.23	protein_coding
ENSG00000101438	SLC32A1	20	37353105	37358015	1	q11.23	protein_coding
ENSG00000022840	RNF10	12	120971283	121015397	1	q24.31	protein_coding
ENSG00000197119	SLC25A29	14	100757448	100772884	-1	q32.2	protein_coding
ENSG00000117114	LPHN2	1	81771845	82458120	1	p31.1	protein_coding
ENSG00000160211	G6PD	X	153759606	153775787	-1	q28	protein_coding
ENSG00000127585	FBXL16	16	742500	755829	-1	p13.3	protein_coding
ENSG00000143549	TPM3	1	154127784	154167124	-1	q21.3	protein_coding
ENSG00000075089	ACTR6	12	100592900	100635643	1	q23.1	protein_coding
ENSG00000100138	NHP2L1	22	42069934	42086508	-1	q13.2	protein_coding
ENSG00000243708	PLA2G4B	15	42129973	42140345	1	q15.1	protein_coding
ENSG00000147162	OGT	X	70752933	70795747	1	q13.1	protein_coding
ENSG00000075790	BCAP29	7	107220422	107269615	1	q22.3	protein_coding
ENSG00000133226	SRRM1	1	24958207	24999758	1	p36.11	protein_coding
ENSG00000108469	RECQL5	17	73622925	73663269	-1	q25.1	protein_coding
ENSG00000071553	ATP6AP1	X	153656978	153664862	1	q28	protein_coding
ENSG00000104886	PLEKHJ1	19	2230093	2237703	-1	p13.3	protein_coding
ENSG00000182944	EWSR1	22	29663998	29696515	1	q12.2	protein_coding
ENSG00000130713	EXOSC2	9	133569108	133580248	1	q34.12	protein_coding
ENSG00000104522	TSTA3	8	144694788	144700218	-1	q24.3	protein_coding
ENSG00000213463	SYNJ2BP	14	70838148	70883778	-1	q24.2	protein_coding
ENSG00000172260	NEGR1	1	71868625	72748417	-1	p31.1	protein_coding
ENSG00000137133	HINT2	9	35812957	35815351	-1	p13.3	protein_coding
ENSG00000120688	WBP4	13	41635410	41658137	1	q14.11	protein_coding
ENSG00000205060	SLC35B4	7	133974084	134001803	-1	q33	protein_coding
ENSG00000169189	NSMCE1	16	27236312	27280115	-1	p12.1	protein_coding
ENSG00000158092	NCK1	3	136581050	136668665	1	q22.3	protein_coding
ENSG00000100600	LGMN	14	93170152	93215047	-1	q32.12	protein_coding
ENSG00000164741	DLC1	8	12940870	13373167	-1	p22	protein_coding
ENSG00000107959	PITRM1	10	3179920	3215003	-1	p15.2	protein_coding
ENSG00000116254	CHD5	1	6161853	6240183	-1	p36.31	protein_coding
ENSG00000144834	TAGLN3	3	111717511	111732734	1	q13.2	protein_coding
ENSG00000197535	MYO5A	15	52599480	52821247	-1	q21.2	protein_coding
ENSG00000198715	C1orf85	1	156259880	156265463	-1	q22	protein_coding
ENSG00000126698	DNAJC8	1	28525967	28559536	-1	p35.3	protein_coding
ENSG00000136279	DBNL	7	44084239	44109055	1	p13	protein_coding
ENSG00000115762	PLEKHB2	2	131862420	132111282	1	q21.1	protein_coding
ENSG00000196498	NCOR2	12	124808961	125052135	-1	q24.31	protein_coding
ENSG00000129351	ILF3	19	10764937	10803093	1	p13.2	protein_coding
ENSG00000104976	SNAPC2	19	7985201	7988135	1	p13.2	protein_coding
ENSG00000204370	SDHD	11	111957497	111990353	1	q23.1	protein_coding
ENSG00000071655	MBD3	19	1576639	1592882	-1	p13.3	protein_coding
ENSG00000166411	IDH3A	15	78423840	78464291	1	q25.1	protein_coding
ENSG00000081760	AACS	12	125549925	125627873	1	q24.31	protein_coding
ENSG00000170876	TMEM43	3	14166440	14185179	1	p25.1	protein_coding
ENSG00000174738	NR1D2	3	23986751	24022109	1	p24.2	protein_coding
ENSG00000153291	SLC25A27	6	46620678	46645930	1	p12.3	protein_coding
ENSG00000129116	PALLD	4	169418217	169849608	1	q32.3	protein_coding
ENSG00000063761	ADCK1	14	78266426	78401355	1	q24.3	protein_coding
ENSG00000118160	SLC8A2	19	47931274	47975425	-1	q13.32	protein_coding
ENSG00000196090	PTPRT	20	40701392	41818610	-1	q13.11	protein_coding
ENSG00000153551	CMTM7	3	32433163	32524559	1	p22.3	protein_coding
ENSG00000143970	ASXL2	2	25956622	26101385	-1	p23.3	protein_coding
ENSG00000054690	PLEKHH1	14	68000018	68056329	1	q24.1	protein_coding
ENSG00000197375	SLC22A5	5	131705444	131731306	1	q31.1	protein_coding
ENSG00000113141	IK	5	140026643	140042064	1	q31.3	protein_coding
ENSG00000126091	ST3GAL3	1	44171495	44396831	1	p34.1	protein_coding
ENSG00000197713	RPE	2	210867289	210886300	1	q34	protein_coding
ENSG00000135365	PHF21A	11	45950871	46142985	-1	p11.2	protein_coding
ENSG00000131508	UBE2D2	5	138906016	139008018	1	q31.2	protein_coding
ENSG00000160613	PCSK7	11	117075053	117103241	-1	q23.3	protein_coding
ENSG00000101150	TPD52L2	20	62496596	62522898	1	q13.33	protein_coding
ENSG00000099250	NRP1	10	33466420	33625190	-1	p11.22	protein_coding
ENSG00000161203	AP2M1	3	183892477	183901879	1	q27.1	protein_coding
ENSG00000262814	MRPL12	17	79670387	79674556	1	q25.3	protein_coding
ENSG00000157470	FAM81A	15	59664892	59815748	1	q22.2	protein_coding
ENSG00000160844	GATS	7	99798283	99869855	-1	q22.1	protein_coding
ENSG00000100813	ACIN1	14	23527773	23564823	-1	q11.2	protein_coding
ENSG00000146072	TNFRSF21	6	47199268	47277641	-1	p12.3	protein_coding
ENSG00000095139	ARCN1	11	118443105	118473748	1	q23.3	protein_coding
ENSG00000175866	BAIAP2	17	79008948	79091232	1	q25.3	protein_coding
ENSG00000169814	BTD	3	15642848	15687329	1	p25.1	protein_coding
ENSG00000126602	TRAP1	16	3701640	3767598	-1	p13.3	protein_coding
ENSG00000073417	PDE8A	15	85523671	85682376	1	q25.3	protein_coding
ENSG00000054803	CBLN4	20	54572496	54580528	-1	q13.2	protein_coding
ENSG00000025039	RRAGD	6	90074355	90121989	-1	q15	protein_coding
ENSG00000160271	RALGDS	9	135973107	136039301	-1	q34.2	protein_coding
ENSG00000116906	GNPAT	1	231376953	231413719	1	q42.2	protein_coding
ENSG00000126264	HCST	19	36393382	36395279	1	q13.12	protein_coding
ENSG00000145022	TCTA	3	49449639	49453908	1	p21.31	protein_coding
ENSG00000111962	UST	6	149068464	149398126	1	q25.1	protein_coding
ENSG00000136932	C9orf156	9	100666771	100684852	-1	q22.33	protein_coding
ENSG00000171914	TLN2	15	62682725	63136830	1	q22.2	protein_coding
ENSG00000136715	SAP130	2	128698791	128785694	-1	q14.3	protein_coding
ENSG00000134363	FST	5	52776239	52782964	1	q11.2	protein_coding
ENSG00000104960	PTOV1	19	50353992	50364001	1	q13.33	protein_coding
ENSG00000011376	LARS2	3	45429998	45590913	1	p21.31	protein_coding
ENSG00000103199	ZNF500	16	4798240	4817625	-1	p13.3	protein_coding
ENSG00000103485	QPRT	16	29690329	29710020	1	p11.2	protein_coding
ENSG00000145247	OCIAD2	4	48887036	48908954	-1	p11	protein_coding
ENSG00000166257	SCN3B	11	123499895	123525952	-1	q24.1	protein_coding
ENSG00000162522	KIAA1522	1	33207486	33240571	1	p35.1	protein_coding
ENSG00000185022	MAFF	22	38597889	38612518	1	q13.1	protein_coding
ENSG00000143772	ITPKB	1	226819391	226927024	-1	q42.12	protein_coding
ENSG00000266967	AARSD1	17	41102543	41116515	-1	q21.31	protein_coding
ENSG00000055950	MRPL43	10	102729215	102747272	-1	q24.31	protein_coding
ENSG00000074054	CLASP1	2	122095352	122407163	-1	q14.3	protein_coding
ENSG00000263085	C17orf58	HG747_PATCH	65987217	65989765	-1	q24.2	protein_coding
ENSG00000182952	HMGN4	6	26538633	26546482	1	p22.2	protein_coding
ENSG00000160888	IER2	19	13261229	13265722	1	p13.2	protein_coding
ENSG00000239306	RBM14	11	66384053	66406124	1	q13.2	protein_coding
ENSG00000125375	ATP5S	14	50779044	50802276	1	q21.3	protein_coding
ENSG00000089737	DDX24	14	94517266	94547591	-1	q32.12	protein_coding
ENSG00000102181	CD99L2	X	149934810	150067289	-1	q28	protein_coding
ENSG00000108828	VAT1	17	41166622	41177140	-1	q21.31	protein_coding
ENSG00000070214	SLC44A1	9	108006903	108201452	1	q31.1	protein_coding
ENSG00000157992	KRTCAP3	2	27665233	27669348	1	p23.3	protein_coding
ENSG00000064933	PMS1	2	190649107	190742355	1	q32.2	protein_coding
ENSG00000164105	SAP30	4	174291120	174298683	1	q34.1	protein_coding
ENSG00000143819	EPHX1	1	225997794	226033260	1	q42.12	protein_coding
ENSG00000037042	TUBG2	17	40811323	40819024	1	q21.2	protein_coding
ENSG00000182372	CLN8	8	1703944	1734738	1	p23.3	protein_coding
ENSG00000132024	CC2D1A	19	14017014	14041692	1	p13.12	protein_coding
ENSG00000171862	PTEN	10	89622870	89731687	1	q23.31	protein_coding
ENSG00000165629	ATP5C1	10	7830092	7849778	1	p14	protein_coding
ENSG00000112695	COX7A2	6	75947391	75960039	-1	q14.1	protein_coding
ENSG00000130725	UBE2M	19	59067079	59070327	-1	q13.43	protein_coding
ENSG00000159069	FBXW5	9	139834887	139839148	-1	q34.3	protein_coding
ENSG00000007541	PIGQ	16	616995	634136	1	p13.3	protein_coding
ENSG00000127314	RAP1B	12	69004619	69054372	1	q15	protein_coding
ENSG00000116663	FBXO6	1	11724181	11734411	1	p36.22	protein_coding
ENSG00000180185	FAHD1	16	1876968	1890208	1	p13.3	protein_coding
ENSG00000100234	TIMP3	22	33197687	33259030	1	q12.3	protein_coding
ENSG00000121680	PEX16	11	45931220	45940363	-1	p11.2	protein_coding
ENSG00000102003	SYP	X	49044269	49056718	-1	p11.23	protein_coding
ENSG00000149930	TAOK2	16	29984962	30003582	1	p11.2	protein_coding
ENSG00000100890	KIAA0391	14	35591052	35743271	1	q13.2	protein_coding
ENSG00000056972	TRAF3IP2	6	111877657	111927481	-1	q21	protein_coding
ENSG00000185274	WBSCR17	7	70597155	71178585	1	q11.22	protein_coding
ENSG00000166963	MAP1A	15	43803156	43823818	1	q15.3	protein_coding
ENSG00000008988	RPS20	8	56979854	56987069	-1	q12.1	protein_coding
ENSG00000162551	ALPL	1	21835858	21904905	1	p36.12	protein_coding
ENSG00000133321	RARRES3	11	63304281	63313934	1	q12.3	protein_coding
ENSG00000130489	SCO2	22	50961997	50964868	-1	q13.33	protein_coding
ENSG00000130540	SULT4A1	22	44220389	44258398	-1	q13.31	protein_coding
ENSG00000158555	GDPD5	11	75145685	75236948	-1	q13.5	protein_coding
ENSG00000139352	ASCL1	12	103351464	103354294	1	q23.2	protein_coding
ENSG00000089060	SLC24A6	12	113736564	113797298	-1	q24.13	protein_coding
ENSG00000102271	KLHL4	X	86772752	86925050	1	q21.31	protein_coding
ENSG00000085662	AKR1B1	7	134127102	134144036	-1	q33	protein_coding
ENSG00000169021	UQCRFS1	19	29698173	29704448	-1	q12	protein_coding
ENSG00000119917	IFIT3	10	91087651	91100728	1	q23.31	protein_coding
ENSG00000108298	RPL19	17	37356536	37360980	1	q12	protein_coding
ENSG00000109466	KLHL2	4	166128770	166244308	1	q32.3	protein_coding
ENSG00000174021	GNG5	1	84964008	84972248	-1	p22.3	protein_coding
ENSG00000186298	PPP1CC	12	111157485	111180744	-1	q24.11	protein_coding
ENSG00000159840	ZYX	7	143078173	143088204	1	q34	protein_coding
ENSG00000167601	AXL	19	41725108	41767671	1	q13.2	protein_coding
ENSG00000145335	SNCA	4	90645250	90759466	-1	q22.1	protein_coding
ENSG00000148343	FAM73B	9	131798900	131834361	1	q34.11	protein_coding
ENSG00000159082	SYNJ1	21	34001069	34100359	-1	q22.11	protein_coding
ENSG00000159164	SV2A	1	149874870	149889434	-1	q21.2	protein_coding
ENSG00000182544	MFSD5	12	53645035	53648189	1	q13.13	protein_coding
ENSG00000100842	EFS	14	23825611	23834961	-1	q11.2	protein_coding
ENSG00000139517	LNX2	13	28120050	28194541	-1	q12.2	protein_coding
ENSG00000004866	ST7	7	116593292	116870157	1	q31.2	protein_coding
ENSG00000124767	GLO1	6	38643701	38670917	-1	p21.2	protein_coding
ENSG00000183662	FAM19A1	3	68053359	68594776	1	p14.1	protein_coding
ENSG00000204965	PCDHA5	5	140201222	140391929	1	q31.3	protein_coding
ENSG00000171532	NEUROD2	17	37759789	37766030	-1	q12	protein_coding
ENSG00000183307	CECR6	22	17597189	17602257	-1	q11.1	protein_coding
ENSG00000118292	C1orf54	1	150240600	150253327	1	q21.2	protein_coding
ENSG00000166946	CCNDBP1	15	43477316	43487396	1	q15.2	protein_coding
ENSG00000107147	KCNT1	9	138594031	138684992	1	q34.3	protein_coding
ENSG00000167220	HDHD2	18	44633774	44676891	-1	q21.1	protein_coding
ENSG00000135905	DOCK10	2	225629807	225907162	-1	q36.2	protein_coding
ENSG00000176049	JAKMIP2	5	146967990	147162338	-1	q32	protein_coding
ENSG00000137573	SULF1	8	70378859	70573150	1	q13.2	protein_coding
ENSG00000070729	CNGB1	16	57917503	58005020	-1	q21	protein_coding
ENSG00000120963	ZNF706	8	102190106	102218421	-1	q22.3	protein_coding
ENSG00000239961	LILRA4	19	54844456	54850421	-1	q13.42	protein_coding
ENSG00000014164	ZC3H3	8	144519825	144623623	-1	q24.3	protein_coding
ENSG00000100266	PACSIN2	22	43231418	43411151	-1	q13.2	protein_coding
ENSG00000073792	IGF2BP2	3	185361527	185542844	-1	q27.2	protein_coding
ENSG00000071242	RPS6KA2	6	166822852	167319939	-1	q27	protein_coding
ENSG00000169057	MECP2	X	153287024	153402578	-1	q28	protein_coding
ENSG00000196189	SEMA4A	1	156117157	156147543	1	q22	protein_coding
ENSG00000171798	KNDC1	10	134973951	135039916	1	q26.3	protein_coding
ENSG00000115539	PDCL3	2	101179152	101193197	1	q11.2	protein_coding
ENSG00000137941	TTLL7	1	84330711	84464833	-1	p31.1	protein_coding
ENSG00000148053	NTRK2	9	87283466	87638505	1	q21.33	protein_coding
ENSG00000173692	PSMD1	2	231921578	232037541	1	q37.1	protein_coding
ENSG00000147576	ADHFE1	8	67342420	67383836	1	q13.1	protein_coding
ENSG00000137409	MTCH1	6	36935917	36954074	-1	p21.2	protein_coding
ENSG00000006283	CACNA1G	17	48638429	48704835	1	q21.33	protein_coding
ENSG00000124535	WRNIP1	6	2765648	2787186	1	p25.2	protein_coding
ENSG00000118507	AKAP7	6	131456806	131604675	1	q23.2	protein_coding
ENSG00000107175	CREB3	9	35732332	35737001	1	p13.3	protein_coding
ENSG00000108582	CPD	17	28705923	28797007	1	q11.2	protein_coding
ENSG00000244005	NFS1	20	34220262	34287281	-1	q11.22	protein_coding
ENSG00000171951	SCG2	2	224461658	224467221	-1	q36.1	protein_coding
ENSG00000198841	KTI12	1	52497775	52499488	-1	p32.3	protein_coding
ENSG00000140941	MAP1LC3B	16	87417601	87438385	1	q24.2	protein_coding
ENSG00000100241	SBF1	22	50885184	50913454	-1	q13.33	protein_coding
ENSG00000204991	SPIRE2	16	89884587	89937727	1	q24.3	protein_coding
ENSG00000145780	FEM1C	5	114856608	114880591	-1	q22.3	protein_coding
ENSG00000103642	LACTB	15	63413999	63434260	1	q22.2	protein_coding
ENSG00000134369	NAV1	1	201592411	201796102	1	q32.1	protein_coding
ENSG00000006715	VPS41	7	38762563	38971994	-1	p14.1	protein_coding
ENSG00000104290	FZD3	8	28351729	28431775	1	p21.1	protein_coding
ENSG00000187838	PLSCR3	17	7293046	7307416	-1	p13.1	protein_coding
ENSG00000142684	ZNF593	1	26496362	26498551	1	p36.11	protein_coding
ENSG00000118217	ATF6	1	161736084	161933860	1	q23.3	protein_coding
ENSG00000116584	ARHGEF2	1	155916645	155972355	-1	q22	protein_coding
ENSG00000121440	PDZRN3	3	73431584	73674091	-1	p13	protein_coding
ENSG00000167881	SRP68	17	74035184	74068734	-1	q25.1	protein_coding
ENSG00000206428	AIF1	HSCHR6_MHC_QBL	31573205	31575042	1	p21.33	protein_coding
ENSG00000183386	FHL3	1	38462442	38471278	-1	p34.3	protein_coding
ENSG00000105373	GLTSCR2	19	48248779	48260315	1	q13.33	protein_coding
ENSG00000197991	PCDH20	13	61983818	62002220	-1	q21.2	protein_coding
ENSG00000100591	AHSA1	14	77924213	77935817	1	q24.3	protein_coding
ENSG00000145901	TNIP1	5	150409506	150473138	-1	q33.1	protein_coding
ENSG00000103051	COG4	16	70514471	70557468	-1	q22.1	protein_coding
ENSG00000185024	BRF1	14	105675623	105781926	-1	q32.33	protein_coding
ENSG00000108270	AATF	17	35306175	35414171	1	q12	protein_coding
ENSG00000101639	CEP192	18	12991361	13125051	1	p11.21	protein_coding
ENSG00000138279	ANXA7	10	75135203	75173834	-1	q22.2	protein_coding
ENSG00000144635	DYNC1LI1	3	32567463	32612366	-1	p22.3	protein_coding
ENSG00000125266	EFNB2	13	107142079	107187462	-1	q33.3	protein_coding
ENSG00000196235	SUPT5H	19	39926796	39967310	1	q13.2	protein_coding
ENSG00000147100	SLC16A2	X	73641085	73753752	1	q13.2	protein_coding
ENSG00000109436	TBC1D9	4	141541919	141677274	-1	q31.21	protein_coding
ENSG00000170425	ADORA2B	17	15848231	15879060	1	p12	protein_coding
ENSG00000108424	KPNB1	17	45726842	45762871	1	q21.32	protein_coding
ENSG00000135519	KCNH3	12	49932940	49952091	1	q13.12	protein_coding
ENSG00000185000	DGAT1	8	145539954	145550573	-1	q24.3	protein_coding
ENSG00000127863	TNFRSF19	13	24144509	24250232	1	q12.12	protein_coding
ENSG00000159363	ATP13A2	1	17312453	17338423	-1	p36.13	protein_coding
ENSG00000157353	FUK	16	70488324	70514177	1	q22.1	protein_coding
ENSG00000152910	CNTNAP4	16	76311176	76593135	1	q23.1	protein_coding
ENSG00000196821	C6orf106	6	34555065	34664636	-1	p21.31	protein_coding
ENSG00000132603	NIP7	16	69373333	69377014	1	q22.1	protein_coding
ENSG00000176473	WDR25	14	100842755	100996640	1	q32.2	protein_coding
ENSG00000143061	IGSF3	1	117117031	117210375	-1	p13.1	protein_coding
ENSG00000050405	LIMA1	12	50569571	50677329	-1	q13.12	protein_coding
ENSG00000186417	GLDN	15	51633826	51700210	1	q21.2	protein_coding
ENSG00000108395	TRIM37	17	57059999	57184282	-1	q22	protein_coding
ENSG00000188763	FZD9	7	72848109	72850450	1	q11.23	protein_coding
ENSG00000185627	PSMD13	11	236546	252983	1	p15.5	protein_coding
ENSG00000116128	BCL9	1	147013182	147098017	1	q21.2	protein_coding
ENSG00000178741	COX5A	15	75212132	75230509	-1	q24.2	protein_coding
ENSG00000196262	PPIA	7	44836279	44864163	1	p13	protein_coding
ENSG00000092621	PHGDH	1	120202421	120286838	1	p12	protein_coding
ENSG00000108443	RPS6KB1	17	57970447	58027925	1	q23.1	protein_coding
ENSG00000111237	VPS29	12	110928902	110939922	-1	q24.11	protein_coding
ENSG00000169118	CSNK1G1	15	64457716	64648442	-1	q22.31	protein_coding
ENSG00000116016	EPAS1	2	46520806	46613836	1	p21	protein_coding
ENSG00000172782	FADS6	17	72873428	72889708	-1	q25.1	protein_coding
ENSG00000075413	MARK3	14	103851729	103970168	1	q32.32	protein_coding
ENSG00000170185	USP38	4	144106070	144144983	1	q31.21	protein_coding
ENSG00000135929	CYP27A1	2	219646472	219680016	1	q35	protein_coding
ENSG00000183580	FBXL7	5	15500305	15939900	1	p15.1	protein_coding
ENSG00000166579	NDEL1	17	8316449	8393729	1	p13.1	protein_coding
ENSG00000151136	BTBD11	12	107712190	108053419	1	q23.3	protein_coding
ENSG00000125775	SDCBP2	20	1290619	1309883	-1	p13	protein_coding
ENSG00000102531	FNDC3A	13	49550048	49783915	1	q14.2	protein_coding
ENSG00000116161	CACYBP	1	174968300	174980851	1	q25.1	protein_coding
ENSG00000177169	ULK1	12	132379196	132407712	1	q24.33	protein_coding
ENSG00000183431	SF3A3	1	38422647	38456593	-1	p34.3	protein_coding
ENSG00000100285	NEFH	22	29876219	29887379	1	q12.2	protein_coding
ENSG00000161835	GRASP	12	52400724	52409673	1	q13.13	protein_coding
ENSG00000135926	TMBIM1	2	219138915	219157309	-1	q35	protein_coding
ENSG00000174640	SLCO2A1	3	133651540	133771028	-1	q22.2	protein_coding
ENSG00000196116	TDRD7	9	100174232	100258407	1	q22.33	protein_coding
ENSG00000197142	ACSL5	10	114133776	114188138	1	q25.2	protein_coding
ENSG00000153707	PTPRD	9	8314246	10612723	-1	p23	protein_coding
ENSG00000014216	CAPN1	11	64948037	64979477	1	q13.1	protein_coding
ENSG00000104870	FCGRT	19	50010073	50029590	1	q13.33	protein_coding
ENSG00000110841	PPFIBP1	12	27676364	27848497	1	p11.23	protein_coding
ENSG00000099910	KLHL22	22	20783528	20850170	-1	q11.21	protein_coding
ENSG00000005882	PDK2	17	48172101	48189516	1	q21.33	protein_coding
ENSG00000140931	CMTM3	16	66637777	66647795	1	q21	protein_coding
ENSG00000182154	MRPL41	9	140445651	140447007	1	q34.3	protein_coding
ENSG00000121879	PIK3CA	3	178865902	178957881	1	q26.32	protein_coding
ENSG00000099284	H2AFY2	10	71812552	71872036	1	q22.1	protein_coding
ENSG00000135372	NAT10	11	34127149	34169217	1	p13	protein_coding
ENSG00000172757	CFL1	11	65590493	65629497	-1	q13.1	protein_coding
ENSG00000104093	DMXL2	15	51739908	51915030	-1	q21.2	protein_coding
ENSG00000154146	NRGN	11	124609829	124617869	1	q24.2	protein_coding
ENSG00000178035	IMPDH2	3	49061758	49066841	-1	p21.31	protein_coding
ENSG00000041802	LSG1	3	194361517	194393206	-1	q29	protein_coding
ENSG00000198959	TGM2	20	36756863	36794980	-1	q11.23	protein_coding
ENSG00000179886	TIGD5	8	144680074	144682485	1	q24.3	protein_coding
ENSG00000162231	NXF1	11	62559595	62573774	-1	q12.3	protein_coding
ENSG00000116096	SPR	2	73114489	73119287	1	p13.2	protein_coding
ENSG00000187109	NAP1L1	12	76438670	76478813	-1	q21.2	protein_coding
ENSG00000124789	NUP153	6	17615269	17706656	-1	p22.3	protein_coding
ENSG00000154359	LONRF1	8	12579403	12613582	-1	p23.1	protein_coding
ENSG00000165195	PIGA	X	15337573	15353676	-1	p22.2	protein_coding
ENSG00000185112	FAM43A	3	194406622	194409762	1	q29	protein_coding
ENSG00000180287	PLD5	1	242251689	242687998	-1	q43	protein_coding
ENSG00000062485	CS	12	56665483	56694176	-1	q13.3	protein_coding
ENSG00000115524	SF3B1	2	198256698	198299815	-1	q33.1	protein_coding
ENSG00000092148	HECTD1	14	31569318	31677010	-1	q12	protein_coding
ENSG00000150753	CCT5	5	10250033	10266524	1	p15.2	protein_coding
ENSG00000141576	RNF157	17	74138534	74236454	-1	q25.1	protein_coding
ENSG00000243147	MRPL33	2	27994584	28210954	1	p23.2	protein_coding
ENSG00000163686	ABHD6	3	58223233	58281420	1	p14.3	protein_coding
ENSG00000110048	OSBP	11	59341871	59383617	-1	q12.1	protein_coding
ENSG00000125868	DSTN	20	17550508	17588887	1	p12.1	protein_coding
ENSG00000136319	TTC5	14	20724717	20774153	-1	q11.2	protein_coding
ENSG00000055332	EIF2AK2	2	37326353	37384208	-1	p22.2	protein_coding
ENSG00000167074	TEF	22	41763337	41795330	1	q13.2	protein_coding
ENSG00000133275	CSNK1G2	19	1941188	1981337	1	p13.3	protein_coding
ENSG00000160460	SPTBN4	19	40972148	41082370	1	q13.2	protein_coding
ENSG00000116698	SMG7	1	183441351	183567381	1	q25.3	protein_coding
ENSG00000128335	APOL2	22	36622256	36636000	-1	q12.3	protein_coding
ENSG00000263032	DLAT	HG388_HG400_PATCH	111895537	111935113	1	q23.1	protein_coding
ENSG00000176697	BDNF	11	27676440	27743605	-1	p14.1	protein_coding
ENSG00000100030	MAPK1	22	22108789	22221970	-1	q11.22	protein_coding
ENSG00000109790	KLHL5	4	39046659	39128477	1	p14	protein_coding
ENSG00000112200	ZNF451	6	56951642	57035105	1	p12.1	protein_coding
ENSG00000143457	GOLPH3L	1	150618701	150669630	-1	q21.3	protein_coding
ENSG00000120742	SERP1	3	150259781	150321015	-1	q25.1	protein_coding
ENSG00000065243	PKN2	1	89149905	89301938	1	p22.2	protein_coding
ENSG00000113649	TCERG1	5	145826874	145891524	1	q32	protein_coding
ENSG00000109475	RPL34	4	109541722	109551568	1	q25	protein_coding
ENSG00000128714	HOXD13	2	176957619	176960666	1	q31.1	protein_coding
ENSG00000177370	TIMM22	17	900357	905407	1	p13.3	protein_coding
ENSG00000120549	KIAA1217	10	23983675	24836772	1	p12.2	protein_coding
ENSG00000257267	ZNF271	18	32870246	32890730	1	q12.2	pseudogene
ENSG00000263310	SALL3	HSCHR18_2_CTG2_1	76740275	76762678	1	q23	protein_coding
ENSG00000134243	SORT1	1	109852192	109940573	-1	p13.3	protein_coding
ENSG00000078967	UBE2D4	7	43966037	43993166	1	p13	protein_coding
ENSG00000093167	LRRFIP2	3	37094117	37225180	-1	p22.2	protein_coding
ENSG00000140153	WDR20	14	102605840	102691184	1	q32.31	protein_coding
ENSG00000073009	IKBKG	X	153769414	153796782	1	q28	protein_coding
[truncated: 5,066 more rows]

## Sheet: exprGenesTested_Gupta
Description:	Genes called as expressed and included in WGCNA analyses, Gupta et al 2014
ensembl_gene_id	hgnc_symbol	chromosome_name	start_position	end_position	strand	band	gene_biotype
ENSG00000005243	COPZ2	17	46103533	46115392	-1	q21.32	protein_coding
ENSG00000120533	ENY2	8	110346553	110358182	1	q23.1	protein_coding
ENSG00000143815	LBR	1	225589204	225616627	-1	q42.12	protein_coding
ENSG00000236264	RPL26P30	11	2356362	2357006	-1	p15.5	pseudogene
ENSG00000149476	DAK	11	61100682	61120767	1	q12.2	protein_coding
ENSG00000163288	GABRB1	4	46995740	47428461	1	p12	protein_coding
ENSG00000011600	TYROBP	19	36395303	36399197	-1	q13.12	protein_coding
ENSG00000110442	COMMD9	11	36295051	36310999	-1	p13	protein_coding
ENSG00000004142	POLDIP2	17	26673659	26684545	-1	q11.2	protein_coding
ENSG00000100441	KHNYN	14	24898492	24910540	1	q12	protein_coding
ENSG00000187239	FNBP1	9	132649466	132805473	-1	q34.11	protein_coding
ENSG00000065534	MYLK	3	123328896	123603178	-1	q21.1	protein_coding
ENSG00000124313	IQSEC2	X	53262058	53350522	-1	p11.22	protein_coding
ENSG00000091732	ZC3HC1	7	129658126	129691291	-1	q32.2	protein_coding
ENSG00000095319	NUP188	9	131709978	131769375	1	q34.11	protein_coding
ENSG00000173264	GPR137	11	64037534	64056972	1	q13.1	protein_coding
ENSG00000122545	2015-09-07	7	35840542	35944917	1	p14.2	protein_coding
ENSG00000105875	WDR91	7	134868590	134896316	-1	q33	protein_coding
ENSG00000163683	SMIM14	4	39552541	39640710	-1	p14	protein_coding
ENSG00000175115	PACS1	11	65837834	66012218	1	q13.1	protein_coding
ENSG00000101335	MYL9	20	35169887	35178228	1	q11.23	protein_coding
ENSG00000148826	NKX6-2	10	134598297	134599556	-1	q26.3	protein_coding
ENSG00000075539	FRYL	4	48499378	48782339	-1	p11	protein_coding
ENSG00000146556	WASH2P	2	114341664	114356655	1	q13	pseudogene
ENSG00000109466	KLHL2	4	166128770	166244308	1	q32.3	protein_coding
ENSG00000148082	SHC3	9	91628060	91793682	-1	q22.1	protein_coding
ENSG00000007520	TSR3	16	1399241	1401912	-1	p13.3	protein_coding
ENSG00000108278	ZNHIT3	17	34842473	34855154	1	q12	protein_coding
ENSG00000169900	PYDC1	16	31227283	31228680	-1	p11.2	protein_coding
ENSG00000151948	GLT1D1	12	129337972	129469509	1	q24.33	protein_coding
ENSG00000148572	NRBF2	10	64893050	64914783	1	q21.3	protein_coding
ENSG00000213213	KIAA1984	9	139690802	139704494	1	q34.3	protein_coding
ENSG00000146411	SLC2A12	6	134309835	134373774	-1	q23.2	protein_coding
ENSG00000213337	ANKRD39	2	97502348	97523832	-1	q11.2	protein_coding
ENSG00000100242	SUN2	22	39130730	39190148	-1	q13.1	protein_coding
ENSG00000223482	NUTM2A-AS1	10	88963632	89102369	-1	q23.2	antisense
ENSG00000164548	TRA2A	7	23544399	23571660	-1	p15.3	protein_coding
ENSG00000108826	MRPL27	17	48445218	48450575	-1	q21.33	protein_coding
ENSG00000124172	ATP5E	20	57600522	57607437	-1	q13.32	protein_coding
ENSG00000113810	SMC4	3	160117062	160152750	1	q25.33	protein_coding
ENSG00000124608	AARS2	6	44267391	44281063	-1	p21.1	protein_coding
ENSG00000225131	PSME2P2	13	49345264	49345965	1	q14.2	pseudogene
ENSG00000168040	FADD	11	70049269	70053496	1	q13.3	protein_coding
ENSG00000004799	PDK4	7	95212811	95225803	-1	q21.3	protein_coding
ENSG00000215908	CROCCP2	1	16944751	16971178	-1	p36.13	lincRNA
ENSG00000155265	GOLGA7B	10	99609996	99631337	1	q24.2	protein_coding
ENSG00000107185	RGP1	9	35749203	35758572	1	p13.3	protein_coding
ENSG00000163319	MRPS18C	4	84377085	84390888	1	q21.23	protein_coding
ENSG00000130312	MRPL34	19	17403418	17417652	1	p13.11	protein_coding
ENSG00000132932	ATP8A2	13	25946209	26599989	1	q12.13	protein_coding
ENSG00000112237	CCNC	6	99990256	100016849	-1	q16.2	protein_coding
ENSG00000007516	BAIAP3	16	1383602	1399439	1	p13.3	protein_coding
ENSG00000189223		2	113969099	114024587	1	q13	processed_transcript
ENSG00000175643	RMI2	16	11343476	11445619	1	p13.13	protein_coding
ENSG00000269696		19	57056935	57078780	-1	q13.43	antisense
ENSG00000198157	HMGN5	X	80369200	80457441	-1	q21.1	protein_coding
ENSG00000006740	ARHGAP44	17	12692856	12894960	1	p12	protein_coding
ENSG00000127588	GNG13	16	848041	850733	-1	p13.3	protein_coding
ENSG00000261594	TPBGL	11	74951950	74954742	1	q13.4	protein_coding
ENSG00000122958	VPS26A	10	70883268	70932617	1	q22.1	protein_coding
ENSG00000149932	TMEM219	16	29952206	29984373	1	p11.2	protein_coding
ENSG00000138834	MAPK8IP3	16	1756184	1820318	1	p13.3	protein_coding
ENSG00000227081		12	3320775	3321096	-1	p13.32	pseudogene
ENSG00000138193	PLCE1	10	95753746	96088149	1	q23.33	protein_coding
ENSG00000162231	NXF1	11	62559595	62573774	-1	q12.3	protein_coding
ENSG00000072864	NDE1	16	15737124	15820210	1	p13.11	protein_coding
ENSG00000180992	MRPL14	6	44081194	44095194	-1	p21.1	protein_coding
ENSG00000161542	PRPSAP1	17	74305567	74380602	-1	q25.1	protein_coding
ENSG00000230457	PA2G4P4	3	156527340	156528521	-1	q25.31	pseudogene
ENSG00000013573	DDX11	12	31226779	31257725	1	p11.21	protein_coding
ENSG00000214253	FIS1	7	100882739	100895597	-1	q22.1	protein_coding
ENSG00000126581	BECN1	17	40962152	40985367	-1	q21.31	protein_coding
ENSG00000130529	TRPM4	19	49660998	49715093	1	q13.33	protein_coding
ENSG00000101367	MAPRE1	20	31407699	31438211	1	q11.21	protein_coding
ENSG00000152332	UHMK1	1	162467041	162499419	1	q23.3	protein_coding
ENSG00000078687	TNRC6C	17	76000249	76104916	1	q25.3	protein_coding
ENSG00000163162	RNF149	2	101887681	101925163	-1	q11.2	protein_coding
ENSG00000232626		1	202407524	202409085	1	q32.1	pseudogene
ENSG00000236279	CLEC2L	7	139208602	139229730	1	q34	protein_coding
ENSG00000159788	RGS12	4	3294755	3441640	1	p16.3	protein_coding
ENSG00000125510	OPRL1	20	62711526	62731996	1	q13.33	protein_coding
ENSG00000119559	C19orf25	19	1461142	1479555	-1	p13.3	protein_coding
ENSG00000105464	GRIN2D	19	48898132	48948188	1	q13.33	protein_coding
ENSG00000139174	PRICKLE1	12	42852140	42984157	-1	q12	protein_coding
ENSG00000120697	ALG5	13	37523912	37574398	-1	q13.3	protein_coding
ENSG00000248487	ABHD14A	3	52005442	52015212	1	p21.2	protein_coding
ENSG00000164112	TMEM155	4	122680088	122686582	-1	q27	protein_coding
ENSG00000165533	TTC8	14	89290497	89344335	1	q31.3	protein_coding
ENSG00000076662	ICAM3	19	10444452	10450499	-1	p13.2	protein_coding
ENSG00000127990	SGCE	7	94214542	94285521	-1	q21.3	protein_coding
ENSG00000142279	WTIP	19	34971874	34997258	1	q13.11	protein_coding
ENSG00000115947	ORC4	2	148691732	148779147	-1	q23.1	protein_coding
ENSG00000145335	SNCA	4	90645250	90759466	-1	q22.1	protein_coding
ENSG00000051128	HOMER3	19	19040010	19052070	-1	p13.11	protein_coding
ENSG00000129219	PLD2	17	4710391	4726729	1	p13.2	protein_coding
ENSG00000214087	ARL16	17	79648204	79650954	-1	q25.3	protein_coding
ENSG00000254377	LINC00966	8	65285885	65296344	1	q12.3	lincRNA
ENSG00000081386	ZNF510	9	99518147	99540411	-1	q22.33	protein_coding
ENSG00000245532	NEAT1	11	65190245	65213011	1	q13.1	lincRNA
ENSG00000100968	NFATC4	14	24834879	24848810	1	q12	protein_coding
ENSG00000161996	WDR90	16	699311	717833	1	p13.3	protein_coding
ENSG00000064547	LPAR2	19	19734477	19739739	-1	p13.11	protein_coding
ENSG00000100360	IFT27	22	37154246	37172300	-1	q12.3	protein_coding
ENSG00000112130	RNF8	6	37321748	37362514	1	p21.2	protein_coding
ENSG00000234912	LINC00338	17	75082798	75091068	1	q25.2	processed_transcript
ENSG00000162004	CCDC78	16	772582	776954	-1	p13.3	protein_coding
ENSG00000173598	NUDT4	12	93771659	93797024	1	q22	protein_coding
ENSG00000163877	SNIP1	1	38000050	38019903	-1	p34.3	protein_coding
ENSG00000174886	NDUFA11	19	5891287	5904017	-1	p13.3	protein_coding
ENSG00000134574	DDB2	11	47236493	47260767	1	p11.2	protein_coding
ENSG00000258472		17	26782770	26941215	-1	q11.2	protein_coding
ENSG00000250321		4	336610	336751	-1	p16.3	pseudogene
ENSG00000147316	MCPH1	8	6264113	6501144	1	p23.1	protein_coding
ENSG00000119203	CPSF3	2	9563697	9613230	1	p25.1	protein_coding
ENSG00000166091	CMTM5	14	23846017	23848981	1	q11.2	protein_coding
ENSG00000164327	RICTOR	5	38938021	39074510	-1	p13.1	protein_coding
ENSG00000008256	CYTH3	7	6201407	6312275	-1	p22.1	protein_coding
ENSG00000120837	NFYB	12	104510855	104532067	-1	q23.3	protein_coding
ENSG00000204655	MOG	6	29624758	29640149	1	p22.1	protein_coding
ENSG00000067066	SP100	2	231280657	231408805	1	q37.1	protein_coding
ENSG00000171865	RNASEH1	2	3592383	3606206	-1	p25.3	protein_coding
ENSG00000226852		1	29194087	29197779	1	p35.3	lincRNA
ENSG00000138085	ATRAID	2	27434895	27440046	1	p23.3	protein_coding
ENSG00000110619	CARS	11	3022152	3078843	-1	p15.4	protein_coding
ENSG00000106617	PRKAG2	7	151253197	151574210	-1	q36.1	protein_coding
ENSG00000148737	TCF7L2	10	114710009	114927437	1	q25.2	protein_coding
ENSG00000104435	STMN2	8	80523049	80578410	1	q21.13	protein_coding
ENSG00000106052	TAX1BP1	7	27778950	27880938	1	p15.2	protein_coding
ENSG00000151503	NCAPD3	11	134020014	134095348	-1	q25	protein_coding
ENSG00000135766	EGLN1	1	231499497	231560790	-1	q42.2	protein_coding
ENSG00000213885	RPL13AP7	21	26734135	26734745	1	q21.2	pseudogene
ENSG00000189171	S100A13	1	153591263	153606568	-1	q21.3	protein_coding
ENSG00000179776	CDH5	16	66400533	66438686	1	q21	protein_coding
ENSG00000099256	PRTFDC1	10	25137536	25241533	-1	p12.1	protein_coding
ENSG00000067057	PFKP	10	3109712	3179904	1	p15.2	protein_coding
ENSG00000125352	RNF113A	X	119004497	119005791	-1	q24	protein_coding
ENSG00000220008	LINGO3	19	2289774	2308156	-1	p13.3	protein_coding
ENSG00000180879	SSR4	X	153058971	153063960	1	q28	protein_coding
ENSG00000004975	DVL2	17	7128660	7137864	-1	p13.1	protein_coding
ENSG00000105427	CNFN	19	42891171	42894439	-1	q13.2	protein_coding
ENSG00000139880	CDH24	14	23516271	23526747	-1	q11.2	protein_coding
ENSG00000151694	ADAM17	2	9628615	9695921	-1	p25.1	protein_coding
ENSG00000180357	ZNF609	15	64752941	64978264	1	q22.31	protein_coding
ENSG00000247271	ZBED5-AS1	11	10879806	10928349	1	p15.3	antisense
ENSG00000225968	ELFN1	7	1727755	1787590	1	p22.3	protein_coding
ENSG00000132846	ZBED3	5	76367897	76383148	-1	q13.3	protein_coding
ENSG00000181827	RFX7	15	56379478	56535483	-1	q21.3	protein_coding
ENSG00000082269	FAM135A	6	71122644	71270877	1	q13	protein_coding
ENSG00000121769	FABP3	1	31838472	31849697	-1	p35.2	protein_coding
ENSG00000104915	STX10	19	13254872	13261197	-1	p13.2	protein_coding
ENSG00000130204	TOMM40	19	45393826	45406946	1	q13.32	protein_coding
ENSG00000096384	HSP90AB1	6	44214824	44221620	1	p21.1	protein_coding
ENSG00000182674	KCNB2	8	73449626	73850584	1	q13.3	protein_coding
ENSG00000114316	USP4	3	49315264	49378145	-1	p21.31	protein_coding
ENSG00000161243	FBXO27	19	39481354	39523425	-1	q13.2	protein_coding
ENSG00000104356	POP1	8	99129525	99172062	1	q22.2	protein_coding
ENSG00000179292	TMEM151A	11	66059341	66064135	1	q13.2	protein_coding
ENSG00000008324	SS18L2	3	42623332	42636606	1	p22.1	protein_coding
ENSG00000148331	ASB6	9	132399171	132404444	-1	q34.11	protein_coding
ENSG00000137274	BPHL	6	3118608	3153812	1	p25.2	protein_coding
ENSG00000099284	H2AFY2	10	71812552	71872036	1	q22.1	protein_coding
ENSG00000116062	MSH6	2	47922669	48034092	1	p16.3	protein_coding
ENSG00000143970	ASXL2	2	25956622	26101385	-1	p23.3	protein_coding
ENSG00000173230	GOLGB1	3	121382046	121468602	-1	q13.33	protein_coding
ENSG00000088899		20	3143263	3154192	-1	p13	protein_coding
ENSG00000225536		X	85339720	85341343	-1	q21.2	pseudogene
ENSG00000198160	MIER1	1	67390578	67454302	1	p31.3	protein_coding
ENSG00000135835	KIAA1614	1	180882290	180920750	1	q25.3	protein_coding
ENSG00000151692	RNF144A	2	7057523	7208417	1	p25.2	protein_coding
ENSG00000165566	AMER2	13	25735822	25746426	-1	q12.13	protein_coding
ENSG00000184508	HDDC3	15	91474148	91475799	-1	q26.1	protein_coding
ENSG00000241061	RPL5P1	15	25154076	25154972	-1	q11.2	pseudogene
ENSG00000169976	SF3B5	6	144416018	144416754	-1	q24.2	protein_coding
ENSG00000238741	SCARNA7	3	160232695	160233024	-1	q25.33	snoRNA
ENSG00000106633	GCK	7	44183872	44237769	-1	p13	protein_coding
ENSG00000140416	TPM1	15	63334831	63364114	1	q22.2	protein_coding
ENSG00000111321	LTBR	12	6484211	6500733	1	p13.31	protein_coding
ENSG00000066455	GOLGA5	14	93260576	93306308	1	q32.12	protein_coding
ENSG00000171291	ZNF439	19	11959541	11994565	1	p13.2	protein_coding
ENSG00000101166	SLMO2	20	57608200	57617964	-1	q13.32	protein_coding
ENSG00000185100	ADSSL1	14	105190523	105213662	1	q32.33	protein_coding
ENSG00000017483	SLC38A5	X	48316920	48328644	-1	p11.23	protein_coding
ENSG00000133997	MED6	14	71047974	71067384	-1	q24.2	protein_coding
ENSG00000141576	RNF157	17	74138534	74236454	-1	q25.1	protein_coding
ENSG00000130714	POMT1	9	134378289	134399193	1	q34.13	protein_coding
ENSG00000100271	TTLL1	22	43435522	43485434	-1	q13.2	protein_coding
ENSG00000184524	CEND1	11	787104	790123	-1	p15.5	protein_coding
ENSG00000133422	MORC2	22	31322596	31364284	-1	q12.2	protein_coding
ENSG00000099917	MED15	22	20850200	20941919	1	q11.21	protein_coding
ENSG00000178381	ZFAND2A	7	1191707	1200395	-1	p22.3	protein_coding
ENSG00000129566	TEP1	14	20833826	20881588	-1	q11.2	protein_coding
ENSG00000169598	DFFB	1	3773845	3801993	1	p36.32	protein_coding
ENSG00000008283	CYB561	17	61509665	61523739	-1	q23.3	protein_coding
ENSG00000133247	SUV420H2	19	55851221	55859488	1	q13.42	protein_coding
ENSG00000012822	CALCOCO1	12	54104903	54121529	-1	q13.13	protein_coding
ENSG00000069345	DNAJA2	16	46989299	47007699	-1	q12.1	protein_coding
ENSG00000141639	MAPK4	18	48086448	48258194	1	q21.1	protein_coding
ENSG00000237214		22	41460056	41460640	1	q13.2	pseudogene
ENSG00000107672	NSMCE4A	10	123716603	123734732	-1	q26.13	protein_coding
ENSG00000086712	TXLNG	X	16804550	16862642	1	p22.2	protein_coding
ENSG00000145920	CPLX2	5	175223313	175311023	1	q35.2	protein_coding
ENSG00000117523	PRRC2C	1	171454651	171562650	1	q24.3	protein_coding
ENSG00000144583	2015-03-04	2	217122588	217236750	-1	q35	protein_coding
ENSG00000172339	ALG14	1	95448297	95538501	-1	p21.3	protein_coding
ENSG00000132975	GPR12	13	27329341	27334922	-1	q12.13	protein_coding
ENSG00000267811		11	62538592	62539078	-1	q12.3	antisense
ENSG00000196652	ZKSCAN5	7	99102274	99132323	1	q22.1	protein_coding
ENSG00000065268	WDR18	19	983174	994569	1	p13.3	protein_coding
ENSG00000101049	SGK2	20	42187608	42216877	1	q13.12	protein_coding
ENSG00000127920	GNG11	7	93551011	93555831	1	q21.3	protein_coding
ENSG00000121073	SLC35B1	17	47778305	47786376	-1	q21.33	protein_coding
ENSG00000122008	POLK	5	74807581	74896969	1	q13.3	protein_coding
ENSG00000060688	SNRNP40	1	31732417	31769662	-1	p35.2	protein_coding
ENSG00000225695	HNRNPA1P35	2	201927812	201928774	1	q33.1	pseudogene
ENSG00000038532	CLEC16A	16	11038345	11276046	1	p13.13	protein_coding
ENSG00000237943	PRKCQ-AS1	10	6622381	6627641	1	p14	lincRNA
ENSG00000179859		17	7816642	7819271	-1	p13.1	antisense
ENSG00000011243	AKAP8L	19	15490861	15529952	-1	p13.12	protein_coding
ENSG00000158470	B4GALT5	20	48249482	48330415	-1	q13.13	protein_coding
ENSG00000125107	CNOT1	16	58553855	58663790	-1	q21	protein_coding
ENSG00000171587	DSCAM	21	41382926	42219065	-1	q22.2	protein_coding
ENSG00000139220	PPFIA2	12	81652045	82153332	-1	q21.31	protein_coding
ENSG00000167543	TP53I13	17	27893070	27900175	1	q11.2	protein_coding
ENSG00000197122	SRC	20	35973088	36034453	1	q11.23	protein_coding
ENSG00000084234	APLP2	11	129939732	130014699	1	q24.3	protein_coding
ENSG00000150712	MTMR12	5	32227100	32313115	-1	p13.3	protein_coding
ENSG00000265298		17	62746538	62747429	1	q24.1	pseudogene
ENSG00000067836	ROGDI	16	4846969	4852951	-1	p13.3	protein_coding
ENSG00000196391	ZNF774	15	90895477	90909324	1	q26.1	protein_coding
ENSG00000196233	LCOR	10	98592017	98740800	1	q24.1	protein_coding
ENSG00000091664	SLC17A6	11	22359643	22401049	1	p14.3	protein_coding
ENSG00000118046	STK11	19	1189406	1228428	1	p13.3	protein_coding
ENSG00000105229	PIAS4	19	4007644	4039384	1	p13.3	protein_coding
ENSG00000129187	DCTD	4	183811213	183839089	-1	q35.1	protein_coding
ENSG00000109133	TMEM33	4	41937137	41962589	1	p13	protein_coding
ENSG00000175970	UNC119B	12	121148238	121161443	1	q24.31	protein_coding
ENSG00000099282	TSPAN15	10	71211229	71267425	1	q22.1	protein_coding
ENSG00000128011	LRFN1	19	39797208	39805976	-1	q13.2	protein_coding
ENSG00000213462	ERV3-1	7	64451187	64467121	-1	q11.21	protein_coding
ENSG00000126561	STAT5A	17	40439565	40463961	1	q21.2	protein_coding
ENSG00000115204	MPV17	2	27532360	27548547	-1	p23.3	protein_coding
ENSG00000072858	SIDT1	3	113251143	113348425	1	q13.2	protein_coding
ENSG00000131634	TMEM204	16	1578689	1605581	1	p13.3	protein_coding
ENSG00000188153	COL4A5	X	107683074	107940775	1	q22.3	protein_coding
ENSG00000147364	FBXO25	8	356428	421225	1	p23.3	protein_coding
ENSG00000145495	2015-03-06	5	10353815	10440500	1	p15.2	protein_coding
ENSG00000159784	FAM131B	7	143050493	143059863	-1	q34	protein_coding
ENSG00000081665	ZNF506	19	19896648	19932560	-1	p13.11	protein_coding
ENSG00000263327	TAPT1-AS1	4	16228286	16321763	1	p15.32	antisense
ENSG00000218502	H2AFZP3	13	99867626	99868012	-1	q32.3	pseudogene
ENSG00000254690		8	145538253	145538801	-1	q24.3	antisense
ENSG00000143321	HDGF	1	156711899	156736717	-1	q23.1	protein_coding
ENSG00000255909		12	19566087	19566395	1	p12.3	pseudogene
ENSG00000177181	RIMKLA	1	42846466	42888249	1	p34.2	protein_coding
ENSG00000133460	SLC2A11	22	24198890	24228496	1	q11.23	protein_coding
ENSG00000138095	LRPPRC	2	44113647	44223144	-1	p21	protein_coding
ENSG00000056097	ZFR	5	32354456	32444867	-1	p13.3	protein_coding
ENSG00000152700	SAR1B	5	133936834	133984961	-1	q31.1	protein_coding
ENSG00000159692	CTBP1	4	1205236	1243741	-1	p16.3	protein_coding
ENSG00000247092	SNHG10	14	95998634	96001209	-1	q32.13	antisense
ENSG00000145919	BOD1	5	173034517	173043663	-1	q35.2	protein_coding
ENSG00000144118	RALB	2	120997640	121052289	1	q14.2	protein_coding
ENSG00000175279	APITD1	1	10490159	10512210	1	p36.22	protein_coding
ENSG00000095906	NUBP2	16	1832902	1839192	1	p13.3	protein_coding
ENSG00000184388	PABPC1L2B	X	72223352	72225551	1	q13.2	protein_coding
ENSG00000164161	HHIP	4	145567173	145666423	1	q31.21	protein_coding
ENSG00000161800	RACGAP1	12	50370706	50426919	-1	q13.12	protein_coding
ENSG00000231074	HCG18	6	30255174	30294927	-1	p22.1	antisense
ENSG00000142453	CARM1	19	10982189	11033453	1	p13.2	protein_coding
ENSG00000116127	ALMS1	2	73612886	73837920	1	p13.1	protein_coding
ENSG00000088298	EDEM2	20	33703160	33865928	-1	q11.22	protein_coding
ENSG00000123595	RAB9A	X	13707244	13728625	1	p22.2	protein_coding
ENSG00000117713	ARID1A	1	27022524	27108595	1	p36.11	protein_coding
ENSG00000092931	MFSD11	17	74731947	74777531	1	q25.1	protein_coding
ENSG00000082482	KCNK2	1	215179118	215410436	1	q41	protein_coding
ENSG00000171202	TMEM126A	11	85359011	85367591	1	q14.1	protein_coding
ENSG00000173175	ADCY5	3	123001143	123168605	-1	q21.1	protein_coding
ENSG00000148123		9	103790991	104087417	1	q31.1	protein_coding
ENSG00000198944	SOWAHA	5	132149033	132152488	1	q31.1	protein_coding
ENSG00000162998	FRZB	2	183698002	183731890	-1	q32.1	protein_coding
ENSG00000139651	ZNF740	12	53574484	53584596	1	q13.13	protein_coding
ENSG00000182327	GLTPD2	17	4692254	4693685	1	p13.2	protein_coding
ENSG00000142459	EVI5L	19	7895119	7929862	1	p13.2	protein_coding
ENSG00000196544	C17orf59	17	8091652	8093564	-1	p13.1	protein_coding
ENSG00000167393	PPP2R3B	X	294698	347690	-1	p22.33	protein_coding
ENSG00000017427	IGF1	12	102789645	102874423	-1	q23.2	protein_coding
ENSG00000106992	AK1	9	130628759	130640022	-1	q34.11	protein_coding
ENSG00000153310	FAM49B	8	130851839	131029375	-1	q24.21	protein_coding
ENSG00000176845	METRNL	17	81037567	81052864	1	q25.3	protein_coding
ENSG00000064419	TNPO3	7	128594948	128695198	-1	q32.1	protein_coding
ENSG00000085274	MYNN	3	169490619	169507504	1	q26.2	protein_coding
ENSG00000116957	TBCE	1	235530675	235612283	1	q42.3	protein_coding
ENSG00000189221	MAOA	X	43515467	43606068	1	p11.3	protein_coding
ENSG00000134250	NOTCH2	1	120454176	120612240	-1	p11.2	protein_coding
ENSG00000152520	PAN3	13	28712643	28869475	1	q12.2	protein_coding
ENSG00000215021	PHB2	12	7074490	7079988	-1	p13.31	protein_coding
ENSG00000232677	LINC00665	19	36803969	36822620	-1	q13.12	lincRNA
ENSG00000066322	ELOVL1	1	43829068	43833696	-1	p34.2	protein_coding
ENSG00000104518	GSDMD	8	144635377	144645232	1	q24.3	protein_coding
ENSG00000141378	PTRH2	17	57751997	57784987	-1	q23.1	protein_coding
ENSG00000144158		2	114415485	114416252	1	q14.1	pseudogene
ENSG00000004534	RBM6	3	49977440	50137478	1	p21.31	protein_coding
ENSG00000211584	SLC48A1	12	48147699	48176536	1	q13.11	protein_coding
ENSG00000068976	PYGM	11	64513861	64527769	-1	q13.1	protein_coding
ENSG00000143952	VPS54	2	64120035	64246206	-1	p14	protein_coding
ENSG00000196923	PDLIM7	5	176910395	176924607	-1	q35.3	protein_coding
ENSG00000100138	NHP2L1	22	42069934	42086508	-1	q13.2	protein_coding
ENSG00000140320	BAHD1	15	40731920	40760441	1	q15.1	protein_coding
ENSG00000102924	CBLN1	16	49311828	49315742	-1	q12.1	protein_coding
ENSG00000133195	SLC39A11	17	70642088	71088851	-1	q25.1	protein_coding
ENSG00000196911	KPNA5	6	117002350	117063029	1	q22.1	protein_coding
ENSG00000176907	C8orf4	8	40010989	40012821	1	p11.21	protein_coding
ENSG00000125740	FOSB	19	45971253	45978437	1	q13.32	protein_coding
ENSG00000117477	CCDC181	1	169364108	169429907	-1	q24.2	protein_coding
ENSG00000152931	PART1	5	59783540	59843484	1	q12.1	lincRNA
ENSG00000167085	PHB	17	47481414	47492246	-1	q21.33	protein_coding
ENSG00000243859	RPL5P17	5	84760252	84761128	1	q14.3	pseudogene
ENSG00000187240	DYNC2H1	11	102980160	103350591	1	q22.3	protein_coding
ENSG00000169213	RAB3B	1	52373628	52456436	-1	p32.3	protein_coding
ENSG00000115350	POLE4	2	75185619	75197255	1	p12	protein_coding
ENSG00000128578	STRIP2	7	129074274	129128240	1	q32.1	protein_coding
ENSG00000197712	FAM114A1	4	38869298	38947360	1	p14	protein_coding
ENSG00000139644	TMBIM6	12	50101508	50158717	1	q13.12	protein_coding
ENSG00000118412	CASP8AP2	6	90539613	90584155	1	q15	processed_transcript
ENSG00000164494	PDSS2	6	107473761	107780768	-1	q21	protein_coding
ENSG00000226666	HSPA9P1	2	222826456	222828484	1	q36.1	pseudogene
ENSG00000168329	CX3CR1	3	39304985	39323226	-1	p22.2	protein_coding
ENSG00000149485	FADS1	11	61567099	61596790	-1	q12.2	protein_coding
ENSG00000196405	EVL	14	100437786	100610573	1	q32.2	protein_coding
ENSG00000048471	SNX29	16	12070594	12668146	1	p13.13	protein_coding
ENSG00000160049	DFFA	1	10516579	10532583	-1	p36.22	protein_coding
ENSG00000115107	STEAP3	2	119981384	120023228	1	q14.2	protein_coding
ENSG00000267422		19	38270326	38283505	1	q13.12	pseudogene
ENSG00000078403	MLLT10	10	21823094	22032559	1	p12.31	protein_coding
ENSG00000080573	COL5A3	19	10070237	10121147	-1	p13.2	protein_coding
ENSG00000178927	C17orf62	17	80400465	80408705	-1	q25.3	protein_coding
ENSG00000064995	TAF11	6	34845555	34855866	-1	p21.31	protein_coding
ENSG00000260822		X	24563633	24568583	1	p22.11	sense_overlapping
ENSG00000156968	MPV17L	16	15489611	15503458	1	p13.11	protein_coding
ENSG00000164031	DNAJB14	4	100817405	100867883	-1	q23	protein_coding
ENSG00000139675	HNRNPA1L2	13	53191605	53217919	1	q14.3	protein_coding
ENSG00000177479	ARIH2	3	48956254	49023815	1	p21.31	protein_coding
ENSG00000177519	RPRM	2	154333852	154335322	-1	q23.3	protein_coding
ENSG00000187123	LYPD6	2	150186499	150330662	1	q23.2	protein_coding
ENSG00000151320	AKAP6	14	32798479	33300567	1	q12	protein_coding
ENSG00000105976	MET	7	116312444	116438440	1	q31.2	protein_coding
ENSG00000104825	NFKBIB	19	39390340	39399533	1	q13.2	protein_coding
ENSG00000077782	FGFR1	8	38268656	38326352	-1	p11.22	protein_coding
ENSG00000100225	FBXO7	22	32870663	32894818	1	q12.3	protein_coding
ENSG00000181722	ZBTB20	3	114056941	114866118	-1	q13.31	protein_coding
ENSG00000160072	ATAD3B	1	1407143	1433228	1	p36.33	protein_coding
ENSG00000107954	NEURL	10	105253736	105352309	1	q24.33	protein_coding
ENSG00000188735	TMEM120B	12	122150658	122220907	1	q24.31	protein_coding
ENSG00000145020	AMT	3	49454211	49460186	-1	p21.31	protein_coding
ENSG00000112562	SMOC2	6	168841831	169073984	1	q27	protein_coding
ENSG00000138311	ZNF365	10	64133951	64431771	1	q21.2	protein_coding
ENSG00000197937	ZNF347	19	53627325	53662328	-1	q13.42	protein_coding
ENSG00000171858	RPS21	20	60962172	60963576	1	q13.33	protein_coding
ENSG00000171793	CTPS1	1	41445007	41478235	1	p34.2	protein_coding
ENSG00000106400	ZNHIT1	7	100860949	100867471	1	q22.1	protein_coding
ENSG00000206560	ANKRD28	3	15708743	15901278	-1	p25.1	protein_coding
ENSG00000135164	DMTF1	7	86781677	86825653	1	q21.12	protein_coding
ENSG00000146416	AIG1	6	143381633	143661441	1	q24.2	protein_coding
ENSG00000167799	NUDT8	11	67395409	67397401	-1	q13.2	protein_coding
ENSG00000231764	DLX6-AS1	7	96594839	96643377	-1	q21.3	antisense
ENSG00000162129	CLPB	11	72003469	72145692	-1	q13.4	protein_coding
ENSG00000154832	CXXC1	18	47808713	47814674	-1	q21.1	protein_coding
ENSG00000165113	GKAP1	9	86354336	86444431	-1	q21.32	protein_coding
ENSG00000124772	CPNE5	6	36708552	36807778	-1	p21.2	protein_coding
ENSG00000138642	HERC6	4	89299891	89364263	1	q22.1	protein_coding
ENSG00000069966	GNB5	15	52413117	52483566	-1	q21.2	protein_coding
ENSG00000114812	VIPR1	3	42530791	42579059	1	p22.1	protein_coding
ENSG00000172939	OXSR1	3	38206580	38296979	1	p22.2	protein_coding
ENSG00000111331	OAS3	12	113376157	113411054	1	q24.13	protein_coding
ENSG00000049883	PTCD2	5	71616194	71656052	1	q13.2	protein_coding
ENSG00000068885	IFT80	3	159974774	160117668	-1	q25.33	protein_coding
ENSG00000111907	TPD52L1	6	125440195	125585553	1	q22.31	protein_coding
ENSG00000165966	PDZRN4	12	41582250	41968392	1	q12	protein_coding
ENSG00000106484	MEST	7	130126046	130146133	1	q32.2	protein_coding
ENSG00000141696	LEPREL4	17	39958199	39968856	-1	q21.2	protein_coding
ENSG00000115252	PDE1A	2	183004763	183387919	-1	q32.1	protein_coding
ENSG00000173868	PHOSPHO1	17	47300724	47308128	-1	q21.32	protein_coding
ENSG00000068724	TTC7A	2	47143296	47303276	1	p21	protein_coding
ENSG00000143158	MPC2	1	167885967	167906278	-1	q24.2	protein_coding
ENSG00000006451	RALA	7	39663082	39747723	1	p14.1	protein_coding
ENSG00000110075	PPP6R3	11	68228186	68382802	1	q13.2	protein_coding
ENSG00000154511	FAM69A	1	93307724	93427057	-1	p22.1	protein_coding
ENSG00000198862	LTN1	21	30300466	30365277	-1	q21.3	protein_coding
ENSG00000168092	PAFAH1B2	11	117014983	117047610	1	q23.3	protein_coding
ENSG00000059378	PARP12	7	139723544	139763521	-1	q34	protein_coding
ENSG00000183527	PSMG1	21	40546695	40555777	-1	q22.2	protein_coding
ENSG00000101246	ARFRP1	20	62329996	62339355	-1	q13.33	protein_coding
ENSG00000165525	NEMF	14	50249997	50319921	-1	q21.3	protein_coding
ENSG00000124098	FAM210B	20	54933971	54943719	1	q13.2	protein_coding
ENSG00000105122	RASAL3	19	15562438	15575377	-1	p13.12	protein_coding
ENSG00000205771	CATSPER2P1	15	44019116	44039292	-1	q15.3	pseudogene
ENSG00000231799		9	92064473	92065669	1	q22.2	pseudogene
ENSG00000144230	GPR17	2	128403439	128410213	1	q14.3	protein_coding
ENSG00000167770	OTUB1	11	63753325	63769283	1	q13.1	protein_coding
ENSG00000109861	CTSC	11	88026760	88070955	-1	q14.2	protein_coding
ENSG00000159267	HLCS	21	38123493	38362536	-1	q22.13	protein_coding
ENSG00000100154	TTC28	22	28374004	29075853	-1	q12.1	protein_coding
ENSG00000225706		9	8858130	8862255	1	p24.1	lincRNA
ENSG00000178764	ZHX2	8	123793633	123986750	1	q24.13	protein_coding
ENSG00000086758	HUWE1	X	53559057	53713673	-1	p11.22	protein_coding
ENSG00000119509	INVS	9	102861538	103063282	1	q31.1	protein_coding
ENSG00000119446	RBM18	9	124999903	125027118	-1	q33.2	protein_coding
ENSG00000168385	2015-09-02	2	242254515	242293442	1	q37.3	protein_coding
ENSG00000177613	CSTF2T	10	53455247	53459355	-1	q21.1	protein_coding
ENSG00000255098		8	11870545	11873043	-1	p23.1	protein_coding
ENSG00000198931	APRT	16	88875747	88878352	-1	q24.3	protein_coding
ENSG00000084463	WBP11	12	14939410	14956474	-1	p12.3	protein_coding
ENSG00000042429	MED17	11	93517393	93547861	1	q21	protein_coding
ENSG00000065183	WDR3	1	118472343	118503049	1	p12	protein_coding
ENSG00000111144	LTA4H	12	96394606	96437298	-1	q23.1	protein_coding
ENSG00000100926	TM9SF1	14	24658349	24682679	-1	q12	protein_coding
ENSG00000256802		15	29967194	29973161	1	q13.1	antisense
ENSG00000255384		11	118303836	118305921	-1	q23.3	protein_coding
ENSG00000198756	COLGALT2	1	183898796	184006863	-1	q25.3	protein_coding
ENSG00000147588	PMP2	8	82352561	82359758	-1	q21.13	protein_coding
ENSG00000197921	HES5	1	2460184	2461684	-1	p36.32	protein_coding
ENSG00000175662	TOM1L2	17	17746828	17875736	-1	p11.2	protein_coding
ENSG00000129197	RPAIN	17	5322961	5336196	1	p13.2	protein_coding
ENSG00000131788	PIAS3	1	145575233	145586546	1	q21.1	protein_coding
ENSG00000213015	ZNF580	19	56146382	56154835	1	q13.42	protein_coding
ENSG00000151611	MMAA	4	146539415	146581187	1	q31.21	protein_coding
ENSG00000196914	ARHGEF12	11	120207787	120360645	1	q23.3	protein_coding
ENSG00000184486	POU3F2	6	99282580	99286660	1	q16.1	protein_coding
ENSG00000230629	RPS23P8	X	70182814	70183143	1	q13.1	pseudogene
ENSG00000165410	CFL2	14	35179593	35184029	-1	q13.1	protein_coding
ENSG00000140319	SRP14	15	40327940	40331389	-1	q15.1	protein_coding
ENSG00000249353	NPM1P27	5	93018544	93019373	-1	q15	pseudogene
ENSG00000173653	RCE1	11	66610306	66614017	1	q13.2	protein_coding
ENSG00000125968	ID1	20	30193086	30194318	1	q11.21	protein_coding
ENSG00000133789	SWAP70	11	9685624	9774538	1	p15.4	protein_coding
ENSG00000154114	TBCEL	11	120894781	120961484	1	q23.3	protein_coding
ENSG00000255823	MTRNR2L8	11	10529434	10530723	-1	p15.4	protein_coding
ENSG00000132313	MRPL35	2	86426478	86440917	1	p11.2	protein_coding
ENSG00000182379	NXPH4	12	57610578	57620232	1	q13.3	protein_coding
ENSG00000164898	C7orf55	7	139024203	139031065	1	q34	protein_coding
ENSG00000186591	UBE2H	7	129470572	129592789	-1	q32.2	protein_coding
ENSG00000231770	TMEM44-AS1	3	194304740	194310989	1	q29	antisense
ENSG00000152078	TMEM56	1	95582894	95663163	1	p21.3	protein_coding
ENSG00000167081	PBX3	9	128509624	128729656	1	q33.3	protein_coding
ENSG00000197901	SLC22A6	11	62703857	62752455	-1	q12.3	protein_coding
ENSG00000133313	CNDP2	18	72163051	72188366	1	q22.3	protein_coding
ENSG00000160305	DIP2A	21	47878812	47989926	1	q22.3	protein_coding
ENSG00000109610	SOD3	4	24791534	24802464	1	p15.2	protein_coding
ENSG00000042753	AP2S1	19	47341393	47354249	-1	q13.32	protein_coding
ENSG00000147255	IGSF1	X	130407480	130533677	-1	q26.2	protein_coding
ENSG00000126464	PRR12	19	50094900	50129696	1	q13.33	protein_coding
ENSG00000125843	AP5S1	20	3801178	3805949	1	p13	protein_coding
ENSG00000179091	CYC1	8	145149930	145152428	1	q24.3	protein_coding
ENSG00000119777	TMEM214	2	27255778	27264563	1	p23.3	protein_coding
ENSG00000143603	KCNN3	1	154675205	154842756	-1	q21.3	protein_coding
ENSG00000160948	VPS28	8	145649000	145653931	-1	q24.3	protein_coding
ENSG00000128524	ATP6V1F	7	128502880	128505898	1	q32.1	protein_coding
ENSG00000161021	MAML1	5	179159851	179223512	1	q35.3	protein_coding
ENSG00000156232	WHAMM	15	83478380	83503611	1	q25.2	protein_coding
ENSG00000176125	UFSP1	7	100486346	100487339	-1	q22.1	protein_coding
ENSG00000121060	TRIM25	17	54965270	54991399	-1	q22	protein_coding
ENSG00000218227		5	177482605	177483195	1	q35.3	pseudogene
ENSG00000134121	CHL1	3	238279	451090	1	p26.3	protein_coding
ENSG00000047365	ARAP2	4	35949843	36246131	-1	p14	protein_coding
ENSG00000166863	TAC3	12	57403784	57422667	-1	q13.3	protein_coding
ENSG00000170581	STAT2	12	56735381	56753939	-1	q13.3	protein_coding
ENSG00000187653	TMSB4XP8	4	91759652	91760263	-1	q22.1	pseudogene
ENSG00000132970	WASF3	13	27131840	27263085	1	q12.13	protein_coding
ENSG00000100083	GGA1	22	38004481	38029571	1	q13.1	protein_coding
ENSG00000167695	FAM57A	17	635652	646206	1	p13.3	protein_coding
ENSG00000225190	PLEKHM1	17	43513266	43568115	-1	q21.31	protein_coding
ENSG00000196793	ZNF239	10	44051792	44070066	-1	q11.21	protein_coding
ENSG00000006611	USH1C	11	17515442	17565963	-1	p15.1	protein_coding
ENSG00000143157	POGK	1	166808681	166825581	1	q24.1	protein_coding
ENSG00000167968	DNASE1L2	16	2285817	2288712	1	p13.3	protein_coding
ENSG00000007237	GAS7	17	9813926	10101868	-1	p13.1	protein_coding
ENSG00000065609	SNAP91	6	84262599	84419410	-1	q14.2	protein_coding
ENSG00000107362	ABHD17B	9	74477368	74525847	-1	q21.13	protein_coding
ENSG00000198482	ZNF808	19	53030905	53067717	1	q13.41	protein_coding
ENSG00000116213	WRAP73	1	3547331	3569325	-1	p36.32	protein_coding
ENSG00000225138		5	473351	480999	1	p15.33	processed_transcript
ENSG00000136158	SPRY2	13	80910111	80915086	-1	q31.1	protein_coding
ENSG00000147813	NAPRT1	8	144656955	144660819	-1	q24.3	protein_coding
ENSG00000130775	THEMIS2	1	28199055	28213196	1	p35.3	protein_coding
ENSG00000163848	ZNF148	3	124944405	125094198	-1	q21.2	protein_coding
ENSG00000119953	SMNDC1	10	112052798	112064709	-1	q25.2	protein_coding
ENSG00000144061	NPHP1	2	110879888	110962643	-1	q13	protein_coding
ENSG00000042286	AIFM2	10	71857979	71892690	-1	q22.1	protein_coding
ENSG00000242028	HYPK	15	44088340	44095241	1	q15.3	protein_coding
ENSG00000250461		5	60670939	60671682	1	q12.1	pseudogene
ENSG00000082438	COBLL1	2	165510134	165700189	-1	q24.3	protein_coding
ENSG00000114982	KANSL3	2	97258907	97308524	-1	q11.2	protein_coding
ENSG00000133639	BTG1	12	92536286	92539673	-1	q21.33	protein_coding
ENSG00000143147	GPR161	1	168053997	168106821	-1	q24.2	protein_coding
ENSG00000125814	NAPB	20	23355159	23402125	-1	p11.21	protein_coding
ENSG00000225830	ERCC6	10	50663414	50747584	-1	q11.23	protein_coding
ENSG00000007384	RHBDF1	16	108058	126354	-1	p13.3	protein_coding
ENSG00000162552	WNT4	1	22443798	22470462	-1	p36.12	protein_coding
ENSG00000204564	C6orf136	6	30614816	30620987	1	p21.33	protein_coding
ENSG00000160828	STAG3L2	7	74112305	74306731	-1	q11.23	pseudogene
ENSG00000204525	HLA-C	6	31236526	31239907	-1	p21.33	protein_coding
ENSG00000110025	SNX15	11	64781654	64808044	1	q13.1	protein_coding
ENSG00000101126	ADNP	20	49505585	49547958	-1	q13.13	protein_coding
ENSG00000132702	HAPLN2	1	156589086	156595517	1	q23.1	protein_coding
ENSG00000180769	WDFY3-AS2	4	85887538	85932430	1	q21.23	processed_transcript
ENSG00000160445	ZER1	9	131492065	131534693	-1	q34.11	protein_coding
ENSG00000198932	GPRASP1	X	101906294	101914011	1	q22.1	protein_coding
ENSG00000129925	TMEM8A	16	420773	437113	-1	p13.3	protein_coding
ENSG00000228305		2	63849309	63849965	-1	p15	pseudogene
ENSG00000092964	DPYSL2	8	26371791	26515694	1	p21.2	protein_coding
ENSG00000091490	SEL1L3	4	25749055	25865382	-1	p15.2	protein_coding
ENSG00000148842	CNNM2	10	104678074	104838344	1	q24.32	protein_coding
ENSG00000108773	KAT2A	17	40265126	40273376	-1	q21.2	protein_coding
ENSG00000168439	STIP1	11	63952744	63972015	1	q13.1	protein_coding
ENSG00000255302	EID1	15	49170083	49172380	1	q21.1	protein_coding
ENSG00000068120	COASY	17	40713485	40718295	1	q21.2	protein_coding
ENSG00000197858	GPAA1	8	145137493	145141119	1	q24.3	protein_coding
ENSG00000077238	IL4R	16	27324989	27376099	1	p12.1	protein_coding
ENSG00000104522	TSTA3	8	144694788	144700218	-1	q24.3	protein_coding
ENSG00000124788	ATXN1	6	16299343	16761722	-1	p22.3	protein_coding
ENSG00000175787	ZNF169	9	97021593	97063736	1	q22.32	protein_coding
ENSG00000183060	LYSMD4	15	100255902	100273766	-1	q26.3	protein_coding
ENSG00000169085	C8orf46	8	67372238	67430759	1	q13.1	protein_coding
ENSG00000162522	KIAA1522	1	33207486	33240571	1	p35.1	protein_coding
ENSG00000072952	MRVI1	11	10594638	10715535	-1	p15.3	protein_coding
ENSG00000145911	N4BP3	5	177540444	177553088	1	q35.3	protein_coding
ENSG00000112200	ZNF451	6	56951642	57035105	1	p12.1	protein_coding
ENSG00000100311	PDGFB	22	39619364	39640756	-1	q13.1	protein_coding
ENSG00000248835		1	54635333	54637997	-1	p32.3	protein_coding
ENSG00000148950	IMMP1L	11	31453948	31531192	-1	p13	protein_coding
ENSG00000182180	MRPS16	10	75006510	75012451	-1	q22.2	protein_coding
ENSG00000130477	UNC13A	19	17712137	17799401	-1	p13.11	protein_coding
ENSG00000186787	SPIN2B	X	57144984	57147980	-1	p11.21	protein_coding
ENSG00000066777	ARFGEF1	8	68085747	68255912	-1	q13.2	protein_coding
ENSG00000080819	CPOX	3	98239976	98312567	-1	q12.1	protein_coding
ENSG00000110628	SLC22A18	11	2920951	2946476	1	p15.4	protein_coding
ENSG00000124422	USP22	17	20902910	20947073	-1	p11.2	protein_coding
ENSG00000107021	TBC1D13	9	131549483	131572711	1	q34.11	protein_coding
ENSG00000132694	ARHGEF11	1	156904632	157015162	-1	q23.1	protein_coding
ENSG00000140983	RHOT2	16	718086	724174	1	p13.3	protein_coding
ENSG00000182247	UBE2E2	3	23244511	23633284	1	p24.3	protein_coding
ENSG00000119912	IDE	10	94211441	94333833	-1	q23.33	protein_coding
ENSG00000160606	TLCD1	17	27051366	27054953	-1	q11.2	protein_coding
ENSG00000167645	YIF1B	19	38795753	38807913	-1	q13.2	protein_coding
ENSG00000235162	C12orf75	12	105629068	105789875	1	q23.3	protein_coding
ENSG00000073969	NSF	17	44668035	44834830	1	q21.31	protein_coding
ENSG00000119283	TRIM67	1	231297858	231357302	1	q42.2	protein_coding
ENSG00000137288	MNF1	6	33662070	33679504	-1	p21.31	protein_coding
ENSG00000127463	EMC1	1	19542158	19578046	-1	p36.13	protein_coding
ENSG00000149262	INTS4	11	77589766	77705724	-1	q14.1	protein_coding
ENSG00000128335	APOL2	22	36622256	36636000	-1	q12.3	protein_coding
ENSG00000121988	ZRANB3	2	135894486	136288806	-1	q21.3	protein_coding
ENSG00000168005	C11orf84	11	63580860	63595190	1	q13.1	protein_coding
ENSG00000147669	POLR2K	8	101162812	101166230	1	q22.2	protein_coding
ENSG00000178445	GLDC	9	6532464	6645650	-1	p24.1	protein_coding
ENSG00000078061	ARAF	X	47420516	47431307	1	p11.23	protein_coding
ENSG00000155393	HEATR3	16	50099852	50140298	1	q12.1	protein_coding
ENSG00000107147	KCNT1	9	138594031	138684992	1	q34.3	protein_coding
ENSG00000147576	ADHFE1	8	67342420	67383836	1	q13.1	protein_coding
ENSG00000214297	ALDOAP2	10	127355444	127356519	-1	q26.13	pseudogene
ENSG00000128274	A4GALT	22	43088127	43117304	-1	q13.2	protein_coding
ENSG00000110651	CD81	11	2397407	2418649	1	p15.5	protein_coding
ENSG00000215217	C5orf49	5	7830491	7851603	-1	p15.31	protein_coding
ENSG00000070476	ZXDC	3	126156444	126194762	-1	q21.3	protein_coding
ENSG00000167220	HDHD2	18	44633774	44676891	-1	q21.1	protein_coding
ENSG00000086848	ALG9	11	111652919	111742305	-1	q23.1	protein_coding
ENSG00000130158	DOCK6	19	11309971	11373157	-1	p13.2	protein_coding
ENSG00000217130		6	34711953	34712450	1	p21.31	pseudogene
ENSG00000196683	TOMM7	7	22852251	22862470	-1	p15.3	protein_coding
ENSG00000156482	RPL30	8	99037079	99058697	-1	q22.2	protein_coding
ENSG00000023041	ZDHHC6	10	114190058	114206672	-1	q25.2	protein_coding
ENSG00000152689	RASGRP3	2	33661391	33789817	1	p22.3	protein_coding
ENSG00000134910	STT3A	11	125461607	125495110	1	q24.2	protein_coding
ENSG00000185418	TARSL2	15	102193801	102264807	-1	q26.3	protein_coding
ENSG00000125611	CHCHD5	2	113341817	113346852	1	q13	protein_coding
ENSG00000182103	FAM181B	11	82443053	82444906	-1	q14.1	protein_coding
ENSG00000112282	MED23	6	131895106	131949369	-1	q23.2	protein_coding
ENSG00000221866	PLXNA4	7	131808091	132333447	-1	q32.3	protein_coding
ENSG00000140006	WDR89	14	64063757	64108579	-1	q23.2	protein_coding
ENSG00000117616	C1orf63	1	25568728	25664704	-1	p36.11	protein_coding
ENSG00000255112	CHMP1B	18	11851395	11854448	1	p11.21	protein_coding
ENSG00000059804	SLC2A3	12	8071826	8088871	-1	p13.31	protein_coding
ENSG00000185485	SDHAP1	3	195686619	195717189	-1	q29	pseudogene
ENSG00000139722	VPS37B	12	123349882	123380991	-1	q24.31	protein_coding
ENSG00000170142	UBE2E1	3	23847394	23932807	1	p24.3	protein_coding
ENSG00000034152	MAP2K3	17	21187984	21218552	1	p11.2	protein_coding
ENSG00000116205	TCEANC2	1	54519260	54578192	1	p32.3	protein_coding
ENSG00000157766	ACAN	15	89346674	89418585	1	q26.1	protein_coding
ENSG00000166704	ZNF606	19	58488421	58514717	-1	q13.43	protein_coding
ENSG00000163528	CHCHD4	3	14153580	14166370	-1	p25.1	protein_coding
ENSG00000162244	RPL29	3	52027616	52029958	-1	p21.2	protein_coding
ENSG00000183580	FBXL7	5	15500305	15939900	1	p15.1	protein_coding
ENSG00000080845	DLGAP4	20	34894258	35157040	1	q11.23	protein_coding
ENSG00000204435	CSNK2B	6	31633013	31638120	1	p21.33	protein_coding
ENSG00000109270	LAMTOR3	4	100799493	100815647	-1	q23	protein_coding
ENSG00000100124	ANKRD54	22	38226862	38240438	-1	q13.1	protein_coding
ENSG00000152022	LIX1L	1	145477085	145501669	1	q21.1	protein_coding
ENSG00000185507	IRF7	11	612553	615999	-1	p15.5	protein_coding
ENSG00000051825	MPHOSPH9	12	123636867	123728561	-1	q24.31	protein_coding
ENSG00000188243	COMMD6	13	76099350	76123575	-1	q22.2	protein_coding
ENSG00000242498	C15orf38	15	90443159	90456188	-1	q26.1	protein_coding
ENSG00000177614	PGBD5	1	230457392	230561475	-1	q42.13	protein_coding
ENSG00000172007	RAB33B	4	140374386	140397763	1	q31.1	protein_coding
ENSG00000138433	CIR1	2	175212750	175260443	-1	q31.1	protein_coding
ENSG00000169896	ITGAM	16	31271311	31344213	1	p11.2	protein_coding
ENSG00000151376	ME3	11	86152150	86383678	-1	q14.2	protein_coding
ENSG00000243660	ZNF487	10	43932282	43991517	1	q11.21	protein_coding
ENSG00000138399	FASTKD1	2	170386259	170430385	-1	q31.1	protein_coding
ENSG00000266037	RN7SL3	14	50320336	50320632	-1	q21.3	misc_RNA
ENSG00000165526	RPUSD4	11	126071993	126081587	-1	q24.2	protein_coding
ENSG00000085231	TAF9	5	68646811	68665840	-1	q13.2	protein_coding
ENSG00000082805	ERC1	12	1099675	1605099	1	p13.33	protein_coding
ENSG00000094914	AAAS	12	53701240	53718648	-1	q13.13	protein_coding
ENSG00000100151	PICK1	22	38452318	38471708	1	q13.1	protein_coding
ENSG00000155897	ADCY8	8	131792547	132054672	-1	q24.22	protein_coding
ENSG00000154640	BTG3	21	18965971	18985265	-1	q21.1	protein_coding
ENSG00000171817	ZNF540	19	38042308	38104998	1	q13.12	protein_coding
ENSG00000164934	DCAF13	8	104426942	104455681	1	q22.3	protein_coding
ENSG00000144677	CTDSPL	3	37903451	38025960	1	p22.2	protein_coding
ENSG00000099250	NRP1	10	33466420	33625190	-1	p11.22	protein_coding
ENSG00000157933	SKI	1	2160134	2241558	1	p36.33	protein_coding
ENSG00000182890	GLUD2	X	120181462	120183794	1	q24	protein_coding
ENSG00000260563		17	80251592	80252786	1	q25.3	lincRNA
ENSG00000109390	NDUFC1	4	140188034	140223705	-1	q31.1	protein_coding
ENSG00000244045	TMEM199	17	26684604	26708716	1	q11.2	protein_coding
ENSG00000197982	C1orf122	1	38272651	38275126	1	p34.3	protein_coding
ENSG00000059377	TBXAS1	7	139476850	139720125	1	q34	protein_coding
ENSG00000009844	VTA1	6	142468367	142545826	1	q24.1	protein_coding
ENSG00000163050	ADCK3	1	227085237	227175246	1	q42.13	protein_coding
ENSG00000162378	ZYG11B	1	53192126	53293014	1	p32.3	protein_coding
ENSG00000198909	MAP3K3	17	61699775	61773663	1	q23.3	protein_coding
ENSG00000102226	USP11	X	47092089	47107727	1	p11.23	protein_coding
ENSG00000086589	RBM22	5	150070356	150080669	-1	q33.1	protein_coding
ENSG00000122126	OCRL	X	128673826	128726538	1	q25	protein_coding
ENSG00000148120	C9orf3	9	97488983	97849441	1	q22.32	protein_coding
ENSG00000213859	KCTD11	17	7255208	7258258	1	p13.1	protein_coding
ENSG00000120526	NUDCD1	8	110253148	110346614	-1	q23.1	protein_coding
ENSG00000125482	TTF1	9	135251008	135282209	-1	q34.13	protein_coding
ENSG00000139116	KIF21A	12	39687030	39837192	-1	q12	protein_coding
ENSG00000092108	SCFD1	14	31091318	31205018	1	q12	protein_coding
ENSG00000125170	DOK4	16	57505863	57521239	-1	q21	protein_coding
ENSG00000102908	NFAT5	16	69598997	69738569	1	q22.1	protein_coding
ENSG00000173020	ADRBK1	11	67033881	67054027	1	q13.2	protein_coding
ENSG00000130522	JUND	19	18390563	18392432	-1	p13.11	protein_coding
ENSG00000241935	HOGA1	10	99344080	99372559	1	q24.2	protein_coding
ENSG00000005022	SLC25A5	X	118602363	118605282	1	q24	protein_coding
ENSG00000257647		15	25272883	25277194	-1	q11.2	lincRNA
ENSG00000160014	CALM3	19	47104331	47114050	1	q13.32	protein_coding
ENSG00000137776	SLTM	15	59171244	59225852	-1	q22.1	protein_coding
ENSG00000138386	NAB1	2	191511472	191557492	1	q32.2	protein_coding
ENSG00000263753	LINC00667	18	5232875	5246507	1	p11.31	lincRNA
ENSG00000235859		7	30410987	30412357	1	p14.3	pseudogene
ENSG00000106351	AGFG2	7	100136834	100165842	1	q22.1	protein_coding
ENSG00000155846	PPARGC1B	5	149109861	149234585	1	q32	protein_coding
ENSG00000167395	ZNF646	16	31085743	31095517	1	p11.2	protein_coding
ENSG00000106355	LSM5	7	32524951	32534895	-1	p14.3	protein_coding
ENSG00000066027	PPP2R5A	1	212458879	212535200	1	q32.3	protein_coding
ENSG00000126106	TMEM53	1	45100910	45140227	-1	p34.1	protein_coding
ENSG00000128602	SMO	7	128828713	128853386	1	q32.1	protein_coding
ENSG00000102904	TSNAXIP1	16	67840668	67866051	1	q22.1	protein_coding
ENSG00000139496	NUPL1	13	25875662	25923938	1	q12.13	protein_coding
ENSG00000060718	COL11A1	1	103342023	103574052	-1	p21.1	protein_coding
ENSG00000107960	OBFC1	10	105642300	105677963	-1	q24.33	protein_coding
ENSG00000107290	SETX	9	135136743	135230372	-1	q34.13	protein_coding
ENSG00000226243	RPL37AP1	20	43095204	43095482	-1	q13.12	pseudogene
ENSG00000178982	EIF3K	19	39109735	39127595	1	q13.2	protein_coding
ENSG00000087263	OGFOD1	16	56485402	56513012	1	q12.2	protein_coding
ENSG00000197170	PSMD12	17	65334032	65362743	-1	q24.2	protein_coding
ENSG00000173692	PSMD1	2	231921578	232037541	1	q37.1	protein_coding
ENSG00000152133	GPATCH11	2	37311594	37326387	1	p22.2	protein_coding
ENSG00000243554		7	97598317	97601566	-1	q21.3	pseudogene
ENSG00000143376	SNX27	1	151584541	151671567	1	q21.3	protein_coding
ENSG00000257103	LSM14A	19	34663409	34720420	1	q13.11	protein_coding
ENSG00000125266	EFNB2	13	107142079	107187462	-1	q33.3	protein_coding
ENSG00000139636	LMBR1L	12	49490919	49504683	-1	q13.12	protein_coding
ENSG00000112078	KCTD20	6	36410544	36458920	1	p21.31	protein_coding
ENSG00000184156	KCNQ3	8	133133108	133493200	-1	q24.22	protein_coding
ENSG00000050438	SLC4A8	12	51785101	51902980	1	q13.13	protein_coding
ENSG00000005889	ZFX	X	24167290	24234372	1	p22.11	protein_coding
ENSG00000141985	SH3GL1	19	4360367	4400544	-1	p13.3	protein_coding
ENSG00000100918	REC8	14	24641062	24649463	1	q12	protein_coding
ENSG00000128253	RFPL2	22	32586422	32600718	-1	q12.3	protein_coding
ENSG00000006283	CACNA1G	17	48638429	48704835	1	q21.33	protein_coding
ENSG00000138468	SENP7	3	101043049	101232085	-1	q12.3	protein_coding
ENSG00000126012	KDM5C	X	53220503	53254604	-1	p11.22	protein_coding
ENSG00000108774	RAB5C	17	40276994	40307035	-1	q21.2	protein_coding
ENSG00000156959	LHFPL4	3	9543481	9595486	-1	p25.3	protein_coding
ENSG00000163013	FBXO41	2	73481810	73511559	-1	p13.1	protein_coding
ENSG00000157693	C9orf91	9	117373486	117408702	1	q32	protein_coding
ENSG00000182831	C16orf72	16	9185505	9215497	1	p13.2	protein_coding
ENSG00000121417	ZNF211	19	58141761	58154147	1	q13.43	protein_coding
ENSG00000115041	KCNIP3	2	95963052	96051825	1	q11.1	protein_coding
ENSG00000261824	LINC00662	19	28175488	28284848	-1	q11	lincRNA
ENSG00000108591	DRG2	17	17991200	18011285	1	p11.2	protein_coding
ENSG00000144320	KIAA1715	2	176788620	176867567	-1	q31.1	protein_coding
ENSG00000205364	MT1M	16	56666145	56667898	1	q12.2	protein_coding
ENSG00000234742		3	197577271	197577825	-1	q29	pseudogene
ENSG00000173171	MTX1	1	155178490	155183614	1	q22	protein_coding
ENSG00000048707	VPS13D	1	12290124	12572099	1	p36.22	protein_coding
ENSG00000103051	COG4	16	70514471	70557468	-1	q22.1	protein_coding
ENSG00000053372	MRTO4	1	19578033	19586622	1	p36.13	protein_coding
ENSG00000159873	CCDC117	22	29168662	29185283	1	q12.1	protein_coding
ENSG00000168748	CA7	16	66878282	66888056	1	q22.1	protein_coding
ENSG00000198721	ECI2	6	4115923	4135831	-1	p25.2	protein_coding
ENSG00000163931	TKT	3	53258723	53290068	-1	p21.1	protein_coding
ENSG00000053501	USE1	19	17326155	17330638	1	p13.11	protein_coding
ENSG00000188690	UROS	10	127477146	127511817	-1	q26.2	protein_coding
ENSG00000131165	CHMP1A	16	89710839	89724253	-1	q24.3	protein_coding
ENSG00000101457	DNTTIP1	20	44420576	44440066	1	q13.12	protein_coding
ENSG00000143442	POGZ	1	151375200	151431941	-1	q21.3	protein_coding
ENSG00000169562	GJB1	X	70435044	70445366	1	q13.1	protein_coding
ENSG00000133805	AMPD3	11	10329860	10529126	1	p15.4	protein_coding
ENSG00000254682		11	71159720	71163203	1	q13.4	antisense
ENSG00000174903	RAB1B	11	66036004	66044963	1	q13.2	protein_coding
ENSG00000073905	VDAC1P1	X	80184999	80185846	1	q21.1	pseudogene
ENSG00000197451	HNRNPAB	5	177631508	177638164	1	q35.3	protein_coding
ENSG00000170144	HNRNPA3	2	178077291	178088686	1	q31.2	protein_coding
ENSG00000140025	EFCAB11	14	90261013	90421121	-1	q32.11	protein_coding
ENSG00000169891	REPS2	X	16964814	17171395	1	p22.2	protein_coding
ENSG00000144730	IL17RD	3	57124010	57204334	-1	p14.3	protein_coding
ENSG00000158850	B4GALT3	1	161141100	161147287	-1	q23.3	protein_coding
ENSG00000115053	NCL	2	232318242	232348352	-1	q37.1	protein_coding
ENSG00000123575	FAM199X	X	103411301	103440583	1	q22.2	protein_coding
ENSG00000174059	CD34	1	208057594	208084747	-1	q32.2	protein_coding
ENSG00000173207	CKS1B	1	154947129	154951725	1	q21.3	protein_coding
ENSG00000147853	AK3	9	4711155	4742043	-1	p24.1	protein_coding
ENSG00000133985	TTC9	14	71108504	71142077	1	q24.2	protein_coding
ENSG00000137843	PAK6	15	40509629	40569688	1	q15.1	protein_coding
ENSG00000165389	SPTSSA	14	34901995	34931562	-1	q13.1	protein_coding
ENSG00000129103	SUMF2	7	56131695	56148363	1	p11.2	protein_coding
ENSG00000168216	LMBRD1	6	70385694	70507003	-1	q13	protein_coding
ENSG00000164022	AIMP1	4	107236701	107270383	1	q24	protein_coding
ENSG00000128708	HAT1	2	172778958	172848599	1	q31.1	protein_coding
ENSG00000137185	ZSCAN9	6	28192664	28201260	1	p22.1	protein_coding
ENSG00000013306	SLC25A39	17	42396993	42402238	-1	q21.31	protein_coding
ENSG00000134575	ACP2	11	47260853	47270457	-1	p11.2	protein_coding
ENSG00000167178	ISLR2	15	74392652	74430881	1	q24.1	protein_coding
ENSG00000155868	MED7	5	156564423	156586030	-1	q33.3	protein_coding
ENSG00000153237	CCDC148	2	159027593	159313265	-1	q24.1	protein_coding
ENSG00000122376	FAM35A	10	88853918	88951225	1	q23.2	protein_coding
ENSG00000160050	CCDC28B	1	32665987	32670988	1	p35.1	protein_coding
ENSG00000075826	SEC31B	10	102246399	102289628	-1	q24.31	protein_coding
ENSG00000128581	RABL5	7	100956975	100965104	-1	q22.1	protein_coding
ENSG00000109654	TRIM2	4	154073494	154260472	1	q31.3	protein_coding
ENSG00000186162	CIDECP	3	10055932	10068049	-1	p25.3	pseudogene
ENSG00000170854	MINA	3	97663086	97691301	-1	q11.2	protein_coding
ENSG00000214063	TSPAN4	11	842808	867116	1	p15.5	protein_coding
ENSG00000138449	SLC40A1	2	190425305	190448484	-1	q32.2	protein_coding
ENSG00000118418	HMGN3	6	79910962	79944406	-1	q14.1	protein_coding
ENSG00000123684	LPGAT1	1	211916799	212004114	-1	q32.3	protein_coding
ENSG00000117362	APH1A	1	150237804	150241980	-1	q21.2	protein_coding
ENSG00000175931	UBE2O	17	74385532	74449288	-1	q25.1	protein_coding
ENSG00000151490	PTPRO	12	15475331	15750333	1	p12.3	protein_coding
ENSG00000180964	TCEAL8	X	102507923	102510131	-1	q22.1	protein_coding
ENSG00000063176	SPHK2	19	49122548	49133974	1	q13.33	protein_coding
ENSG00000084733	RAB10	2	26256976	26360323	1	p23.3	protein_coding
ENSG00000145526	CDH18	5	19473060	20575982	-1	p14.3	protein_coding
ENSG00000198576	ARC	8	143692405	143696833	-1	q24.3	protein_coding
ENSG00000213965	NUDT19	19	33182867	33204702	1	q13.11	protein_coding
ENSG00000162738	VANGL2	1	160370376	160398468	1	q23.2	protein_coding
ENSG00000054523	KIF1B	1	10270863	10441661	1	p36.22	protein_coding
ENSG00000172824	CES4A	16	67022492	67043661	1	q22.1	protein_coding
ENSG00000120049	KCNIP2	10	103585731	103603677	-1	q24.32	protein_coding
ENSG00000214391		11	90015728	90017340	1	q14.3	pseudogene
ENSG00000187961	KLHL17	1	895967	901095	1	p36.33	protein_coding
ENSG00000188343	FAM92A1	8	94710789	94743755	1	q22.1	protein_coding
ENSG00000188321	ZNF559	19	9434448	9461838	1	p13.2	protein_coding
ENSG00000144152	FBLN7	2	112895962	112945791	1	q13	protein_coding
ENSG00000177105	RHOG	11	3848208	3862213	-1	p15.4	protein_coding
ENSG00000126950	TMEM35	X	100333709	100351353	1	q22.1	protein_coding
ENSG00000185813	PCYT2	17	79858841	79869340	-1	q25.3	protein_coding
ENSG00000011143	MKS1	17	56282803	56296966	-1	q22	protein_coding
ENSG00000157510	AFAP1L1	5	148651434	148721365	1	q32	protein_coding
ENSG00000205517	RGL3	19	11495017	11530018	-1	p13.2	protein_coding
ENSG00000206561	COLQ	3	15491640	15563258	-1	p25.1	protein_coding
ENSG00000117600		1	99729509	99775146	1	p21.2	protein_coding
ENSG00000179889	PDXDC1	16	15068448	15233196	1	p13.11	protein_coding
ENSG00000131584	ACAP3	1	1227756	1244989	-1	p36.33	protein_coding
ENSG00000167642	SPINT2	19	38734675	38783254	1	q13.2	protein_coding
ENSG00000266962		17	40704456	40706766	-1	q21.2	antisense
ENSG00000186205	2015-03-01	1	220960101	220987735	1	q41	protein_coding
ENSG00000141013	GAS8	16	90086037	90111383	1	q24.3	protein_coding
ENSG00000145194	ECE2	3	183967438	184010819	1	q27.1	protein_coding
ENSG00000100146	SOX10	22	38366693	38383429	-1	q13.1	protein_coding
ENSG00000226210		12	73725	91218	1	p13.33	pseudogene
ENSG00000119231	SENP5	3	196594727	196661585	1	q29	protein_coding
ENSG00000180440	SERTM1	13	37248049	37271976	1	q13.3	protein_coding
ENSG00000080822	CLDND1	3	98216756	98241910	-1	q11.2	protein_coding
ENSG00000167615	LENG8	19	54960065	54973217	1	q13.42	protein_coding
ENSG00000164024	METAP1	4	99916771	99983964	1	q23	protein_coding
ENSG00000187773	FAM69C	18	72102963	72125179	-1	q22.3	protein_coding
ENSG00000176463	SLCO3A1	15	92396925	92715665	1	q26.1	protein_coding
ENSG00000142611	PRDM16	1	2985732	3355185	1	p36.32	protein_coding
ENSG00000139291	TMEM19	12	72079867	72097836	1	q21.1	protein_coding
ENSG00000132329	RAMP1	2	238767536	238820756	1	q37.3	protein_coding
ENSG00000167797	CDK2AP2	11	67273968	67276120	-1	q13.2	protein_coding
ENSG00000173269	MMRN2	10	88695297	88729238	-1	q23.2	protein_coding
ENSG00000173566	NUDT18	8	21964383	21966932	-1	p21.3	protein_coding
ENSG00000125966	MMP24	20	33814457	33864801	1	q11.22	protein_coding
ENSG00000061918	GUCY1B3	4	156680144	156728743	1	q32.1	protein_coding
ENSG00000196730	DAPK1	9	90112143	90323548	1	q21.33	protein_coding
ENSG00000198331	HYLS1	11	125753509	125770543	1	q24.2	protein_coding
ENSG00000169379	ARL13B	3	93698983	93774512	1	q11.1	protein_coding
ENSG00000198252	STYX	14	53196898	53241716	1	q22.1	protein_coding
ENSG00000166592	RRAD	16	66955582	66959547	-1	q22.1	protein_coding
ENSG00000064607	SUGP2	19	19101697	19144832	-1	p13.11	protein_coding
ENSG00000205189	ZBTB10	8	81397854	81438500	1	q21.13	protein_coding
ENSG00000174669	SLC29A2	11	66129992	66139685	-1	q13.2	protein_coding
ENSG00000004866	ST7	7	116593292	116870157	1	q31.2	protein_coding
ENSG00000186648	LRRC16B	14	24521206	24538937	1	q11.2	protein_coding
ENSG00000165478	HEPACAM	11	124789089	124806308	-1	q24.2	protein_coding
ENSG00000163961	RNF168	3	196195654	196230639	-1	q29	protein_coding
ENSG00000138942	RNF185	22	31556168	31602999	1	q12.2	protein_coding
ENSG00000160200	CBS	21	44473301	44497053	-1	q22.3	protein_coding
ENSG00000166579	NDEL1	17	8316449	8393729	1	p13.1	protein_coding
ENSG00000234825	XRCC6P2	X	149399291	149401116	-1	q28	pseudogene
ENSG00000225137	DYNC1I2P1	10	52024738	52026575	1	q11.23	pseudogene
ENSG00000087903	RFX2	19	5993175	6199583	-1	p13.3	protein_coding
ENSG00000168243	GNG4	1	235710987	235814054	-1	q42.3	protein_coding
ENSG00000160051	IQCC	1	32671236	32674288	1	p35.1	protein_coding
ENSG00000183010	PYCR1	17	79890260	79900288	-1	q25.3	protein_coding
ENSG00000176715	ACSF3	16	89154783	89222254	1	q24.3	protein_coding
ENSG00000099956	SMARCB1	22	24129150	24176703	1	q11.23	protein_coding
ENSG00000138670	RASGEF1B	4	82347547	82965397	-1	q21.22	protein_coding
ENSG00000091409	ITGA6	2	173292082	173371181	1	q31.1	protein_coding
ENSG00000051620	HEBP2	6	138724668	138743334	1	q23.3	protein_coding
ENSG00000125869	LAMP5	20	9495005	9511171	1	p12.2	protein_coding
ENSG00000187796	CARD9	9	139256355	139268133	-1	q34.3	protein_coding
ENSG00000106536	POU6F2	7	39017598	39532694	1	p14.1	protein_coding
ENSG00000174405	LIG4	13	108859787	108870716	-1	q33.3	protein_coding
ENSG00000149260	CAPN5	11	76777979	76837201	1	q13.5	protein_coding
ENSG00000260917		10	114583249	114587485	1	q25.2	sense_overlapping
ENSG00000197930	ERO1L	14	53106634	53162618	-1	q22.1	protein_coding
ENSG00000130558	OLFM1	9	137967268	138013025	1	q34.3	protein_coding
ENSG00000146007	ZMAT2	5	140078265	140086248	1	q31.3	protein_coding
ENSG00000206145	P2RX6P	22	21389532	21399306	-1	q11.21	pseudogene
ENSG00000229689		2	96194603	96198143	1	q11.1	protein_coding
ENSG00000106086	PLEKHA8	7	30067020	30170096	1	p14.3	protein_coding
ENSG00000151952	TMEM132D	12	129556270	130388211	-1	q24.33	protein_coding
ENSG00000143033	MTF2	1	93544792	93604638	1	p22.1	protein_coding
ENSG00000185742	C11orf87	11	109292846	109299840	1	q22.3	protein_coding
ENSG00000136938	ANP32B	9	100745643	100778225	1	q22.33	protein_coding
ENSG00000214694	ARHGEF33	2	39117021	39202590	1	p22.1	protein_coding
ENSG00000100347	SAMM50	22	44351301	44406411	1	q13.31	protein_coding
ENSG00000105514	RAB3D	19	11432722	11456946	-1	p13.2	protein_coding
ENSG00000104872	PIH1D1	19	49949555	49956754	-1	q13.33	protein_coding
ENSG00000197217	ENTPD4	8	23243296	23315208	-1	p21.2	protein_coding
ENSG00000137364	TPMT	6	18128542	18155305	-1	p22.3	protein_coding
ENSG00000129990	SYT5	19	55682567	55691809	-1	q13.42	protein_coding
ENSG00000116954	RRAGC	1	39303870	39325495	-1	p34.3	protein_coding
ENSG00000188242		5	466239	473213	-1	p15.33	protein_coding
ENSG00000173402	DAG1	3	49506146	49573048	1	p21.31	protein_coding
ENSG00000176261	ZBTB8OS	1	33065773	33116504	-1	p35.1	protein_coding
ENSG00000148356	LRSAM1	9	130213765	130265780	1	q33.3	protein_coding
ENSG00000133661	SFTPD	10	81697496	81742370	-1	q22.3	protein_coding
ENSG00000239672	NME1	17	49230897	49239789	1	q21.33	protein_coding
ENSG00000175213	ZNF408	11	46722368	46727462	1	p11.2	protein_coding
ENSG00000166189	HPS6	10	103825147	103827792	1	q24.32	protein_coding
ENSG00000182749	PAQR7	1	26187701	26197744	-1	p36.11	protein_coding
ENSG00000103342	GSPT1	16	11961985	12009939	-1	p13.13	protein_coding
ENSG00000146216	TTBK1	6	43211418	43255997	1	p21.1	protein_coding
ENSG00000013392	RWDD2A	6	83903098	83908651	1	q14.2	protein_coding
ENSG00000163607	GTPBP8	3	112709765	112733907	1	q13.2	protein_coding
ENSG00000138771	SHROOM3	4	77356253	77704406	1	q21.1	protein_coding
ENSG00000107537	PHYH	10	13319796	13344412	-1	p13	protein_coding
ENSG00000130520	LSM4	19	18417040	18434084	-1	p13.11	protein_coding
ENSG00000102316	MAGED2	X	54834032	54842445	1	p11.21	protein_coding
ENSG00000171813	PWWP2B	10	134210672	134231367	1	q26.3	protein_coding
ENSG00000139410	SDSL	12	113860042	113876081	1	q24.13	protein_coding
ENSG00000152382	TADA1	1	166825747	166845564	-1	q24.1	protein_coding
ENSG00000151917	BEND6	6	56819773	56892140	1	p12.1	protein_coding
ENSG00000163728	TTC14	3	180319918	180335616	1	q26.33	protein_coding
ENSG00000153107	ANAPC1	2	112523848	112642267	-1	q13	protein_coding
ENSG00000142549	IGLON5	19	51815102	51833608	1	q13.41	protein_coding
ENSG00000015153	YAF2	12	42550906	42632151	-1	q12	protein_coding
ENSG00000117242	PINK1-AS	1	20969150	20978686	-1	p36.12	antisense
ENSG00000138434	SSFA2	2	182756560	182795465	1	q31.3	protein_coding
ENSG00000226742	HSBP1L1	18	77724561	77730822	1	q23	protein_coding
ENSG00000221946	FXYD7	19	35634154	35645204	1	q13.12	protein_coding
ENSG00000168484	SFTPC	8	22014426	22021992	1	p21.3	protein_coding
ENSG00000179761	PIPOX	17	27277531	27384234	1	q11.2	protein_coding
ENSG00000131730	CKMT2	5	80529104	80562216	1	q14.1	protein_coding
ENSG00000111911	HINT3	6	126277927	126301387	1	q22.32	protein_coding
ENSG00000185986	SDHAP3	5	1568637	1594735	-1	p15.33	pseudogene
ENSG00000009694	TENM1	X	123509753	124097666	-1	q25	protein_coding
ENSG00000183199	HSP90AB3P	4	88812995	88815167	1	q22.1	pseudogene
ENSG00000109819	PPARGC1A	4	23756664	23905712	-1	p15.2	protein_coding
ENSG00000127415	IDUA	4	980785	998316	1	p16.3	protein_coding
ENSG00000166435	XRRA1	11	74518784	74660245	-1	q13.4	protein_coding
ENSG00000240950		3	142545938	142546570	-1	q23	pseudogene
ENSG00000166681	NGFRAP1	X	102631268	102633005	1	q22.2	protein_coding
ENSG00000196935	SRGAP1	12	64238073	64541613	1	q14.2	protein_coding
ENSG00000158792	SPATA2L	16	89762751	89768113	-1	q24.3	protein_coding
ENSG00000069122	GPR116	6	46820249	46922680	-1	p12.3	protein_coding
ENSG00000140459	CYP11A1	15	74630100	74660081	-1	q24.1	protein_coding
ENSG00000090661	CERS4	19	8271620	8327305	1	p13.2	protein_coding
ENSG00000133114	KIAA1704	13	45563687	45607746	1	q14.12	protein_coding
ENSG00000138796	HADH	4	108910870	108956331	1	q25	protein_coding
ENSG00000213654	GPSM3	6	32158543	32163300	-1	p21.32	protein_coding
ENSG00000130429	ARPC1B	7	98971872	98992424	1	q22.1	protein_coding
ENSG00000013523	ANGEL1	14	77253588	77292589	-1	q24.3	protein_coding
ENSG00000171282		17	79373540	79433357	1	q25.3	protein_coding
ENSG00000108107	RPL28	19	55896713	55914612	1	q13.42	protein_coding
ENSG00000108406	DHX40	17	57642886	57685706	1	q23.1	protein_coding
ENSG00000254615		8	107282372	107285127	1	q23.1	lincRNA
ENSG00000169813	HNRNPF	10	43881065	43904614	-1	q11.21	protein_coding
ENSG00000188352	FOCAD	9	20658308	20995954	1	p21.3	protein_coding
ENSG00000112280	COL9A1	6	70924764	71012786	-1	q13	protein_coding
ENSG00000119522	DENND1A	9	126141933	126692431	-1	q33.3	protein_coding
ENSG00000072121	ZFYVE26	14	68194091	68283307	-1	q24.1	protein_coding
ENSG00000151806	GUF1	4	44680444	44702943	1	p12	protein_coding
ENSG00000164776	PHKG1	7	56148440	56160689	-1	p11.2	protein_coding
ENSG00000008517	IL32	16	3115298	3131908	1	p13.3	protein_coding
ENSG00000119042	SATB2	2	200134223	200335989	-1	q33.1	protein_coding
ENSG00000236852		X	61998720	61999796	1	q11.1	pseudogene
ENSG00000145832	SLC25A48	5	135170338	135224326	1	q31.1	protein_coding
ENSG00000135547	HEY2	6	126068810	126082415	1	q22.31	protein_coding
ENSG00000188811	NHLRC3	13	39612443	39624246	1	q13.3	protein_coding
ENSG00000103199	ZNF500	16	4798240	4817625	-1	p13.3	protein_coding
ENSG00000147180	ZNF711	X	84498997	84528368	1	q21.1	protein_coding
ENSG00000162769	FLVCR1	1	213031597	213072705	1	q32.3	protein_coding
ENSG00000171877	FRMD5	15	44162962	44487450	-1	q15.3	protein_coding
ENSG00000123989	CHPF	2	220403669	220408509	-1	q35	protein_coding
ENSG00000224126	UBE2SP2	17	18580574	18581070	1	p11.2	pseudogene
ENSG00000113460	BRIX1	5	34915481	34926101	1	p13.2	protein_coding
ENSG00000091137	SLC26A4	7	107301080	107358254	1	q22.3	protein_coding
ENSG00000172613	RAD9A	11	67159176	67165881	1	q13.2	protein_coding
ENSG00000174482	LINGO2	9	27948076	28670283	-1	p21.1	protein_coding
ENSG00000178162		2	131174328	131188936	-1	q21.1	pseudogene
ENSG00000261088		16	66923072	66924996	1	q22.1	lincRNA
ENSG00000143466	IKBKE	1	206643791	206670223	1	q32.1	protein_coding
ENSG00000120925	RNF170	8	42704780	42752433	-1	p11.21	protein_coding
ENSG00000152092	ASTN1	1	176826438	177134109	-1	q25.2	protein_coding
ENSG00000233111	RAB1C	9	37636685	37637290	-1	p13.2	pseudogene
ENSG00000116991	SIPA1L2	1	232533711	232697304	-1	q42.2	protein_coding
ENSG00000032444	PNPLA6	19	7598890	7626650	1	p13.2	protein_coding
ENSG00000028203	VEZT	12	95611522	95696566	1	q22	protein_coding
ENSG00000103089	FA2H	16	74746853	74808729	-1	q23.1	protein_coding
ENSG00000167110	GOLGA2	9	131018108	131038274	-1	q34.11	protein_coding
ENSG00000235711	ANKRD34C	15	79575146	79590580	1	q25.1	protein_coding
ENSG00000162062	C16orf59	16	2510081	2514964	1	p13.3	protein_coding
ENSG00000163660	CCNL1	3	156864297	156878549	-1	q25.31	protein_coding
ENSG00000259787		5	143861871	143865249	1	q31.3	sense_overlapping
ENSG00000173545	ZNF622	5	16451628	16465901	-1	p15.1	protein_coding
ENSG00000174437	ATP2A2	12	110718561	110788898	1	q24.11	protein_coding
ENSG00000131795	RBM8A	1	145507598	145511444	1	q21.1	protein_coding
ENSG00000160789	LMNA	1	156052364	156109880	1	q22	protein_coding
ENSG00000203805	PPAPDC1A	10	122216466	122349367	1	q26.12	protein_coding
ENSG00000043143	PHF15	5	133860003	133918918	1	q31.1	protein_coding
ENSG00000126261	UBA2	19	34919257	34960853	1	q13.11	protein_coding
ENSG00000137106	GRHPR	9	37422663	37436987	1	p13.2	protein_coding
ENSG00000161558	TMEM143	19	48835613	48867494	-1	q13.33	protein_coding
ENSG00000178074	C2orf69	2	200775979	200820658	1	q33.1	protein_coding
ENSG00000228328		X	67290362	67291609	-1	q12	pseudogene
ENSG00000140522	RLBP1	15	89753100	89764982	-1	q26.1	protein_coding
ENSG00000120805	ARL1	12	101786898	101801598	-1	q23.2	protein_coding
ENSG00000123810	B9D2	19	41860326	41870078	-1	q13.2	protein_coding
ENSG00000161149	TUBA3FP	22	21357184	21368581	-1	q11.21	pseudogene
ENSG00000166261	ZNF202	11	123594885	123612383	-1	q24.1	protein_coding
ENSG00000213190	MLLT11	1	151030234	151040970	1	q21.3	protein_coding
ENSG00000114127	XRN1	3	142025449	142166904	-1	q23	protein_coding
ENSG00000102595	UGGT2	13	96453834	96705736	-1	q32.1	protein_coding
ENSG00000120738	EGR1	5	137801179	137805004	1	q31.2	protein_coding
ENSG00000177374	HIC1	17	1957448	1962980	1	p13.3	protein_coding
ENSG00000099954	CECR2	22	17840837	18033845	1	q11.1	protein_coding
ENSG00000235453	TOPORS-AS1	9	32551142	32567003	1	p21.1	antisense
ENSG00000069275	NUCKS1	1	205681947	205719404	-1	q32.1	protein_coding
ENSG00000258429	PDF	16	69362524	69364498	-1	q22.1	protein_coding
ENSG00000169814	BTD	3	15642848	15687329	1	p25.1	protein_coding
ENSG00000260244		4	156655600	156658214	1	q32.1	sense_overlapping
ENSG00000266282	UBL5P2	17	30554909	30555127	-1	q11.2	pseudogene
ENSG00000140391	TSPAN3	15	77336359	77376326	-1	q24.3	protein_coding
ENSG00000169223	LMAN2	5	176758563	176778853	-1	q35.3	protein_coding
ENSG00000017373	SRCIN1	17	36686251	36762183	-1	q12	protein_coding
ENSG00000172531	PPP1CA	11	67165654	67188654	-1	q13.2	protein_coding
ENSG00000100099	HPS4	22	26839389	26879803	-1	q12.1	protein_coding
ENSG00000196305	IARS	9	94972489	95056038	-1	q22.31	protein_coding
ENSG00000233223		17	7485282	7487390	-1	p13.1	antisense
ENSG00000164209	SLC25A46	5	110073837	110100857	1	q22.1	protein_coding
ENSG00000168710	AHCYL1	1	110527308	110566357	1	p13.3	protein_coding
ENSG00000198265	HELZ	17	65066554	65242105	-1	q24.2	protein_coding
ENSG00000128654	MTX2	2	177134123	177202753	1	q31.1	protein_coding
ENSG00000135709	KIAA0513	16	85061375	85127836	1	q24.1	protein_coding
ENSG00000177301	KCNA2	1	111136202	111174096	-1	p13.3	protein_coding
ENSG00000185728	YTHDF3	8	64081112	64125346	1	q12.3	protein_coding
ENSG00000173517		15	77400471	77712486	-1	q24.3	protein_coding
ENSG00000132669	RIN2	20	19867165	19983101	1	p11.23	protein_coding
ENSG00000198830	HMGN2	1	26798941	26802463	1	p36.11	protein_coding
ENSG00000204682	CASC10	10	21781587	21786191	-1	p12.31	protein_coding
ENSG00000069696	DRD4	11	637293	640706	1	p15.5	protein_coding
ENSG00000113593	PPWD1	5	64859063	64883376	1	q12.3	protein_coding
ENSG00000142546	NOSIP	19	50058968	50093519	-1	q13.33	protein_coding
ENSG00000165060	FXN	9	71650175	71715094	1	q21.11	protein_coding
ENSG00000172346	CSDC2	22	41956767	41973745	1	q13.2	protein_coding
ENSG00000127554	GFER	16	2034208	2037750	1	p13.3	protein_coding
ENSG00000108557	RAI1	17	17584787	17714767	1	p11.2	protein_coding
ENSG00000100320	RBFOX2	22	36134783	36424473	-1	q12.3	protein_coding
ENSG00000112769	LAMA4	6	112429963	112576141	-1	q21	protein_coding
ENSG00000122824	NUDT10	X	51075083	51080377	1	p11.22	protein_coding
ENSG00000119865	CNRIP1	2	68511303	68547183	-1	p14	protein_coding
ENSG00000136247	ZDHHC4	7	6617065	6629005	1	p22.1	protein_coding
ENSG00000164543	STK17A	7	43622357	43666385	1	p13	protein_coding
ENSG00000176014	TUBB6	18	12307668	12344319	1	p11.21	protein_coding
ENSG00000163635	ATXN7	3	63850233	63989138	1	p14.1	protein_coding
ENSG00000126003	PLAGL2	20	30780306	30795594	-1	q11.21	protein_coding
ENSG00000107815	C10orf2	10	102747124	102754158	1	q24.31	protein_coding
ENSG00000113569	NUP155	5	37288239	37371283	-1	p13.2	protein_coding
ENSG00000139718	SETD1B	12	122242086	122270562	1	q24.31	protein_coding
ENSG00000087448	KLHL42	12	27932953	27955973	1	p11.22	protein_coding
ENSG00000173456	RNF26	11	119205237	119208023	1	q23.3	protein_coding
ENSG00000185800	DMWD	19	46286205	46296060	-1	q13.32	protein_coding
ENSG00000100201	DDX17	22	38879445	38903665	-1	q13.1	protein_coding
ENSG00000146063	TRIM41	5	180649499	180662809	1	q35.3	protein_coding
ENSG00000218891	ZNF579	19	56088899	56092211	-1	q13.42	protein_coding
ENSG00000170876	TMEM43	3	14166440	14185179	1	p25.1	protein_coding
ENSG00000149269	PAK1	11	77032752	77185680	-1	q14.1	protein_coding
ENSG00000183773	AIFM3	22	21319396	21335649	1	q11.21	protein_coding
ENSG00000099899	TRMT2A	22	20099389	20104915	-1	q11.21	protein_coding
ENSG00000137880	GCHFR	15	41056218	41059906	1	q15.1	protein_coding
ENSG00000186017	ZNF566	19	36936021	36980804	-1	q13.12	protein_coding
ENSG00000130307	USHBP1	19	17359985	17393595	-1	p13.11	protein_coding
ENSG00000186352	ANKRD37	4	186317175	186321782	1	q35.1	protein_coding
ENSG00000112658	SRF	6	43139037	43149243	1	p21.1	protein_coding
ENSG00000068383	INPP5A	10	134351324	134596979	1	q26.3	protein_coding
ENSG00000242574	HLA-DMB	6	32902406	32908847	-1	p21.32	protein_coding
ENSG00000162654	GBP4	1	89646831	89664615	-1	p22.2	protein_coding
ENSG00000179104	TMTC2	12	83080659	83528649	1	q21.31	protein_coding
ENSG00000029363	BCLAF1	6	136578001	136610989	-1	q23.3	protein_coding
ENSG00000185291	IL3RA	X	1455509	1501578	1	p22.33	protein_coding
ENSG00000089327	FXYD5	19	35645633	35660786	1	q13.12	protein_coding
ENSG00000048405	ZNF800	7	126986844	127071978	-1	q31.33	protein_coding
ENSG00000134717	BTF3L4	1	52521797	52556388	1	p32.3	protein_coding
ENSG00000235698	PA2G4P2	20	12360704	12361903	1	p12.1	pseudogene
ENSG00000118322	ATP10B	5	159990127	160279221	-1	q34	protein_coding
ENSG00000157045	NTAN1	16	15131710	15149921	-1	p13.11	protein_coding
ENSG00000179954	SSC5D	19	55999771	56030465	1	q13.42	protein_coding
ENSG00000255366		8	48102395	48104885	1	q11.21	lincRNA
ENSG00000055044	NOP58	2	203130439	203168389	1	q33.1	protein_coding
ENSG00000080802	CNOT4	7	135046547	135194875	-1	q33	protein_coding
ENSG00000100731	PCNX	14	71374122	71582099	1	q24.2	protein_coding
ENSG00000109790	KLHL5	4	39046659	39128477	1	p14	protein_coding
ENSG00000089289	IGBP1	X	69353299	69386174	1	q13.1	protein_coding
ENSG00000153786	ZDHHC7	16	85007787	85045141	-1	q24.1	protein_coding
ENSG00000113716	HMGXB3	5	149379884	149432386	1	q32	protein_coding
ENSG00000188157	AGRN	1	955503	991496	1	p36.33	protein_coding
ENSG00000132965	ALOX5AP	13	31309645	31338556	1	q12.3	protein_coding
ENSG00000169306	IL1RAPL1	X	28605516	29974840	1	p21.3	protein_coding
ENSG00000177600	RPLP2	11	809647	812880	1	p15.5	protein_coding
ENSG00000056558	TRAF1	9	123664671	123691451	-1	q33.2	protein_coding
ENSG00000155304	HSPA13	21	15743436	15755805	-1	q11.2	protein_coding
ENSG00000112561	TFEB	6	41651716	41703997	-1	p21.1	protein_coding
ENSG00000166897	ELFN2	22	37764000	37823505	-1	q13.1	protein_coding
ENSG00000164877	MICALL2	7	1468101	1499138	-1	p22.3	protein_coding
ENSG00000116661	FBXO2	1	11708424	11715842	-1	p36.22	protein_coding
ENSG00000154358	OBSCN	1	228395831	228566577	1	q42.13	protein_coding
ENSG00000109062	SLC9A3R1	17	72744791	72765492	1	q25.1	protein_coding
ENSG00000138074	SLC5A6	2	27422455	27435826	-1	p23.3	protein_coding
ENSG00000130827	PLXNA3	X	153686621	153701989	1	q28	protein_coding
ENSG00000197536	C5orf56	5	131746328	131811736	1	q31.1	protein_coding
ENSG00000143751	SDE2	1	226170403	226187032	-1	q42.12	protein_coding
ENSG00000017797	RALBP1	18	9475007	9538114	1	p11.22	protein_coding
ENSG00000198625	MDM4	1	204485511	204542871	1	q32.1	protein_coding
ENSG00000117525	F3	1	94994781	95007356	-1	p21.3	protein_coding
ENSG00000226308		20	55841853	55858054	1	q13.31	processed_transcript
ENSG00000164794	KCNV1	8	110975874	110988076	-1	q23.2	protein_coding
ENSG00000105723	GSK3A	19	42734338	42746777	-1	q13.2	protein_coding
ENSG00000213757		5	78579955	78580741	-1	q14.1	pseudogene
ENSG00000124641	MED20	6	41873092	41888877	-1	p21.1	protein_coding
ENSG00000066044	ELAVL1	19	8023463	8070543	-1	p13.2	protein_coding
ENSG00000198093	ZNF649	19	52392477	52408293	-1	q13.41	protein_coding
ENSG00000164054	SHISA5	3	48509197	48542259	-1	p21.31	protein_coding
ENSG00000126785	RHOJ	14	63670832	63759937	1	q23.2	protein_coding
ENSG00000146592	CREB5	7	28338940	28865511	1	p15.1	protein_coding
ENSG00000064787	BCAS1	20	52553316	52687304	-1	q13.2	protein_coding
ENSG00000103528	SYT17	16	19179293	19279652	1	p12.3	protein_coding
ENSG00000179832	MROH1	8	145202919	145316843	1	q24.3	protein_coding
ENSG00000177156	TALDO1	11	747329	765024	1	p15.5	protein_coding
ENSG00000196152	ZNF79	9	130186661	130207651	1	q33.3	protein_coding
ENSG00000198727	MT-CYB	MT	14747	15887	1		protein_coding
ENSG00000171471	MAP1LC3B2	12	116997186	117014425	1	q24.22	protein_coding
ENSG00000179918	SEPHS2	16	30454952	30457502	-1	p11.2	protein_coding
ENSG00000182670	TTC3	21	38445526	38575413	1	q22.13	protein_coding
ENSG00000155275	TRMT44	4	8437867	8495258	1	p16.1	protein_coding
ENSG00000206527	PTPLB	3	123209667	123304032	-1	q21.1	protein_coding
ENSG00000066697	MSANTD3	9	103189438	103213511	1	q31.1	protein_coding
ENSG00000167588	GPD1	12	50497602	50505102	1	q13.12	protein_coding
ENSG00000170909	OSCAR	19	54597933	54606000	-1	q13.42	protein_coding
ENSG00000119431	HDHD3	9	116135699	116139279	-1	q32	protein_coding
ENSG00000070018	LRP6	12	12268959	12419946	-1	p13.2	protein_coding
ENSG00000112305	SMAP1	6	71377479	71571718	1	q13	protein_coding
ENSG00000105499	PLA2G4C	19	48551100	48614074	-1	q13.33	protein_coding
ENSG00000129351	ILF3	19	10764937	10803093	1	p13.2	protein_coding
ENSG00000151092	NGLY1	3	25760435	25831530	-1	p24.2	protein_coding
ENSG00000118600	TMEM5	12	64173583	64203338	1	q14.2	protein_coding
ENSG00000249673	NOP14-AS1	4	2936626	2963465	1	p16.3	antisense
ENSG00000112378	PERP	6	138409642	138428648	-1	q23.3	protein_coding
ENSG00000100427	MLC1	22	50497820	50524331	-1	q13.33	protein_coding
ENSG00000135316	SYNCRIP	6	86318053	86353510	-1	q14.3	protein_coding
ENSG00000175826	CTDNEP1	17	7146910	7155810	-1	p13.1	protein_coding
ENSG00000182544	MFSD5	12	53645035	53648189	1	q13.13	protein_coding
ENSG00000109920	FNBP4	11	47738072	47788995	-1	p11.2	protein_coding
ENSG00000143434	SEMA6C	1	151104161	151119104	-1	q21.3	protein_coding
ENSG00000100292	HMOX1	22	35776354	35790207	1	q12.3	protein_coding
ENSG00000228887	EEF1DP1	19	14181154	14182052	1	p13.12	pseudogene
ENSG00000163389	POGLUT1	3	119187785	119213555	1	q13.33	protein_coding
ENSG00000230562	FAM133DP	2	158236236	158236926	-1	q24.1	pseudogene
ENSG00000206579	XKR4	8	56014949	56438714	1	q12.1	protein_coding
ENSG00000120693	SMAD9	13	37418968	37494902	-1	q13.3	protein_coding
ENSG00000110906	KCTD10	12	109886461	109915349	-1	q24.11	protein_coding
ENSG00000107949	BCCIP	10	127512115	127542264	1	q26.2	protein_coding
ENSG00000182173	TSEN54	17	73512141	73520820	1	q25.1	protein_coding
ENSG00000146457	WTAP	6	160146617	160177351	1	q25.3	protein_coding
ENSG00000146463	ZMYM4	1	35734568	35887659	1	p34.3	protein_coding
ENSG00000129245	FXR2	17	7494548	7518189	-1	p13.1	protein_coding
ENSG00000228205		3	183867492	183868223	1	q27.1	pseudogene
ENSG00000176974	SHMT1	17	18231187	18266856	-1	p11.2	protein_coding
ENSG00000173436	MINOS1	1	19923477	19956314	1	p36.13	protein_coding
ENSG00000152558	TMEM123	11	102267063	102341115	-1	q22.2	protein_coding
ENSG00000226781	TBCAP1	X	33059512	33059838	1	p21.1	pseudogene
ENSG00000047410	TPR	1	186282954	186344825	-1	q31.1	protein_coding
ENSG00000165643	SOHLH1	9	138585253	138591374	-1	q34.3	protein_coding
ENSG00000129480	DTD2	14	31915242	31926716	-1	q12	protein_coding
ENSG00000158122	AAED1	9	99401859	99417585	-1	q22.33	protein_coding
ENSG00000268205		19	57815673	57819930	1	q13.43	lincRNA
ENSG00000141526	SLC16A3	17	80186273	80219005	1	q25.3	protein_coding
ENSG00000022567	SLC45A4	8	142217265	142318404	-1	q24.3	protein_coding
ENSG00000156261	CCT8	21	30428126	30446118	-1	q21.3	protein_coding
ENSG00000163378	EOGT	3	69024365	69063112	-1	p14.1	protein_coding
ENSG00000104067	TJP1	15	29991571	30261068	-1	q13.1	protein_coding
ENSG00000137491	SLCO2B1	11	74811608	74917594	1	q13.4	protein_coding
ENSG00000168461	RAB31	18	9708162	9862548	1	p11.22	protein_coding
ENSG00000131435	PDLIM4	5	131593364	131609147	1	q31.1	protein_coding
ENSG00000164091	WDR82	3	52288437	52322036	-1	p21.1	protein_coding
ENSG00000048991	R3HDM1	2	136289025	136482840	1	q21.3	protein_coding
ENSG00000178342	KCNG2	18	77623668	77660184	1	q23	protein_coding
ENSG00000155034	FBXL18	7	5470966	5553429	-1	p22.1	protein_coding
ENSG00000183475	ASB7	15	101142739	101191910	1	q26.3	protein_coding
ENSG00000121904	CSMD2	1	33979609	34631443	-1	p34.3	protein_coding
ENSG00000148297	MED22	9	136205160	136214986	-1	q34.2	protein_coding
ENSG00000182871	COL18A1	21	46825052	46933634	1	q22.3	protein_coding
ENSG00000215475	SIAH3	13	46354405	46425871	-1	q14.13	protein_coding
ENSG00000175274	TP53I11	11	44907454	44972840	-1	p11.2	protein_coding
ENSG00000253431		8	63775641	63776740	-1	q12.3	pseudogene
ENSG00000056050	C4orf27	4	170650616	170679104	-1	q33	protein_coding
ENSG00000071626	DAZAP1	19	1407568	1435719	1	p13.3	protein_coding
ENSG00000151366	NDUFC2	11	77779350	77791265	-1	q14.1	protein_coding
ENSG00000221963	APOL6	22	36044442	36057404	1	q12.3	protein_coding
ENSG00000108479	GALK1	17	73747675	73761792	-1	q25.1	protein_coding
ENSG00000123349	PFDN5	12	53689075	53693234	1	q13.13	protein_coding
ENSG00000174939	ASPHD1	16	29911696	29931185	1	p11.2	protein_coding
ENSG00000141084	RANBP10	16	67757005	67840555	-1	q22.1	protein_coding
ENSG00000164077	MON1A	3	49946302	49967606	-1	p21.31	protein_coding
ENSG00000179195	ZNF664	12	124456392	124499986	1	q24.31	protein_coding
ENSG00000164061	BSN	3	49591922	49708978	1	p21.31	protein_coding
ENSG00000254911	SCARNA9	11	93454679	93455032	1	q21	antisense
ENSG00000174227	PIGG	4	492989	533985	1	p16.3	protein_coding
ENSG00000167716	WDR81	17	1619817	1641893	1	p13.3	protein_coding
ENSG00000070761	C16orf80	16	58147496	58163354	-1	q21	protein_coding
ENSG00000188573	FBLL1	5	167956121	167957639	1	q34	protein_coding
ENSG00000238247		X	27536001	27537876	1	p21.3	pseudogene
ENSG00000164418	GRIK2	6	101846664	102517958	1	q16.3	protein_coding
ENSG00000055609	KMT2C	7	151832010	152133090	-1	q36.1	protein_coding
ENSG00000213938	SEPHS1P6	2	200524274	200525452	1	q33.1	pseudogene
ENSG00000144791	LIMD1	3	45596886	45727830	1	p21.31	protein_coding
ENSG00000042493	CAPG	2	85621871	85645555	-1	p11.2	protein_coding
ENSG00000155959	VBP1	X	154425284	154468098	1	q28	protein_coding
ENSG00000118473	SGIP1	1	66999066	67213982	1	p31.3	protein_coding
ENSG00000173706	HEG1	3	124684554	124774802	-1	q21.2	protein_coding
ENSG00000066739	ATG2B	14	96747595	96830207	-1	q32.2	protein_coding
ENSG00000129535	NRL	14	24549316	24584223	-1	q11.2	protein_coding
ENSG00000183444		7	97595402	97596335	-1	q21.3	pseudogene
ENSG00000124217	MOCS3	20	49575363	49577820	1	q13.13	protein_coding
ENSG00000175387	SMAD2	18	45357922	45457515	-1	q21.1	protein_coding
ENSG00000179083	FAM133A	X	92929012	92967273	1	q21.32	protein_coding
ENSG00000130348	QRSL1	6	107077453	107116292	1	q21	protein_coding
ENSG00000025293	PHF20	20	34359896	34538303	1	q11.22	protein_coding
ENSG00000167693	NXN	17	702553	883010	-1	p13.3	protein_coding
ENSG00000143850	PLEKHA6	1	204187979	204346793	-1	q32.1	protein_coding
ENSG00000163159	VPS72	1	151142463	151167797	-1	q21.3	protein_coding
ENSG00000046651	OFD1	X	13752832	13787480	1	p22.2	protein_coding
ENSG00000159352	PSMD4	1	151227179	151239955	1	q21.3	protein_coding
ENSG00000164347	GFM2	5	74017029	74063196	-1	q13.3	protein_coding
ENSG00000204624	PTCHD2	1	11539223	11597641	1	p36.22	protein_coding
ENSG00000188130	MAPK12	22	50683879	50700254	-1	q13.33	protein_coding
ENSG00000168002	POLR2G	11	62529016	62534182	1	q12.3	protein_coding
ENSG00000131378	RFTN1	3	16355081	16555533	-1	p24.3	protein_coding
ENSG00000140931	CMTM3	16	66637777	66647795	1	q21	protein_coding
ENSG00000075945	KIFAP3	1	169890467	170054349	-1	q24.2	protein_coding
ENSG00000157570	TSPAN18	11	44748015	44953972	1	p11.2	protein_coding
ENSG00000259417		15	80487826	80544555	-1	q25.1	lincRNA
ENSG00000187134	AKR1C1	10	4934796	5025475	1	p15.1	protein_coding
ENSG00000198890	PRMT6	1	107599267	107601916	1	p13.3	protein_coding
ENSG00000041988	THAP3	1	6684926	6695646	1	p36.31	protein_coding
ENSG00000158669	AGPAT6	8	41434706	41482520	1	p11.21	protein_coding
ENSG00000134897	BIVM	13	103451399	103493885	1	q33.1	protein_coding
ENSG00000269044		19	16744614	16746080	-1	p13.11	sense_intronic
ENSG00000163040	CCDC74A	2	132285248	132291239	1	q21.1	protein_coding
ENSG00000109832	DDX25	11	125773271	125793158	1	q24.2	protein_coding
ENSG00000258986	TMEM179	14	104941015	105071984	-1	q32.33	protein_coding
ENSG00000167635	ZNF146	19	36705504	36729676	1	q13.12	protein_coding
ENSG00000263053		17	79369275	79375658	1	q25.3	protein_coding
ENSG00000171988	JMJD1C	10	64926981	65225722	-1	q21.3	protein_coding
ENSG00000142186	SCYL1	11	65292548	65306175	1	q13.1	protein_coding
ENSG00000179833	SERTAD2	2	64858755	64977449	-1	p14	protein_coding
ENSG00000143493	INTS7	1	212113741	212208884	-1	q32.3	protein_coding
ENSG00000135924	DNAJB2	2	220143989	220151622	1	q35	protein_coding
ENSG00000136928	GABBR2	9	101050391	101471479	-1	q22.33	protein_coding
ENSG00000066427	ATXN3	14	92524896	92572965	-1	q32.12	protein_coding
ENSG00000101349	PAK7	20	9518036	9819689	-1	p12.2	protein_coding
ENSG00000257218	GATC	12	120884241	120899389	1	q24.31	protein_coding
ENSG00000235098	ANKRD65	1	1353800	1357149	-1	p36.33	protein_coding
ENSG00000090316	MAEA	4	1283639	1333935	1	p16.3	protein_coding
ENSG00000103549	RNF40	16	30773066	30787628	1	p11.2	protein_coding
ENSG00000154548	SRSF12	6	89805678	89827800	-1	q15	protein_coding
ENSG00000164975	SNAPC3	9	15422702	15465951	1	p22.3	protein_coding
ENSG00000115977	AAK1	2	69688532	69901481	-1	p13.3	protein_coding
ENSG00000243199		4	66439177	66440046	1	q13.1	pseudogene
ENSG00000233621		1	37920480	37940012	-1	p34.3	antisense
ENSG00000175906	ARL4D	17	41476327	41478505	1	q21.31	protein_coding
ENSG00000197147	LRRC8B	1	89990395	90063423	1	p22.2	protein_coding
ENSG00000102974	CTCF	16	67596310	67673086	1	q22.1	protein_coding
ENSG00000101544	ADNP2	18	77866915	77905406	1	q23	protein_coding
ENSG00000167123	CERCAM	9	131174030	131199626	1	q34.11	protein_coding
ENSG00000106263	EIF3B	7	2393721	2420380	1	p22.3	protein_coding
ENSG00000109458	GAB1	4	144257915	144395721	1	q31.21	protein_coding
ENSG00000127328	RAB3IP	12	70132461	70216984	1	q15	protein_coding
ENSG00000103404	USP31	16	23072727	23160591	-1	p12.2	protein_coding
ENSG00000087077	TRIP6	7	100464760	100471076	1	q22.1	protein_coding
ENSG00000260018		16	84150656	84151176	1	q23.3	antisense
ENSG00000149532	CPSF7	11	61170121	61197503	-1	q12.2	protein_coding
ENSG00000139767	SRRM4	12	119419300	119600856	1	q24.23	protein_coding
ENSG00000136895	GARNL3	9	129986544	130155939	1	q33.3	protein_coding
ENSG00000169241	SLC50A1	1	155107820	155111329	1	q22	protein_coding
ENSG00000141646	SMAD4	18	48494410	48611415	1	q21.2	protein_coding
ENSG00000153012	LGI2	4	25000469	25032501	-1	p15.2	protein_coding
ENSG00000138279	ANXA7	10	75135203	75173834	-1	q22.2	protein_coding
ENSG00000130164	LDLR	19	11200038	11244492	1	p13.2	protein_coding
ENSG00000124479	NDP	X	43808022	43832750	-1	p11.3	protein_coding
ENSG00000005801	ZNF195	11	3360491	3400448	-1	p15.4	protein_coding
ENSG00000186260	MKL2	16	14165178	14360630	1	p13.12	protein_coding
ENSG00000134697	GNL2	1	38032417	38061536	-1	p34.3	protein_coding
ENSG00000214706	IFRD2	3	50325163	50330349	-1	p21.31	protein_coding
ENSG00000165280	VCP	9	35056061	35073246	-1	p13.3	protein_coding
ENSG00000137770	CTDSPL2	15	44719432	44821236	1	q15.3	protein_coding
ENSG00000136478	TEX2	17	62224587	62340661	-1	q23.3	protein_coding
ENSG00000170017	ALCAM	3	105085753	105295744	1	q13.11	protein_coding
ENSG00000108272	DHRS11	17	34948228	34957235	1	q12	protein_coding
ENSG00000198793	MTOR	1	11166592	11322564	-1	p36.22	protein_coding
ENSG00000160293	VAV2	9	136627016	136857726	-1	q34.2	protein_coding
ENSG00000171103	TRMT61B	2	29072687	29093167	-1	p23.2	protein_coding
ENSG00000243069	ARHGEF26-AS1	3	153742190	153839121	-1	q25.2	antisense
ENSG00000178464		19	12754089	12754733	-1	p13.2	pseudogene
ENSG00000018510	AGPS	2	178257372	178408564	1	q31.2	protein_coding
ENSG00000110274	CEP164	11	117185273	117283984	1	q23.3	protein_coding
ENSG00000169047	IRS1	2	227599757	227664475	-1	q36.3	protein_coding
ENSG00000169247	SH3TC2	5	148303202	148442726	-1	q32	protein_coding
ENSG00000168876	ANKRD49	11	94226795	94232749	1	q21	protein_coding
ENSG00000170745	KCNS3	2	18059114	18542882	1	p24.2	protein_coding
ENSG00000167700	MFSD3	8	145734457	145736596	1	q24.3	protein_coding
ENSG00000248049		4	68566998	68946670	1	q13.2	antisense
ENSG00000075089	ACTR6	12	100592900	100635643	1	q23.1	protein_coding
ENSG00000176619	LMNB2	19	2427636	2456994	-1	p13.3	protein_coding
ENSG00000225663	FAM195B	17	79780287	79791178	-1	q25.3	protein_coding
ENSG00000163960	UBXN7	3	196074533	196159345	-1	q29	protein_coding
ENSG00000100055	CYTH4	22	37678068	37711382	1	q13.1	protein_coding
ENSG00000158169	FANCC	9	97861336	98079991	-1	q22.32	protein_coding
ENSG00000094880	CDC23	5	137523339	137549032	-1	q31.2	protein_coding
ENSG00000141456	PELP1	17	4574679	4607632	-1	p13.2	protein_coding
ENSG00000123144	C19orf43	19	12841454	12845589	-1	p13.2	protein_coding
ENSG00000145632	PLK2	5	57749809	57756087	-1	q11.2	protein_coding
ENSG00000058063	ATP11B	3	182511288	182639423	1	q26.33	protein_coding
ENSG00000130311	DDA1	19	17420327	17434110	1	p13.11	protein_coding
ENSG00000240395	RPL5P23	8	42199285	42200152	-1	p11.21	pseudogene
ENSG00000159200	RCAN1	21	35885440	35987441	-1	q22.12	protein_coding
ENSG00000186417	GLDN	15	51633826	51700210	1	q21.2	protein_coding
ENSG00000130055	GDPD2	X	69642881	69653240	1	q13.1	protein_coding
ENSG00000163386	NBPF10	1	145289772	145370303	1	q21.1	protein_coding
ENSG00000092529	CAPN3	15	42640301	42704516	1	q15.1	protein_coding
ENSG00000130165	ELOF1	19	11661962	11670051	-1	p13.2	protein_coding
ENSG00000104320	NBN	8	90945564	91015456	-1	q21.3	protein_coding
ENSG00000188229	TUBB4B	9	140135665	140138159	1	q34.3	protein_coding
ENSG00000130723	PRRC2B	9	134269480	134375584	1	q34.13	protein_coding
ENSG00000197603	C5orf42	5	37106330	37249530	-1	p13.2	protein_coding
ENSG00000143793	C1orf35	1	228288427	228293112	-1	q42.13	protein_coding
ENSG00000213760	ATP6V1G2	6	31512239	31516204	-1	p21.33	protein_coding
ENSG00000180921	FAM83H	8	144806103	144815971	-1	q24.3	protein_coding
ENSG00000183726	TMEM50A	1	25664408	25688852	1	p36.11	protein_coding
ENSG00000152082	MZT2B	2	130939310	130948302	1	q21.1	protein_coding
ENSG00000106701	FSD1L	9	108210077	108314714	1	q31.2	protein_coding
ENSG00000137962	ARHGAP29	1	94614544	94740624	-1	p21.3	protein_coding
ENSG00000135744	AGT	1	230838269	230850043	-1	q42.2	protein_coding
ENSG00000112851	ERBB2IP	5	65222303	65378377	1	q12.3	protein_coding
ENSG00000136861	CDK5RAP2	9	123151147	123342448	-1	q33.2	protein_coding
ENSG00000103353	UBFD1	16	23568392	23585710	1	p12.2	protein_coding
ENSG00000205323	SARNP	12	56146247	56211540	-1	q13.2	protein_coding
ENSG00000073711	PPP2R3A	3	135684515	135866733	1	q22.2	protein_coding
ENSG00000109906	ZBTB16	11	113930315	114121398	1	q23.2	protein_coding
ENSG00000120256	LRP11	6	150139934	150186199	-1	q25.1	protein_coding
ENSG00000048392	RRM2B	8	103216730	103251346	-1	q22.3	protein_coding
ENSG00000090060	PAPOLA	14	96967770	97033448	1	q32.2	protein_coding
ENSG00000234616	JRK	8	143738874	143763386	-1	q24.3	processed_transcript
ENSG00000135372	NAT10	11	34127149	34169217	1	p13	protein_coding
ENSG00000162840	MT2P1	4	69242041	69242226	1	q13.2	pseudogene
ENSG00000109171	SLAIN2	4	48343339	48428229	1	p11	protein_coding
ENSG00000223496	EXOSC6	16	70284134	70285833	-1	q22.1	protein_coding
ENSG00000141380	SS18	18	23596578	23671181	-1	q11.2	protein_coding
ENSG00000168591	TMUB2	17	42264338	42269099	1	q21.31	protein_coding
ENSG00000077157	PPP1R12B	1	202317827	202557697	1	q32.1	protein_coding
ENSG00000204237	OXLD1	17	79632066	79633665	-1	q25.3	protein_coding
ENSG00000138696	BMPR1B	4	95679119	96079599	1	q22.3	protein_coding
ENSG00000147799	ARHGAP39	8	145754563	145911194	-1	q24.3	protein_coding
ENSG00000126264	HCST	19	36393382	36395279	1	q13.12	protein_coding
ENSG00000105607	GCDH	19	13001840	13025021	1	p13.2	protein_coding
ENSG00000105402	NAPA	19	47990894	48018497	-1	q13.33	protein_coding
ENSG00000137502	RAB30	11	82684175	82782965	-1	q14.1	protein_coding
ENSG00000186469	GNG2	14	52292913	52446060	1	q22.1	protein_coding
ENSG00000184144	CNTN2	1	205012325	205047627	1	q32.1	protein_coding
ENSG00000223573	TINCR	19	5558178	5568045	-1	p13.3	lincRNA
ENSG00000204138	PHACTR4	1	28696114	28826881	1	p35.3	protein_coding
ENSG00000181039	ANKRD34A	1	145470508	145475646	1	q21.1	protein_coding
ENSG00000182500	ORAI1	12	122064455	122080583	1	q24.31	protein_coding
ENSG00000226415	TPI1P1	1	77165474	77166223	1	p31.1	pseudogene
ENSG00000160888	IER2	19	13261229	13265722	1	p13.2	protein_coding
ENSG00000267508	ZNF285	19	44886459	44905774	-1	q13.31	protein_coding
ENSG00000130881	LRP3	19	33668509	33698694	1	q13.11	protein_coding
ENSG00000039523	FAM65A	16	67552321	67580691	1	q22.1	protein_coding
ENSG00000066248	NGEF	2	233743396	233877982	-1	q37.1	protein_coding
ENSG00000131828	PDHA1	X	19362011	19379823	1	p22.12	protein_coding
ENSG00000144331	ZNF385B	2	180306709	180726232	-1	q31.3	protein_coding
ENSG00000164070	HSPA4L	4	128702976	128755226	1	q28.1	protein_coding
ENSG00000153147	SMARCA5	4	144434616	144478639	1	q31.21	protein_coding
ENSG00000154310	TNIK	3	170779128	171178197	-1	q26.31	protein_coding
ENSG00000084070	SMAP2	1	40810522	40888998	1	p34.2	protein_coding
ENSG00000113658	SMAD5	5	135468534	135524435	1	q31.1	protein_coding
ENSG00000123146	CD97	19	14491313	14519537	1	p13.12	protein_coding
ENSG00000142686	C1orf216	1	36179476	36185073	-1	p34.3	protein_coding
ENSG00000108055	SMC3	10	112327449	112364394	1	q25.2	protein_coding
ENSG00000159640	ACE	17	61554422	61599205	1	q23.3	protein_coding
ENSG00000185115	NDNL2	15	29560353	29562033	-1	q13.1	protein_coding
ENSG00000124444	ZNF576	19	44100544	44105309	1	q13.31	protein_coding
ENSG00000204227	RING1	6	33176272	33180499	1	p21.32	protein_coding
ENSG00000152767	FARP1	13	98794816	99102027	1	q32.2	protein_coding
ENSG00000174109	C16orf91	16	1469745	1479345	-1	p13.3	protein_coding
ENSG00000171503	ETFDH	4	159593277	159630775	1	q32.1	protein_coding
ENSG00000221829	FANCG	9	35073832	35080013	-1	p13.3	protein_coding
ENSG00000110492	MDK	11	46402306	46405375	1	p11.2	protein_coding
ENSG00000255135		11	76152382	76155700	-1	q13.5	lincRNA
ENSG00000074266	EED	11	85955586	85989855	1	q14.2	protein_coding
ENSG00000109919	MTCH2	11	47638867	47664175	-1	p11.2	protein_coding
ENSG00000177556	ATOX1	5	151121877	151152093	-1	q33.1	protein_coding
ENSG00000078725	DBC1	9	121915736	122131745	-1	q33.1	protein_coding
ENSG00000213904	LIPE-AS1	19	42901280	43156507	1	q13.2	antisense
ENSG00000117394	SLC2A1	1	43391052	43424530	-1	p34.2	protein_coding
ENSG00000132589	FLOT2	17	27206353	27224697	-1	q11.2	protein_coding
ENSG00000130024	PHF10	6	170104001	170124151	-1	q27	protein_coding
ENSG00000205246	RPSAP58	19	23945807	24010937	1	p12	protein_coding
ENSG00000105983	LMBR1	7	156473571	156685924	-1	q36.3	protein_coding
ENSG00000176946	THAP4	2	242523820	242576864	-1	q37.3	protein_coding
ENSG00000182230	FAM153B	5	175487692	175559261	1	q35.2	protein_coding
ENSG00000147526	TACC1	8	38585704	38710546	1	p11.22	protein_coding
ENSG00000258947		16	89987800	90005169	1	q24.3	protein_coding
ENSG00000165118	C9orf64	9	86553226	86571901	-1	q21.32	protein_coding
ENSG00000153933	DGKE	17	54911460	54946036	1	q22	protein_coding
ENSG00000101438	SLC32A1	20	37353105	37358015	1	q11.23	protein_coding
ENSG00000204851	PNMAL2	19	46990163	46999755	-1	q13.32	protein_coding
ENSG00000165819	METTL3	14	21966277	21979517	-1	q11.2	protein_coding
ENSG00000137601	NEK1	4	170314426	170533780	-1	q33	protein_coding
ENSG00000197971	MBP	18	74690783	74845639	-1	q23	protein_coding
ENSG00000168564	CDKN2AIP	4	184365744	184369351	1	q35.1	protein_coding
ENSG00000005238	FAM214B	9	35104109	35116338	-1	p13.3	protein_coding
ENSG00000055208	TAB2	6	149539777	149732749	1	q25.1	protein_coding
ENSG00000158106	RHPN1	8	144451057	144466390	1	q24.3	protein_coding
ENSG00000235117		9	139931492	139932407	1	q34.3	lincRNA
ENSG00000110446	SLC15A3	11	60704556	60720002	-1	q12.2	protein_coding
ENSG00000063601	MTMR1	X	149861435	149933576	1	q28	protein_coding
ENSG00000169760	NLGN1	3	173114074	174004434	1	q26.31	protein_coding
ENSG00000160179	ABCG1	21	43619799	43717354	1	q22.3	protein_coding
ENSG00000010282	HHATL	3	42734155	42744319	-1	p22.1	protein_coding
ENSG00000131013	PPIL4	6	149825869	149867174	-1	q25.1	protein_coding
ENSG00000112039	FANCE	6	35420138	35434880	1	p21.31	protein_coding
ENSG00000133794	ARNTL	11	13298199	13408813	1	p15.2	protein_coding
ENSG00000145451	GLRA3	4	175558065	175750465	-1	q34.1	protein_coding
ENSG00000145675	PIK3R1	5	67511548	67597649	1	q13.1	protein_coding
ENSG00000106689	LHX2	9	126763949	126795580	1	q33.3	protein_coding
ENSG00000138041	SMEK2	2	55774428	55846015	-1	p16.1	protein_coding
ENSG00000181045	SLC26A11	17	78193498	78227299	1	q25.3	protein_coding
ENSG00000100372	SLC25A17	22	41165634	41215403	-1	q13.2	protein_coding
ENSG00000106772	PRUNE2	9	79226292	79521003	-1	q21.2	protein_coding
ENSG00000235944	ZNF815P	7	5862791	5894066	1	p22.1	pseudogene
ENSG00000168772	CXXC4	4	105389469	105416058	-1	q24	protein_coding
ENSG00000184258	CDR1	X	139865425	139866723	-1	q27.1	protein_coding
ENSG00000166839	ANKDD1A	15	65204101	65251042	1	q22.31	protein_coding
ENSG00000140859	KIFC3	16	57792129	57896957	-1	q21	protein_coding
ENSG00000100285	NEFH	22	29876219	29887379	1	q12.2	protein_coding
ENSG00000197182		22	46449749	46509808	1	q13.31	protein_coding
ENSG00000164615	CAMLG	5	134074191	134087847	1	q31.1	protein_coding
ENSG00000196872	KIAA1211L	2	99410309	99552722	-1	q11.2	protein_coding
ENSG00000136875	PRPF4	9	116037623	116055185	1	q32	protein_coding
ENSG00000085377	PREP	6	105725440	105850959	-1	q21	protein_coding
ENSG00000158201	ABHD3	18	19230858	19284766	-1	q11.2	protein_coding
ENSG00000143390	RFX5	1	151313116	151319833	-1	q21.3	protein_coding
ENSG00000101343	CRNKL1	20	20015012	20036690	-1	p11.23	protein_coding
ENSG00000125650	PSPN	19	6375159	6379069	-1	p13.3	protein_coding
ENSG00000177839	PCDHB9	5	140566893	140571111	1	q31.3	pseudogene
ENSG00000241889		3	113604145	113604878	1	q13.31	pseudogene
ENSG00000106733	NMRK1	9	77675489	77703133	-1	q21.13	protein_coding
ENSG00000136161	RCBTB2	13	49063095	49107369	-1	q14.2	protein_coding
ENSG00000153531	ADPRHL1	13	114076260	114107839	-1	q34	protein_coding
ENSG00000246100	LINC00900	11	115624966	115631345	-1	q23.3	lincRNA
ENSG00000157856	DRC1	2	26624784	26679579	1	p23.3	protein_coding
ENSG00000072210	ALDH3A2	17	19551449	19580911	1	p11.2	protein_coding
ENSG00000152208	GRID2	4	93225550	94695707	1	q22.1	protein_coding
ENSG00000152467	ZSCAN1	19	58545400	58565999	1	q13.43	protein_coding
ENSG00000107282	APBA1	9	72042446	72287222	-1	q21.12	protein_coding
ENSG00000113361	CDH6	5	31193857	31329253	1	p13.3	protein_coding
ENSG00000023572	GLRX2	1	193065598	193075244	-1	q31.2	protein_coding
ENSG00000166750	SLFN5	17	33570055	33600674	1	q12	protein_coding
ENSG00000178187	ZNF454	5	178368192	178393434	1	q35.3	protein_coding
ENSG00000151079	KCNA6	12	4918342	4960277	1	p13.32	protein_coding
ENSG00000163069	SGCB	4	52886872	52904648	-1	q12	protein_coding
ENSG00000179912	R3HDM2	12	57643392	57824788	-1	q13.3	protein_coding
ENSG00000185651	UBE2L3	22	21903736	21978323	1	q11.21	protein_coding
ENSG00000115808	STRN	2	37070783	37193615	-1	p22.2	protein_coding
ENSG00000071894	CPSF1	8	145618444	145634753	-1	q24.3	protein_coding
ENSG00000255153	TOLLIP-AS1	11	1330999	1331937	1	p15.5	antisense
ENSG00000152223	EPG5	18	43427574	43547240	-1	q21.1	protein_coding
ENSG00000162613	FUBP1	1	78409740	78444794	-1	p31.1	protein_coding
ENSG00000160539	PPAPDC3	9	134165081	134184649	1	q34.13	protein_coding
ENSG00000124787	RPP40	6	4994966	5004297	-1	p25.1	protein_coding
ENSG00000124228	DDX27	20	47835884	47860614	1	q13.13	protein_coding
ENSG00000171621	SPSB1	1	9352939	9429591	1	p36.22	protein_coding
ENSG00000102471	NDFIP2	13	80055287	80130210	1	q31.1	protein_coding
ENSG00000108883	EFTUD2	17	42927311	42977030	-1	q21.31	protein_coding
ENSG00000148408	CACNA1B	9	140772241	141019076	1	q34.3	protein_coding
ENSG00000246922	UBAP1L	15	65385338	65407535	-1	q22.31	protein_coding
ENSG00000143418	CERS2	1	150933059	150947479	-1	q21.3	protein_coding
ENSG00000197006	METTL9	16	21608539	21668794	1	p12.2	protein_coding
ENSG00000125818	PSMF1	20	1093906	1149022	1	p13	protein_coding
ENSG00000201098	RNY1	7	148684228	148684340	-1	q36.1	misc_RNA
ENSG00000103066	PLA2G15	16	68279207	68294961	1	q22.1	protein_coding
ENSG00000136950	ARPC5L	9	127624409	127640003	1	q33.3	protein_coding
ENSG00000106868	SUSD1	9	114803065	114937688	-1	q32	protein_coding
ENSG00000204839	MROH6	8	144648357	144655141	-1	q24.3	protein_coding
ENSG00000250988		15	83419316	83425958	1	q25.2	antisense
ENSG00000108021	FAM208B	10	5726801	5805703	1	p15.1	protein_coding
ENSG00000173674	EIF1AX	X	20142636	20159962	-1	p22.12	protein_coding
ENSG00000125744	RTN2	19	45988547	46000319	-1	q13.32	protein_coding
ENSG00000108946	PRKAR1A	17	66409764	66547460	1	q24.2	protein_coding
ENSG00000087299	L2HGDH	14	50704281	50779266	-1	q21.3	protein_coding
ENSG00000198483	ANKRD35	1	145549230	145568526	1	q21.1	protein_coding
ENSG00000244119	PDCL3P4	3	101431316	101432035	1	q12.3	pseudogene
ENSG00000018699	TTC27	2	32853099	33046118	1	p22.3	protein_coding
ENSG00000198585	NUDT16	3	131100515	131107674	1	q22.1	protein_coding
ENSG00000131669	NINJ1	9	95883771	95896570	-1	q22.31	protein_coding
ENSG00000261461	UBE2MP1	16	34404063	34404612	-1	p11.2	pseudogene
ENSG00000087301	TXNDC16	14	52897308	53019240	-1	q22.1	protein_coding
ENSG00000170954	ZNF415	19	53611132	53636330	-1	q13.42	protein_coding
ENSG00000160808	MYL3	3	46899362	46923659	-1	p21.31	protein_coding
ENSG00000075618	FSCN1	7	5632439	5646286	1	p22.1	protein_coding
ENSG00000155980	KIF5A	12	57943781	57980415	1	q13.3	protein_coding
ENSG00000090013	BLVRB	19	40953696	40971747	-1	q13.2	protein_coding
ENSG00000072506	HSD17B10	X	53458206	53461320	-1	p11.22	protein_coding
ENSG00000125249	RAP2A	13	98086476	98121382	1	q32.1	protein_coding
ENSG00000176396	EID2	19	40028890	40030870	-1	q13.2	protein_coding
ENSG00000074590	NUAK1	12	106457118	106533811	-1	q23.3	protein_coding
ENSG00000243964		11	9627689	9628156	1	p15.4	pseudogene
ENSG00000171497	PPID	4	159630286	159644548	-1	q32.1	protein_coding
ENSG00000134294	SLC38A2	12	46751972	46766650	-1	q13.11	protein_coding
ENSG00000068001	HYAL2	3	50355221	50360337	-1	p21.31	protein_coding
ENSG00000100979	PLTP	20	44527399	44540794	-1	q13.12	protein_coding
ENSG00000166780	C16orf45	16	15528152	15718885	1	p13.11	protein_coding
ENSG00000088888	MAVS	20	3827487	3849280	1	p13	protein_coding
ENSG00000163867	ZMYM6	1	35449523	35497569	-1	p34.3	protein_coding
ENSG00000036054	TBC1D23	3	99979844	100044095	1	q12.1	protein_coding
ENSG00000132356	PRKAA1	5	40759481	40798476	-1	p13.1	protein_coding
ENSG00000115255	REEP6	19	1491165	1497926	1	p13.3	protein_coding
ENSG00000164758	MED30	8	118532952	118552501	1	q24.11	protein_coding
ENSG00000184232	OAF	11	120081475	120101041	1	q23.3	protein_coding
ENSG00000146083	RNF44	5	175953698	175965026	-1	q35.2	protein_coding
ENSG00000172113	NME6	3	48334754	48343175	-1	p21.31	protein_coding
ENSG00000006210	CX3CL1	16	57406370	57418960	1	q21	protein_coding
ENSG00000097007	ABL1	9	133589333	133763062	1	q34.12	protein_coding
ENSG00000182326	C1S	12	7096351	7178336	1	p13.31	protein_coding
ENSG00000104903	LYL1	19	13209847	13213975	-1	p13.2	protein_coding
ENSG00000145861	C1QTNF2	5	159774758	159797648	-1	q33.3	protein_coding
ENSG00000171224	C10orf35	10	71390007	71393352	1	q22.1	protein_coding
ENSG00000132321	IQCA1	2	237232794	237416185	-1	q37.3	protein_coding
ENSG00000134153	EMC7	15	34376218	34394149	-1	q14	protein_coding
ENSG00000120162	MOB3B	9	27325207	27529779	-1	p21.2	protein_coding
ENSG00000107872	FBXL15	10	104178946	104182893	1	q24.32	protein_coding
ENSG00000104967	NOVA2	19	46436992	46476804	-1	q13.32	protein_coding
ENSG00000166206	GABRB3	15	26788693	27184686	-1	q12	protein_coding
ENSG00000164741	DLC1	8	12940870	13373167	-1	p22	protein_coding
ENSG00000065559	MAP2K4	17	11924141	12047147	1	p12	protein_coding
ENSG00000218208		6	113902703	113903149	1	q21	pseudogene
ENSG00000172315	TP53RK	20	45313004	45318418	-1	q13.12	protein_coding
ENSG00000154059	IMPACT	18	22006580	22033499	1	q11.2	protein_coding
ENSG00000197713	RPE	2	210867289	210886300	1	q34	protein_coding
ENSG00000186951	PPARA	22	46546424	46639653	1	q13.31	protein_coding
ENSG00000139597	N4BP2L1	13	32974861	33002315	-1	q13.1	protein_coding
ENSG00000158747	NBL1	1	19967048	19984945	1	p36.13	protein_coding
ENSG00000116117	PARD3B	2	205410516	206484886	1	q33.3	protein_coding
ENSG00000137547	MRPL15	8	55047770	55060461	1	q11.23	protein_coding
ENSG00000069399	BCL3	19	45250962	45263301	1	q13.32	protein_coding
ENSG00000100897	DCAF11	14	24583404	24594451	1	q11.2	protein_coding
ENSG00000112592	TBP	6	170863390	170881958	1	q27	protein_coding
ENSG00000181924	COA4	11	73583712	73588033	-1	q13.4	protein_coding
ENSG00000062598	ELMO2	20	44994688	45061704	-1	q13.12	protein_coding
ENSG00000162144	CYB561A3	11	61116217	61129771	-1	q12.2	protein_coding
ENSG00000166710	B2M	15	45003675	45011075	1	q21.1	protein_coding
ENSG00000164053	ATRIP	3	48488114	48507115	1	p21.31	protein_coding
ENSG00000100330	MTMR3	22	30279144	30426855	1	q12.2	protein_coding
ENSG00000136156	ITM2B	13	48807294	48837063	1	q14.2	protein_coding
ENSG00000133606	MKRN1	7	140152840	140179369	-1	q34	protein_coding
ENSG00000171606	ZNF274	19	58694396	58724928	1	q13.43	protein_coding
ENSG00000229132	EIF4A1P10	X	91368245	91369460	-1	q21.31	pseudogene
ENSG00000151474	FRMD4A	10	13685706	14504141	-1	p13	protein_coding
ENSG00000251562	MALAT1	11	65265233	65273940	1	q13.1	lincRNA
ENSG00000113356	POLR3G	5	89767565	89810370	1	q14.3	protein_coding
ENSG00000165125	TRPV6	7	142568956	142583507	-1	q34	protein_coding
ENSG00000121361	KCNJ8	12	21917889	21928515	-1	p12.1	protein_coding
ENSG00000116254	CHD5	1	6161853	6240183	-1	p36.31	protein_coding
ENSG00000035681	NSMAF	8	59496063	59572403	-1	q12.1	protein_coding
ENSG00000181191	PJA1	X	68380694	68385636	-1	q13.1	protein_coding
ENSG00000171530	TBCA	5	76986991	77164604	-1	q14.1	protein_coding
ENSG00000262814	MRPL12	17	79670387	79674556	1	q25.3	protein_coding
ENSG00000169908	TM4SF1	3	149086809	149095652	-1	q25.1	protein_coding
ENSG00000101109	STK4	20	43595115	43708600	1	q13.12	protein_coding
ENSG00000125285	SOX21	13	95361886	95364389	-1	q32.1	protein_coding
ENSG00000164011	ZNF691	1	43312280	43318148	1	p34.2	protein_coding
ENSG00000213080		1	160864770	160865866	1	q23.3	pseudogene
ENSG00000135655	USP15	12	62654119	62811211	1	q14.1	protein_coding
ENSG00000132434	LANCL2	7	55433141	55501435	1	p11.2	protein_coding
ENSG00000163104	SMARCAD1	4	95128762	95212443	1	q22.3	protein_coding
ENSG00000134815	DHX34	19	47852538	47885961	1	q13.32	protein_coding
ENSG00000065135	GNAI3	1	110091233	110136975	1	p13.3	protein_coding
ENSG00000149218	ENDOD1	11	94822974	94865809	1	q21	protein_coding
ENSG00000256463	SALL3	18	76740275	76762677	1	q23	protein_coding
ENSG00000163251	FZD5	2	208627310	208634287	-1	q33.3	protein_coding
ENSG00000162873	KLHDC8A	1	205305220	205326218	-1	q32.1	protein_coding
ENSG00000188917	TRMT2B	X	100264335	100307105	-1	q22.1	protein_coding
ENSG00000254004	ZNF260	19	37001597	37019562	-1	q13.12	protein_coding
ENSG00000111843	TMEM14C	6	10723148	10731362	1	p24.2	protein_coding
ENSG00000126777	KTN1	14	56025790	56168244	1	q22.3	protein_coding
ENSG00000158865	SLC5A11	16	24857162	24922949	1	p12.1	protein_coding
ENSG00000169093	ASMTL	X	1522032	1572655	-1	p22.33	protein_coding
ENSG00000033867	SLC4A7	3	27414214	27525911	-1	p24.1	protein_coding
ENSG00000021776	AQR	15	35147732	35262040	-1	q14	protein_coding
ENSG00000196876	SCN8A	12	51984050	52203558	1	q13.13	protein_coding
ENSG00000119669	IRF2BPL	14	77490888	77495034	-1	q24.3	protein_coding
ENSG00000054654	SYNE2	14	64319683	64693165	1	q23.2	protein_coding
ENSG00000179051	RCC2	1	17733256	17766220	-1	p36.13	protein_coding
ENSG00000205940	HSP90AB2P	4	13335038	13340281	1	p15.33	pseudogene
ENSG00000169715	MT1E	16	56659387	56661024	1	q12.2	protein_coding
ENSG00000167996	FTH1	11	61727190	61735132	-1	q12.3	protein_coding
ENSG00000130479	MAP1S	19	17830051	17845325	1	p13.11	protein_coding
ENSG00000124762	CDKN1A	6	36644305	36655116	1	p21.2	protein_coding
ENSG00000161956	SENP3	17	7465192	7475287	1	p13.1	protein_coding
ENSG00000188211	NCR3LG1	11	17373273	17398888	1	p15.1	protein_coding
ENSG00000250479	CHCHD10	22	24108021	24110630	-1	q11.23	protein_coding
ENSG00000143126	CELSR2	1	109792641	109818372	1	p13.3	protein_coding
ENSG00000006530	AGK	7	141250989	141355044	1	q34	protein_coding
ENSG00000182809	CRIP2	14	105939299	105946499	1	q32.33	protein_coding
ENSG00000137841	PLCB2	15	40570377	40600136	-1	q15.1	protein_coding
ENSG00000117155	SSX2IP	1	85109390	85156486	-1	p22.3	protein_coding
ENSG00000136940	PDCL	9	125560668	125590910	-1	q33.2	protein_coding
ENSG00000176697	BDNF	11	27676440	27743605	-1	p14.1	protein_coding
ENSG00000177042	TMEM80	11	695616	705028	1	p15.5	protein_coding
ENSG00000179837	RBM15B	3	51428731	51435330	1	p21.2	protein_coding
ENSG00000136531	SCN2A	2	166095912	166248818	1	q24.3	protein_coding
ENSG00000224165	DNAJC27-AS1	2	25194259	25262563	1	p23.3	antisense
ENSG00000226478	UPF3AP1	17	16648945	16650075	-1	p11.2	pseudogene
ENSG00000104856	RELB	19	45504688	45541452	1	q13.32	protein_coding
ENSG00000204386	NEU1	6	31825436	31830683	-1	p21.33	protein_coding
ENSG00000163026	C2orf44	2	24252210	24272445	-1	p23.3	protein_coding
ENSG00000137309	HMGA1	6	34204650	34214008	1	p21.31	protein_coding
ENSG00000116783	TNNI3K	1	74663937	75010112	1	p31.1	protein_coding
ENSG00000124523	SIRT5	6	13574816	13614790	1	p23	protein_coding
ENSG00000181523	SGSH	17	78180515	78194722	-1	q25.3	protein_coding
ENSG00000181873	IBA57	1	228353516	228369958	1	q42.13	protein_coding
ENSG00000225783	MIAT	22	27042392	27072438	1	q12.1	processed_transcript
ENSG00000102393	GLA	X	100652791	100662913	-1	q22.1	protein_coding
ENSG00000104221	BRF2	8	37700786	37707422	-1	p11.23	protein_coding
ENSG00000089280	FUS	16	31191431	31203127	1	p11.2	protein_coding
ENSG00000236540		22	20050503	20058045	-1	q11.21	antisense
ENSG00000167625	ZNF526	19	42724423	42732353	1	q13.2	protein_coding
ENSG00000171984	C20orf196	20	5731039	5844558	1	p12.3	protein_coding
ENSG00000082146	STRADB	2	202252581	202345569	1	q33.1	protein_coding
ENSG00000136717	BIN1	2	127805603	127864931	-1	q14.3	protein_coding
ENSG00000198208	RPS6KL1	14	75370657	75390099	-1	q24.3	protein_coding
ENSG00000103269	RHBDL1	16	725666	728268	1	p13.3	protein_coding
ENSG00000114126	TFDP2	3	141663277	141868386	-1	q23	protein_coding
ENSG00000138621	PPCDC	15	75315896	75409803	1	q24.2	protein_coding
ENSG00000198010	DLGAP2	8	1449532	1656642	1	p23.3	protein_coding
ENSG00000148411	NACC2	9	138898383	138987131	-1	q34.3	protein_coding
ENSG00000120156	TEK	9	27109139	27230173	1	p21.2	protein_coding
ENSG00000122971	ACADS	12	121163538	121177811	1	q24.31	protein_coding
ENSG00000140374	ETFA	15	76507696	76603813	-1	q24.3	protein_coding
ENSG00000205808	PPAPDC2	9	4662298	4665256	1	p24.1	protein_coding
ENSG00000105366	SIGLEC8	19	51954101	51961710	-1	q13.41	protein_coding
ENSG00000180822	PSMG4	6	3231637	3303607	1	p25.2	protein_coding
ENSG00000116161	CACYBP	1	174968300	174980851	1	q25.1	protein_coding
ENSG00000125304	TM9SF2	13	100153671	100216260	1	q32.3	protein_coding
ENSG00000163827	LRRC2	3	46556913	46621589	-1	p21.31	protein_coding
ENSG00000165475	CRYL1	13	20977806	21099996	-1	q12.11	protein_coding
ENSG00000160785	SLC25A44	1	156163880	156182587	1	q22	protein_coding
ENSG00000083168	KAT6A	8	41786997	41909508	-1	p11.21	protein_coding
ENSG00000168818	STX18	4	4417469	4544073	-1	p16.2	protein_coding
ENSG00000114923	SLC4A3	2	220492049	220506702	1	q35	protein_coding
ENSG00000134056	MRPS36	5	68513587	68525956	1	q13.2	protein_coding
ENSG00000152377	SPOCK1	5	136310987	136934068	-1	q31.2	protein_coding
ENSG00000101945	SUV39H1	X	48553945	48567403	1	p11.23	protein_coding
ENSG00000196605	ZNF846	19	9862669	9903856	-1	p13.2	protein_coding
ENSG00000136381	IREB2	15	78729773	78793798	1	q25.1	protein_coding
ENSG00000157985	AGAP1	2	236402733	237035198	1	q37.2	protein_coding
ENSG00000141219	C17orf80	17	71228372	71245091	1	q25.1	protein_coding
ENSG00000231025		10	98752207	98755716	1	q24.1	antisense
ENSG00000134594	RAB33A	X	129305623	129318844	1	q26.1	protein_coding
ENSG00000163634	THOC7	3	63819546	63849579	-1	p14.1	protein_coding
ENSG00000120742	SERP1	3	150259781	150321015	-1	q25.1	protein_coding
ENSG00000188783	PRELP	1	203444956	203460480	1	q32.1	protein_coding
ENSG00000011638	TMEM159	16	21169698	21191937	1	p12.3	protein_coding
ENSG00000090372	STRN4	19	47222764	47250251	-1	q13.32	protein_coding
ENSG00000164187	LMBRD2	5	36098514	36152063	-1	p13.2	protein_coding
ENSG00000236333	TRHDE-AS1	12	72647288	72668687	-1	q21.1	processed_transcript
ENSG00000175785	PRIMA1	14	94184644	94254827	-1	q32.12	protein_coding
ENSG00000155876	RRAGA	9	19049372	19051019	1	p22.1	protein_coding
ENSG00000198468	FLVCR1-AS1	1	213025450	213031430	-1	q32.3	lincRNA
ENSG00000188878	FBF1	17	73905655	73937221	-1	q25.1	protein_coding
ENSG00000163344	PMVK	1	154897210	154909467	-1	q21.3	protein_coding
ENSG00000175221	MED16	19	867962	893218	-1	p13.3	protein_coding
ENSG00000133401	PDZD2	5	31639517	32111037	1	p13.3	protein_coding
ENSG00000152818	UTRN	6	144606837	145174170	1	q24.2	protein_coding
ENSG00000230291		12	80496676	80497113	-1	q21.31	pseudogene
ENSG00000121406	ZNF549	19	58038693	58068910	1	q13.43	protein_coding
ENSG00000169087	HSPBAP1	3	122458846	122512671	-1	q21.1	protein_coding
ENSG00000163517	HDAC11	3	13521224	13547916	1	p25.1	protein_coding
ENSG00000173465	SSSCA1	11	65337901	65341413	1	q13.1	protein_coding
ENSG00000154582	TCEB1	8	74851404	74884522	-1	q21.11	protein_coding
ENSG00000166266	CUL5	11	107879459	107978503	1	q22.3	protein_coding
ENSG00000093167	LRRFIP2	3	37094117	37225180	-1	p22.2	protein_coding
ENSG00000133315	MACROD1	11	63766030	63933578	-1	q13.1	protein_coding
ENSG00000204642	HLA-F	6	29690552	29706305	1	p22.1	protein_coding
ENSG00000260081		X	152864795	152869808	1	q28	antisense
ENSG00000122550	KLHL7	7	23145353	23215040	1	p15.3	protein_coding
ENSG00000263878	DLGAP1-AS4	18	3962353	4013943	1	p11.31	antisense
ENSG00000106236	NPTX2	7	98246609	98259180	1	q22.1	protein_coding
ENSG00000176890	TYMS	18	657604	673578	1	p11.32	protein_coding
ENSG00000203727	SAMD5	6	147830063	148058683	1	q24.3	protein_coding
ENSG00000108469	RECQL5	17	73622925	73663269	-1	q25.1	protein_coding
ENSG00000176749	CDK5R1	17	30813637	30818274	1	q11.2	protein_coding
ENSG00000103222	ABCC1	16	16043434	16236931	1	p13.11	protein_coding
ENSG00000126267	COX6B1	19	36139125	36149763	1	q13.12	protein_coding
ENSG00000225648	SBDSP1	7	72300004	72307909	1	q11.23	pseudogene
ENSG00000151778	SERP2	13	44947801	44971850	1	q14.11	protein_coding
ENSG00000132004	FBXW9	19	12798867	12807457	-1	p13.2	protein_coding
ENSG00000101452	DHX35	20	37590942	37668366	1	q11.23	protein_coding
ENSG00000095002	MSH2	2	47630108	47789450	1	p21	protein_coding
ENSG00000169727	GPS1	17	80008567	80015346	1	q25.3	protein_coding
ENSG00000226698		1	27202624	27204736	1	p36.11	antisense
ENSG00000154146	NRGN	11	124609829	124617869	1	q24.2	protein_coding
ENSG00000175084	DES	2	220283099	220291461	1	q35	protein_coding
ENSG00000155090	KLF10	8	103661007	103668130	-1	q22.3	protein_coding
ENSG00000178950	GAK	4	843064	926161	-1	p16.3	protein_coding
ENSG00000152291	TGOLN2	2	85545147	85555548	-1	p11.2	protein_coding
ENSG00000196456	ZNF775	7	150065879	150109558	1	q36.1	protein_coding
ENSG00000187630	DHRS4L2	14	24439148	24475617	1	q11.2	protein_coding
ENSG00000107959	PITRM1	10	3179920	3215003	-1	p15.2	protein_coding
ENSG00000155097	ATP6V1C1	8	104033291	104085279	1	q22.3	protein_coding
ENSG00000142920	ADC	1	33546705	33586131	1	p35.1	protein_coding
ENSG00000123119	NECAB1	8	91803778	91971636	1	q21.3	protein_coding
ENSG00000116874	WARS2	1	119573839	119683294	-1	p12	protein_coding
ENSG00000163686	ABHD6	3	58223233	58281420	1	p14.3	protein_coding
ENSG00000187535	IFT140	16	1560428	1662111	-1	p13.3	protein_coding
ENSG00000237172	B3GNT9	16	67182008	67185117	-1	q22.1	protein_coding
ENSG00000100599	RIN3	14	92980118	93155339	1	q32.12	protein_coding
ENSG00000154118	JPH3	16	87635441	87731762	1	q24.2	protein_coding
ENSG00000141582	CBX4	17	77806955	77813228	-1	q25.3	protein_coding
ENSG00000174791	RIN1	11	66097713	66104311	-1	q13.2	protein_coding
ENSG00000151065	DCP1B	12	2055220	2113701	-1	p13.33	protein_coding
ENSG00000146776	ATXN7L1	7	105245514	105517050	-1	q22.3	protein_coding
ENSG00000053254	FOXN3	14	89591215	90085493	-1	q32.11	protein_coding
ENSG00000085514	PILRA	7	99965153	99997719	1	q22.1	protein_coding
ENSG00000239382	ALKBH6	19	36500022	36505141	-1	q13.12	protein_coding
ENSG00000221890	NPTXR	22	39214457	39239987	-1	q13.1	protein_coding
ENSG00000143772	ITPKB	1	226819391	226927024	-1	q42.12	protein_coding
ENSG00000170906	NDUFA3	19	54606036	54612564	1	q13.42	protein_coding
ENSG00000106615	RHEB	7	151163098	151217206	-1	q36.1	protein_coding
ENSG00000105583	WDR83OS	19	12778885	12782170	-1	p13.2	protein_coding
ENSG00000176531	PHLDB3	19	43979106	44009087	-1	q13.31	protein_coding
ENSG00000111799	COL12A1	6	75794042	75915767	-1	q14.1	protein_coding
ENSG00000147650	LRP12	8	105501459	105601252	-1	q22.3	protein_coding
ENSG00000198216	CACNA1E	1	181382238	181777219	1	q25.3	protein_coding
ENSG00000181588	MEX3D	19	1554668	1568057	-1	p13.3	protein_coding
ENSG00000064115	TM7SF3	12	27126128	27167367	-1	p11.23	protein_coding
ENSG00000118997	DNAH7	2	196602427	196933536	-1	q32.3	protein_coding
ENSG00000181896	ZNF101	19	19779605	19794318	1	p13.11	protein_coding
ENSG00000075035	WSCD2	12	108523248	108644314	1	q23.3	protein_coding
ENSG00000164751	PEX2	8	77892494	77913280	-1	q21.11	protein_coding
ENSG00000137642	SORL1	11	121322912	121504402	1	q24.1	protein_coding
ENSG00000217950		2	132200167	132202467	-1	q21.1	pseudogene
ENSG00000133884	DPF2	11	65101225	65120720	1	q13.1	protein_coding
ENSG00000261185		1	182610951	182612442	-1	q25.3	lincRNA
ENSG00000237289	CKMT1B	15	43885252	43897099	1	q15.3	protein_coding
ENSG00000136144	RCBTB1	13	50106082	50159719	-1	q14.2	protein_coding
ENSG00000174145	KIAA1239	4	37245842	37451087	1	p14	protein_coding
ENSG00000198919	DZIP3	3	108308529	108413693	1	q13.13	protein_coding
ENSG00000068878	PSME4	2	54091204	54197977	-1	p16.2	protein_coding
ENSG00000132294	EFR3A	8	132916335	133025889	1	q24.22	protein_coding
ENSG00000213866	YBX1P10	9	35971341	35972315	-1	p13.3	pseudogene
ENSG00000077147	TM9SF3	10	98277866	98347209	-1	q24.1	protein_coding
ENSG00000220785	MTMR9LP	1	32697259	32707221	-1	p35.1	pseudogene
ENSG00000213199	ASIC3	7	150745379	150749843	1	q36.1	protein_coding
ENSG00000163902	RPN1	3	128338817	128399918	-1	q21.3	protein_coding
ENSG00000214456	PLIN5	19	4522543	4535236	-1	p13.3	protein_coding
ENSG00000101901	ALG13	X	110909043	111003877	1	q23	protein_coding
ENSG00000221909	FAM200A	7	99143931	99156159	-1	q22.1	protein_coding
ENSG00000184205	TSPYL2	X	53111549	53117722	1	p11.22	protein_coding
ENSG00000077549	CAPZB	1	19665267	19812066	-1	p36.13	protein_coding
ENSG00000214174	AMZ2P1	17	62962668	62971694	-1	q24.1	pseudogene
ENSG00000100889	PCK2	14	24563262	24579807	1	q11.2	protein_coding
ENSG00000138709	LARP1B	4	128982423	129144086	1	q28.2	protein_coding
ENSG00000156050	FAM161B	14	74398204	74417117	-1	q24.3	protein_coding
ENSG00000145016	KIAA0226	3	197398264	197476598	-1	q29	protein_coding
ENSG00000105701	FKBP8	19	18642568	18654863	-1	p13.11	protein_coding
ENSG00000102241	HTATSF1	X	135579238	135594505	1	q26.3	protein_coding
ENSG00000107438	PDLIM1	10	96997329	97050781	-1	q24.1	protein_coding
ENSG00000184209	SNRNP35	12	123942188	123957701	1	q24.31	protein_coding
ENSG00000171604	CXXC5	5	139026884	139063467	1	q31.2	protein_coding
ENSG00000047932	GOPC	6	117639374	117923691	-1	q22.1	protein_coding
ENSG00000168118	RAB4A	1	229406822	229441641	1	q42.13	protein_coding
ENSG00000134375	TIMM17A	1	201924619	201939789	1	q32.1	protein_coding
ENSG00000171863	RPS7	2	3622795	3628509	1	p25.3	protein_coding
ENSG00000066422	ZBTB11	3	101367733	101396339	-1	q12.3	protein_coding
ENSG00000172732	MUS81	11	65624597	65635124	1	q13.1	protein_coding
ENSG00000102755	FLT1	13	28874489	29069265	-1	q12.3	protein_coding
ENSG00000095370	SH2D3C	9	130500596	130541020	-1	q34.11	protein_coding
ENSG00000133872	TMEM66	8	29920528	29940723	-1	p12	protein_coding
ENSG00000075651	PLD1	3	171318195	171528740	-1	q26.31	protein_coding
ENSG00000198795	ZNF521	18	22641890	22932154	-1	q11.2	protein_coding
ENSG00000125827	TMX4	20	7957995	8000476	-1	p12.3	protein_coding
ENSG00000153823	PID1	2	229715242	230136001	-1	q36.3	protein_coding
ENSG00000197448	GSTK1	7	142941186	142967947	1	q34	protein_coding
ENSG00000183628	DGCR6	22	18893541	18901751	1	q11.21	protein_coding
ENSG00000138767	CNOT6L	4	78634541	78740769	-1	q21.1	protein_coding
ENSG00000167772	ANGPTL4	19	8428173	8439257	1	p13.2	protein_coding
ENSG00000096654	ZNF184	6	27418522	27440897	-1	p22.1	protein_coding
ENSG00000078549	ADCYAP1R1	7	31092076	31151089	1	p14.3	protein_coding
ENSG00000103550	KNOP1	16	19714902	19729557	-1	p12.3	protein_coding
ENSG00000177565	TBL1XR1	3	176737143	176915261	-1	q26.32	protein_coding
ENSG00000204314	PRRT1	6	32116136	32122150	-1	p21.32	protein_coding
ENSG00000171566	PLRG1	4	155456158	155471587	-1	q31.3	protein_coding
ENSG00000111785	RIC8B	12	107168373	107283090	1	q23.3	protein_coding
ENSG00000265666		17	38497119	38499388	-1	q21.2	antisense
ENSG00000128285	MCHR1	22	41074754	41078818	1	q13.2	protein_coding
ENSG00000108423	TUBD1	17	57936851	57970304	-1	q23.1	protein_coding
ENSG00000254373		5	159685260	159685592	1	q33.3	pseudogene
ENSG00000070831	CDC42	1	22379120	22419437	1	p36.12	protein_coding
ENSG00000115020	PIKFYVE	2	209130991	209223475	1	q34	protein_coding
ENSG00000186960	C14orf23	14	29241910	29282493	1	q12	protein_coding
ENSG00000164414	SLC35A1	6	88180341	88222054	1	q15	protein_coding
ENSG00000221968	FADS3	11	61640991	61659523	-1	q12.2	protein_coding
ENSG00000113558	SKP1	5	133484633	133561762	-1	q31.1	protein_coding
ENSG00000131069	ACSS2	20	33459949	33515769	1	q11.22	protein_coding
ENSG00000254317		8	130844547	130856750	1	q24.21	antisense
ENSG00000230453	ANKRD18B	9	33524392	33573007	1	p13.3	protein_coding
ENSG00000135317	SNX14	6	86215214	86303874	-1	q14.3	protein_coding
ENSG00000101290	CDS2	20	5107432	5178533	1	p12.3	protein_coding
ENSG00000116396	KCNC4	1	110753965	110825722	1	p13.3	protein_coding
ENSG00000244754	N4BP2L2	13	33006554	33112970	-1	q13.1	protein_coding
ENSG00000137845	ADAM10	15	58887403	59042177	-1	q21.3	protein_coding
ENSG00000135930	EIF4E2	2	233414762	233448354	1	q37.1	protein_coding
ENSG00000112294	ALDH5A1	6	24495080	24537435	1	p22.3	protein_coding
ENSG00000131095	GFAP	17	42982376	42994305	-1	q21.31	protein_coding
ENSG00000055950	MRPL43	10	102729215	102747272	-1	q24.31	protein_coding
ENSG00000197045	GMFB	14	54941202	54955914	-1	q22.2	protein_coding
ENSG00000120708	TGFBI	5	135364584	135399507	1	q31.1	protein_coding
ENSG00000057663	ATG5	6	106632351	106773666	-1	q21	protein_coding
ENSG00000163428	LRRC58	3	120043356	120068186	-1	q13.33	protein_coding
ENSG00000144935	TRPC1	3	142442916	142526730	1	q23	protein_coding
ENSG00000095397	DFNB31	9	117164360	117267730	-1	q32	protein_coding
ENSG00000149809	TM7SF2	11	64879317	64883856	1	q13.1	protein_coding
ENSG00000164880	INTS1	7	1509913	1545489	-1	p22.3	protein_coding
ENSG00000174938	SEZ6L2	16	29882480	29910868	-1	p11.2	protein_coding
ENSG00000170616	SCRT1	8	145554228	145559943	-1	q24.3	protein_coding
ENSG00000079432	CIC	19	42772689	42799949	1	q13.2	protein_coding
ENSG00000177868	CCDC23	1	43272723	43282954	-1	p34.2	protein_coding
ENSG00000163597	SNHG16	17	74553848	74561430	1	q25.1	processed_transcript
ENSG00000217576		13	52741844	52865692	-1	q14.3	processed_transcript
ENSG00000131626	PPFIA1	11	70116806	70230509	1	q13.3	protein_coding
ENSG00000139579	NABP2	12	56615799	56623638	1	q13.3	protein_coding
ENSG00000107249	GLIS3	9	3824127	4348392	-1	p24.2	protein_coding
ENSG00000186409	CCDC30	1	42929001	43120335	1	p34.2	protein_coding
ENSG00000204442	FAM155A	13	107820883	108519083	-1	q33.3	protein_coding
ENSG00000118260	CREB1	2	208394461	208468155	1	q33.3	protein_coding
ENSG00000113838	TBCCD1	3	186263862	186288332	-1	q27.3	protein_coding
ENSG00000006756	ARSD	X	2822011	2847392	-1	p22.33	protein_coding
ENSG00000174238	PITPNA	17	1421012	1466110	-1	p13.3	protein_coding
ENSG00000113648	H2AFY	5	134669590	134735604	-1	q31.1	protein_coding
ENSG00000105605	CACNG7	19	54412589	54447195	1	q13.42	protein_coding
ENSG00000160695	VPS11	11	118938403	118952688	1	q23.3	protein_coding
ENSG00000256060	TRAPPC2P1	19	57874879	57876721	1	q13.43	protein_coding
ENSG00000100814	CCNB1IP1	14	20779527	20801471	-1	q11.2	protein_coding
ENSG00000049618	ARID1B	6	157099063	157531913	1	q25.3	protein_coding
ENSG00000234899		17	70033455	70217977	-1	q24.3	processed_transcript
ENSG00000162520	SYNC	1	33145507	33169197	-1	p35.1	protein_coding
ENSG00000011198	ABHD5	3	43731605	43775863	1	p21.33	protein_coding
ENSG00000198783	ZNF830	17	33288549	33290205	1	q12	protein_coding
ENSG00000088812	ATRN	20	3451687	3631769	1	p13	protein_coding
ENSG00000198513	ATL1	14	50999227	51099786	1	q22.1	protein_coding
ENSG00000006377	DLX6	7	96634860	96640351	1	q21.3	protein_coding
ENSG00000152457	DCLRE1C	10	14939358	14996431	-1	p13	protein_coding
ENSG00000243156	MICAL3	22	18270415	18507325	-1	q11.21	protein_coding
ENSG00000123411	IKZF4	12	56401443	56432219	1	q13.2	protein_coding
ENSG00000163348	PYGO2	1	154929502	154936329	-1	q21.3	protein_coding
ENSG00000102898	NUTF2	16	67880635	67906470	1	q22.1	protein_coding
ENSG00000127663	KDM4B	19	4969125	5153606	1	p13.3	protein_coding
ENSG00000104728	ARHGEF10	8	1772142	1906807	1	p23.3	protein_coding
ENSG00000183775	KCTD16	5	143550396	143856945	1	q31.3	protein_coding
ENSG00000205763	RP9P	7	32956427	32982788	-1	p14.3	pseudogene
ENSG00000182934	SRPR	11	126132814	126139039	-1	q24.2	protein_coding
ENSG00000120029	C10orf76	10	103605356	103815950	-1	q24.32	protein_coding
ENSG00000135940	COX5B	2	98262503	98264846	1	q11.2	protein_coding
ENSG00000084764	MAPRE3	2	27193480	27250064	1	p23.3	protein_coding
ENSG00000188010	MORN2	2	39103103	39156213	1	p22.1	protein_coding
ENSG00000172046	USP19	3	49145479	49158371	-1	p21.31	protein_coding
ENSG00000132561	MATN2	8	98881068	99048944	1	q22.1	protein_coding
ENSG00000184307	ZDHHC23	3	113666748	113684248	1	q13.31	protein_coding
ENSG00000166902	MRPL16	11	59573608	59578345	-1	q12.1	protein_coding
ENSG00000250568		4	39974748	39975062	-1	p14	pseudogene
ENSG00000103460	TOX3	16	52471917	52581714	-1	q12.1	protein_coding
ENSG00000165659	DACH1	13	72012098	72441330	-1	q21.33	protein_coding
ENSG00000184203	PPP1R2	3	195241221	195270209	-1	q29	protein_coding
ENSG00000151332	MBIP	14	36767770	36789882	-1	q13.3	protein_coding
ENSG00000188549	C15orf52	15	40623653	40633168	-1	q15.1	protein_coding
ENSG00000164221	CCDC112	5	114602885	114632528	-1	q22.3	protein_coding
ENSG00000259673	IQCH-AS1	15	67695957	67814182	-1	q23	lincRNA
ENSG00000224383	C17orf72	17	62075711	62081664	1	q23.3	protein_coding
ENSG00000112249	ASCC3	6	100956070	101329248	-1	q16.3	protein_coding
ENSG00000148296	SURF6	9	136197552	136203235	-1	q34.2	protein_coding
ENSG00000196865	NHLRC2	10	115614420	115676953	1	q25.3	protein_coding
ENSG00000213523	SRA1	5	139916925	139937895	-1	q31.3	protein_coding
ENSG00000204991	SPIRE2	16	89884587	89937727	1	q24.3	protein_coding
ENSG00000213741	RPS29	14	50043390	50065408	-1	q21.3	protein_coding
ENSG00000147654	EBAG9	8	110551940	110578225	1	q23.2	protein_coding
ENSG00000165997	ARL5B	10	18948334	18970568	1	p12.31	protein_coding
ENSG00000257727	CNPY2	12	56703626	56710120	-1	q13.3	protein_coding
ENSG00000100578	KIAA0586	14	58894103	59015216	1	q23.1	protein_coding
ENSG00000077454	LRCH4	7	100169855	100183776	-1	q22.1	protein_coding
ENSG00000109736	MFSD10	4	2932288	2936586	-1	p16.3	protein_coding
ENSG00000132763	MMACHC	1	45965725	45976739	1	p34.1	protein_coding
ENSG00000128463	EMC4	15	34517200	34522357	1	q14	protein_coding
ENSG00000198466	ZNF587	19	58361225	58376480	1	q13.43	protein_coding
ENSG00000177432	NAP1L5	4	89617066	89619386	-1	q22.1	protein_coding
ENSG00000131389	SLC6A6	3	14444076	14530857	1	p25.1	protein_coding
ENSG00000143183	TMCO1	1	165696032	165796992	-1	q24.1	protein_coding
ENSG00000186470	BTN3A2	6	26365387	26378546	1	p22.2	protein_coding
ENSG00000246067	RAB30-AS1	11	82783108	82817761	1	q14.1	lincRNA
ENSG00000149541	B3GAT3	11	62382768	62389647	-1	q12.3	protein_coding
ENSG00000165434	PGM2L1	11	74041363	74109518	-1	q13.4	protein_coding
ENSG00000156976	EIF4A2	3	186500994	186507689	1	q27.3	protein_coding
ENSG00000149531	FRG1B	20	29611857	29634010	1	q11.21	protein_coding
ENSG00000139679	LPAR6	13	48963707	49018840	-1	q14.2	protein_coding
ENSG00000197780	TAF13	1	109605108	109618624	-1	p13.3	protein_coding
ENSG00000167232	ZNF91	19	23487793	23578362	-1	p12	protein_coding
ENSG00000215030	RPL13P12	17	17286691	17287326	-1	p11.2	pseudogene
ENSG00000204323	SMIM5	17	73629514	73637484	1	q25.1	protein_coding
ENSG00000167513	CDT1	16	88869621	88875666	1	q24.3	protein_coding
ENSG00000006128	TAC1	7	97361220	97369784	1	q21.3	protein_coding
ENSG00000213619	NDUFS3	11	47586888	47606114	1	p11.2	protein_coding
ENSG00000142910	TINAGL1	1	32042116	32053288	1	p35.2	protein_coding
ENSG00000197879	MYO1C	17	1367392	1396106	-1	p13.3	protein_coding
ENSG00000222041	LINC00152	2	87754887	87906324	1	p11.2	lincRNA
ENSG00000234925		12	69036299	69036773	-1	q15	pseudogene
ENSG00000232888	RPS11P5	12	133402287	133402772	1	q24.33	pseudogene
ENSG00000100532	CGRRF1	14	54976530	55005567	1	q22.2	protein_coding
ENSG00000179242	CDH4	20	59827482	60515673	1	q13.33	protein_coding
ENSG00000139645	ANKRD52	12	56631591	56652175	-1	q13.3	protein_coding
ENSG00000182578	CSF1R	5	149432854	149492935	-1	q32	protein_coding
ENSG00000189339	SLC35E2B	1	1592939	1624167	-1	p36.33	protein_coding
ENSG00000184182	UBE2F	2	238875469	238951236	1	q37.3	protein_coding
ENSG00000168214	RBPJ	4	26165077	26436541	1	p15.2	protein_coding
ENSG00000228589	SPCS2P4	1	28421582	28422933	-1	p35.3	pseudogene
ENSG00000092929	UNC13D	17	73823306	73840798	-1	q25.1	protein_coding
ENSG00000050030	KIAA2022	X	73952684	74145320	-1	q13.3	protein_coding
ENSG00000090905	TNRC6A	16	24741016	24838953	1	p12.1	protein_coding
ENSG00000206418	RAB12	18	8609443	8639379	1	p11.22	protein_coding
ENSG00000181789	COPG1	3	128968449	128996614	1	q21.3	protein_coding
ENSG00000166068	SPRED1	15	38544527	38649450	1	q14	protein_coding
ENSG00000081818	PCDHB4	5	140501581	140505201	1	q31.3	protein_coding
ENSG00000100632	ERH	14	69846848	69865344	-1	q24.1	protein_coding
ENSG00000167508	MVD	16	88718343	88729569	-1	q24.3	protein_coding
ENSG00000110871	COQ5	12	120941077	120972237	-1	q24.31	protein_coding
ENSG00000172379	ARNT2	15	80696692	80890278	1	q25.1	protein_coding
ENSG00000198242	RPL23A	17	27046411	27051377	1	q11.2	protein_coding
ENSG00000255397		8	61850264	61852430	-1	q12.2	pseudogene
ENSG00000166578	IQCD	12	113633246	113658899	-1	q24.13	protein_coding
ENSG00000065427	KARS	16	75661622	75682541	-1	q23.1	protein_coding
[truncated: 11,520 more rows]

## Sheet: exprGenesTested_Jojic
Description:	Genes called as expressed and included in analyses, Jojic et al 2013
[truncated: 6,421 more rows]

[truncated: 1 more sheets: human_orthologs_to_mouse]
